# Supplementary material for: Draft genome sequence of the pulse crop blackgram [Vigna mungo (L.) Hepper] reveals potential R-genes
Source: Sci Rep. 2021 May 27;11:11247. doi: 10.1038/s41598-021-90683-9 (PMC8160138; doi:10.1038/s41598-021-90683-9)
Supplement: Supplementary file 3 — Supplementary Table S3. [file 41598_2021_90683_MOESM3_ESM.xlsx]

## Sheet: Annotation
Draft genome sequence of the pulse crop blackgram [Vigna mungo (L.) Hepper] reveals potential R-genes.
Souframanien J 12, Avi Raizada2, Punniyamoorthy Dhanasekar1 and Penna Suprasanna1
1 Nuclear Agriculture and Biotechnology Division, BARC, Trombay, Mumbai-400085, India.
2Homi Bhabha National Institute, Training School Complex, Anushaktinagar, Mumbai-400094, India.
Table S3.	Gene annotation and Ontology of the predicted genes of the blackgram genome.
Protein_ID (Query)	Protein_length	Protein ID(Subject ID)	Protein_Length	% Identity	Alignment length (aa)	Query_coverage	Subject_coverage	Mismatches	Gaps	Q. start	Q. end	S. start	S. end	E-value	Protein Names	Gene Name	Organism Name	Pathway	Gene Ontology (GO)	Gene Ontology IDs	GO_MF	GO_BP	GO_CC
g30067.t1	106	tr|A0A0L9VI32|A0A0L9VI32_PHAAN	392	79.4	102	96.23	26.02	21	0	4	105	291	392	7.2e-40	Uncharacterized protein	LR48_Vigan10g053500	Phaseolus angularis (Azuki bean) (Vigna angularis)	NA	NA	NA	NA	NA	NA
g30069.t1	239	tr|A0A1S3V0P8|A0A1S3V0P8_VIGRR	254	94.2	240	100	94.49	12	1	1	238	15	254	4.5e-130	zinc finger protein ZAT11	LOC106770630	Vigna radiata var. radiata (Mung bean) (Phaseolus aureus)	NA	NA	NA	NA	NA	NA
g30070.t1	79	tr|A0A1S3VQT0|A0A1S3VQT0_VIGRR	1487	92.1	38	48.1	2.56	3	0	41	78	3	40	4.3e-13	plectin	LOC106777605	Vigna radiata var. radiata (Mung bean) (Phaseolus aureus)	NA	integral component of membrane [GO:0016021]	GO:0016021	NA	NA	integral component of membrane [GO:0016021]
g30071.t1	266	tr|A0A1S3TXW4|A0A1S3TXW4_VIGRR	612	88.7	115	43.23	18.79	12	1	1	115	361	474	4.2e-52	9-cis-epoxycarotenoid dioxygenase NCED1, chloroplastic	LOC106759781	Vigna radiata var. radiata (Mung bean) (Phaseolus aureus)	NA	metal ion binding [GO:0046872]; oxidoreductase activity, acting on single donors with incorporation of molecular oxygen, incorporation of two atoms of oxygen [GO:0016702]	GO:0016702; GO:0046872	metal ion binding [GO:0046872]; oxidoreductase activity, acting on single donors with incorporation of molecular oxygen, incorporation of two atoms of oxygen [GO:0016702]	NA	NA
g30073.t1	234	tr|A0A1S3V4S3|A0A1S3V4S3_VIGRR	284	97.4	233	99.57	82.04	6	0	1	233	7	239	1e-134	Carbonic anhydrase (EC 4.2.1.1)	LOC106771665	Vigna radiata var. radiata (Mung bean) (Phaseolus aureus)	NA	chloroplast stroma [GO:0009570]; carbonate dehydratase activity [GO:0004089]; zinc ion binding [GO:0008270]	GO:0004089; GO:0008270; GO:0009570	carbonate dehydratase activity [GO:0004089]; zinc ion binding [GO:0008270]	NA	chloroplast stroma [GO:0009570]
g30074.t1	279	tr|A0A3Q0FDY7|A0A3Q0FDY7_VIGRR	280	98.6	278	99.64	99.29	4	0	1	278	3	280	2e-161	Carbonic anhydrase (EC 4.2.1.1)	LOC106771451	Vigna radiata var. radiata (Mung bean) (Phaseolus aureus)	NA	chloroplast stroma [GO:0009570]; carbonate dehydratase activity [GO:0004089]; zinc ion binding [GO:0008270]	GO:0004089; GO:0008270; GO:0009570	carbonate dehydratase activity [GO:0004089]; zinc ion binding [GO:0008270]	NA	chloroplast stroma [GO:0009570]
g30075.t1	99	tr|A0A4D6NHM0|A0A4D6NHM0_VIGUN	885	75.5	94	94.95	10.62	19	1	2	95	70	159	2.3e-32	Disease resistance protein RPM1	DEO72_LG10g4108	Vigna unguiculata (Cowpea)	NA	ADP binding [GO:0043531]; defense response [GO:0006952]	GO:0006952; GO:0043531	ADP binding [GO:0043531]	defense response [GO:0006952]	NA
g30076.t1	316	tr|A0A0L9TVQ6|A0A0L9TVQ6_PHAAN	316	78	314	99.37	99.37	33	3	37	315	4	316	1.1e-131	Uncharacterized protein	LR48_Vigan02g071100	Phaseolus angularis (Azuki bean) (Vigna angularis)	NA	NA	NA	NA	NA	NA
g30077.t1	208	tr|A0A0S3T9X3|A0A0S3T9X3_PHAAN	214	92.7	206	99.04	96.26	15	0	1	206	9	214	3.6e-112	DUF4216 domain-containing protein	Vigan.11G143000 VIGAN_11143000	Vigna angularis var. angularis	NA	NA	NA	NA	NA	NA
g30078.t1	143	tr|A0A0S3S840|A0A0S3S840_PHAAN	70	84.4	45	31.47	64.29	7	0	36	80	1	45	4.9e-15	Uncharacterized protein	Vigan.05G267900 VIGAN_05267900	Vigna angularis var. angularis	NA	NA	NA	NA	NA	NA
g30079.t1	481	tr|A0A1S3UY12|A0A1S3UY12_VIGRR	480	97.9	480	99.79	100	10	0	1	480	1	480	7.5e-286	Pectate lyase (EC 4.2.2.2)	LOC106769747	Vigna radiata var. radiata (Mung bean) (Phaseolus aureus)	PATHWAY: Glycan metabolism; pectin degradation; 2-dehydro-3-deoxy-D-gluconate from pectin: step 2/5. {ECO:0000256|ARBA:ARBA00005220, ECO:0000256|RuleBase:RU361123}.	cell wall [GO:0005618]; metal ion binding [GO:0046872]; pectate lyase activity [GO:0030570]; pectin catabolic process [GO:0045490]	GO:0005618; GO:0030570; GO:0045490; GO:0046872	metal ion binding [GO:0046872]; pectate lyase activity [GO:0030570]	pectin catabolic process [GO:0045490]	cell wall [GO:0005618]
g30080.t1	284	tr|A0A0L9VSG6|A0A0L9VSG6_PHAAN	157	85.2	88	30.99	56.05	12	1	191	277	33	120	1.2e-36	Uncharacterized protein	LR48_Vigan11g103900	Phaseolus angularis (Azuki bean) (Vigna angularis)	NA	NA	NA	NA	NA	NA
g30081.t1	492	tr|A0A1S3V5V5|A0A1S3V5V5_VIGRR	496	99.8	491	99.8	98.99	1	0	1	491	6	496	2.2e-288	Serine/threonine protein phosphatase 2A regulatory subunit	LOC106772086	Vigna radiata var. radiata (Mung bean) (Phaseolus aureus)	NA	protein phosphatase type 2A complex [GO:0000159]; protein phosphatase regulator activity [GO:0019888]; signal transduction [GO:0007165]	GO:0000159; GO:0007165; GO:0019888	protein phosphatase regulator activity [GO:0019888]	signal transduction [GO:0007165]	protein phosphatase type 2A complex [GO:0000159]
g30082.t1	600	tr|A0A1S3UXS1|A0A1S3UXS1_VIGRR	597	99.3	599	99.83	100	2	1	1	599	1	597	0	protein NUCLEAR FUSION DEFECTIVE 4	LOC106769679	Vigna radiata var. radiata (Mung bean) (Phaseolus aureus)	NA	integral component of membrane [GO:0016021]	GO:0016021	NA	NA	integral component of membrane [GO:0016021]
g30083.t1	442	tr|A0A1S3V0Q6|A0A1S3V0Q6_VIGRR	470	90.3	472	100	100	13	2	1	441	1	470	1.6e-250	heparan-alpha-glucosaminide N-acetyltransferase-like	LOC106770632	Vigna radiata var. radiata (Mung bean) (Phaseolus aureus)	NA	integral component of membrane [GO:0016021]; transferase activity [GO:0016740]	GO:0016021; GO:0016740	transferase activity [GO:0016740]	NA	integral component of membrane [GO:0016021]
g30084.t1	414	tr|A0A1S3UYU6|A0A1S3UYU6_VIGRR	412	98.1	413	99.76	100	7	1	1	413	1	412	1.2e-236	ACT domain-containing protein ACR10 isoform X2	LOC106769816	Vigna radiata var. radiata (Mung bean) (Phaseolus aureus)	NA	NA	NA	NA	NA	NA
g30084.t2	413	tr|A0A1S3UYU6|A0A1S3UYU6_VIGRR	412	98.3	412	99.76	100	7	0	1	412	1	412	5e-238	ACT domain-containing protein ACR10 isoform X2	LOC106769816	Vigna radiata var. radiata (Mung bean) (Phaseolus aureus)	NA	NA	NA	NA	NA	NA
g30084.t3	296	tr|A0A0S3SSL0|A0A0S3SSL0_PHAAN	412	98.2	272	91.89	66.02	5	0	1	272	1	272	2.5e-154	Uncharacterized protein	Vigan.08G259800 VIGAN_08259800	Vigna angularis var. angularis	NA	NA	NA	NA	NA	NA
g30090.t1	369	tr|A0A1S3VMU2|A0A1S3VMU2_VIGRR	703	42.7	164	44.44	23.33	61	6	93	238	515	663	4.6e-17	probable polyol transporter 6	LOC106776645	Vigna radiata var. radiata (Mung bean) (Phaseolus aureus)	NA	integral component of membrane [GO:0016021]; transmembrane transporter activity [GO:0022857]	GO:0016021; GO:0022857	transmembrane transporter activity [GO:0022857]	NA	integral component of membrane [GO:0016021]
g30094.t1	275	tr|A0A1S3V9J2|A0A1S3V9J2_VIGRR	277	97.8	277	100	100	3	1	1	274	1	277	9.3e-148	29 kDa ribonucleoprotein A, chloroplastic	LOC106772851	Vigna radiata var. radiata (Mung bean) (Phaseolus aureus)	NA	RNA binding [GO:0003723]	GO:0003723	RNA binding [GO:0003723]	NA	NA
g30095.t1	279	tr|A0A0S3SSG2|A0A0S3SSG2_PHAAN	204	99.4	174	62.37	85.29	1	0	1	174	1	174	1e-101	U1 small nuclear ribonucleoprotein C (U1 snRNP C) (U1-C) (U1C)	Vigan.08G259600 VIGAN_08259600	Vigna angularis var. angularis	NA	commitment complex [GO:0000243]; U1 snRNP [GO:0005685]; U2-type prespliceosome [GO:0071004]; mRNA binding [GO:0003729]; U1 snRNA binding [GO:0030619]; zinc ion binding [GO:0008270]; mRNA 5'-splice site recognition [GO:0000395]; spliceosomal snRNP assembly [GO:0000387]	GO:0000243; GO:0000387; GO:0000395; GO:0003729; GO:0005685; GO:0008270; GO:0030619; GO:0071004	mRNA binding [GO:0003729]; U1 snRNA binding [GO:0030619]; zinc ion binding [GO:0008270]	mRNA 5'-splice site recognition [GO:0000395]; spliceosomal snRNP assembly [GO:0000387]	commitment complex [GO:0000243]; U1 snRNP [GO:0005685]; U2-type prespliceosome [GO:0071004]
g30096.t1	79	tr|A0A0L9UCP4|A0A0L9UCP4_PHAAN	312	78.4	37	46.84	11.86	6	1	43	77	275	311	2.2e-09	Uncharacterized protein	LR48_Vigan04g053000	Phaseolus angularis (Azuki bean) (Vigna angularis)	NA	integral component of membrane [GO:0016021]	GO:0016021	NA	NA	integral component of membrane [GO:0016021]
g30097.t1	275	tr|A0A1S3V9J2|A0A1S3V9J2_VIGRR	277	97.8	277	100	100	3	1	1	274	1	277	9.3e-148	29 kDa ribonucleoprotein A, chloroplastic	LOC106772851	Vigna radiata var. radiata (Mung bean) (Phaseolus aureus)	NA	RNA binding [GO:0003723]	GO:0003723	RNA binding [GO:0003723]	NA	NA
g30098.t1	105	tr|A0A1S3VTH8|A0A1S3VTH8_VIGRR	529	56.9	144	100	27.22	22	2	1	104	1	144	1.3e-33	ribonuclease III domain-containing protein RNC1, chloroplastic isoform X1	LOC106778094	Vigna radiata var. radiata (Mung bean) (Phaseolus aureus)	NA	ribonuclease III activity [GO:0004525]; RNA processing [GO:0006396]	GO:0004525; GO:0006396	ribonuclease III activity [GO:0004525]	RNA processing [GO:0006396]	NA
g30099.t1	97	tr|A0A3Q0EWT6|A0A3Q0EWT6_VIGRR	860	87	77	79.38	8.95	10	0	1	77	355	431	8.6e-32	Plasma membrane ATPase (EC 7.1.2.1)	LOC106760761	Vigna radiata var. radiata (Mung bean) (Phaseolus aureus)	NA	integral component of membrane [GO:0016021]; plasma membrane [GO:0005886]; ATP binding [GO:0005524]; proton-exporting ATPase activity, phosphorylative mechanism [GO:0008553]; proton export across plasma membrane [GO:0120029]	GO:0005524; GO:0005886; GO:0008553; GO:0016021; GO:0120029	ATP binding [GO:0005524]; proton-exporting ATPase activity, phosphorylative mechanism [GO:0008553]	proton export across plasma membrane [GO:0120029]	integral component of membrane [GO:0016021]; plasma membrane [GO:0005886]
g30101.t1	1307	tr|A0A1S3V582|A0A1S3V582_VIGRR	1308	98.2	1308	100	100	22	1	1	1306	1	1308	0	ethylene-insensitive protein 2 isoform X1	LOC106771912	Vigna radiata var. radiata (Mung bean) (Phaseolus aureus)	NA	integral component of membrane [GO:0016021]; metal ion transmembrane transporter activity [GO:0046873]; ethylene-activated signaling pathway [GO:0009873]	GO:0009873; GO:0016021; GO:0046873	metal ion transmembrane transporter activity [GO:0046873]	ethylene-activated signaling pathway [GO:0009873]	integral component of membrane [GO:0016021]
g30102.t1	207	tr|A0A1S3TJ12|A0A1S3TJ12_VIGRR	976	97.4	153	73.91	15.68	4	0	1	153	305	457	8.2e-80	pentatricopeptide repeat-containing protein At1g18485 isoform X1	LOC106756021	Vigna radiata var. radiata (Mung bean) (Phaseolus aureus)	NA	zinc ion binding [GO:0008270]	GO:0008270	zinc ion binding [GO:0008270]	NA	NA
g30103.t1	147	tr|A0A1S3UI85|A0A1S3UI85_VIGRR	478	86.8	144	97.96	30.13	19	0	1	144	109	252	1.1e-70	Glycosyltransferase (EC 2.4.1.-)	LOC106765517	Vigna radiata var. radiata (Mung bean) (Phaseolus aureus)	NA	UDP-glycosyltransferase activity [GO:0008194]	GO:0008194	UDP-glycosyltransferase activity [GO:0008194]	NA	NA
g30105.t1	145	tr|A0A3Q0ESB1|A0A3Q0ESB1_VIGRR	122	88.5	96	66.21	78.69	11	0	13	108	2	97	2e-40	aspartyl protease family protein 1-like isoform X1	LOC106755360	Vigna radiata var. radiata (Mung bean) (Phaseolus aureus)	NA	integral component of membrane [GO:0016021]; aspartic-type endopeptidase activity [GO:0004190]	GO:0004190; GO:0016021	aspartic-type endopeptidase activity [GO:0004190]	NA	integral component of membrane [GO:0016021]
g30106.t1	117	tr|V7CPB4|V7CPB4_PHAVU	171	65.7	70	59.83	40.94	23	1	29	98	34	102	1.6e-16	Uncharacterized protein	PHAVU_002G208400g	Phaseolus vulgaris (Kidney bean) (French bean)	NA	NA	NA	NA	NA	NA
g30107.t1	155	tr|A0A0L9V417|A0A0L9V417_PHAAN	410	43.6	163	100	39.76	71	3	1	149	210	365	9e-31	Uncharacterized protein	LR48_Vigan08g050900	Phaseolus angularis (Azuki bean) (Vigna angularis)	NA	NA	NA	NA	NA	NA
g30108.t1	841	tr|A0A1S3VVX4|A0A1S3VVX4_VIGRR	713	99.4	713	84.78	100	4	0	128	840	1	713	0	Phenylalanine ammonia-lyase (EC 4.3.1.24)	LOC106778742	Vigna radiata var. radiata (Mung bean) (Phaseolus aureus)	PATHWAY: Phenylpropanoid metabolism; trans-cinnamate biosynthesis; trans-cinnamate from L-phenylalanine: step 1/1. {ECO:0000256|ARBA:ARBA00005138, ECO:0000256|RuleBase:RU003955}.	cytoplasm [GO:0005737]; phenylalanine ammonia-lyase activity [GO:0045548]; cinnamic acid biosynthetic process [GO:0009800]; L-phenylalanine catabolic process [GO:0006559]	GO:0005737; GO:0006559; GO:0009800; GO:0045548	phenylalanine ammonia-lyase activity [GO:0045548]	cinnamic acid biosynthetic process [GO:0009800]; L-phenylalanine catabolic process [GO:0006559]	cytoplasm [GO:0005737]
g30109.t1	360	tr|A0A1S3V9B3|A0A1S3V9B3_VIGRR	359	99.7	359	99.72	100	1	0	1	359	1	359	1.7e-205	Isocitrate dehydrogenase [NAD] subunit, mitochondrial	LOC106772699	Vigna radiata var. radiata (Mung bean) (Phaseolus aureus)	NA	mitochondrion [GO:0005739]; isocitrate dehydrogenase (NAD+) activity [GO:0004449]; magnesium ion binding [GO:0000287]; NAD binding [GO:0051287]; tricarboxylic acid cycle [GO:0006099]	GO:0000287; GO:0004449; GO:0005739; GO:0006099; GO:0051287	isocitrate dehydrogenase (NAD+) activity [GO:0004449]; magnesium ion binding [GO:0000287]; NAD binding [GO:0051287]	tricarboxylic acid cycle [GO:0006099]	mitochondrion [GO:0005739]
g30110.t1	70	tr|A0A3Q0ET84|A0A3Q0ET84_VIGRR	153	70.6	34	48.57	22.22	10	0	36	69	1	34	7.7e-06	uncharacterized protein LOC111241129	LOC111241129	Vigna radiata var. radiata (Mung bean) (Phaseolus aureus)	NA	NA	NA	NA	NA	NA
g30111.t1	123	tr|A0A1S3V4N3|A0A1S3V4N3_VIGRR	168	100	122	99.19	72.62	0	0	1	122	47	168	4.9e-72	uncharacterized protein LOC106771770	LOC106771770	Vigna radiata var. radiata (Mung bean) (Phaseolus aureus)	NA	response to auxin [GO:0009733]	GO:0009733	NA	response to auxin [GO:0009733]	NA
g30112.t1	509	tr|A0A3Q0FCF2|A0A3Q0FCF2_VIGRR	477	98.2	456	89.59	95.6	8	0	1	456	22	477	1e-261	uncharacterized protein LOC106772521 isoform X2	LOC106772521	Vigna radiata var. radiata (Mung bean) (Phaseolus aureus)	NA	nucleus [GO:0005634]	GO:0005634	NA	NA	nucleus [GO:0005634]
g30113.t1	1146	tr|A0A0L9TY54|A0A0L9TY54_PHAAN	1119	99.1	1073	93.63	95.89	9	1	21	1092	30	1102	0	ABC transporter domain-containing protein	LR48_Vigan02g149200	Phaseolus angularis (Azuki bean) (Vigna angularis)	NA	integral component of membrane [GO:0016021]; plasmodesma [GO:0009506]; ATP binding [GO:0005524]; ATPase activity [GO:0016887]; ATPase-coupled transmembrane transporter activity [GO:0042626]	GO:0005524; GO:0009506; GO:0016021; GO:0016887; GO:0042626	ATPase activity [GO:0016887]; ATPase-coupled transmembrane transporter activity [GO:0042626]; ATP binding [GO:0005524]	NA	integral component of membrane [GO:0016021]; plasmodesma [GO:0009506]
g30114.t1	500	tr|A0A1S3V960|A0A1S3V960_VIGRR	423	99.5	408	81.6	96.45	2	0	1	408	1	408	1.3e-235	probable serine/threonine-protein kinase PBL19	LOC106772799	Vigna radiata var. radiata (Mung bean) (Phaseolus aureus)	NA	ATP binding [GO:0005524]; protein kinase activity [GO:0004672]	GO:0004672; GO:0005524	ATP binding [GO:0005524]; protein kinase activity [GO:0004672]	NA	NA
g30115.t1	119	tr|A0A1S3TD16|A0A1S3TD16_VIGRR	455	84.2	95	79.83	20.88	15	0	1	95	1	95	5.2e-39	protein SDE2 homolog	LOC106754172	Vigna radiata var. radiata (Mung bean) (Phaseolus aureus)	NA	nucleus [GO:0005634]; cell cycle [GO:0007049]	GO:0005634; GO:0007049	NA	cell cycle [GO:0007049]	nucleus [GO:0005634]
g30116.t1	350	tr|A0A1S3V1X4|A0A1S3V1X4_VIGRR	349	98.6	349	99.71	100	5	0	1	349	1	349	2.2e-210	uncharacterized protein LOC106770869	LOC106770869	Vigna radiata var. radiata (Mung bean) (Phaseolus aureus)	NA	NA	NA	NA	NA	NA
g30117.t1	224	tr|A0A0L9T8Y5|A0A0L9T8Y5_PHAAN	1055	84.2	209	93.3	19.81	26	1	12	213	144	352	4.1e-93	Protein kinase domain-containing protein	LR48_Vigan293s001000	Phaseolus angularis (Azuki bean) (Vigna angularis)	NA	integral component of membrane [GO:0016021]; ATP binding [GO:0005524]; protein kinase activity [GO:0004672]	GO:0004672; GO:0005524; GO:0016021	ATP binding [GO:0005524]; protein kinase activity [GO:0004672]	NA	integral component of membrane [GO:0016021]
g30118.t1	189	tr|A0A1S3V3N4|A0A1S3V3N4_VIGRR	188	98.4	188	99.47	100	3	0	1	188	1	188	2.6e-101	transcription factor TCP11	LOC106771483	Vigna radiata var. radiata (Mung bean) (Phaseolus aureus)	NA	nucleus [GO:0005634]; DNA-binding transcription factor activity [GO:0003700]	GO:0003700; GO:0005634	DNA-binding transcription factor activity [GO:0003700]	NA	nucleus [GO:0005634]
g30119.t1	609	tr|A0A1S3V759|A0A1S3V759_VIGRR	582	94.4	608	99.84	100	8	1	1	608	1	582	0	RNA polymerase sigma factor	LOC106772266	Vigna radiata var. radiata (Mung bean) (Phaseolus aureus)	NA	chloroplast [GO:0009507]; DNA binding [GO:0003677]; DNA-binding transcription factor activity [GO:0003700]; sigma factor activity [GO:0016987]; DNA-templated transcription, initiation [GO:0006352]	GO:0003677; GO:0003700; GO:0006352; GO:0009507; GO:0016987	DNA binding [GO:0003677]; DNA-binding transcription factor activity [GO:0003700]; sigma factor activity [GO:0016987]	DNA-templated transcription, initiation [GO:0006352]	chloroplast [GO:0009507]
g30120.t1	86	tr|A0A1S3UHA1|A0A1S3UHA1_VIGRR	561	86.7	75	87.21	13.37	10	0	1	75	1	75	2e-32	rop guanine nucleotide exchange factor 5	LOC106765337	Vigna radiata var. radiata (Mung bean) (Phaseolus aureus)	NA	Rho guanyl-nucleotide exchange factor activity [GO:0005089]	GO:0005089	Rho guanyl-nucleotide exchange factor activity [GO:0005089]	NA	NA
g30122.t1	250	tr|A0A0L9UG45|A0A0L9UG45_PHAAN	600	91.5	59	23.6	9.83	5	0	184	242	463	521	3.4e-24	Uncharacterized protein	LR48_Vigan04g171500	Phaseolus angularis (Azuki bean) (Vigna angularis)	NA	cytosol [GO:0005829]; pollen tube [GO:0090406]; glucuronate-1-phosphate uridylyltransferase activity [GO:0047350]; UTP:arabinose-1-phosphate uridylyltransferase activity [GO:0010491]; UTP:galactose-1-phosphate uridylyltransferase activity [GO:0017103]; UTP:glucose-1-phosphate uridylyltransferase activity [GO:0003983]; UTP:xylose-1-phosphate uridylyltransferase activity [GO:0047338]; nucleotide-su…	GO:0003983; GO:0005829; GO:0006011; GO:0009226; GO:0009555; GO:0010491; GO:0017103; GO:0033356; GO:0046398; GO:0046686; GO:0047338; GO:0047350; GO:0052573; GO:0090406	glucuronate-1-phosphate uridylyltransferase activity [GO:0047350]; UTP:arabinose-1-phosphate uridylyltransferase activity [GO:0010491]; UTP:galactose-1-phosphate uridylyltransferase activity [GO:0017103]; UTP:glucose-1-phosphate uridylyltransferase activity [GO:0003983]; UTP:xylose-1-phosphate uridylyltransferase activity [GO:0047338]	nucleotide-sugar biosynthetic process [GO:0009226]; pollen development [GO:0009555]; response to cadmium ion [GO:0046686]; UDP-D-galactose metabolic process [GO:0052573]; UDP-glucose metabolic process [GO:0006011]; UDP-glucuronate metabolic process [GO:0046398]; UDP-L-arabinose metabolic process [GO:0033356]	cytosol [GO:0005829]; pollen tube [GO:0090406]
g30123.t1	820	tr|A0A0S3SR41|A0A0S3SR41_PHAAN	809	100	808	98.54	99.88	0	0	1	808	1	808	0	Uncharacterized protein	Vigan.08G200100 VIGAN_08200100	Vigna angularis var. angularis	NA	ATP binding [GO:0005524]; ATPase activity [GO:0016887]; cell cycle [GO:0007049]	GO:0005524; GO:0007049; GO:0016887	ATPase activity [GO:0016887]; ATP binding [GO:0005524]	cell cycle [GO:0007049]	NA
g30124.t1	68	tr|A0A3Q0EXN8|A0A3Q0EXN8_VIGRR	370	80.3	61	89.71	16.49	12	0	4	64	249	309	1.7e-18	uncharacterized protein LOC111241565	LOC111241565	Vigna radiata var. radiata (Mung bean) (Phaseolus aureus)	NA	NA	NA	NA	NA	NA
g30130.t1	820	tr|A0A0S3SR44|A0A0S3SR44_PHAAN	809	99.9	808	98.54	99.88	1	0	1	808	1	808	0	Uncharacterized protein	Vigan.08G199900 VIGAN_08199900	Vigna angularis var. angularis	NA	ATP binding [GO:0005524]; ATPase activity [GO:0016887]; cell cycle [GO:0007049]	GO:0005524; GO:0007049; GO:0016887	ATPase activity [GO:0016887]; ATP binding [GO:0005524]	cell cycle [GO:0007049]	NA
g30131.t1	351	tr|A0A0L9TX69|A0A0L9TX69_PHAAN	350	98.6	350	99.72	100	5	0	1	350	1	350	8.1e-197	Transcription initiation factor TFIID subunit 8	LR48_Vigan02g133300	Phaseolus angularis (Azuki bean) (Vigna angularis)	NA	transcription factor TFIID complex [GO:0005669]; protein heterodimerization activity [GO:0046982]	GO:0005669; GO:0046982	protein heterodimerization activity [GO:0046982]	NA	transcription factor TFIID complex [GO:0005669]
g30132.t1	100	tr|A0A0L9TYB9|A0A0L9TYB9_PHAAN	99	99	99	99	100	1	0	1	99	1	99	1e-59	Uncharacterized protein	LR48_Vigan02g133400	Phaseolus angularis (Azuki bean) (Vigna angularis)	NA	NA	NA	NA	NA	NA
g30133.t1	225	tr|A0A1S3V3P6|A0A1S3V3P6_VIGRR	224	99.6	224	99.56	100	1	0	1	224	1	224	5.3e-125	thylakoid lumenal 15.0 kDa protein 2, chloroplastic	LOC106771352	Vigna radiata var. radiata (Mung bean) (Phaseolus aureus)	NA	integral component of membrane [GO:0016021]	GO:0016021	NA	NA	integral component of membrane [GO:0016021]
g30134.t1	261	tr|A0A3Q0F9P7|A0A3Q0F9P7_VIGRR	398	70.3	310	100	77.89	42	4	1	260	1	310	2.7e-112	polycomb group protein EMBRYONIC FLOWER 2-like	LOC106770592	Vigna radiata var. radiata (Mung bean) (Phaseolus aureus)	NA	NA	NA	NA	NA	NA
g30136.t1	261	tr|A0A3Q0F9P7|A0A3Q0F9P7_VIGRR	398	70.3	310	100	77.89	42	4	1	260	1	310	2.7e-112	polycomb group protein EMBRYONIC FLOWER 2-like	LOC106770592	Vigna radiata var. radiata (Mung bean) (Phaseolus aureus)	NA	NA	NA	NA	NA	NA
g30137.t1	150	tr|A0A3Q0FDV5|A0A3Q0FDV5_VIGRR	277	71.7	159	100	57.4	15	3	21	149	119	277	1.1e-52	polycomb group protein EMBRYONIC FLOWER 2-like	LOC106770591	Vigna radiata var. radiata (Mung bean) (Phaseolus aureus)	NA	NA	NA	NA	NA	NA
g30138.t1	478	tr|A0A0L9TXH6|A0A0L9TXH6_PHAAN	1527	81.1	518	100	33.92	56	2	1	476	679	1196	1.4e-247	Reverse transcriptase (EC 2.7.7.49)	LR48_Vigan02g135600	Phaseolus angularis (Azuki bean) (Vigna angularis)	NA	nucleic acid binding [GO:0003676]; RNA-directed DNA polymerase activity [GO:0003964]; DNA integration [GO:0015074]	GO:0003676; GO:0003964; GO:0015074	nucleic acid binding [GO:0003676]; RNA-directed DNA polymerase activity [GO:0003964]	DNA integration [GO:0015074]	NA
g30139.t1	225	tr|A0A1S3W0Q3|A0A1S3W0Q3_VIGRR	1513	66.7	66	29.33	4.36	13	2	59	123	695	752	2.9e-14	protein TIME FOR COFFEE isoform X3	LOC106780404	Vigna radiata var. radiata (Mung bean) (Phaseolus aureus)	NA	regulation of circadian rhythm [GO:0042752]	GO:0042752	NA	regulation of circadian rhythm [GO:0042752]	NA
g30140.t1	127	tr|A0A1S3V4G8|A0A1S3V4G8_VIGRR	126	100	126	99.21	100	0	0	1	126	1	126	3.7e-67	auxin-responsive protein SAUR19-like	LOC106771558	Vigna radiata var. radiata (Mung bean) (Phaseolus aureus)	NA	response to auxin [GO:0009733]	GO:0009733	NA	response to auxin [GO:0009733]	NA
g30143.t1	179	tr|A0A1S3V0C8|A0A1S3V0C8_VIGRR	127	94.9	117	65.36	92.13	6	0	1	117	1	117	2.2e-57	auxin-responsive protein SAUR71-like	LOC106770296	Vigna radiata var. radiata (Mung bean) (Phaseolus aureus)	NA	response to auxin [GO:0009733]	GO:0009733	NA	response to auxin [GO:0009733]	NA
g30144.t1	107	tr|A0A1S3V4F2|A0A1S3V4F2_VIGRR	120	97.2	106	99.07	88.33	3	0	1	106	15	120	3.4e-53	auxin-induced protein X15-like	LOC106771750	Vigna radiata var. radiata (Mung bean) (Phaseolus aureus)	NA	response to auxin [GO:0009733]	GO:0009733	NA	response to auxin [GO:0009733]	NA
g30145.t1	114	tr|A0A1S3UW69|A0A1S3UW69_VIGRR	568	84.6	52	45.61	9.15	8	0	1	52	1	52	3.5e-16	Asparagine--tRNA ligase (EC 6.1.1.22)	LOC106769292	Vigna radiata var. radiata (Mung bean) (Phaseolus aureus)	NA	asparagine-tRNA ligase activity [GO:0004816]; ATP binding [GO:0005524]; DNA binding [GO:0003677]; asparaginyl-tRNA aminoacylation [GO:0006421]	GO:0003677; GO:0004816; GO:0005524; GO:0006421	asparagine-tRNA ligase activity [GO:0004816]; ATP binding [GO:0005524]; DNA binding [GO:0003677]	asparaginyl-tRNA aminoacylation [GO:0006421]	NA
g30146.t1	140	tr|A0A1S3V306|A0A1S3V306_VIGRR	139	97.8	139	99.29	100	3	0	1	139	1	139	1.7e-73	Acylphosphatase (EC 3.6.1.7)	LOC106771291	Vigna radiata var. radiata (Mung bean) (Phaseolus aureus)	NA	acylphosphatase activity [GO:0003998]	GO:0003998	acylphosphatase activity [GO:0003998]	NA	NA
g30147.t1	119	tr|A0A4D6N0Q9|A0A4D6N0Q9_VIGUN	116	94	116	97.48	100	7	0	3	118	1	116	1.6e-56	Ribosomal protein L18/L5	DEO72_LG9g1018	Vigna unguiculata (Cowpea)	NA	ribosome [GO:0005840]; structural constituent of ribosome [GO:0003735]; translation [GO:0006412]	GO:0003735; GO:0005840; GO:0006412	structural constituent of ribosome [GO:0003735]	translation [GO:0006412]	ribosome [GO:0005840]
g30148.t1	315	tr|A0A1S3V5V9|A0A1S3V5V9_VIGRR	833	82.5	228	72.38	27.37	25	2	43	255	1	228	8.3e-100	pentatricopeptide repeat-containing protein At2g18940, chloroplastic	LOC106771960	Vigna radiata var. radiata (Mung bean) (Phaseolus aureus)	NA	NA	NA	NA	NA	NA
g30150.t1	482	tr|A0A2K3PB23|A0A2K3PB23_TRIPR	1423	63.4	377	78.22	26.49	128	3	19	387	78	452	1.1e-135	Retroelement pol polyprotein-like	L195_g009106	Trifolium pratense (Red clover)	NA	nucleic acid binding [GO:0003676]; DNA integration [GO:0015074]	GO:0003676; GO:0015074	nucleic acid binding [GO:0003676]	DNA integration [GO:0015074]	NA
g30151.t1	324	tr|A0A1S3UXH7|A0A1S3UXH7_VIGRR	323	98.5	323	99.69	100	5	0	1	323	1	323	2.6e-189	heavy metal-associated isoprenylated plant protein 6	LOC106769614	Vigna radiata var. radiata (Mung bean) (Phaseolus aureus)	NA	metal ion binding [GO:0046872]; metal ion transport [GO:0030001]	GO:0030001; GO:0046872	metal ion binding [GO:0046872]	metal ion transport [GO:0030001]	NA
g30154.t1	99	tr|A0A0L9VTT2|A0A0L9VTT2_PHAAN	401	81.7	60	60.61	14.96	11	0	39	98	58	117	1.7e-22	HTH myb-type domain-containing protein	LR48_Vigan11g130600	Phaseolus angularis (Azuki bean) (Vigna angularis)	NA	nucleus [GO:0005634]; transcription regulatory region sequence-specific DNA binding [GO:0000976]	GO:0000976; GO:0005634	transcription regulatory region sequence-specific DNA binding [GO:0000976]	NA	nucleus [GO:0005634]
g30155.t1	120	tr|A0A0S3SR57|A0A0S3SR57_PHAAN	119	97.5	119	99.17	100	3	0	1	119	1	119	1.5e-65	Matrin-type domain-containing protein	Vigan.08G201800 VIGAN_08201800	Vigna angularis var. angularis	NA	nucleus [GO:0005634]; nucleic acid binding [GO:0003676]; zinc ion binding [GO:0008270]	GO:0003676; GO:0005634; GO:0008270	nucleic acid binding [GO:0003676]; zinc ion binding [GO:0008270]	NA	nucleus [GO:0005634]
g30156.t1	703	tr|A0A1S3V5D8|A0A1S3V5D8_VIGRR	1228	91.9	725	100	59.04	19	1	18	702	504	1228	0	nuclear pore complex protein NUP160 isoform X3	LOC106771945	Vigna radiata var. radiata (Mung bean) (Phaseolus aureus)	NA	nucleus [GO:0005634]	GO:0005634	NA	NA	nucleus [GO:0005634]
g30157.t1	189	tr|A0A1S3V5D8|A0A1S3V5D8_VIGRR	1228	97.5	118	62.43	9.61	3	0	1	118	271	388	9.5e-59	nuclear pore complex protein NUP160 isoform X3	LOC106771945	Vigna radiata var. radiata (Mung bean) (Phaseolus aureus)	NA	nucleus [GO:0005634]	GO:0005634	NA	NA	nucleus [GO:0005634]
g30158.t1	119	tr|A0A1S3V5D8|A0A1S3V5D8_VIGRR	1228	98.2	111	93.28	9.04	2	0	7	117	149	259	1.2e-56	nuclear pore complex protein NUP160 isoform X3	LOC106771945	Vigna radiata var. radiata (Mung bean) (Phaseolus aureus)	NA	nucleus [GO:0005634]	GO:0005634	NA	NA	nucleus [GO:0005634]
g30159.t1	323	tr|A0A1S3V5T4|A0A1S3V5T4_VIGRR	1499	94.4	319	98.76	21.28	15	1	1	319	1	316	9.5e-168	nuclear pore complex protein NUP160 isoform X2	LOC106771945	Vigna radiata var. radiata (Mung bean) (Phaseolus aureus)	NA	nucleus [GO:0005634]	GO:0005634	NA	NA	nucleus [GO:0005634]
g30160.t1	178	tr|A0A1S3TRC9|A0A1S3TRC9_VIGRR	873	93.3	150	84.27	17.18	10	0	1	150	439	588	2.8e-81	pentatricopeptide repeat-containing protein At5g03800	LOC106757972	Vigna radiata var. radiata (Mung bean) (Phaseolus aureus)	NA	zinc ion binding [GO:0008270]; embryo development ending in seed dormancy [GO:0009793]	GO:0008270; GO:0009793	zinc ion binding [GO:0008270]	embryo development ending in seed dormancy [GO:0009793]	NA
g30161.t1	260	tr|A0A0L9TF48|A0A0L9TF48_PHAAN	873	77.4	177	68.08	20.27	30	2	93	259	157	333	1.3e-69	DYW_deaminase domain-containing protein	LR48_Vigan641s002800	Phaseolus angularis (Azuki bean) (Vigna angularis)	NA	zinc ion binding [GO:0008270]; embryo development ending in seed dormancy [GO:0009793]	GO:0008270; GO:0009793	zinc ion binding [GO:0008270]	embryo development ending in seed dormancy [GO:0009793]	NA
g30162.t1	85	tr|A0A0S3RBB6|A0A0S3RBB6_PHAAN	367	69.1	110	100	29.97	8	1	1	84	258	367	2.8e-34	Uncharacterized protein	Vigan.02G055500 VIGAN_02055500	Vigna angularis var. angularis	NA	mRNA binding [GO:0003729]	GO:0003729	mRNA binding [GO:0003729]	NA	NA
g30163.t1	1338	tr|A0A1S3V7D6|A0A1S3V7D6_VIGRR	1345	98.6	1345	100	100	11	1	1	1337	1	1345	0	ABC transporter B family member 1	LOC106772273	Vigna radiata var. radiata (Mung bean) (Phaseolus aureus)	NA	integral component of membrane [GO:0016021]; ATP binding [GO:0005524]; ATPase activity [GO:0016887]; ATPase-coupled transmembrane transporter activity [GO:0042626]	GO:0005524; GO:0016021; GO:0016887; GO:0042626	ATPase activity [GO:0016887]; ATPase-coupled transmembrane transporter activity [GO:0042626]; ATP binding [GO:0005524]	NA	integral component of membrane [GO:0016021]
g30164.t1	260	tr|A0A1S3V9M5|A0A1S3V9M5_VIGRR	225	98.6	218	83.85	96.89	3	0	42	259	8	225	2e-120	pentatricopeptide repeat-containing protein At1g62350	LOC106772773	Vigna radiata var. radiata (Mung bean) (Phaseolus aureus)	NA	NA	NA	NA	NA	NA
g30165.t1	236	tr|A0A1S3V905|A0A1S3V905_VIGRR	235	99.6	235	99.58	100	1	0	1	235	1	235	3.5e-135	uncharacterized protein LOC106772756	LOC106772756	Vigna radiata var. radiata (Mung bean) (Phaseolus aureus)	NA	NA	NA	NA	NA	NA
g30168.t1	200	tr|A0A1S3V2X0|A0A1S3V2X0_VIGRR	316	96.5	199	99.5	62.97	7	0	1	199	118	316	1.6e-109	transcription factor RAX2	LOC106771221	Vigna radiata var. radiata (Mung bean) (Phaseolus aureus)	NA	nucleus [GO:0005634]	GO:0005634	NA	NA	nucleus [GO:0005634]
g30174.t1	629	tr|A0A1S3V908|A0A1S3V908_VIGRR	628	97.1	628	99.84	100	18	0	1	628	1	628	0	uncharacterized protein LOC106772661 isoform X1	LOC106772661	Vigna radiata var. radiata (Mung bean) (Phaseolus aureus)	NA	NA	NA	NA	NA	NA
g30175.t1	225	tr|A0A1S3V339|A0A1S3V339_VIGRR	224	96.9	224	99.56	100	7	0	1	224	1	224	8.5e-123	uncharacterized protein LOC106771314	LOC106771314	Vigna radiata var. radiata (Mung bean) (Phaseolus aureus)	NA	integral component of membrane [GO:0016021]; respiratory electron transport chain [GO:0022904]	GO:0016021; GO:0022904	NA	respiratory electron transport chain [GO:0022904]	integral component of membrane [GO:0016021]
g30176.t1	87	tr|A0A1S3V1K9|A0A1S3V1K9_VIGRR	755	43.1	102	100	13.51	7	1	2	52	215	316	5.8e-11	leucine-rich repeat extensin-like protein 4	LOC106770897	Vigna radiata var. radiata (Mung bean) (Phaseolus aureus)	NA	NA	NA	NA	NA	NA
g30177.t1	147	tr|A0A0L9VH16|A0A0L9VH16_PHAAN	640	84.6	78	53.06	12.19	12	0	69	146	108	185	6.9e-33	Uncharacterized protein	LR48_Vigan10g017500	Phaseolus angularis (Azuki bean) (Vigna angularis)	NA	NA	NA	NA	NA	NA
g30178.t1	216	tr|A0A1S3W1B1|A0A1S3W1B1_VIGRR	390	96.2	104	48.15	26.67	4	0	112	215	1	104	8.9e-53	S-adenosylmethionine synthase (EC 2.5.1.6)	LOC106780497	Vigna radiata var. radiata (Mung bean) (Phaseolus aureus)	PATHWAY: Amino-acid biosynthesis; S-adenosyl-L-methionine biosynthesis; S-adenosyl-L-methionine from L-methionine: step 1/1. {ECO:0000256|ARBA:ARBA00005224, ECO:0000256|RuleBase:RU000541}.	cytoplasm [GO:0005737]; ATP binding [GO:0005524]; metal ion binding [GO:0046872]; methionine adenosyltransferase activity [GO:0004478]; one-carbon metabolic process [GO:0006730]; S-adenosylmethionine biosynthetic process [GO:0006556]	GO:0004478; GO:0005524; GO:0005737; GO:0006556; GO:0006730; GO:0046872	ATP binding [GO:0005524]; metal ion binding [GO:0046872]; methionine adenosyltransferase activity [GO:0004478]	one-carbon metabolic process [GO:0006730]; S-adenosylmethionine biosynthetic process [GO:0006556]	cytoplasm [GO:0005737]
g30179.t1	266	tr|A0A0S3SR71|A0A0S3SR71_PHAAN	390	97.4	265	99.62	67.95	7	0	1	265	126	390	7.4e-150	S-adenosylmethionine synthase (EC 2.5.1.6)	Vigan.08G203300 VIGAN_08203300	Vigna angularis var. angularis	PATHWAY: Amino-acid biosynthesis; S-adenosyl-L-methionine biosynthesis; S-adenosyl-L-methionine from L-methionine: step 1/1. {ECO:0000256|ARBA:ARBA00005224, ECO:0000256|RuleBase:RU000541}.	cytoplasm [GO:0005737]; ATP binding [GO:0005524]; metal ion binding [GO:0046872]; methionine adenosyltransferase activity [GO:0004478]; one-carbon metabolic process [GO:0006730]; S-adenosylmethionine biosynthetic process [GO:0006556]	GO:0004478; GO:0005524; GO:0005737; GO:0006556; GO:0006730; GO:0046872	ATP binding [GO:0005524]; metal ion binding [GO:0046872]; methionine adenosyltransferase activity [GO:0004478]	one-carbon metabolic process [GO:0006730]; S-adenosylmethionine biosynthetic process [GO:0006556]	cytoplasm [GO:0005737]
g30181.t1	157	tr|A0A4D6N040|A0A4D6N040_VIGUN	156	98.7	156	99.36	100	2	0	1	156	1	156	7.8e-83	HR-like lesion-inducer	DEO72_LG9g2122	Vigna unguiculata (Cowpea)	NA	integral component of membrane [GO:0016021]	GO:0016021	NA	NA	integral component of membrane [GO:0016021]
g30182.t1	179	tr|A0A3Q0ET35|A0A3Q0ET35_VIGRR	137	78.2	165	92.18	100	8	1	14	178	1	137	7.8e-63	uncharacterized protein LOC111241113	LOC111241113	Vigna radiata var. radiata (Mung bean) (Phaseolus aureus)	NA	RNA binding [GO:0003723]; tRNA modification [GO:0006400]	GO:0003723; GO:0006400	RNA binding [GO:0003723]	tRNA modification [GO:0006400]	NA
g30183.t1	101	tr|A0A1S3V718|A0A1S3V718_VIGRR	640	100	100	99.01	15.62	0	0	1	100	541	640	1.7e-51	transcription factor EMB1444 isoform X3	LOC106772203	Vigna radiata var. radiata (Mung bean) (Phaseolus aureus)	NA	nucleus [GO:0005634]; DNA-binding transcription factor activity [GO:0003700]; protein dimerization activity [GO:0046983]	GO:0003700; GO:0005634; GO:0046983	DNA-binding transcription factor activity [GO:0003700]; protein dimerization activity [GO:0046983]	NA	nucleus [GO:0005634]
g30184.t1	626	tr|A0A0L9TXE1|A0A0L9TXE1_PHAAN	742	95.2	622	99.36	83.83	30	0	1	622	1	622	0	BHLH domain-containing protein	LR48_Vigan02g136000	Phaseolus angularis (Azuki bean) (Vigna angularis)	NA	nucleus [GO:0005634]; DNA-binding transcription factor activity [GO:0003700]; protein dimerization activity [GO:0046983]	GO:0003700; GO:0005634; GO:0046983	DNA-binding transcription factor activity [GO:0003700]; protein dimerization activity [GO:0046983]	NA	nucleus [GO:0005634]
g30190.t1	69	tr|A0A0S3RHZ9|A0A0S3RHZ9_PHAAN	299	97	66	95.65	22.07	2	0	1	66	1	66	9.8e-30	TOG domain-containing protein	Vigan.02G326300 VIGAN_02326300	Vigna angularis var. angularis	NA	NA	NA	NA	NA	NA
g30191.t1	350	tr|A0A0L9TXI1|A0A0L9TXI1_PHAAN	349	98.3	349	99.71	100	6	0	1	349	1	349	8.9e-196	WAT1-related protein	LR48_Vigan02g136100	Phaseolus angularis (Azuki bean) (Vigna angularis)	NA	integral component of membrane [GO:0016021]; transmembrane transporter activity [GO:0022857]	GO:0016021; GO:0022857	transmembrane transporter activity [GO:0022857]	NA	integral component of membrane [GO:0016021]
g30192.t1	638	tr|A0A1S3UYC0|A0A1S3UYC0_VIGRR	637	98.3	637	99.84	100	11	0	1	637	1	637	0	CDT1-like protein a, chloroplastic	LOC106769827	Vigna radiata var. radiata (Mung bean) (Phaseolus aureus)	NA	cell cycle [GO:0007049]	GO:0007049	NA	cell cycle [GO:0007049]	NA
g30193.t1	795	tr|A0A3Q0F944|A0A3Q0F944_VIGRR	914	96.8	472	59.37	51.64	13	1	325	794	443	914	2.6e-275	Autophagy-related protein 9	LOC106770307	Vigna radiata var. radiata (Mung bean) (Phaseolus aureus)	NA	cytoplasmic vesicle membrane [GO:0030659]; Golgi apparatus [GO:0005794]; integral component of membrane [GO:0016021]; autophagy [GO:0006914]; protein transport [GO:0015031]	GO:0005794; GO:0006914; GO:0015031; GO:0016021; GO:0030659	NA	autophagy [GO:0006914]; protein transport [GO:0015031]	cytoplasmic vesicle membrane [GO:0030659]; Golgi apparatus [GO:0005794]; integral component of membrane [GO:0016021]
g30195.t1	612	tr|A0A1S3UYM0|A0A1S3UYM0_VIGRR	611	98.9	611	99.84	100	7	0	1	611	1	611	0	protein KINESIN LIGHT CHAIN-RELATED 2	LOC106769894	Vigna radiata var. radiata (Mung bean) (Phaseolus aureus)	NA	NA	NA	NA	NA	NA
g30196.t1	346	tr|A0A0L9TXE6|A0A0L9TXE6_PHAAN	345	100	345	99.71	100	0	0	1	345	1	345	3.6e-205	RING-type domain-containing protein	LR48_Vigan02g136500	Phaseolus angularis (Azuki bean) (Vigna angularis)	NA	integral component of membrane [GO:0016021]	GO:0016021	NA	NA	integral component of membrane [GO:0016021]
g30197.t1	342	tr|A0A1S3V4V5|A0A1S3V4V5_VIGRR	341	97.9	341	99.71	100	7	0	1	341	1	341	2.5e-198	protein DOWNY MILDEW RESISTANCE 6-like	LOC106771735	Vigna radiata var. radiata (Mung bean) (Phaseolus aureus)	NA	metal ion binding [GO:0046872]; oxidoreductase activity [GO:0016491]	GO:0016491; GO:0046872	metal ion binding [GO:0046872]; oxidoreductase activity [GO:0016491]	NA	NA
g30198.t1	187	tr|A0A1S3UMH2|A0A1S3UMH2_VIGRR	478	89.8	137	73.26	28.66	14	0	23	159	68	204	1.5e-64	pentatricopeptide repeat-containing protein At2g01860	LOC106766925	Vigna radiata var. radiata (Mung bean) (Phaseolus aureus)	NA	NA	NA	NA	NA	NA
g30199.t1	177	tr|A0A4D6KYZ5|A0A4D6KYZ5_VIGUN	545	73	37	20.9	6.79	10	0	1	37	186	222	1e-06	Erbb2-interacting protein	DEO72_LG2g1343	Vigna unguiculata (Cowpea)	NA	NA	NA	NA	NA	NA
g30200.t1	244	tr|A0A0S3RHM3|A0A0S3RHM3_PHAAN	328	76.6	167	68.44	50.91	32	2	84	243	162	328	2.9e-60	RING-type domain-containing protein	Vigan.02G295800 VIGAN_02295800	Vigna angularis var. angularis	NA	integral component of membrane [GO:0016021]	GO:0016021	NA	NA	integral component of membrane [GO:0016021]
g30201.t1	141	tr|A0A1S3V090|A0A1S3V090_VIGRR	140	95	140	99.29	100	7	0	1	140	1	140	8e-71	ethylene-responsive transcription factor ERF098-like	LOC106770305	Vigna radiata var. radiata (Mung bean) (Phaseolus aureus)	NA	nucleus [GO:0005634]; DNA binding [GO:0003677]; DNA-binding transcription factor activity [GO:0003700]	GO:0003677; GO:0003700; GO:0005634	DNA binding [GO:0003677]; DNA-binding transcription factor activity [GO:0003700]	NA	nucleus [GO:0005634]
g30202.t1	202	tr|A0A1S3UZU7|A0A1S3UZU7_VIGRR	214	94	200	99.01	93.46	12	0	1	200	14	213	6.7e-103	ethylene-responsive transcription factor 1B-like	LOC106770303	Vigna radiata var. radiata (Mung bean) (Phaseolus aureus)	NA	nucleus [GO:0005634]; DNA binding [GO:0003677]; DNA-binding transcription factor activity [GO:0003700]	GO:0003677; GO:0003700; GO:0005634	DNA binding [GO:0003677]; DNA-binding transcription factor activity [GO:0003700]	NA	nucleus [GO:0005634]
g30203.t1	214	tr|A0A1S3V0D3|A0A1S3V0D3_VIGRR	213	97.7	213	99.53	100	5	0	1	213	1	213	3.1e-114	ethylene-responsive transcription factor 1B-like	LOC106770301	Vigna radiata var. radiata (Mung bean) (Phaseolus aureus)	NA	nucleus [GO:0005634]; DNA binding [GO:0003677]; DNA-binding transcription factor activity [GO:0003700]	GO:0003677; GO:0003700; GO:0005634	DNA binding [GO:0003677]; DNA-binding transcription factor activity [GO:0003700]	NA	nucleus [GO:0005634]
g30204.t1	213	tr|A0A1S3UZT1|A0A1S3UZT1_VIGRR	212	96.7	212	99.53	100	7	0	1	212	1	212	1.6e-115	ethylene-responsive transcription factor 1B-like	LOC106770300	Vigna radiata var. radiata (Mung bean) (Phaseolus aureus)	NA	nucleus [GO:0005634]; DNA binding [GO:0003677]; DNA-binding transcription factor activity [GO:0003700]	GO:0003677; GO:0003700; GO:0005634	DNA binding [GO:0003677]; DNA-binding transcription factor activity [GO:0003700]	NA	nucleus [GO:0005634]
g30207.t1	132	tr|A0A0S3TAT1|A0A0S3TAT1_PHAAN	164	78.6	84	63.64	51.22	18	0	47	130	3	86	1.3e-30	Uncharacterized protein (Fragment)	Vigan.11G182000 VIGAN_11182000	Vigna angularis var. angularis	NA	NA	NA	NA	NA	NA
g30209.t1	155	tr|A0A1S3U974|A0A1S3U974_VIGRR	429	92.6	136	87.74	31.7	9	1	8	142	72	207	4.3e-65	probable anion transporter 5	LOC106762953	Vigna radiata var. radiata (Mung bean) (Phaseolus aureus)	NA	integral component of membrane [GO:0016021]; transmembrane transporter activity [GO:0022857]	GO:0016021; GO:0022857	transmembrane transporter activity [GO:0022857]	NA	integral component of membrane [GO:0016021]
g30210.t1	201	tr|A0A1S3V084|A0A1S3V084_VIGRR	212	96.5	199	99	93.87	7	0	1	199	13	211	4.5e-107	ethylene-responsive transcription factor 1B-like	LOC106770299	Vigna radiata var. radiata (Mung bean) (Phaseolus aureus)	NA	nucleus [GO:0005634]; DNA binding [GO:0003677]; DNA-binding transcription factor activity [GO:0003700]	GO:0003677; GO:0003700; GO:0005634	DNA binding [GO:0003677]; DNA-binding transcription factor activity [GO:0003700]	NA	nucleus [GO:0005634]
g30215.t1	142	tr|A0A0L9TGB2|A0A0L9TGB2_PHAAN	852	93.6	94	66.2	11.03	6	0	1	94	723	816	1.2e-42	SMK-1 domain-containing protein	LR48_Vigan635s008400	Phaseolus angularis (Azuki bean) (Vigna angularis)	NA	NA	NA	NA	NA	NA
g30216.t1	160	tr|A0A0S3SR93|A0A0S3SR93_PHAAN	159	97.5	159	99.38	100	4	0	1	159	1	159	1.1e-84	AP2/ERF domain-containing protein	Vigan.08G205100 VIGAN_08205100	Vigna angularis var. angularis	NA	nucleus [GO:0005634]; DNA binding [GO:0003677]; DNA-binding transcription factor activity [GO:0003700]	GO:0003677; GO:0003700; GO:0005634	DNA binding [GO:0003677]; DNA-binding transcription factor activity [GO:0003700]	NA	nucleus [GO:0005634]
g30218.t1	244	tr|A0A1S3VWJ2|A0A1S3VWJ2_VIGRR	243	97.5	243	99.59	100	6	0	1	243	1	243	2.6e-133	ethylene-responsive transcription factor 1B	LOC106779140	Vigna radiata var. radiata (Mung bean) (Phaseolus aureus)	NA	nucleus [GO:0005634]; DNA binding [GO:0003677]; DNA-binding transcription factor activity [GO:0003700]	GO:0003677; GO:0003700; GO:0005634	DNA binding [GO:0003677]; DNA-binding transcription factor activity [GO:0003700]	NA	nucleus [GO:0005634]
g30219.t1	132	tr|A0A0S3SAT3|A0A0S3SAT3_PHAAN	868	78.7	141	100	16.24	20	1	1	131	728	868	1e-51	Glyco_transf_20 domain-containing protein	Vigan.06G112300 VIGAN_06112300	Vigna angularis var. angularis	NA	catalytic activity [GO:0003824]; trehalose biosynthetic process [GO:0005992]	GO:0003824; GO:0005992	catalytic activity [GO:0003824]	trehalose biosynthetic process [GO:0005992]	NA
g30220.t1	425	tr|A0A0L9TDR9|A0A0L9TDR9_PHAAN	1117	93.1	418	98.35	37.42	29	0	7	424	700	1117	2.9e-233	RNA-directed DNA polymerase (EC 2.7.7.49)	LR48_Vigan561s005800	Phaseolus angularis (Azuki bean) (Vigna angularis)	NA	nucleic acid binding [GO:0003676]; RNA-directed DNA polymerase activity [GO:0003964]; DNA integration [GO:0015074]	GO:0003676; GO:0003964; GO:0015074	nucleic acid binding [GO:0003676]; RNA-directed DNA polymerase activity [GO:0003964]	DNA integration [GO:0015074]	NA
g30222.t1	160	tr|A0A4D6NS15|A0A4D6NS15_VIGUN	289	56.7	127	79.38	43.94	48	4	23	146	8	130	1.3e-24	ATP-dependent Lon protease	DEO72_LG11g3661	Vigna unguiculata (Cowpea)	NA	peptidase activity [GO:0008233]	GO:0008233	peptidase activity [GO:0008233]	NA	NA
g30223.t1	237	tr|A0A1S3TRD4|A0A1S3TRD4_VIGRR	1453	98.3	175	73.84	12.04	3	0	7	181	473	647	1.2e-95	ABC transporter G family member 39 isoform X2	LOC106757976	Vigna radiata var. radiata (Mung bean) (Phaseolus aureus)	NA	integral component of membrane [GO:0016021]; ATP binding [GO:0005524]; ATPase-coupled transmembrane transporter activity [GO:0042626]	GO:0005524; GO:0016021; GO:0042626	ATPase-coupled transmembrane transporter activity [GO:0042626]; ATP binding [GO:0005524]	NA	integral component of membrane [GO:0016021]
g30224.t1	139	tr|A0A0S3R2T5|A0A0S3R2T5_PHAAN	649	94.9	99	71.22	15.25	5	0	1	99	302	400	5.2e-46	Polyadenylate-binding protein (PABP)	Vigan.01G272300 VIGAN_01272300	Vigna angularis var. angularis	NA	cytoplasm [GO:0005737]; RNA binding [GO:0003723]	GO:0003723; GO:0005737	RNA binding [GO:0003723]	NA	cytoplasm [GO:0005737]
g30225.t1	523	tr|A0A1S3VWW4|A0A1S3VWW4_VIGRR	522	98.5	522	99.81	100	8	0	1	522	1	522	2.9e-299	probable inorganic phosphate transporter 1-7	LOC106779138	Vigna radiata var. radiata (Mung bean) (Phaseolus aureus)	NA	integral component of membrane [GO:0016021]; inorganic phosphate transmembrane transporter activity [GO:0005315]; symporter activity [GO:0015293]; phosphate ion transport [GO:0006817]	GO:0005315; GO:0006817; GO:0015293; GO:0016021	inorganic phosphate transmembrane transporter activity [GO:0005315]; symporter activity [GO:0015293]	phosphate ion transport [GO:0006817]	integral component of membrane [GO:0016021]
g30226.t1	158	tr|A0A0S3SR85|A0A0S3SR85_PHAAN	157	100	157	99.37	100	0	0	1	157	1	157	1.1e-84	Uncharacterized protein	Vigan.08G205600 VIGAN_08205600	Vigna angularis var. angularis	NA	histone acetyltransferase complex [GO:0000123]; histone acetylation [GO:0016573]	GO:0000123; GO:0016573	NA	histone acetylation [GO:0016573]	histone acetyltransferase complex [GO:0000123]
g30228.t1	430	tr|A0A0S3SRD5|A0A0S3SRD5_PHAAN	429	98.8	429	99.77	100	5	0	1	429	1	429	1.5e-245	Uncharacterized protein	Vigan.08G205700 VIGAN_08205700	Vigna angularis var. angularis	NA	NA	NA	NA	NA	NA
g30229.t1	188	tr|A0A1S3VTP8|A0A1S3VTP8_VIGRR	274	94.7	188	100	68.61	7	1	3	187	87	274	2.7e-98	transcription factor MYB4	LOC106778329	Vigna radiata var. radiata (Mung bean) (Phaseolus aureus)	NA	nucleus [GO:0005634]	GO:0005634	NA	NA	nucleus [GO:0005634]
g30231.t1	610	tr|A0A1S3VTQ0|A0A1S3VTQ0_VIGRR	613	95.4	615	100	100	20	3	1	609	1	613	0	glycinin G4	LOC106778327	Vigna radiata var. radiata (Mung bean) (Phaseolus aureus)	NA	endoplasmic reticulum [GO:0005783]; protein storage vacuole [GO:0000326]; nutrient reservoir activity [GO:0045735]	GO:0000326; GO:0005783; GO:0045735	nutrient reservoir activity [GO:0045735]	NA	endoplasmic reticulum [GO:0005783]; protein storage vacuole [GO:0000326]
g30234.t1	480	tr|A0A1S3VU97|A0A1S3VU97_VIGRR	478	98.1	479	99.79	100	8	1	1	479	1	478	5.7e-278	patellin-4-like	LOC106778325	Vigna radiata var. radiata (Mung bean) (Phaseolus aureus)	NA	NA	NA	NA	NA	NA
g30235.t1	656	tr|A0A3Q0F873|A0A3Q0F873_VIGRR	990	95.6	632	96.34	63.84	28	0	24	655	359	990	0	structural maintenance of chromosomes protein 1-like isoform X2	LOC106772250	Vigna radiata var. radiata (Mung bean) (Phaseolus aureus)	NA	cohesin complex [GO:0008278]; ATP binding [GO:0005524]; meiotic cell cycle [GO:0051321]; mitotic sister chromatid cohesion [GO:0007064]	GO:0005524; GO:0007064; GO:0008278; GO:0051321	ATP binding [GO:0005524]	meiotic cell cycle [GO:0051321]; mitotic sister chromatid cohesion [GO:0007064]	cohesin complex [GO:0008278]
g30236.t1	215	tr|A0A1S3UES5|A0A1S3UES5_VIGRR	1904	63.3	177	82.33	9.3	59	3	44	214	875	1051	2.3e-48	lysine-specific histone demethylase 1 homolog 3	LOC106764657	Vigna radiata var. radiata (Mung bean) (Phaseolus aureus)	NA	methyltransferase activity [GO:0008168]; oxidoreductase activity [GO:0016491]; chromatin organization [GO:0006325]; methylation [GO:0032259]	GO:0006325; GO:0008168; GO:0016491; GO:0032259	methyltransferase activity [GO:0008168]; oxidoreductase activity [GO:0016491]	chromatin organization [GO:0006325]; methylation [GO:0032259]	NA
g30237.t1	560	tr|A0A1S3V6N6|A0A1S3V6N6_VIGRR	1217	92.8	543	96.96	44.62	16	2	1	521	1	542	6.1e-279	Structural maintenance of chromosomes protein	LOC106772250	Vigna radiata var. radiata (Mung bean) (Phaseolus aureus)	NA	cohesin complex [GO:0008278]; nucleus [GO:0005634]; ATP binding [GO:0005524]; meiotic cell cycle [GO:0051321]; mitotic sister chromatid cohesion [GO:0007064]	GO:0005524; GO:0005634; GO:0007064; GO:0008278; GO:0051321	ATP binding [GO:0005524]	meiotic cell cycle [GO:0051321]; mitotic sister chromatid cohesion [GO:0007064]	cohesin complex [GO:0008278]; nucleus [GO:0005634]
g30238.t1	122	tr|A0A1S3TA20|A0A1S3TA20_VIGRR	1118	92.2	77	63.11	6.89	6	0	44	120	157	233	2.6e-33	LRR receptor-like serine/threonine-protein kinase	LOC106753326	Vigna radiata var. radiata (Mung bean) (Phaseolus aureus)	NA	integral component of membrane [GO:0016021]; ATP binding [GO:0005524]; protein kinase activity [GO:0004672]	GO:0004672; GO:0005524; GO:0016021	ATP binding [GO:0005524]; protein kinase activity [GO:0004672]	NA	integral component of membrane [GO:0016021]
g30243.t1	205	tr|A0A1S3UXY2|A0A1S3UXY2_VIGRR	204	100	204	99.51	100	0	0	1	204	1	204	1.2e-115	uncharacterized protein LOC106769732 isoform X2	LOC106769732	Vigna radiata var. radiata (Mung bean) (Phaseolus aureus)	NA	NA	NA	NA	NA	NA
g30244.t1	373	tr|A0A1S3UXP2|A0A1S3UXP2_VIGRR	372	98.4	372	99.73	100	6	0	1	372	1	372	1.9e-212	rho-N domain-containing protein 1, chloroplastic isoform X1	LOC106769652	Vigna radiata var. radiata (Mung bean) (Phaseolus aureus)	NA	DNA-templated transcription, termination [GO:0006353]	GO:0006353	NA	DNA-templated transcription, termination [GO:0006353]	NA
g30245.t1	111	tr|V7BE27|V7BE27_PHAVU	251	72.9	48	43.24	19.12	13	0	1	48	35	82	5.1e-12	Electron transfer flavoprotein subunit beta (Beta-ETF)	PHAVU_007G128300g	Phaseolus vulgaris (Kidney bean) (French bean)	NA	mitochondrial matrix [GO:0005759]; electron transfer activity [GO:0009055]	GO:0005759; GO:0009055	electron transfer activity [GO:0009055]	NA	mitochondrial matrix [GO:0005759]
g30247.t1	764	tr|A0A1S3V7Q6|A0A1S3V7Q6_VIGRR	792	98.8	763	99.87	96.34	9	0	1	763	30	792	0	RING-type E3 ubiquitin transferase (EC 2.3.2.27)	LOC106772375	Vigna radiata var. radiata (Mung bean) (Phaseolus aureus)	PATHWAY: Protein modification; protein ubiquitination. {ECO:0000256|ARBA:ARBA00004906}.	ubiquitin-protein transferase activity [GO:0004842]	GO:0004842	ubiquitin-protein transferase activity [GO:0004842]	NA	NA
g30250.t1	211	tr|A0A1S3V2M2|A0A1S3V2M2_VIGRR	213	98.6	213	100	100	0	2	1	210	1	213	1.4e-122	protein LIGHT-DEPENDENT SHORT HYPOCOTYLS 4	LOC106771183	Vigna radiata var. radiata (Mung bean) (Phaseolus aureus)	NA	nucleus [GO:0005634]	GO:0005634	NA	NA	nucleus [GO:0005634]
g30252.t1	297	tr|A0A1S3V201|A0A1S3V201_VIGRR	296	98	296	99.66	100	6	0	1	296	1	296	1.3e-176	protein CUP-SHAPED COTYLEDON 3	LOC106771006	Vigna radiata var. radiata (Mung bean) (Phaseolus aureus)	NA	DNA binding [GO:0003677]; regulation of transcription, DNA-templated [GO:0006355]	GO:0003677; GO:0006355	DNA binding [GO:0003677]	regulation of transcription, DNA-templated [GO:0006355]	NA
g30253.t1	103	tr|A0A1S3UZV1|A0A1S3UZV1_VIGRR	124	83.3	102	99.03	82.26	17	0	1	102	1	102	3.6e-44	replication protein A 70 kDa DNA-binding subunit C-like	LOC106770323	Vigna radiata var. radiata (Mung bean) (Phaseolus aureus)	NA	DNA binding [GO:0003677]; zinc ion binding [GO:0008270]	GO:0003677; GO:0008270	DNA binding [GO:0003677]; zinc ion binding [GO:0008270]	NA	NA
g30254.t1	156	tr|A0A0S3SRQ9|A0A0S3SRQ9_PHAAN	216	84.6	91	58.33	42.13	12	2	65	153	103	193	1.9e-36	C2H2-type domain-containing protein	Vigan.08G225300 VIGAN_08225300	Vigna angularis var. angularis	NA	NA	NA	NA	NA	NA
g30261.t1	496	tr|A0A1S3V5N0|A0A1S3V5N0_VIGRR	264	98.9	264	53.23	100	3	0	232	495	1	264	5.1e-144	serine/threonine-protein kinase 19 isoform X2	LOC106771915	Vigna radiata var. radiata (Mung bean) (Phaseolus aureus)	NA	kinase activity [GO:0016301]	GO:0016301	kinase activity [GO:0016301]	NA	NA
g30263.t1	603	tr|A0A3Q0FA14|A0A3Q0FA14_VIGRR	612	99.7	596	98.84	97.39	2	0	7	602	17	612	0	Methyltransferase (EC 2.1.1.-)	LOC106772559	Vigna radiata var. radiata (Mung bean) (Phaseolus aureus)	NA	integral component of membrane [GO:0016021]; methyltransferase activity [GO:0008168]; methylation [GO:0032259]	GO:0008168; GO:0016021; GO:0032259	methyltransferase activity [GO:0008168]	methylation [GO:0032259]	integral component of membrane [GO:0016021]
g30267.t1	679	tr|A0A1S3UYD4|A0A1S3UYD4_VIGRR	686	96.5	686	100	100	16	1	1	678	1	686	0	Dolichyl-diphosphooligosaccharide--protein glycosyltransferase subunit 2 (Ribophorin-2)	LOC106769835	Vigna radiata var. radiata (Mung bean) (Phaseolus aureus)	PATHWAY: Protein modification; protein glycosylation. {ECO:0000256|RuleBase:RU366029}.	integral component of membrane [GO:0016021]; oligosaccharyltransferase complex [GO:0008250]; transferase activity [GO:0016740]; protein N-linked glycosylation [GO:0006487]	GO:0006487; GO:0008250; GO:0016021; GO:0016740	transferase activity [GO:0016740]	protein N-linked glycosylation [GO:0006487]	integral component of membrane [GO:0016021]; oligosaccharyltransferase complex [GO:0008250]
g30268.t1	91	tr|A0A1S3UZ11|A0A1S3UZ11_VIGRR	89	100	61	67.03	68.54	0	0	1	61	1	61	1.7e-29	uncharacterized protein LOC106769901	LOC106769901	Vigna radiata var. radiata (Mung bean) (Phaseolus aureus)	NA	NA	NA	NA	NA	NA
g30269.t1	164	tr|A0A1S3V3U1|A0A1S3V3U1_VIGRR	94	85.4	96	58.54	100	9	1	68	163	4	94	1.8e-42	keratin, type II cytoskeletal 2 epidermal	LOC106771537	Vigna radiata var. radiata (Mung bean) (Phaseolus aureus)	NA	NA	NA	NA	NA	NA
g30272.t1	83	tr|A0A392N4L4|A0A392N4L4_9FABA	98	82	50	60.24	51.02	9	0	33	82	49	98	4.4e-16	RecA (Fragment)	A2U01_0015050	Trifolium medium	NA	ATP binding [GO:0005524]; DNA-dependent ATPase activity [GO:0008094]; single-stranded DNA binding [GO:0003697]; DNA recombination [GO:0006310]; DNA repair [GO:0006281]	GO:0003697; GO:0005524; GO:0006281; GO:0006310; GO:0008094	ATP binding [GO:0005524]; DNA-dependent ATPase activity [GO:0008094]; single-stranded DNA binding [GO:0003697]	DNA recombination [GO:0006310]; DNA repair [GO:0006281]	NA
g30277.t1	178	tr|A0A1S3TEE4|A0A1S3TEE4_VIGRR	256	72.5	69	38.76	26.95	19	0	35	103	3	71	2e-18	uncharacterized protein LOC106754618	LOC106754618	Vigna radiata var. radiata (Mung bean) (Phaseolus aureus)	NA	integral component of membrane [GO:0016021]; oxidoreductase activity [GO:0016491]; branched-chain amino acid biosynthetic process [GO:0009082]	GO:0009082; GO:0016021; GO:0016491	oxidoreductase activity [GO:0016491]	branched-chain amino acid biosynthetic process [GO:0009082]	integral component of membrane [GO:0016021]
g30280.t1	160	tr|A0A0L9UL80|A0A0L9UL80_PHAAN	185	68.2	66	41.25	35.68	21	0	43	108	103	168	9e-18	Uncharacterized protein	LR48_Vigan05g109700	Phaseolus angularis (Azuki bean) (Vigna angularis)	NA	NA	NA	NA	NA	NA
g30281.t1	500	tr|A0A1S3V7B5|A0A1S3V7B5_VIGRR	499	99.8	499	99.8	100	1	0	1	499	1	499	1.2e-302	uncharacterized protein LOC106772261	LOC106772261	Vigna radiata var. radiata (Mung bean) (Phaseolus aureus)	NA	NA	NA	NA	NA	NA
g30283.t1	86	tr|V7CBE7|V7CBE7_PHAVU	478	75.3	77	89.53	16.11	10	1	17	84	401	477	6.5e-23	Citrulline--aspartate ligase (EC 6.3.4.5)	PHAVU_003G209800g	Phaseolus vulgaris (Kidney bean) (French bean)	PATHWAY: Amino-acid biosynthesis; L-arginine biosynthesis; L-arginine from L-ornithine and carbamoyl phosphate: step 2/3. {ECO:0000256|ARBA:ARBA00004967}.	argininosuccinate synthase activity [GO:0004055]; ATP binding [GO:0005524]; arginine biosynthetic process [GO:0006526]	GO:0004055; GO:0005524; GO:0006526	argininosuccinate synthase activity [GO:0004055]; ATP binding [GO:0005524]	arginine biosynthetic process [GO:0006526]	NA
g30284.t1	97	tr|A0A0L9VUX1|A0A0L9VUX1_PHAAN	132	55.9	59	60.82	44.7	18	1	3	53	2	60	7.4e-07	Uncharacterized protein	LR48_Vigan11g167600	Phaseolus angularis (Azuki bean) (Vigna angularis)	NA	NA	NA	NA	NA	NA
g30285.t1	498	tr|A0A1S3V9F5|A0A1S3V9F5_VIGRR	497	99.8	497	99.8	100	1	0	1	497	1	497	3.8e-301	uncharacterized protein LOC106772726	LOC106772726	Vigna radiata var. radiata (Mung bean) (Phaseolus aureus)	NA	NA	NA	NA	NA	NA
g30286.t1	498	tr|A0A4D6N006|A0A4D6N006_VIGUN	508	99.6	497	99.8	97.83	2	0	1	497	12	508	3e-298	HSP20-like chaperone	DEO72_LG9g2092	Vigna unguiculata (Cowpea)	NA	NA	NA	NA	NA	NA
g30286.t2	509	tr|A0A4D6N006|A0A4D6N006_VIGUN	508	99.6	508	99.8	100	2	0	1	508	1	508	3.4e-305	HSP20-like chaperone	DEO72_LG9g2092	Vigna unguiculata (Cowpea)	NA	NA	NA	NA	NA	NA
g30287.t1	649	tr|Q5QHT3|Q5QHT3_VIGRA	648	100	648	99.85	100	0	0	1	648	1	648	0	70 kDa heat shock cognate protein 2	NA	Vigna radiata (Mung bean)	NA	cell wall [GO:0005618]; plasma membrane [GO:0005886]; ATP binding [GO:0005524]; response to heat [GO:0009408]; response to virus [GO:0009615]	GO:0005524; GO:0005618; GO:0005886; GO:0009408; GO:0009615	ATP binding [GO:0005524]	response to heat [GO:0009408]; response to virus [GO:0009615]	cell wall [GO:0005618]; plasma membrane [GO:0005886]
g30289.t1	457	tr|A0A1S3V7V4|A0A1S3V7V4_VIGRR	484	97.7	434	94.97	89.67	8	1	1	432	1	434	2.4e-249	ADP-ribosylation factor GTPase-activating protein AGD7	LOC106772464	Vigna radiata var. radiata (Mung bean) (Phaseolus aureus)	NA	GTPase activator activity [GO:0005096]	GO:0005096	GTPase activator activity [GO:0005096]	NA	NA
g30292.t1	101	tr|A0A3Q0FDS9|A0A3Q0FDS9_VIGRR	309	60	40	39.6	12.94	16	0	56	95	246	285	5e-06	uncharacterized protein LOC111242279	LOC111242279	Vigna radiata var. radiata (Mung bean) (Phaseolus aureus)	NA	NA	NA	NA	NA	NA
g30294.t1	138	tr|A0A4D6MFA1|A0A4D6MFA1_VIGUN	256	94.9	136	98.55	53.12	4	1	5	137	84	219	1.9e-69	Uncharacterized protein	DEO72_LG7g1332	Vigna unguiculata (Cowpea)	NA	NA	NA	NA	NA	NA
g30295.t1	148	tr|D3J8K4|D3J8K4_VIGRA	155	99.3	141	95.27	90.97	1	0	1	141	1	141	1e-71	30S ribosomal protein S7, chloroplastic	rps7	Vigna radiata (Mung bean)	NA	chloroplast [GO:0009507]; small ribosomal subunit [GO:0015935]; rRNA binding [GO:0019843]; structural constituent of ribosome [GO:0003735]; translation [GO:0006412]	GO:0003735; GO:0006412; GO:0009507; GO:0015935; GO:0019843	rRNA binding [GO:0019843]; structural constituent of ribosome [GO:0003735]	translation [GO:0006412]	chloroplast [GO:0009507]; small ribosomal subunit [GO:0015935]
g30296.t1	105	tr|A0A371IH37|A0A371IH37_MUCPR	889	92.4	92	87.62	10.35	5	1	1	92	541	630	1.2e-42	Ribosomal protein S7 (Fragment)	ndhB2 CR513_00632	Mucuna pruriens (Velvet bean) (Dolichos pruriens)	NA	integral component of membrane [GO:0016021]; small ribosomal subunit [GO:0015935]; NADH dehydrogenase (ubiquinone) activity [GO:0008137]; rRNA binding [GO:0019843]; structural constituent of ribosome [GO:0003735]; ATP synthesis coupled electron transport [GO:0042773]; translation [GO:0006412]	GO:0003735; GO:0006412; GO:0008137; GO:0015935; GO:0016021; GO:0019843; GO:0042773	NADH dehydrogenase (ubiquinone) activity [GO:0008137]; rRNA binding [GO:0019843]; structural constituent of ribosome [GO:0003735]	ATP synthesis coupled electron transport [GO:0042773]; translation [GO:0006412]	integral component of membrane [GO:0016021]; small ribosomal subunit [GO:0015935]
g30297.t1	346	tr|A0A1S3V1H0|A0A1S3V1H0_VIGRR	318	89.6	345	99.71	100	9	1	1	345	1	318	1.3e-170	short-chain dehydrogenase TIC 32, chloroplastic	LOC106770872	Vigna radiata var. radiata (Mung bean) (Phaseolus aureus)	NA	oxidation-reduction process [GO:0055114]	GO:0055114	NA	oxidation-reduction process [GO:0055114]	NA
g30299.t1	122	tr|A0A1S3V461|A0A1S3V461_VIGRR	121	99.2	121	99.18	100	1	0	1	121	1	121	1.1e-63	uncharacterized protein LOC106771658	LOC106771658	Vigna radiata var. radiata (Mung bean) (Phaseolus aureus)	NA	integral component of membrane [GO:0016021]	GO:0016021	NA	NA	integral component of membrane [GO:0016021]
g30301.t1	196	tr|A0A0L9T6H3|A0A0L9T6H3_PHAAN	664	37.7	138	70.41	20.78	63	4	74	195	268	398	3.3e-14	Uncharacterized protein	LR48_Vigan205s007300	Phaseolus angularis (Azuki bean) (Vigna angularis)	NA	NA	NA	NA	NA	NA
g30303.t1	74	tr|A0A1S3UDP7|A0A1S3UDP7_VIGRR	111	84.1	44	59.46	39.64	7	0	1	44	19	62	1.2e-14	uncharacterized protein LOC106764386	LOC106764386	Vigna radiata var. radiata (Mung bean) (Phaseolus aureus)	NA	NA	NA	NA	NA	NA
g30304.t1	140	tr|A0A0S3SRC6|A0A0S3SRC6_PHAAN	139	100	139	99.29	100	0	0	1	139	1	139	7e-75	ADF-H domain-containing protein	Vigan.08G208900 VIGAN_08208900	Vigna angularis var. angularis	NA	actin cytoskeleton [GO:0015629]; actin binding [GO:0003779]; actin filament depolymerization [GO:0030042]	GO:0003779; GO:0015629; GO:0030042	actin binding [GO:0003779]	actin filament depolymerization [GO:0030042]	actin cytoskeleton [GO:0015629]
g30306.t1	121	tr|A0A0L9TM32|A0A0L9TM32_PHAAN	139	75.7	111	91.74	79.86	27	0	1	111	8	118	3.7e-40	Uncharacterized protein	LR48_Vigan01g104700	Phaseolus angularis (Azuki bean) (Vigna angularis)	NA	NA	NA	NA	NA	NA
g30307.t1	890	tr|A0A1S3V538|A0A1S3V538_VIGRR	890	99.3	890	100	100	5	1	1	889	1	890	0	uncharacterized protein LOC106771888	LOC106771888	Vigna radiata var. radiata (Mung bean) (Phaseolus aureus)	NA	metal ion binding [GO:0046872]	GO:0046872	metal ion binding [GO:0046872]	NA	NA
g30307.t2	930	tr|V7BHU6|V7BHU6_PHAVU	892	87.9	932	100	100	70	4	1	929	1	892	0	PHD-type domain-containing protein	PHAVU_007G157900g	Phaseolus vulgaris (Kidney bean) (French bean)	NA	metal ion binding [GO:0046872]	GO:0046872	metal ion binding [GO:0046872]	NA	NA
g30309.t1	100	tr|A0A0S3SJT8|A0A0S3SJT8_PHAAN	2082	89.2	37	37	1.78	4	0	40	76	1494	1530	3.3e-10	TPR_MLP1_2 domain-containing protein	Vigan.07G201200 VIGAN_07201200	Vigna angularis var. angularis	NA	nucleus [GO:0005634]; protein import into nucleus [GO:0006606]	GO:0005634; GO:0006606	NA	protein import into nucleus [GO:0006606]	nucleus [GO:0005634]
g30310.t1	92	tr|A0A0S3S6I0|A0A0S3S6I0_PHAAN	1817	90.8	87	94.57	4.79	6	1	1	87	425	509	1.6e-35	Uncharacterized protein	Vigan.05G191300 VIGAN_05191300	Vigna angularis var. angularis	NA	lysine-acetylated histone binding [GO:0070577]; peptidase activator activity [GO:0016504]; proteasome binding [GO:0070628]; DNA repair [GO:0006281]	GO:0006281; GO:0016504; GO:0070577; GO:0070628	lysine-acetylated histone binding [GO:0070577]; peptidase activator activity [GO:0016504]; proteasome binding [GO:0070628]	DNA repair [GO:0006281]	NA
g30311.t1	139	tr|A0A3Q0EY83|A0A3Q0EY83_VIGRR	384	68.7	67	48.2	17.45	15	2	58	122	16	78	5.2e-14	uncharacterized protein LOC106762372 isoform X2	LOC106762372	Vigna radiata var. radiata (Mung bean) (Phaseolus aureus)	NA	catalytic activity [GO:0003824]	GO:0003824	catalytic activity [GO:0003824]	NA	NA
g30312.t1	465	tr|A0A1S3V2V7|A0A1S3V2V7_VIGRR	464	98.9	464	99.78	100	5	0	1	464	1	464	1.1e-260	Arginine biosynthesis bifunctional protein ArgJ, chloroplastic [Cleaved into: Arginine biosynthesis bifunctional protein ArgJ alpha chain; Arginine biosynthesis bifunctional protein ArgJ beta chain] [Includes: Glutamate N-acetyltransferase (GAT) (EC 2.3.1.35) (Ornithine acetyltransferase) (OATase) (Ornithine transacetylase); Amino-acid acetyltransferase (EC 2.3.1.1) (N-acetylglutamate synthase) (…	LOC106771122	Vigna radiata var. radiata (Mung bean) (Phaseolus aureus)	PATHWAY: Amino-acid biosynthesis; L-arginine biosynthesis; L-ornithine and N-acetyl-L-glutamate from L-glutamate and N(2)-acetyl-L-ornithine (cyclic): step 1/1. {ECO:0000256|HAMAP-Rule:MF_03124}.; PATHWAY: Amino-acid biosynthesis; L-arginine biosynthesis; N(2)-acetyl-L-ornithine from L-glutamate: step 1/4. {ECO:0000256|HAMAP-Rule:MF_03124}.	chloroplast [GO:0009507]; acetyl-CoA:L-glutamate N-acetyltransferase activity [GO:0004042]; glutamate N-acetyltransferase activity [GO:0004358]; methione N-acyltransferase activity [GO:0103045]; arginine biosynthetic process [GO:0006526]	GO:0004042; GO:0004358; GO:0006526; GO:0009507; GO:0103045	acetyl-CoA:L-glutamate N-acetyltransferase activity [GO:0004042]; glutamate N-acetyltransferase activity [GO:0004358]; methione N-acyltransferase activity [GO:0103045]	arginine biosynthetic process [GO:0006526]	chloroplast [GO:0009507]
g30313.t1	241	tr|A0A1S3UXK2|A0A1S3UXK2_VIGRR	239	98.3	240	99.59	100	3	1	1	240	1	239	7.4e-133	uncharacterized protein LOC106769631	LOC106769631	Vigna radiata var. radiata (Mung bean) (Phaseolus aureus)	NA	NA	NA	NA	NA	NA
g30314.t1	101	tr|A0A1S3VYY7|A0A1S3VYY7_VIGRR	575	100	95	94.06	16.52	0	0	1	95	1	95	6.9e-48	protein NRT1/ PTR FAMILY 3.1	LOC106779859	Vigna radiata var. radiata (Mung bean) (Phaseolus aureus)	NA	integral component of membrane [GO:0016021]; transmembrane transporter activity [GO:0022857]	GO:0016021; GO:0022857	transmembrane transporter activity [GO:0022857]	NA	integral component of membrane [GO:0016021]
g30315.t1	480	tr|A0A1S3VYY7|A0A1S3VYY7_VIGRR	575	99	479	99.79	83.3	5	0	1	479	97	575	3.2e-276	protein NRT1/ PTR FAMILY 3.1	LOC106779859	Vigna radiata var. radiata (Mung bean) (Phaseolus aureus)	NA	integral component of membrane [GO:0016021]; transmembrane transporter activity [GO:0022857]	GO:0016021; GO:0022857	transmembrane transporter activity [GO:0022857]	NA	integral component of membrane [GO:0016021]
g30316.t1	84	tr|A0A0L9T6Y7|A0A0L9T6Y7_PHAAN	705	45.6	57	67.86	8.09	26	1	27	83	183	234	1.7e-07	Uncharacterized protein	LR48_Vigan252s005900	Phaseolus angularis (Azuki bean) (Vigna angularis)	NA	NA	NA	NA	NA	NA
g30317.t1	181	tr|A0A0S3T237|A0A0S3T237_PHAAN	299	94.5	182	100	60.87	7	3	1	180	119	299	1.4e-91	Uncharacterized protein	Vigan.10G059400 VIGAN_10059400	Vigna angularis var. angularis	NA	nucleus [GO:0005634]	GO:0005634	NA	NA	nucleus [GO:0005634]
g30318.t1	125	tr|A0A3Q0ELC7|A0A3Q0ELC7_VIGRR	105	82.3	124	99.2	100	3	1	1	124	1	105	2.6e-49	uncharacterized protein LOC111240849	LOC111240849	Vigna radiata var. radiata (Mung bean) (Phaseolus aureus)	NA	growth factor activity [GO:0008083]; regulation of root meristem growth [GO:0010082]	GO:0008083; GO:0010082	growth factor activity [GO:0008083]	regulation of root meristem growth [GO:0010082]	NA
g30319.t1	67	tr|A0A4D6LPY3|A0A4D6LPY3_VIGUN	507	100	37	55.22	7.3	0	0	1	37	1	37	2.5e-14	MFS transporter	DEO72_LG4g1161	Vigna unguiculata (Cowpea)	NA	integral component of membrane [GO:0016021]; transmembrane transporter activity [GO:0022857]	GO:0016021; GO:0022857	transmembrane transporter activity [GO:0022857]	NA	integral component of membrane [GO:0016021]
g30320.t1	467	tr|A0A3Q0EQG7|A0A3Q0EQG7_VIGRR	467	96.1	467	100	100	17	1	1	466	1	467	2.7e-264	UDP-glycosyltransferase 89A2	LOC106779841	Vigna radiata var. radiata (Mung bean) (Phaseolus aureus)	NA	UDP-glycosyltransferase activity [GO:0008194]	GO:0008194	UDP-glycosyltransferase activity [GO:0008194]	NA	NA
g30321.t1	321	tr|A0A1S3VYX9|A0A1S3VYX9_VIGRR	300	95.7	300	93.46	100	6	1	28	320	1	300	2.6e-165	uncharacterized protein LOC106779852	LOC106779852	Vigna radiata var. radiata (Mung bean) (Phaseolus aureus)	NA	DNA-3-methyladenine glycosylase activity [GO:0008725]; base-excision repair [GO:0006284]	GO:0006284; GO:0008725	DNA-3-methyladenine glycosylase activity [GO:0008725]	base-excision repair [GO:0006284]	NA
g30322.t1	342	tr|A0A4D6LNW3|A0A4D6LNW3_VIGUN	408	94.3	279	81.58	68.38	15	1	64	341	130	408	8e-149	Site-specific DNA-methyltransferase	DEO72_LG4g1156	Vigna unguiculata (Cowpea)	NA	methyltransferase activity [GO:0008168]; nucleic acid binding [GO:0003676]; methylation [GO:0032259]	GO:0003676; GO:0008168; GO:0032259	methyltransferase activity [GO:0008168]; nucleic acid binding [GO:0003676]	methylation [GO:0032259]	NA
g30323.t1	731	tr|A0A0S3T1S5|A0A0S3T1S5_PHAAN	730	99.5	730	99.86	100	4	0	1	730	1	730	0	Transketolase (EC 2.2.1.1)	Vigan.10G058700 VIGAN_10058700	Vigna angularis var. angularis	NA	metal ion binding [GO:0046872]; transketolase activity [GO:0004802]	GO:0004802; GO:0046872	metal ion binding [GO:0046872]; transketolase activity [GO:0004802]	NA	NA
g30324.t1	630	tr|A0A1S3VZS6|A0A1S3VZS6_VIGRR	642	98.6	630	100	98.13	8	1	1	629	13	642	0	phosphatidylinositol 4-kinase gamma 5	LOC106779857	Vigna radiata var. radiata (Mung bean) (Phaseolus aureus)	NA	kinase activity [GO:0016301]	GO:0016301	kinase activity [GO:0016301]	NA	NA
g30325.t1	450	tr|A0A0S3T203|A0A0S3T203_PHAAN	336	98.5	336	74.67	100	5	0	114	449	1	336	5.5e-190	BHLH domain-containing protein	Vigan.10G058400 VIGAN_10058400	Vigna angularis var. angularis	NA	nucleus [GO:0005634]; protein dimerization activity [GO:0046983]	GO:0005634; GO:0046983	protein dimerization activity [GO:0046983]	NA	nucleus [GO:0005634]
g30325.t2	449	tr|A0A0L9UTD6|A0A0L9UTD6_PHAAN	335	98.5	335	74.61	100	5	0	114	448	1	335	1.6e-189	BHLH domain-containing protein	LR48_Vigan06g112000	Phaseolus angularis (Azuki bean) (Vigna angularis)	NA	nucleus [GO:0005634]; protein dimerization activity [GO:0046983]	GO:0005634; GO:0046983	protein dimerization activity [GO:0046983]	NA	nucleus [GO:0005634]
g30326.t1	537	tr|A0A0S3S9M5|A0A0S3S9M5_PHAAN	277	85.2	135	25.14	48.74	20	0	139	273	67	201	2.1e-63	Uncharacterized protein	Vigan.06G048200 VIGAN_06048200	Vigna angularis var. angularis	NA	NA	NA	NA	NA	NA
g30329.t1	707	tr|A0A151TRT1|A0A151TRT1_CAJCA	685	74.8	686	97.03	100	124	6	69	706	1	685	4.6e-300	Protease 2 (EC 3.4.21.83)	KK1_008975	Cajanus cajan (Pigeon pea) (Cajanus indicus)	NA	serine-type endopeptidase activity [GO:0004252]	GO:0004252	serine-type endopeptidase activity [GO:0004252]	NA	NA
g30330.t1	338	tr|A0A1S3VZ87|A0A1S3VZ87_VIGRR	501	97.9	326	96.45	65.07	7	0	1	326	32	357	7.8e-189	lysosomal Pro-X carboxypeptidase-like	LOC106779855	Vigna radiata var. radiata (Mung bean) (Phaseolus aureus)	NA	carboxypeptidase activity [GO:0004180]; serine-type peptidase activity [GO:0008236]	GO:0004180; GO:0008236	carboxypeptidase activity [GO:0004180]; serine-type peptidase activity [GO:0008236]	NA	NA
g30331.t1	300	tr|A0A1S3VZP9|A0A1S3VZP9_VIGRR	300	99.3	300	100	100	1	1	1	299	1	300	1.7e-163	uncharacterized protein LOC106779829	LOC106779829	Vigna radiata var. radiata (Mung bean) (Phaseolus aureus)	NA	NA	NA	NA	NA	NA
g30332.t1	309	tr|A0A1S3VT14|A0A1S3VT14_VIGRR	719	64.4	104	33.66	14.46	34	2	186	286	458	561	9.8e-29	uncharacterized protein LOC106778120	LOC106778120	Vigna radiata var. radiata (Mung bean) (Phaseolus aureus)	NA	NA	NA	NA	NA	NA
g30333.t1	450	tr|A0A2K3NEZ4|A0A2K3NEZ4_TRIPR	483	59	200	44.44	41.41	74	2	153	346	286	483	4.2e-73	Uncharacterized protein	L195_g024902	Trifolium pratense (Red clover)	NA	NA	NA	NA	NA	NA
g30334.t1	137	tr|A0A1S3VYY4|A0A1S3VYY4_VIGRR	169	97.1	136	99.27	80.47	4	0	1	136	34	169	1e-70	uncharacterized protein LOC106779856	LOC106779856	Vigna radiata var. radiata (Mung bean) (Phaseolus aureus)	NA	NA	NA	NA	NA	NA
g30340.t1	452	tr|A0A1S3VZQ4|A0A1S3VZQ4_VIGRR	437	97.5	435	96.24	99.54	11	0	17	451	3	437	3.1e-249	uncharacterized protein LOC106779831 isoform X1	LOC106779831	Vigna radiata var. radiata (Mung bean) (Phaseolus aureus)	NA	regulation of asymmetric cell division [GO:0009786]	GO:0009786	NA	regulation of asymmetric cell division [GO:0009786]	NA
g30341.t1	86	tr|A0A0L9TD20|A0A0L9TD20_PHAAN	377	41.2	85	98.84	22.55	47	1	1	85	1	82	5.7e-11	Uncharacterized protein	LR48_Vigan492s001800	Phaseolus angularis (Azuki bean) (Vigna angularis)	NA	NA	NA	NA	NA	NA
g30348.t1	89	tr|A0A0S3SEL2|A0A0S3SEL2_PHAAN	1192	90.1	81	91.01	6.8	8	0	8	88	85	165	8.5e-34	Uncharacterized protein	Vigan.06G260200 VIGAN_06260200	Vigna angularis var. angularis	NA	nucleus [GO:0005634]	GO:0005634	NA	NA	nucleus [GO:0005634]
g30349.t1	230	tr|A0A1S3VUM8|A0A1S3VUM8_VIGRR	716	73.5	155	67.39	21.65	31	3	10	164	58	202	7e-56	uncharacterized protein LOC106778620 (uncharacterized protein LOC106778622)	LOC106778622 LOC106778620	Vigna radiata var. radiata (Mung bean) (Phaseolus aureus)	NA	zinc ion binding [GO:0008270]	GO:0008270	zinc ion binding [GO:0008270]	NA	NA
g30351.t1	444	tr|A0A4D6LNY2|A0A4D6LNY2_VIGUN	448	99.8	443	99.77	98.88	1	0	1	443	6	448	1.4e-254	PII uridylyl-transferase	DEO72_LG4g1128	Vigna unguiculata (Cowpea)	NA	transferase activity [GO:0016740]	GO:0016740	transferase activity [GO:0016740]	NA	NA
g30352.t1	102	tr|A0A0S3T1X0|A0A0S3T1X0_PHAAN	97	95	101	99.02	100	1	1	1	101	1	97	2.2e-46	Uncharacterized protein	Vigan.10G057200 VIGAN_10057200	Vigna angularis var. angularis	NA	NA	NA	NA	NA	NA
g30355.t1	200	tr|A0A0S3RQJ6|A0A0S3RQJ6_PHAAN	471	78.7	89	44.5	18.9	18	1	108	196	38	125	1.6e-32	tRNA (adenine(58)-N(1))-methyltransferase non-catalytic subunit TRM6 (tRNA(m1A58)-methyltransferase subunit TRM6)	Vigan.03G291200 VIGAN_03291200	Vigna angularis var. angularis	NA	nucleus [GO:0005634]; tRNA (m1A) methyltransferase complex [GO:0031515]; tRNA methylation [GO:0030488]	GO:0005634; GO:0030488; GO:0031515	NA	tRNA methylation [GO:0030488]	nucleus [GO:0005634]; tRNA (m1A) methyltransferase complex [GO:0031515]
g30356.t1	145	tr|A0A0L9UML9|A0A0L9UML9_PHAAN	129	42.6	94	64.83	72.87	46	2	41	126	4	97	7.4e-11	Uncharacterized protein	LR48_Vigan05g140400	Phaseolus angularis (Azuki bean) (Vigna angularis)	NA	NA	NA	NA	NA	NA
g30357.t1	547	tr|A0A1S3VZ92|A0A1S3VZ92_VIGRR	546	98.2	546	99.82	100	10	0	1	546	1	546	0	uncharacterized protein LOC106779861	LOC106779861	Vigna radiata var. radiata (Mung bean) (Phaseolus aureus)	NA	NA	NA	NA	NA	NA
g30358.t1	253	tr|A0A0S3T1Y6|A0A0S3T1Y6_PHAAN	236	81.7	252	99.6	100	30	2	1	252	1	236	2.3e-108	RNase H domain-containing protein	Vigan.10G056800 VIGAN_10056800	Vigna angularis var. angularis	NA	nucleic acid binding [GO:0003676]; RNA-DNA hybrid ribonuclease activity [GO:0004523]	GO:0003676; GO:0004523	nucleic acid binding [GO:0003676]; RNA-DNA hybrid ribonuclease activity [GO:0004523]	NA	NA
g30360.t1	807	tr|A0A1S3T9S1|A0A1S3T9S1_VIGRR	811	95.6	803	99.5	99.01	35	0	1	803	5	807	0	receptor-like protein kinase FERONIA	LOC106753233	Vigna radiata var. radiata (Mung bean) (Phaseolus aureus)	NA	extracellular region [GO:0005576]; integral component of membrane [GO:0016021]; ATP binding [GO:0005524]; hormone activity [GO:0005179]; protein serine/threonine kinase activity [GO:0004674]	GO:0004674; GO:0005179; GO:0005524; GO:0005576; GO:0016021	ATP binding [GO:0005524]; hormone activity [GO:0005179]; protein serine/threonine kinase activity [GO:0004674]	NA	extracellular region [GO:0005576]; integral component of membrane [GO:0016021]
g30361.t1	828	tr|A0A0L9UTF3|A0A0L9UTF3_PHAAN	840	92.5	838	100	99.76	50	4	1	827	5	840	0	Protein kinase domain-containing protein	LR48_Vigan06g113500	Phaseolus angularis (Azuki bean) (Vigna angularis)	NA	integral component of membrane [GO:0016021]; ATP binding [GO:0005524]; protein kinase activity [GO:0004672]	GO:0004672; GO:0005524; GO:0016021	ATP binding [GO:0005524]; protein kinase activity [GO:0004672]	NA	integral component of membrane [GO:0016021]
g30362.t1	233	tr|A0A1S3VV49|A0A1S3VV49_VIGRR	247	96.1	232	99.57	93.93	9	0	1	232	16	247	3.8e-126	universal stress protein PHOS32 isoform X2	LOC106778789	Vigna radiata var. radiata (Mung bean) (Phaseolus aureus)	NA	NA	NA	NA	NA	NA
g30363.t1	106	tr|A0A1S3UZX9|A0A1S3UZX9_VIGRR	201	84.6	104	98.11	51.74	16	0	2	105	72	175	3e-46	histone-lysine N-methyltransferase, H3 lysine-9 specific SUVH6-like	LOC106770189	Vigna radiata var. radiata (Mung bean) (Phaseolus aureus)	NA	nucleus [GO:0005634]; methyltransferase activity [GO:0008168]; methylation [GO:0032259]	GO:0005634; GO:0008168; GO:0032259	methyltransferase activity [GO:0008168]	methylation [GO:0032259]	nucleus [GO:0005634]
g30367.t1	115	tr|A0A072TUL2|A0A072TUL2_MEDTR	517	46.4	110	95.65	21.28	35	5	14	114	8	102	1.2e-08	Endoglucanase (EC 3.2.1.4)	25502177 MTR_8g099410	Medicago truncatula (Barrel medic) (Medicago tribuloides)	NA	cellulase activity [GO:0008810]; cellulose catabolic process [GO:0030245]	GO:0008810; GO:0030245	cellulase activity [GO:0008810]	cellulose catabolic process [GO:0030245]	NA
g30368.t1	388	tr|A0A151T4G5|A0A151T4G5_CAJCA	963	89	272	70.1	28.25	30	0	69	340	240	511	1.6e-140	Transposon Ty3-I Gag-Pol polyprotein	KK1_016425	Cajanus cajan (Pigeon pea) (Cajanus indicus)	NA	NA	NA	NA	NA	NA
g30369.t1	190	tr|A0A1S3T9Q5|A0A1S3T9Q5_VIGRR	1060	78.7	75	39.47	7.08	16	0	115	189	252	326	1.8e-28	uncharacterized protein LOC106753216	LOC106753216	Vigna radiata var. radiata (Mung bean) (Phaseolus aureus)	NA	aspartic-type endopeptidase activity [GO:0004190]	GO:0004190	aspartic-type endopeptidase activity [GO:0004190]	NA	NA
g30370.t1	99	tr|A0A1S3UZX9|A0A1S3UZX9_VIGRR	201	85.7	98	98.99	48.76	14	0	1	98	95	192	1.7e-43	histone-lysine N-methyltransferase, H3 lysine-9 specific SUVH6-like	LOC106770189	Vigna radiata var. radiata (Mung bean) (Phaseolus aureus)	NA	nucleus [GO:0005634]; methyltransferase activity [GO:0008168]; methylation [GO:0032259]	GO:0005634; GO:0008168; GO:0032259	methyltransferase activity [GO:0008168]	methylation [GO:0032259]	nucleus [GO:0005634]
g30371.t1	243	tr|A0A0L9USX7|A0A0L9USX7_PHAAN	242	100	242	99.59	100	0	0	1	242	1	242	7.2e-136	Uncharacterized protein	LR48_Vigan06g113700	Phaseolus angularis (Azuki bean) (Vigna angularis)	NA	nucleus [GO:0005634]; DNA-binding transcription factor activity [GO:0003700]; protein dimerization activity [GO:0046983]; RNA polymerase II transcription regulatory region sequence-specific DNA binding [GO:0000977]; positive regulation of transcription by RNA polymerase II [GO:0045944]	GO:0000977; GO:0003700; GO:0005634; GO:0045944; GO:0046983	DNA-binding transcription factor activity [GO:0003700]; protein dimerization activity [GO:0046983]; RNA polymerase II transcription regulatory region sequence-specific DNA binding [GO:0000977]	positive regulation of transcription by RNA polymerase II [GO:0045944]	nucleus [GO:0005634]
g30372.t1	183	tr|A0A4D6LMU9|A0A4D6LMU9_VIGUN	303	100	182	99.45	60.07	0	0	1	182	122	303	5.1e-102	MADS-box transcription factor	DEO72_LG4g1106	Vigna unguiculata (Cowpea)	NA	nucleus [GO:0005634]; DNA-binding transcription factor activity [GO:0003700]; protein dimerization activity [GO:0046983]; RNA polymerase II transcription regulatory region sequence-specific DNA binding [GO:0000977]; positive regulation of transcription by RNA polymerase II [GO:0045944]	GO:0000977; GO:0003700; GO:0005634; GO:0045944; GO:0046983	DNA-binding transcription factor activity [GO:0003700]; protein dimerization activity [GO:0046983]; RNA polymerase II transcription regulatory region sequence-specific DNA binding [GO:0000977]	positive regulation of transcription by RNA polymerase II [GO:0045944]	nucleus [GO:0005634]
g30373.t1	103	tr|V7C5L0|V7C5L0_PHAVU	86	77.2	101	98.06	100	7	1	1	101	1	85	9.8e-34	MADS-box domain-containing protein	PHAVU_003G039400g	Phaseolus vulgaris (Kidney bean) (French bean)	NA	nucleus [GO:0005634]; protein dimerization activity [GO:0046983]; RNA polymerase II transcription regulatory region sequence-specific DNA binding [GO:0000977]; positive regulation of transcription by RNA polymerase II [GO:0045944]	GO:0000977; GO:0005634; GO:0045944; GO:0046983	protein dimerization activity [GO:0046983]; RNA polymerase II transcription regulatory region sequence-specific DNA binding [GO:0000977]	positive regulation of transcription by RNA polymerase II [GO:0045944]	nucleus [GO:0005634]
g30376.t1	135	tr|A0A4D6NHJ1|A0A4D6NHJ1_VIGUN	356	60.9	151	100	42.42	28	2	1	120	124	274	1.1e-37	Uncharacterized protein	DEO72_LG10g4078	Vigna unguiculata (Cowpea)	NA	NA	NA	NA	NA	NA
g30377.t1	349	tr|A0A1S3UKM2|A0A1S3UKM2_VIGRR	368	70.8	154	44.13	41.85	41	3	56	208	134	284	7.6e-54	uncharacterized protein LOC106766361	LOC106766361	Vigna radiata var. radiata (Mung bean) (Phaseolus aureus)	NA	nucleic acid binding [GO:0003676]; zinc ion binding [GO:0008270]	GO:0003676; GO:0008270	nucleic acid binding [GO:0003676]; zinc ion binding [GO:0008270]	NA	NA
g30378.t1	335	tr|A0A0L9USH6|A0A0L9USH6_PHAAN	335	98.2	335	100	100	5	1	1	334	1	335	1.9e-187	Uncharacterized protein	LR48_Vigan06g114100	Phaseolus angularis (Azuki bean) (Vigna angularis)	NA	plasma membrane [GO:0005886]; auxin-activated signaling pathway [GO:0009734]	GO:0005886; GO:0009734	NA	auxin-activated signaling pathway [GO:0009734]	plasma membrane [GO:0005886]
g30379.t1	171	tr|A0A1S3TRY3|A0A1S3TRY3_VIGRR	317	65.3	98	57.31	30.91	18	3	1	96	93	176	2.4e-24	trihelix transcription factor ASIL2-like	LOC106758122	Vigna radiata var. radiata (Mung bean) (Phaseolus aureus)	NA	NA	NA	NA	NA	NA
g30380.t1	72	tr|A0A1S3UGM4|A0A1S3UGM4_VIGRR	315	88.7	71	98.61	22.54	8	0	1	71	245	315	3e-29	1-aminocyclopropane-1-carboxylate oxidase	LOC106765175	Vigna radiata var. radiata (Mung bean) (Phaseolus aureus)	NA	metal ion binding [GO:0046872]; oxidoreductase activity [GO:0016491]	GO:0016491; GO:0046872	metal ion binding [GO:0046872]; oxidoreductase activity [GO:0016491]	NA	NA
g30381.t1	481	tr|A0A1S3TAB9|A0A1S3TAB9_VIGRR	480	99	480	99.79	100	5	0	1	480	1	480	2.2e-277	squamosa promoter-binding-like protein 6	LOC106753413	Vigna radiata var. radiata (Mung bean) (Phaseolus aureus)	NA	nucleus [GO:0005634]; DNA binding [GO:0003677]; metal ion binding [GO:0046872]	GO:0003677; GO:0005634; GO:0046872	DNA binding [GO:0003677]; metal ion binding [GO:0046872]	NA	nucleus [GO:0005634]
g30382.t1	1585	tr|A0A1S3TAA9|A0A1S3TAA9_VIGRR	1586	97.2	1586	100	100	43	1	1	1584	1	1586	0	transcriptional elongation regulator MINIYO isoform X1	LOC106753410	Vigna radiata var. radiata (Mung bean) (Phaseolus aureus)	NA	NA	NA	NA	NA	NA
g30383.t1	420	tr|A0A0L9USV9|A0A0L9USV9_PHAAN	158	98.7	153	36.43	96.84	2	0	1	153	1	153	1.1e-83	Uncharacterized protein	LR48_Vigan06g114400	Phaseolus angularis (Azuki bean) (Vigna angularis)	NA	sequence-specific DNA binding [GO:0043565]; floral meristem determinacy [GO:0010582]; nectary development [GO:0010254]; style development [GO:0048479]	GO:0010254; GO:0010582; GO:0043565; GO:0048479	sequence-specific DNA binding [GO:0043565]	floral meristem determinacy [GO:0010582]; nectary development [GO:0010254]; style development [GO:0048479]	NA
g30385.t1	153	tr|A0A1S3U4S4|A0A1S3U4S4_VIGRR	1401	92.2	102	66.67	7.28	8	0	33	134	1258	1359	2.2e-45	CHD3-type chromatin-remodeling factor PICKLE isoform X3	LOC106761904	Vigna radiata var. radiata (Mung bean) (Phaseolus aureus)	NA	nucleus [GO:0005634]; ATP binding [GO:0005524]; helicase activity [GO:0004386]; iron ion binding [GO:0005506]	GO:0004386; GO:0005506; GO:0005524; GO:0005634	ATP binding [GO:0005524]; helicase activity [GO:0004386]; iron ion binding [GO:0005506]	NA	nucleus [GO:0005634]
g30386.t1	160	tr|A0A1S3VPK8|A0A1S3VPK8_VIGRR	784	75	176	100	22.45	8	1	1	140	12	187	1.2e-62	Receptor-like serine/threonine-protein kinase (EC 2.7.11.1)	LOC106777264	Vigna radiata var. radiata (Mung bean) (Phaseolus aureus)	NA	integral component of membrane [GO:0016021]; ATP binding [GO:0005524]; carbohydrate binding [GO:0030246]; protein serine/threonine kinase activity [GO:0004674]; recognition of pollen [GO:0048544]	GO:0004674; GO:0005524; GO:0016021; GO:0030246; GO:0048544	ATP binding [GO:0005524]; carbohydrate binding [GO:0030246]; protein serine/threonine kinase activity [GO:0004674]	recognition of pollen [GO:0048544]	integral component of membrane [GO:0016021]
g30388.t1	114	tr|A0A0L9U652|A0A0L9U652_PHAAN	71	49.3	71	62.28	100	27	1	52	113	1	71	2.7e-08	Uncharacterized protein	LR48_Vigan03g162800	Phaseolus angularis (Azuki bean) (Vigna angularis)	NA	NA	NA	NA	NA	NA
g30389.t1	149	tr|A0A0S3SE48|A0A0S3SE48_PHAAN	1193	89.9	79	53.02	6.62	8	0	48	126	1048	1126	7e-33	Uncharacterized protein	Vigan.06G241300 VIGAN_06241300	Vigna angularis var. angularis	NA	mRNA processing [GO:0006397]	GO:0006397	NA	mRNA processing [GO:0006397]	NA
g30390.t1	142	tr|A0A1S3TA97|A0A1S3TA97_VIGRR	382	99.1	111	78.17	29.06	1	0	31	141	272	382	9.6e-56	salicylate carboxymethyltransferase	LOC106753405	Vigna radiata var. radiata (Mung bean) (Phaseolus aureus)	NA	methyltransferase activity [GO:0008168]; methylation [GO:0032259]	GO:0008168; GO:0032259	methyltransferase activity [GO:0008168]	methylation [GO:0032259]	NA
g30391.t1	363	tr|A0A1S3TAC2|A0A1S3TAC2_VIGRR	362	99.7	362	99.72	100	1	0	1	362	1	362	2.7e-219	UDP-arabinopyranose mutase (EC 5.4.99.30)	LOC106753415	Vigna radiata var. radiata (Mung bean) (Phaseolus aureus)	NA	UDP-arabinopyranose mutase activity [GO:0052691]; plant-type cell wall organization or biogenesis [GO:0071669]	GO:0052691; GO:0071669	UDP-arabinopyranose mutase activity [GO:0052691]	plant-type cell wall organization or biogenesis [GO:0071669]	NA
g30393.t1	82	tr|A0A0L9UV97|A0A0L9UV97_PHAAN	353	95.1	81	98.78	22.95	4	0	1	81	273	353	9.5e-40	PMR5N domain-containing protein	LR48_Vigan07g019600	Phaseolus angularis (Azuki bean) (Vigna angularis)	NA	NA	NA	NA	NA	NA
g30394.t1	355	tr|A0A0L9USW2|A0A0L9USW2_PHAAN	777	71.1	408	100	52.51	58	7	1	349	30	436	1.3e-149	NB-ARC domain-containing protein	LR48_Vigan06g114900	Phaseolus angularis (Azuki bean) (Vigna angularis)	NA	ADP binding [GO:0043531]	GO:0043531	ADP binding [GO:0043531]	NA	NA
g30395.t1	1138	tr|A0A0S3T1Q1|A0A0S3T1Q1_PHAAN	1134	98.9	1137	99.91	100	10	1	1	1137	1	1134	0	Protein kinase domain-containing protein	Vigan.10G055200 VIGAN_10055200	Vigna angularis var. angularis	NA	integral component of membrane [GO:0016021]; ATP binding [GO:0005524]; protein serine/threonine kinase activity [GO:0004674]	GO:0004674; GO:0005524; GO:0016021	ATP binding [GO:0005524]; protein serine/threonine kinase activity [GO:0004674]	NA	integral component of membrane [GO:0016021]
g30396.t1	130	tr|A0A371EX46|A0A371EX46_MUCPR	207	57.1	63	48.46	30.43	27	0	43	105	140	202	5.1e-11	Uncharacterized protein (Fragment)	CR513_50177	Mucuna pruriens (Velvet bean) (Dolichos pruriens)	NA	NA	NA	NA	NA	NA
g30397.t1	463	tr|A0A1S3TA92|A0A1S3TA92_VIGRR	459	97.2	459	99.14	100	13	0	4	462	1	459	1.1e-262	cytochrome P450 85A1-like	LOC106753400	Vigna radiata var. radiata (Mung bean) (Phaseolus aureus)	NA	heme binding [GO:0020037]; iron ion binding [GO:0005506]; monooxygenase activity [GO:0004497]; oxidoreductase activity, acting on paired donors, with incorporation or reduction of molecular oxygen [GO:0016705]	GO:0004497; GO:0005506; GO:0016705; GO:0020037	heme binding [GO:0020037]; iron ion binding [GO:0005506]; monooxygenase activity [GO:0004497]; oxidoreductase activity, acting on paired donors, with incorporation or reduction of molecular oxygen [GO:0016705]	NA	NA
g30398.t1	126	tr|A0A0L9USZ1|A0A0L9USZ1_PHAAN	125	96.8	125	99.21	100	4	0	1	125	1	125	1.8e-66	Cytochrome b5 heme-binding domain-containing protein	LR48_Vigan06g115200	Phaseolus angularis (Azuki bean) (Vigna angularis)	NA	integral component of membrane [GO:0016021]; heme binding [GO:0020037]; metal ion binding [GO:0046872]	GO:0016021; GO:0020037; GO:0046872	heme binding [GO:0020037]; metal ion binding [GO:0046872]	NA	integral component of membrane [GO:0016021]
g30399.t1	670	tr|A0A1S3TAA4|A0A1S3TAA4_VIGRR	670	97.2	670	100	100	18	1	1	669	1	670	0	Amine oxidase (EC 1.4.3.-)	LOC106753402	Vigna radiata var. radiata (Mung bean) (Phaseolus aureus)	NA	aliphatic-amine oxidase activity [GO:0052595]; aminoacetone:oxygen oxidoreductase(deaminating) activity [GO:0052594]; copper ion binding [GO:0005507]; phenethylamine:oxygen oxidoreductase (deaminating) activity [GO:0052596]; primary amine oxidase activity [GO:0008131]; quinone binding [GO:0048038]; tryptamine:oxygen oxidoreductase (deaminating) activity [GO:0052593]; amine metabolic process [GO:0…	GO:0005507; GO:0008131; GO:0009308; GO:0048038; GO:0052593; GO:0052594; GO:0052595; GO:0052596	aliphatic-amine oxidase activity [GO:0052595]; aminoacetone:oxygen oxidoreductase(deaminating) activity [GO:0052594]; copper ion binding [GO:0005507]; phenethylamine:oxygen oxidoreductase (deaminating) activity [GO:0052596]; primary amine oxidase activity [GO:0008131]; quinone binding [GO:0048038]; tryptamine:oxygen oxidoreductase (deaminating) activity [GO:0052593]	amine metabolic process [GO:0009308]	NA
g30400.t1	639	tr|A0A1S3VP43|A0A1S3VP43_VIGRR	626	96.8	633	99.06	100	13	1	1	633	1	626	0	protein decapping 5	LOC106776887	Vigna radiata var. radiata (Mung bean) (Phaseolus aureus)	NA	NA	NA	NA	NA	NA
g30401.t1	76	tr|A0A0L9VNA7|A0A0L9VNA7_PHAAN	118	59	78	100	66.1	17	2	1	75	53	118	1.3e-14	Uncharacterized protein	LR48_Vigan10g212600	Phaseolus angularis (Azuki bean) (Vigna angularis)	NA	NA	NA	NA	NA	NA
g30402.t1	639	tr|A0A1S3VP43|A0A1S3VP43_VIGRR	626	96.5	633	99.06	100	15	1	1	633	1	626	0	protein decapping 5	LOC106776887	Vigna radiata var. radiata (Mung bean) (Phaseolus aureus)	NA	NA	NA	NA	NA	NA
g30403.t1	1722	tr|A0A1S3VP37|A0A1S3VP37_VIGRR	1179	96.1	1167	67.77	98.98	44	1	1	1167	1	1166	0	protein CROWDED NUCLEI 3 isoform X1	LOC106776885	Vigna radiata var. radiata (Mung bean) (Phaseolus aureus)	NA	nucleus [GO:0005634]; nucleus organization [GO:0006997]	GO:0005634; GO:0006997	NA	nucleus organization [GO:0006997]	nucleus [GO:0005634]
g30404.t1	83	tr|A0A0S3T1U2|A0A0S3T1U2_PHAAN	123	88.2	85	100	69.11	6	2	1	82	40	123	9.3e-35	Uncharacterized protein	Vigan.10G025600 VIGAN_10025600	Vigna angularis var. angularis	NA	extracellular space [GO:0005615]; integral component of membrane [GO:0016021]; floral organ abscission [GO:0010227]	GO:0005615; GO:0010227; GO:0016021	NA	floral organ abscission [GO:0010227]	extracellular space [GO:0005615]; integral component of membrane [GO:0016021]
g30405.t1	261	tr|A0A1S3VND8|A0A1S3VND8_VIGRR	260	98.5	260	99.62	100	4	0	1	260	1	260	1.5e-147	protein MIZU-KUSSEI 1	LOC106776847	Vigna radiata var. radiata (Mung bean) (Phaseolus aureus)	NA	hydrotropism [GO:0010274]	GO:0010274	NA	hydrotropism [GO:0010274]	NA
g30406.t1	152	tr|A0A1S3VQ00|A0A1S3VQ00_VIGRR	171	96.6	149	98.03	87.13	5	0	3	151	23	171	9.9e-83	nudix hydrolase 1	LOC106777392	Vigna radiata var. radiata (Mung bean) (Phaseolus aureus)	NA	hydrolase activity [GO:0016787]	GO:0016787	hydrolase activity [GO:0016787]	NA	NA
g30407.t1	1056	tr|A0A3Q0EJM9|A0A3Q0EJM9_VIGRR	1055	99.1	1055	99.91	100	9	0	1	1055	1	1055	0	Phosphoenolpyruvate carboxylase (EC 4.1.1.31)	LOC106777342	Vigna radiata var. radiata (Mung bean) (Phaseolus aureus)	NA	phosphoenolpyruvate carboxylase activity [GO:0008964]; carbon fixation [GO:0015977]; tricarboxylic acid cycle [GO:0006099]	GO:0006099; GO:0008964; GO:0015977	phosphoenolpyruvate carboxylase activity [GO:0008964]	carbon fixation [GO:0015977]; tricarboxylic acid cycle [GO:0006099]	NA
g30408.t1	323	tr|A0A0L9T967|A0A0L9T967_PHAAN	1270	90.2	82	25.39	6.46	8	0	95	176	190	271	1.6e-37	SSD domain-containing protein	LR48_Vigan338s001600	Phaseolus angularis (Azuki bean) (Vigna angularis)	NA	integral component of membrane [GO:0016021]; vacuolar membrane [GO:0005774]; lipid transporter activity [GO:0005319]; pollen tube development [GO:0048868]; regulation of sphingolipid biosynthetic process [GO:0090153]	GO:0005319; GO:0005774; GO:0016021; GO:0048868; GO:0090153	lipid transporter activity [GO:0005319]	pollen tube development [GO:0048868]; regulation of sphingolipid biosynthetic process [GO:0090153]	integral component of membrane [GO:0016021]; vacuolar membrane [GO:0005774]
g30409.t1	99	tr|A0A4D6NI08|A0A4D6NI08_VIGUN	390	88.9	36	36.36	9.23	4	0	1	36	145	180	1e-11	Phosphopantothenoylcysteine decarboxylase	DEO72_LG10g3440	Vigna unguiculata (Cowpea)	NA	catalytic activity [GO:0003824]	GO:0003824	catalytic activity [GO:0003824]	NA	NA
g30410.t1	123	tr|A0A1S3V113|A0A1S3V113_VIGRR	400	82.9	117	95.12	29.25	17	2	1	117	261	374	6.4e-48	alcohol dehydrogenase-like 4	LOC106770750	Vigna radiata var. radiata (Mung bean) (Phaseolus aureus)	NA	oxidoreductase activity [GO:0016491]; zinc ion binding [GO:0008270]	GO:0008270; GO:0016491	oxidoreductase activity [GO:0016491]; zinc ion binding [GO:0008270]	NA	NA
g30411.t1	210	tr|A0A1S3UYF5|A0A1S3UYF5_VIGRR	328	66.1	124	59.05	37.8	28	3	1	121	1	113	2e-33	uncharacterized protein LOC106769847 isoform X1	LOC106769847	Vigna radiata var. radiata (Mung bean) (Phaseolus aureus)	NA	RNA binding [GO:0003723]; tRNA modification [GO:0006400]	GO:0003723; GO:0006400	RNA binding [GO:0003723]	tRNA modification [GO:0006400]	NA
g30412.t1	104	tr|A0A0S3RU31|A0A0S3RU31_PHAAN	400	85	80	76.92	20	10	1	1	78	261	340	4.6e-31	Uncharacterized protein	Vigan.04G139700 VIGAN_04139700	Vigna angularis var. angularis	NA	oxidoreductase activity [GO:0016491]; zinc ion binding [GO:0008270]	GO:0008270; GO:0016491	oxidoreductase activity [GO:0016491]; zinc ion binding [GO:0008270]	NA	NA
g30413.t1	161	tr|A0A3Q0ERD7|A0A3Q0ERD7_VIGRR	343	67	94	58.39	27.41	31	0	67	160	238	331	6.2e-27	ultraviolet-B receptor UVR8 isoform X3	LOC106780651	Vigna radiata var. radiata (Mung bean) (Phaseolus aureus)	NA	NA	NA	NA	NA	NA
g30414.t1	128	tr|A0A3Q0ET35|A0A3Q0ET35_VIGRR	137	72.3	137	100	100	15	1	14	127	1	137	4e-45	uncharacterized protein LOC111241113	LOC111241113	Vigna radiata var. radiata (Mung bean) (Phaseolus aureus)	NA	RNA binding [GO:0003723]; tRNA modification [GO:0006400]	GO:0003723; GO:0006400	RNA binding [GO:0003723]	tRNA modification [GO:0006400]	NA
g30415.t1	159	tr|A0A1S3VIN0|A0A1S3VIN0_VIGRR	159	98.7	158	99.37	99.37	2	0	1	158	2	159	1.7e-93	basic form of pathogenesis-related protein 1	LOC106775457	Vigna radiata var. radiata (Mung bean) (Phaseolus aureus)	NA	extracellular region [GO:0005576]; defense response [GO:0006952]	GO:0005576; GO:0006952	NA	defense response [GO:0006952]	extracellular region [GO:0005576]
g30417.t1	143	tr|A0A0L9T5A5|A0A0L9T5A5_PHAAN	212	48.1	183	100	86.32	39	3	2	128	25	207	1.8e-30	Uncharacterized protein	LR48_Vigan187s003000	Phaseolus angularis (Azuki bean) (Vigna angularis)	NA	translation initiation factor activity [GO:0003743]	GO:0003743	translation initiation factor activity [GO:0003743]	NA	NA
g30418.t1	182	tr|A0A1S3UDQ2|A0A1S3UDQ2_VIGRR	447	88.2	85	46.7	19.02	4	1	6	84	230	314	2.6e-37	UNC93-like protein 1	LOC106764391	Vigna radiata var. radiata (Mung bean) (Phaseolus aureus)	NA	integral component of membrane [GO:0016021]	GO:0016021	NA	NA	integral component of membrane [GO:0016021]
g30419.t1	646	tr|A0A0L9UU90|A0A0L9UU90_PHAAN	670	93.4	670	100	100	18	2	1	645	2	670	0	ABC transporter domain-containing protein	LR48_Vigan06g159700	Phaseolus angularis (Azuki bean) (Vigna angularis)	NA	integral component of membrane [GO:0016021]; ATP binding [GO:0005524]; ATPase activity [GO:0016887]; ATPase-coupled transmembrane transporter activity [GO:0042626]	GO:0005524; GO:0016021; GO:0016887; GO:0042626	ATPase activity [GO:0016887]; ATPase-coupled transmembrane transporter activity [GO:0042626]; ATP binding [GO:0005524]	NA	integral component of membrane [GO:0016021]
g30420.t1	754	tr|A0A0L9UU63|A0A0L9UU63_PHAAN	751	98.7	754	100	100	6	2	1	753	1	751	0	Uncharacterized protein	LR48_Vigan06g159900	Phaseolus angularis (Azuki bean) (Vigna angularis)	NA	integral component of membrane [GO:0016021]; cellular response to phosphate starvation [GO:0016036]; phosphate ion transport [GO:0006817]	GO:0006817; GO:0016021; GO:0016036	NA	cellular response to phosphate starvation [GO:0016036]; phosphate ion transport [GO:0006817]	integral component of membrane [GO:0016021]
g29537.t1	154	tr|A0A0S3RNZ4|A0A0S3RNZ4_PHAAN	96	98.8	80	51.95	83.33	1	0	74	153	17	96	1.1e-36	Uncharacterized protein	Vigan.03G224000 VIGAN_03224000	Vigna angularis var. angularis	NA	NA	NA	NA	NA	NA
g29539.t1	80	tr|A0A0S3RNZ4|A0A0S3RNZ4_PHAAN	96	98.7	79	98.75	82.29	1	0	1	79	18	96	2.8e-36	Uncharacterized protein	Vigan.03G224000 VIGAN_03224000	Vigna angularis var. angularis	NA	NA	NA	NA	NA	NA
g29540.t1	229	tr|A0A0S3RNZ4|A0A0S3RNZ4_PHAAN	96	98.8	80	34.93	83.33	1	0	149	228	17	96	1.6e-36	Uncharacterized protein	Vigan.03G224000 VIGAN_03224000	Vigna angularis var. angularis	NA	NA	NA	NA	NA	NA
g29542.t1	221	tr|A0A0S3SXF7|A0A0S3SXF7_PHAAN	180	62.8	78	35.29	43.33	28	1	17	94	36	112	1e-19	Uncharacterized protein (Fragment)	Vigan.09G095000 VIGAN_09095000	Vigna angularis var. angularis	NA	NA	NA	NA	NA	NA
g29544.t1	415	tr|A0A1S3U9L4|A0A1S3U9L4_VIGRR	416	98.6	414	99.76	99.52	6	0	1	414	3	416	5.8e-234	uncharacterized protein LOC106763063	LOC106763063	Vigna radiata var. radiata (Mung bean) (Phaseolus aureus)	NA	chloroplast [GO:0009507]; methyltransferase activity [GO:0008168]; methylation [GO:0032259]	GO:0008168; GO:0009507; GO:0032259	methyltransferase activity [GO:0008168]	methylation [GO:0032259]	chloroplast [GO:0009507]
g29545.t1	131	tr|A0A396IU86|A0A396IU86_MEDTR	1021	53.6	56	42.75	5.48	16	3	57	106	413	464	1.3e-06	Putative RNA-directed DNA polymerase (EC 2.7.7.49)	MtrunA17_Chr3g0122931	Medicago truncatula (Barrel medic) (Medicago tribuloides)	NA	nucleic acid binding [GO:0003676]; RNA-directed DNA polymerase activity [GO:0003964]; DNA integration [GO:0015074]	GO:0003676; GO:0003964; GO:0015074	nucleic acid binding [GO:0003676]; RNA-directed DNA polymerase activity [GO:0003964]	DNA integration [GO:0015074]	NA
g29546.t1	86	tr|A0A1S3UDW2|A0A1S3UDW2_VIGRR	128	88.2	85	98.84	66.41	10	0	1	85	3	87	6.1e-37	guanine nucleotide-binding protein subunit gamma 2	LOC106764434	Vigna radiata var. radiata (Mung bean) (Phaseolus aureus)	NA	G protein-coupled receptor signaling pathway [GO:0007186]	GO:0007186	NA	G protein-coupled receptor signaling pathway [GO:0007186]	NA
g29547.t1	186	tr|A0A0L9TGB2|A0A0L9TGB2_PHAAN	852	94.4	124	66.67	14.55	7	0	1	124	723	846	2.2e-60	SMK-1 domain-containing protein	LR48_Vigan635s008400	Phaseolus angularis (Azuki bean) (Vigna angularis)	NA	NA	NA	NA	NA	NA
g29548.t1	135	tr|A0A0L9V132|A0A0L9V132_PHAAN	1207	97.7	132	97.78	10.94	3	0	3	134	1076	1207	8.8e-67	Ubiquitinyl hydrolase 1 (EC 3.4.19.12)	LR48_Vigan07g236000	Phaseolus angularis (Azuki bean) (Vigna angularis)	NA	integral component of membrane [GO:0016021]; cysteine-type peptidase activity [GO:0008234]; thiol-dependent ubiquitin-specific protease activity [GO:0004843]; auxin-activated signaling pathway [GO:0009734]; protein deubiquitination [GO:0016579]; transmembrane transport [GO:0055085]; ubiquitin-dependent protein catabolic process [GO:0006511]	GO:0004843; GO:0006511; GO:0008234; GO:0009734; GO:0016021; GO:0016579; GO:0055085	cysteine-type peptidase activity [GO:0008234]; thiol-dependent ubiquitin-specific protease activity [GO:0004843]	auxin-activated signaling pathway [GO:0009734]; protein deubiquitination [GO:0016579]; transmembrane transport [GO:0055085]; ubiquitin-dependent protein catabolic process [GO:0006511]	integral component of membrane [GO:0016021]
g29549.t1	954	tr|A0A1S3UH49|A0A1S3UH49_VIGRR	1081	97.4	913	95.7	84.46	24	0	1	913	1	913	0	Ubiquitinyl hydrolase 1 (EC 3.4.19.12)	LOC106765294	Vigna radiata var. radiata (Mung bean) (Phaseolus aureus)	NA	nucleus [GO:0005634]; cysteine-type peptidase activity [GO:0008234]; thiol-dependent ubiquitin-specific protease activity [GO:0004843]; protein deubiquitination [GO:0016579]; ubiquitin-dependent protein catabolic process [GO:0006511]	GO:0004843; GO:0005634; GO:0006511; GO:0008234; GO:0016579	cysteine-type peptidase activity [GO:0008234]; thiol-dependent ubiquitin-specific protease activity [GO:0004843]	protein deubiquitination [GO:0016579]; ubiquitin-dependent protein catabolic process [GO:0006511]	nucleus [GO:0005634]
g29552.t1	116	tr|A0A0S3SCL2|A0A0S3SCL2_PHAAN	264	89.4	85	73.28	32.2	9	0	1	85	21	105	2.2e-34	RING-type domain-containing protein	Vigan.06G174400 VIGAN_06174400	Vigna angularis var. angularis	NA	integral component of membrane [GO:0016021]; zinc ion binding [GO:0008270]	GO:0008270; GO:0016021	zinc ion binding [GO:0008270]	NA	integral component of membrane [GO:0016021]
g29553.t1	428	tr|A0A1S3U938|A0A1S3U938_VIGRR	399	99.2	396	92.52	99.25	3	0	1	396	1	396	1.7e-225	uncharacterized protein At2g24330	LOC106762928	Vigna radiata var. radiata (Mung bean) (Phaseolus aureus)	NA	integral component of membrane [GO:0016021]; endoplasmic reticulum tubular network organization [GO:0071786]	GO:0016021; GO:0071786	NA	endoplasmic reticulum tubular network organization [GO:0071786]	integral component of membrane [GO:0016021]
g29554.t1	161	tr|A0A3Q0F6A9|A0A3Q0F6A9_VIGRR	160	96.9	160	99.38	100	5	0	1	160	1	160	1.6e-86	putative RNA methyltransferase At5g10620 isoform X2	LOC106764269	Vigna radiata var. radiata (Mung bean) (Phaseolus aureus)	NA	methyltransferase activity [GO:0008168]; methylation [GO:0032259]; rRNA processing [GO:0006364]	GO:0006364; GO:0008168; GO:0032259	methyltransferase activity [GO:0008168]	methylation [GO:0032259]; rRNA processing [GO:0006364]	NA
g29555.t1	232	tr|A0A1S3UH56|A0A1S3UH56_VIGRR	235	98.7	231	99.57	98.3	3	0	1	231	5	235	7.1e-125	probable plastid-lipid-associated protein 8, chloroplastic	LOC106765296	Vigna radiata var. radiata (Mung bean) (Phaseolus aureus)	NA	NA	NA	NA	NA	NA
g29556.t1	293	tr|A0A3Q0F2G5|A0A3Q0F2G5_VIGRR	370	98	147	50.17	39.73	3	0	1	147	17	163	1.5e-79	uncharacterized protein LOC106764952 isoform X2	LOC106764952	Vigna radiata var. radiata (Mung bean) (Phaseolus aureus)	NA	integral component of membrane [GO:0016021]; transferase activity, transferring glycosyl groups [GO:0016757]	GO:0016021; GO:0016757	transferase activity, transferring glycosyl groups [GO:0016757]	NA	integral component of membrane [GO:0016021]
g29558.t1	175	tr|A0A1S3UD56|A0A1S3UD56_VIGRR	173	92.5	174	99.43	100	12	1	1	174	1	173	2.4e-85	selenoprotein H	LOC106764225	Vigna radiata var. radiata (Mung bean) (Phaseolus aureus)	NA	NA	NA	NA	NA	NA
g29559.t1	296	tr|A0A1S3UEG2|A0A1S3UEG2_VIGRR	307	91.2	307	100	100	15	2	1	295	1	307	7.2e-146	fasciclin-like arabinogalactan protein 3	LOC106764575	Vigna radiata var. radiata (Mung bean) (Phaseolus aureus)	NA	NA	NA	NA	NA	NA
g29563.t1	116	tr|A0A0S3RNT3|A0A0S3RNT3_PHAAN	169	99.1	115	99.14	68.05	1	0	1	115	1	115	5.6e-62	Uncharacterized protein	Vigan.03G222700 VIGAN_03222700	Vigna angularis var. angularis	NA	regulation of flower development [GO:0009909]	GO:0009909	NA	regulation of flower development [GO:0009909]	NA
g29564.t1	137	tr|A0A0L9V123|A0A0L9V123_PHAAN	287	99.2	132	96.35	45.99	1	0	5	136	156	287	3.5e-71	Uncharacterized protein	LR48_Vigan07g235000	Phaseolus angularis (Azuki bean) (Vigna angularis)	NA	nucleus [GO:0005634]; DNA binding [GO:0003677]; DNA recombination [GO:0006310]; DNA repair [GO:0006281]; DNA replication [GO:0006260]; gene silencing [GO:0016458]	GO:0003677; GO:0005634; GO:0006260; GO:0006281; GO:0006310; GO:0016458	DNA binding [GO:0003677]	DNA recombination [GO:0006310]; DNA repair [GO:0006281]; DNA replication [GO:0006260]; gene silencing [GO:0016458]	nucleus [GO:0005634]
g29565.t1	157	tr|A0A0L9V123|A0A0L9V123_PHAAN	287	96.8	154	98.09	53.66	5	0	1	154	1	154	2.5e-81	Uncharacterized protein	LR48_Vigan07g235000	Phaseolus angularis (Azuki bean) (Vigna angularis)	NA	nucleus [GO:0005634]; DNA binding [GO:0003677]; DNA recombination [GO:0006310]; DNA repair [GO:0006281]; DNA replication [GO:0006260]; gene silencing [GO:0016458]	GO:0003677; GO:0005634; GO:0006260; GO:0006281; GO:0006310; GO:0016458	DNA binding [GO:0003677]	DNA recombination [GO:0006310]; DNA repair [GO:0006281]; DNA replication [GO:0006260]; gene silencing [GO:0016458]	nucleus [GO:0005634]
g29567.t1	663	tr|A0A1S3UG78|A0A1S3UG78_VIGRR	662	99.7	662	99.85	100	2	0	1	662	1	662	0	protein ACTIVITY OF BC1 COMPLEX KINASE 1, chloroplastic isoform X1	LOC106765065	Vigna radiata var. radiata (Mung bean) (Phaseolus aureus)	NA	ATP binding [GO:0005524]; protein kinase activity [GO:0004672]	GO:0004672; GO:0005524	ATP binding [GO:0005524]; protein kinase activity [GO:0004672]	NA	NA
g29568.t1	986	tr|A0A0S3RNX7|A0A0S3RNX7_PHAAN	877	89.6	878	89.05	100	54	4	144	985	1	877	0	Ipi1_N domain-containing protein	Vigan.03G222200 VIGAN_03222200	Vigna angularis var. angularis	NA	NA	NA	NA	NA	NA
g29569.t1	296	tr|A0A1S3U968|A0A1S3U968_VIGRR	295	99.7	295	99.66	100	1	0	1	295	1	295	1.1e-175	uncharacterized protein LOC106762952	LOC106762952	Vigna radiata var. radiata (Mung bean) (Phaseolus aureus)	NA	NA	NA	NA	NA	NA
g29570.t1	414	tr|A0A1S3U9B8|A0A1S3U9B8_VIGRR	415	98.6	415	100	100	4	1	1	413	1	415	4.4e-242	cytoplasmic 60S subunit biogenesis factor REI1 homolog 1	LOC106762987	Vigna radiata var. radiata (Mung bean) (Phaseolus aureus)	NA	cytoplasm [GO:0005737]; nucleic acid binding [GO:0003676]; zinc ion binding [GO:0008270]	GO:0003676; GO:0005737; GO:0008270	nucleic acid binding [GO:0003676]; zinc ion binding [GO:0008270]	NA	cytoplasm [GO:0005737]
g29571.t1	952	tr|A0A4D6MGI5|A0A4D6MGI5_VIGUN	951	99.6	951	99.89	100	4	0	1	951	1	951	0	Plasma membrane ATPase (EC 7.1.2.1)	DEO72_LG7g905	Vigna unguiculata (Cowpea)	NA	integral component of membrane [GO:0016021]; plasma membrane [GO:0005886]; ATP binding [GO:0005524]; proton-exporting ATPase activity, phosphorylative mechanism [GO:0008553]; proton export across plasma membrane [GO:0120029]	GO:0005524; GO:0005886; GO:0008553; GO:0016021; GO:0120029	ATP binding [GO:0005524]; proton-exporting ATPase activity, phosphorylative mechanism [GO:0008553]	proton export across plasma membrane [GO:0120029]	integral component of membrane [GO:0016021]; plasma membrane [GO:0005886]
g29572.t1	102	tr|A0A0L9TFH4|A0A0L9TFH4_PHAAN	205	80	50	49.02	24.39	10	0	40	89	43	92	1.5e-13	Uncharacterized protein	LR48_Vigan661s000700	Phaseolus angularis (Azuki bean) (Vigna angularis)	NA	NA	NA	NA	NA	NA
g29573.t1	113	tr|A0A0L9V0S5|A0A0L9V0S5_PHAAN	73	98.6	73	64.6	100	1	0	40	112	1	73	8e-37	Uncharacterized protein	LR48_Vigan07g234200	Phaseolus angularis (Azuki bean) (Vigna angularis)	NA	proteasome regulatory particle, lid subcomplex [GO:0008541]; mRNA export from nucleus [GO:0006406]; proteasome assembly [GO:0043248]	GO:0006406; GO:0008541; GO:0043248	NA	mRNA export from nucleus [GO:0006406]; proteasome assembly [GO:0043248]	proteasome regulatory particle, lid subcomplex [GO:0008541]
g29574.t1	329	tr|A0A1S3UE49|A0A1S3UE49_VIGRR	326	97	328	99.7	100	8	1	1	328	1	326	1.7e-180	Peroxidase (EC 1.11.1.7)	LOC106764454	Vigna radiata var. radiata (Mung bean) (Phaseolus aureus)	NA	extracellular region [GO:0005576]; heme binding [GO:0020037]; metal ion binding [GO:0046872]; peroxidase activity [GO:0004601]; hydrogen peroxide catabolic process [GO:0042744]; response to oxidative stress [GO:0006979]	GO:0004601; GO:0005576; GO:0006979; GO:0020037; GO:0042744; GO:0046872	heme binding [GO:0020037]; metal ion binding [GO:0046872]; peroxidase activity [GO:0004601]	hydrogen peroxide catabolic process [GO:0042744]; response to oxidative stress [GO:0006979]	extracellular region [GO:0005576]
g29575.t1	528	tr|A0A1S3U966|A0A1S3U966_VIGRR	416	96.5	403	76.33	96.88	14	0	1	403	1	403	3.5e-228	uncharacterized protein LOC106762949	LOC106762949	Vigna radiata var. radiata (Mung bean) (Phaseolus aureus)	NA	SAGA-type complex [GO:0070461]	GO:0070461	NA	NA	SAGA-type complex [GO:0070461]
g29576.t1	551	tr|A0A3Q0F2F4|A0A3Q0F2F4_VIGRR	563	93.9	554	100	98.4	17	2	11	550	13	563	9.5e-301	probable E3 ubiquitin-protein ligase RHG1A isoform X1	LOC106762992	Vigna radiata var. radiata (Mung bean) (Phaseolus aureus)	NA	NA	NA	NA	NA	NA
g29577.t1	403	tr|A0A3Q0F1J6|A0A3Q0F1J6_VIGRR	401	93.7	410	100	100	9	8	1	402	1	401	8.1e-201	myb-like protein X	LOC106763682	Vigna radiata var. radiata (Mung bean) (Phaseolus aureus)	NA	calmodulin binding [GO:0005516]	GO:0005516	calmodulin binding [GO:0005516]	NA	NA
g29578.t1	577	tr|A0A1S3UFX9|A0A1S3UFX9_VIGRR	594	93.6	594	100	100	20	2	1	576	1	594	0	pentatricopeptide repeat-containing protein At5g10690	LOC106764985	Vigna radiata var. radiata (Mung bean) (Phaseolus aureus)	NA	NA	NA	NA	NA	NA
g29580.t1	239	tr|A0A0S3RNQ1|A0A0S3RNQ1_PHAAN	315	92.9	238	99.58	75.56	17	0	1	238	74	311	7.4e-125	Uncharacterized protein	Vigan.03G220900 VIGAN_03220900	Vigna angularis var. angularis	NA	NA	NA	NA	NA	NA
g29582.t1	671	tr|A0A4D6MHC3|A0A4D6MHC3_VIGUN	670	99.6	670	99.85	100	3	0	1	670	1	670	0	Exocyst subunit Exo70 family protein	DEO72_LG7g932	Vigna unguiculata (Cowpea)	NA	exocyst [GO:0000145]; exocytosis [GO:0006887]; protein transport [GO:0015031]	GO:0000145; GO:0006887; GO:0015031	NA	exocytosis [GO:0006887]; protein transport [GO:0015031]	exocyst [GO:0000145]
g29583.t1	112	tr|A0A0L9TST4|A0A0L9TST4_PHAAN	133	67.6	71	63.39	53.38	17	1	22	86	50	120	3.4e-16	Uncharacterized protein	LR48_Vigan01g315600	Phaseolus angularis (Azuki bean) (Vigna angularis)	NA	NA	NA	NA	NA	NA
g29584.t1	329	tr|A0A1S3UBY8|A0A1S3UBY8_VIGRR	328	99.7	328	99.7	100	1	0	1	328	1	328	2.4e-190	probable WRKY transcription factor 11	LOC106763832	Vigna radiata var. radiata (Mung bean) (Phaseolus aureus)	NA	nucleus [GO:0005634]; DNA-binding transcription factor activity [GO:0003700]; sequence-specific DNA binding [GO:0043565]	GO:0003700; GO:0005634; GO:0043565	DNA-binding transcription factor activity [GO:0003700]; sequence-specific DNA binding [GO:0043565]	NA	nucleus [GO:0005634]
g29587.t1	3081	tr|A0A1S3UEL1|A0A1S3UEL1_VIGRR	3082	97.9	3082	100	100	63	2	1	3080	1	3082	0	centromere-associated protein E isoform X4	LOC106764616	Vigna radiata var. radiata (Mung bean) (Phaseolus aureus)	NA	integral component of membrane [GO:0016021]	GO:0016021	NA	NA	integral component of membrane [GO:0016021]
g29588.t1	657	tr|A0A0L9V0I2|A0A0L9V0I2_PHAAN	656	99.1	656	99.85	100	6	0	1	656	1	656	0	Uncharacterized protein	LR48_Vigan07g232900	Phaseolus angularis (Azuki bean) (Vigna angularis)	NA	dTDP-glucose 4,6-dehydratase activity [GO:0008460]; nucleotide-sugar metabolic process [GO:0009225]	GO:0008460; GO:0009225	dTDP-glucose 4,6-dehydratase activity [GO:0008460]	nucleotide-sugar metabolic process [GO:0009225]	NA
g29591.t1	226	tr|A0A445G914|A0A445G914_GLYSO	224	89	210	92.92	93.75	17	2	22	225	15	224	3.7e-102	Serine/arginine-rich splicing factor RSZ22 isoform B (Fragment)	D0Y65_046384	Glycine soja (Wild soybean)	NA	nucleus [GO:0005634]; RNA binding [GO:0003723]; zinc ion binding [GO:0008270]	GO:0003723; GO:0005634; GO:0008270	RNA binding [GO:0003723]; zinc ion binding [GO:0008270]	NA	nucleus [GO:0005634]
g29591.t2	229	tr|A0A445G914|A0A445G914_GLYSO	224	90.5	210	91.7	93.75	17	1	22	228	15	224	1.3e-105	Serine/arginine-rich splicing factor RSZ22 isoform B (Fragment)	D0Y65_046384	Glycine soja (Wild soybean)	NA	nucleus [GO:0005634]; RNA binding [GO:0003723]; zinc ion binding [GO:0008270]	GO:0003723; GO:0005634; GO:0008270	RNA binding [GO:0003723]; zinc ion binding [GO:0008270]	NA	nucleus [GO:0005634]
g29592.t1	770	tr|A0A3Q0F268|A0A3Q0F268_VIGRR	770	96.9	770	100	100	23	1	1	769	1	770	0	U-box domain-containing protein 52-like	LOC106764354	Vigna radiata var. radiata (Mung bean) (Phaseolus aureus)	NA	ATP binding [GO:0005524]; protein kinase activity [GO:0004672]	GO:0004672; GO:0005524	ATP binding [GO:0005524]; protein kinase activity [GO:0004672]	NA	NA
g29593.t1	501	tr|A0A0R0GP07|A0A0R0GP07_SOYBN	499	75.6	500	99.8	100	96	5	26	500	1	499	3.7e-203	Mur_ligase_M domain-containing protein	GLYMA_14G160900	Glycine max (Soybean) (Glycine hispida)	NA	cytoplasm [GO:0005737]; cytosol [GO:0005829]; mitochondrion [GO:0005739]; ATP binding [GO:0005524]; dihydrofolate synthase activity [GO:0008841]; metal ion binding [GO:0046872]; tetrahydrofolylpolyglutamate synthase activity [GO:0004326]; folic acid-containing compound biosynthetic process [GO:0009396]; one-carbon metabolic process [GO:0006730]	GO:0004326; GO:0005524; GO:0005737; GO:0005739; GO:0005829; GO:0006730; GO:0008841; GO:0009396; GO:0046872	ATP binding [GO:0005524]; dihydrofolate synthase activity [GO:0008841]; metal ion binding [GO:0046872]; tetrahydrofolylpolyglutamate synthase activity [GO:0004326]	folic acid-containing compound biosynthetic process [GO:0009396]; one-carbon metabolic process [GO:0006730]	cytoplasm [GO:0005737]; cytosol [GO:0005829]; mitochondrion [GO:0005739]
g29594.t1	126	tr|A0A1S3UD05|A0A1S3UD05_VIGRR	168	93.1	101	80.16	60.12	6	1	1	100	1	101	5.5e-47	two-on-two hemoglobin-3	LOC106764192	Vigna radiata var. radiata (Mung bean) (Phaseolus aureus)	NA	heme binding [GO:0020037]; oxygen binding [GO:0019825]	GO:0019825; GO:0020037	heme binding [GO:0020037]; oxygen binding [GO:0019825]	NA	NA
g29595.t1	238	tr|V7C7X1|V7C7X1_PHAVU	266	95.1	41	17.23	15.41	2	0	61	101	1	41	7.6e-13	C2 domain-containing protein	PHAVU_003G104400g	Phaseolus vulgaris (Kidney bean) (French bean)	NA	NA	NA	NA	NA	NA
g29596.t1	330	tr|A0A1S3UHF5|A0A1S3UHF5_VIGRR	475	98.4	249	75.45	52.42	4	0	1	249	1	249	5.9e-141	sialyltransferase-like protein 5	LOC106765312	Vigna radiata var. radiata (Mung bean) (Phaseolus aureus)	NA	Golgi membrane [GO:0000139]; integral component of membrane [GO:0016021]; sialyltransferase activity [GO:0008373]; protein glycosylation [GO:0006486]	GO:0000139; GO:0006486; GO:0008373; GO:0016021	sialyltransferase activity [GO:0008373]	protein glycosylation [GO:0006486]	Golgi membrane [GO:0000139]; integral component of membrane [GO:0016021]
g29597.t1	335	tr|A0A1S3UHF5|A0A1S3UHF5_VIGRR	475	99	208	62.09	43.79	2	0	47	254	268	475	3.4e-120	sialyltransferase-like protein 5	LOC106765312	Vigna radiata var. radiata (Mung bean) (Phaseolus aureus)	NA	Golgi membrane [GO:0000139]; integral component of membrane [GO:0016021]; sialyltransferase activity [GO:0008373]; protein glycosylation [GO:0006486]	GO:0000139; GO:0006486; GO:0008373; GO:0016021	sialyltransferase activity [GO:0008373]	protein glycosylation [GO:0006486]	Golgi membrane [GO:0000139]; integral component of membrane [GO:0016021]
g29598.t1	131	tr|A0A1S3TXU7|A0A1S3TXU7_VIGRR	473	89.5	86	65.65	18.18	9	0	45	130	248	333	2.4e-37	Glycosyltransferase (EC 2.4.1.-)	LOC106759770	Vigna radiata var. radiata (Mung bean) (Phaseolus aureus)	NA	UDP-glycosyltransferase activity [GO:0008194]	GO:0008194	UDP-glycosyltransferase activity [GO:0008194]	NA	NA
g29599.t1	862	tr|A0A3Q0F2C1|A0A3Q0F2C1_VIGRR	813	95.5	808	93.74	99.38	35	1	54	861	3	809	0	putative pentatricopeptide repeat-containing protein At2g01510 isoform X2	LOC106764847	Vigna radiata var. radiata (Mung bean) (Phaseolus aureus)	NA	zinc ion binding [GO:0008270]	GO:0008270	zinc ion binding [GO:0008270]	NA	NA
g29600.t1	445	tr|A0A0S3RNN3|A0A0S3RNN3_PHAAN	570	96.7	454	100	79.65	5	1	1	444	117	570	1.5e-243	Uncharacterized protein	Vigan.03G218900 VIGAN_03218900	Vigna angularis var. angularis	NA	DNA binding [GO:0003677]; DNA-binding transcription factor activity [GO:0003700]; sigma factor activity [GO:0016987]; DNA-templated transcription, initiation [GO:0006352]	GO:0003677; GO:0003700; GO:0006352; GO:0016987	DNA binding [GO:0003677]; DNA-binding transcription factor activity [GO:0003700]; sigma factor activity [GO:0016987]	DNA-templated transcription, initiation [GO:0006352]	NA
g29600.t2	455	tr|A0A0L9V1J0|A0A0L9V1J0_PHAAN	528	98.7	454	99.78	85.98	6	0	1	454	75	528	8.8e-252	Uncharacterized protein	LR48_Vigan07g231800	Phaseolus angularis (Azuki bean) (Vigna angularis)	NA	chloroplast [GO:0009507]; DNA-binding transcription factor activity [GO:0003700]; DNA-directed 5'-3' RNA polymerase activity [GO:0003899]; sigma factor activity [GO:0016987]; transcription regulatory region sequence-specific DNA binding [GO:0000976]; cellular response to light stimulus [GO:0071482]; DNA-templated transcription, initiation [GO:0006352]	GO:0000976; GO:0003700; GO:0003899; GO:0006352; GO:0009507; GO:0016987; GO:0071482	DNA-binding transcription factor activity [GO:0003700]; DNA-directed 5'-3' RNA polymerase activity [GO:0003899]; sigma factor activity [GO:0016987]; transcription regulatory region sequence-specific DNA binding [GO:0000976]	cellular response to light stimulus [GO:0071482]; DNA-templated transcription, initiation [GO:0006352]	chloroplast [GO:0009507]
g29601.t1	182	tr|A0A0L9T5F6|A0A0L9T5F6_PHAAN	309	61.2	103	56.59	33.33	27	2	57	159	114	203	7.8e-26	Uncharacterized protein	LR48_Vigan118s001600	Phaseolus angularis (Azuki bean) (Vigna angularis)	NA	NA	NA	NA	NA	NA
g29602.t1	347	tr|A0A445H681|A0A445H681_GLYSO	416	87.8	353	100	84.86	36	2	1	346	60	412	7.3e-174	Sulfite exporter TauE/SafE family protein 3 isoform C	D0Y65_038586	Glycine soja (Wild soybean)	NA	integral component of membrane [GO:0016021]	GO:0016021	NA	NA	integral component of membrane [GO:0016021]
g29603.t1	541	tr|A0A1S3UC58|A0A1S3UC58_VIGRR	441	95.9	441	81.52	100	14	1	1	441	1	437	1e-238	la protein 1	LOC106763946	Vigna radiata var. radiata (Mung bean) (Phaseolus aureus)	NA	nucleus [GO:0005634]; ribonucleoprotein complex [GO:1990904]; RNA binding [GO:0003723]; RNA processing [GO:0006396]	GO:0003723; GO:0005634; GO:0006396; GO:1990904	RNA binding [GO:0003723]	RNA processing [GO:0006396]	nucleus [GO:0005634]; ribonucleoprotein complex [GO:1990904]
g29604.t1	484	tr|A0A1S3UFB6|A0A1S3UFB6_VIGRR	355	99.4	354	73.14	99.72	2	0	1	354	1	354	1.2e-201	Protein-serine/threonine phosphatase (EC 3.1.3.16)	LOC106764775	Vigna radiata var. radiata (Mung bean) (Phaseolus aureus)	NA	metal ion binding [GO:0046872]; protein serine/threonine phosphatase activity [GO:0004722]	GO:0004722; GO:0046872	metal ion binding [GO:0046872]; protein serine/threonine phosphatase activity [GO:0004722]	NA	NA
g29606.t1	1002	tr|A0A1S3UFN8|A0A1S3UFN8_VIGRR	985	95.8	1001	99.9	100	26	3	1	1001	1	985	0	transcription factor MYB3R-1	LOC106764907	Vigna radiata var. radiata (Mung bean) (Phaseolus aureus)	NA	nucleus [GO:0005634]	GO:0005634	NA	NA	nucleus [GO:0005634]
g29608.t1	228	tr|A0A1S3UD88|A0A1S3UD88_VIGRR	247	90.3	247	100	100	4	1	1	227	1	247	1.7e-118	Bidirectional sugar transporter SWEET	LOC106764252	Vigna radiata var. radiata (Mung bean) (Phaseolus aureus)	NA	integral component of membrane [GO:0016021]; plasma membrane [GO:0005886]; carbohydrate transport [GO:0008643]	GO:0005886; GO:0008643; GO:0016021	NA	carbohydrate transport [GO:0008643]	integral component of membrane [GO:0016021]; plasma membrane [GO:0005886]
g29609.t1	795	tr|A0A1S3UFF5|A0A1S3UFF5_VIGRR	794	99.1	794	99.87	100	7	0	1	794	1	794	0	ATP-dependent zinc metalloprotease FTSH 11, chloroplastic/mitochondrial	LOC106764854	Vigna radiata var. radiata (Mung bean) (Phaseolus aureus)	NA	integral component of membrane [GO:0016021]; ATP binding [GO:0005524]; ATP-dependent peptidase activity [GO:0004176]; metalloendopeptidase activity [GO:0004222]	GO:0004176; GO:0004222; GO:0005524; GO:0016021	ATP binding [GO:0005524]; ATP-dependent peptidase activity [GO:0004176]; metalloendopeptidase activity [GO:0004222]	NA	integral component of membrane [GO:0016021]
g29611.t1	557	tr|A0A1S3UGS5|A0A1S3UGS5_VIGRR	556	98.6	556	99.82	100	8	0	1	556	1	556	0	GTPase-activating protein gyp7 isoform X1	LOC106765208	Vigna radiata var. radiata (Mung bean) (Phaseolus aureus)	NA	integral component of membrane [GO:0016021]	GO:0016021	NA	NA	integral component of membrane [GO:0016021]
g29613.t1	298	tr|A0A1S3UCC7|A0A1S3UCC7_VIGRR	297	98.3	297	99.66	100	5	0	1	297	1	297	1e-163	protein BOBBER 1	LOC106763947	Vigna radiata var. radiata (Mung bean) (Phaseolus aureus)	NA	NA	NA	NA	NA	NA
g29614.t1	716	tr|A0A0L9V1I0|A0A0L9V1I0_PHAAN	715	91.8	718	100	100	49	5	2	715	4	715	0	Uncharacterized protein	LR48_Vigan07g230800	Phaseolus angularis (Azuki bean) (Vigna angularis)	NA	nucleus [GO:0005634]	GO:0005634	NA	NA	nucleus [GO:0005634]
g29616.t1	716	tr|A0A0L9V1I0|A0A0L9V1I0_PHAAN	715	91.9	718	100	100	48	5	2	715	4	715	0	Uncharacterized protein	LR48_Vigan07g230800	Phaseolus angularis (Azuki bean) (Vigna angularis)	NA	nucleus [GO:0005634]	GO:0005634	NA	NA	nucleus [GO:0005634]
g29617.t1	702	tr|A0A3Q0F6P5|A0A3Q0F6P5_VIGRR	728	83.2	429	61.11	58.93	32	2	125	513	24	452	4.6e-199	receptor-like serine/threonine-protein kinase ALE2 isoform X2	LOC106763670	Vigna radiata var. radiata (Mung bean) (Phaseolus aureus)	NA	integral component of membrane [GO:0016021]; ATP binding [GO:0005524]; protein serine/threonine kinase activity [GO:0004674]	GO:0004674; GO:0005524; GO:0016021	ATP binding [GO:0005524]; protein serine/threonine kinase activity [GO:0004674]	NA	integral component of membrane [GO:0016021]
g29618.t1	178	tr|A0A151R0U7|A0A151R0U7_CAJCA	953	82	139	78.09	14.59	25	0	1	139	388	526	5.2e-59	Retrovirus-related Pol polyprotein from transposon TNT 1-94 (EC 1.2.1.27)	KK1_042732	Cajanus cajan (Pigeon pea) (Cajanus indicus)	NA	methylmalonate-semialdehyde dehydrogenase (acylating) activity [GO:0004491]; nucleic acid binding [GO:0003676]; DNA integration [GO:0015074]	GO:0003676; GO:0004491; GO:0015074	methylmalonate-semialdehyde dehydrogenase (acylating) activity [GO:0004491]; nucleic acid binding [GO:0003676]	DNA integration [GO:0015074]	NA
g29621.t1	555	tr|A0A1S3U9Q5|A0A1S3U9Q5_VIGRR	565	98.9	554	99.82	98.05	6	0	1	554	12	565	0	uncharacterized protein LOC106763103	LOC106763103	Vigna radiata var. radiata (Mung bean) (Phaseolus aureus)	NA	NA	NA	NA	NA	NA
g29622.t1	167	tr|A0A6A5LST4|A0A6A5LST4_LUPAL	482	64.8	105	62.87	21.78	24	1	22	113	47	151	2e-28	RRM domain-containing protein (Fragment)	Lal_00004495	Lupinus albus (White lupine) (Lupinus termis)	NA	RNA binding [GO:0003723]	GO:0003723	RNA binding [GO:0003723]	NA	NA
g29624.t1	99	tr|A0A0L9V1H4|A0A0L9V1H4_PHAAN	905	86.7	98	98.99	10.83	13	0	1	98	808	905	1.6e-49	ULP_PROTEASE domain-containing protein	LR48_Vigan07g230300	Phaseolus angularis (Azuki bean) (Vigna angularis)	NA	cysteine-type peptidase activity [GO:0008234]	GO:0008234	cysteine-type peptidase activity [GO:0008234]	NA	NA
g29625.t1	98	tr|A0A0L9V1H4|A0A0L9V1H4_PHAAN	905	80.6	98	100	10.83	18	1	1	97	808	905	1.5e-44	ULP_PROTEASE domain-containing protein	LR48_Vigan07g230300	Phaseolus angularis (Azuki bean) (Vigna angularis)	NA	cysteine-type peptidase activity [GO:0008234]	GO:0008234	cysteine-type peptidase activity [GO:0008234]	NA	NA
g29626.t1	104	tr|A0A0L9V0P2|A0A0L9V0P2_PHAAN	383	93.1	102	98.08	26.63	7	0	2	103	282	383	3e-54	Uncharacterized protein	LR48_Vigan07g230200	Phaseolus angularis (Azuki bean) (Vigna angularis)	NA	NA	NA	NA	NA	NA
g29627.t1	718	tr|A0A1S3UF33|A0A1S3UF33_VIGRR	774	88.8	634	88.3	81.91	49	3	1	631	1	615	0	protein FAM135B isoform X1	LOC106764774	Vigna radiata var. radiata (Mung bean) (Phaseolus aureus)	NA	NA	NA	NA	NA	NA
g29628.t1	169	tr|A0A3Q0F245|A0A3Q0F245_VIGRR	238	98.2	168	99.41	70.59	3	0	1	168	1	168	1.6e-94	lachrymatory-factor synthase-like isoform X1	LOC106764408	Vigna radiata var. radiata (Mung bean) (Phaseolus aureus)	NA	cytoplasm [GO:0005737]; plasma membrane [GO:0005886]; protein phosphatase inhibitor activity [GO:0004864]; abscisic acid-activated signaling pathway [GO:0009738]	GO:0004864; GO:0005737; GO:0005886; GO:0009738	protein phosphatase inhibitor activity [GO:0004864]	abscisic acid-activated signaling pathway [GO:0009738]	cytoplasm [GO:0005737]; plasma membrane [GO:0005886]
g29629.t1	277	tr|A0A0S3RNL7|A0A0S3RNL7_PHAAN	297	97.8	276	99.64	92.93	6	0	1	276	22	297	3.3e-153	Uncharacterized protein	Vigan.03G217000 VIGAN_03217000	Vigna angularis var. angularis	NA	integral component of membrane [GO:0016021]	GO:0016021	NA	NA	integral component of membrane [GO:0016021]
g29630.t1	220	tr|A0A3Q0EY77|A0A3Q0EY77_VIGRR	864	91.4	81	36.82	9.38	5	1	13	91	45	125	5e-35	phosphatidate phosphatase PAH2 isoform X2	LOC106762116	Vigna radiata var. radiata (Mung bean) (Phaseolus aureus)	NA	NA	NA	NA	NA	NA
g29631.t1	663	tr|A0A1S3UFH2|A0A1S3UFH2_VIGRR	662	99.1	662	99.85	100	6	0	1	662	1	662	0	TOM1-like protein 9	LOC106764872	Vigna radiata var. radiata (Mung bean) (Phaseolus aureus)	NA	membrane [GO:0016020]; intracellular protein transport [GO:0006886]	GO:0006886; GO:0016020	NA	intracellular protein transport [GO:0006886]	membrane [GO:0016020]
g29633.t1	98	tr|A0A1S3VG52|A0A1S3VG52_VIGRR	402	67.4	86	87.76	21.39	28	0	1	86	110	195	1.4e-26	uncharacterized protein LOC106774662	LOC106774662	Vigna radiata var. radiata (Mung bean) (Phaseolus aureus)	NA	NA	NA	NA	NA	NA
g29635.t1	73	tr|A0A0S3STS9|A0A0S3STS9_PHAAN	380	91.7	72	98.63	18.95	6	0	1	72	5	76	1.2e-33	PMR5N domain-containing protein	Vigan.08G316200 VIGAN_08316200	Vigna angularis var. angularis	NA	NA	NA	NA	NA	NA
g29636.t1	289	tr|A0A0L9T7C0|A0A0L9T7C0_PHAAN	821	79.5	205	70.93	24.97	33	1	1	196	208	412	4.8e-86	Uncharacterized protein	LR48_Vigan272s006000	Phaseolus angularis (Azuki bean) (Vigna angularis)	NA	NA	NA	NA	NA	NA
g29638.t1	295	tr|A0A1S3UDI1|A0A1S3UDI1_VIGRR	397	93.6	188	63.73	47.36	12	0	1	188	22	209	1.5e-98	stearoyl-[acyl-carrier-protein] 9-desaturase 6, chloroplastic	LOC106764312	Vigna radiata var. radiata (Mung bean) (Phaseolus aureus)	NA	acyl-[acyl-carrier-protein] desaturase activity [GO:0045300]; metal ion binding [GO:0046872]; fatty acid biosynthetic process [GO:0006633]	GO:0006633; GO:0045300; GO:0046872	acyl-[acyl-carrier-protein] desaturase activity [GO:0045300]; metal ion binding [GO:0046872]	fatty acid biosynthetic process [GO:0006633]	NA
g29639.t1	127	tr|V7CVG0|V7CVG0_PHAVU	188	55.1	147	100	78.19	37	2	9	126	42	188	8.4e-35	Uncharacterized protein (Fragment)	PHAVU_001G0635000g	Phaseolus vulgaris (Kidney bean) (French bean)	NA	acyl-[acyl-carrier-protein] desaturase activity [GO:0045300]; fatty acid biosynthetic process [GO:0006633]	GO:0006633; GO:0045300	acyl-[acyl-carrier-protein] desaturase activity [GO:0045300]	fatty acid biosynthetic process [GO:0006633]	NA
g29642.t1	377	tr|A0A1S3UDI1|A0A1S3UDI1_VIGRR	397	97.1	376	99.73	94.71	11	0	1	376	22	397	2.7e-214	stearoyl-[acyl-carrier-protein] 9-desaturase 6, chloroplastic	LOC106764312	Vigna radiata var. radiata (Mung bean) (Phaseolus aureus)	NA	acyl-[acyl-carrier-protein] desaturase activity [GO:0045300]; metal ion binding [GO:0046872]; fatty acid biosynthetic process [GO:0006633]	GO:0006633; GO:0045300; GO:0046872	acyl-[acyl-carrier-protein] desaturase activity [GO:0045300]; metal ion binding [GO:0046872]	fatty acid biosynthetic process [GO:0006633]	NA
g29643.t1	384	tr|A0A0S3RNK9|A0A0S3RNK9_PHAAN	382	99	383	99.74	100	3	1	1	383	1	382	3.8e-216	Uncharacterized protein	Vigan.03G216700 VIGAN_03216700	Vigna angularis var. angularis	NA	catalytic activity [GO:0003824]	GO:0003824	catalytic activity [GO:0003824]	NA	NA
g29644.t1	67	tr|A0A0L9UKD2|A0A0L9UKD2_PHAAN	347	93.9	66	98.51	19.02	4	0	1	66	135	200	8.1e-29	ANK_REP_REGION domain-containing protein	LR48_Vigan05g062100	Phaseolus angularis (Azuki bean) (Vigna angularis)	NA	NA	NA	NA	NA	NA
g29645.t1	74	tr|A0A4D6MNI4|A0A4D6MNI4_VIGUN	332	94.9	59	79.73	17.77	3	0	15	73	274	332	4.6e-25	Outer membrane lipoprotein Blc	DEO72_LG7g2998	Vigna unguiculata (Cowpea)	NA	small molecule binding [GO:0036094]	GO:0036094	small molecule binding [GO:0036094]	NA	NA
g29646.t1	734	tr|A0A0S3RNT0|A0A0S3RNT0_PHAAN	719	99.2	719	97.96	100	6	0	15	733	1	719	0	Cyclic nucleotide-binding domain-containing protein	Vigan.03G216500 VIGAN_03216500	Vigna angularis var. angularis	NA	integral component of membrane [GO:0016021]; ion channel activity [GO:0005216]	GO:0005216; GO:0016021	ion channel activity [GO:0005216]	NA	integral component of membrane [GO:0016021]
g29649.t1	116	tr|A0A0L9U7Z7|A0A0L9U7Z7_PHAAN	1072	64.7	51	43.97	4.76	18	0	65	115	1	51	3.5e-11	Uncharacterized protein	LR48_Vigan03g224300	Phaseolus angularis (Azuki bean) (Vigna angularis)	NA	NA	NA	NA	NA	NA
g29651.t1	437	tr|A0A0L9V0F4|A0A0L9V0F4_PHAAN	441	97.5	441	100	100	6	1	1	436	1	441	6e-258	Exostosin domain-containing protein	LR48_Vigan07g228900	Phaseolus angularis (Azuki bean) (Vigna angularis)	NA	endosome [GO:0005768]; Golgi membrane [GO:0000139]; integral component of membrane [GO:0016021]; trans-Golgi network [GO:0005802]; transferase activity, transferring glycosyl groups [GO:0016757]; protein glycosylation [GO:0006486]	GO:0000139; GO:0005768; GO:0005802; GO:0006486; GO:0016021; GO:0016757	transferase activity, transferring glycosyl groups [GO:0016757]	protein glycosylation [GO:0006486]	endosome [GO:0005768]; Golgi membrane [GO:0000139]; integral component of membrane [GO:0016021]; trans-Golgi network [GO:0005802]
g29651.t2	442	tr|A0A0L9V0F4|A0A0L9V0F4_PHAAN	441	98.6	441	99.77	100	6	0	1	441	1	441	8.2e-263	Exostosin domain-containing protein	LR48_Vigan07g228900	Phaseolus angularis (Azuki bean) (Vigna angularis)	NA	endosome [GO:0005768]; Golgi membrane [GO:0000139]; integral component of membrane [GO:0016021]; trans-Golgi network [GO:0005802]; transferase activity, transferring glycosyl groups [GO:0016757]; protein glycosylation [GO:0006486]	GO:0000139; GO:0005768; GO:0005802; GO:0006486; GO:0016021; GO:0016757	transferase activity, transferring glycosyl groups [GO:0016757]	protein glycosylation [GO:0006486]	endosome [GO:0005768]; Golgi membrane [GO:0000139]; integral component of membrane [GO:0016021]; trans-Golgi network [GO:0005802]
g29652.t1	502	tr|A0A0L9V1G1|A0A0L9V1G1_PHAAN	515	97.8	506	100	98.25	6	1	1	501	1	506	1.6e-286	Auxin efflux carrier component	LR48_Vigan07g228800	Phaseolus angularis (Azuki bean) (Vigna angularis)	NA	integral component of membrane [GO:0016021]; auxin-activated signaling pathway [GO:0009734]; transmembrane transport [GO:0055085]	GO:0009734; GO:0016021; GO:0055085	NA	auxin-activated signaling pathway [GO:0009734]; transmembrane transport [GO:0055085]	integral component of membrane [GO:0016021]
g29652.t2	350	tr|W6JJ77|W6JJ77_PHAAN	527	97.4	342	97.71	64.9	9	0	1	342	1	342	1.2e-192	Auxin efflux carrier component	VaPIN6	Phaseolus angularis (Azuki bean) (Vigna angularis)	NA	integral component of membrane [GO:0016021]; auxin-activated signaling pathway [GO:0009734]; transmembrane transport [GO:0055085]	GO:0009734; GO:0016021; GO:0055085	NA	auxin-activated signaling pathway [GO:0009734]; transmembrane transport [GO:0055085]	integral component of membrane [GO:0016021]
g29653.t1	381	tr|A0A1S3UGF3|A0A1S3UGF3_VIGRR	380	99.7	380	99.74	100	1	0	1	380	1	380	3.5e-222	alcohol dehydrogenase 1	LOC106765124	Vigna radiata var. radiata (Mung bean) (Phaseolus aureus)	NA	oxidoreductase activity [GO:0016491]; zinc ion binding [GO:0008270]	GO:0008270; GO:0016491	oxidoreductase activity [GO:0016491]; zinc ion binding [GO:0008270]	NA	NA
g29654.t1	222	tr|A0A1S3UJQ2|A0A1S3UJQ2_VIGRR	674	82.6	224	100	33.23	25	3	1	221	462	674	2.6e-100	uncharacterized protein LOC106766018	LOC106766018	Vigna radiata var. radiata (Mung bean) (Phaseolus aureus)	NA	zinc ion binding [GO:0008270]	GO:0008270	zinc ion binding [GO:0008270]	NA	NA
g29655.t1	628	tr|A0A0L9V0W3|A0A0L9V0W3_PHAAN	387	97.7	387	61.62	100	9	0	1	387	1	387	5.7e-225	Uncharacterized protein	LR48_Vigan07g228500	Phaseolus angularis (Azuki bean) (Vigna angularis)	NA	acyl-[acyl-carrier-protein] desaturase activity [GO:0045300]; metal ion binding [GO:0046872]; fatty acid biosynthetic process [GO:0006633]	GO:0006633; GO:0045300; GO:0046872	acyl-[acyl-carrier-protein] desaturase activity [GO:0045300]; metal ion binding [GO:0046872]	fatty acid biosynthetic process [GO:0006633]	NA
g29656.t1	907	tr|A0A0S3RNQ0|A0A0S3RNQ0_PHAAN	906	99	906	99.89	100	9	0	1	906	1	906	0	Uncharacterized protein	Vigan.03G216000 VIGAN_03216000	Vigna angularis var. angularis	NA	nucleus [GO:0005634]	GO:0005634	NA	NA	nucleus [GO:0005634]
g29657.t1	246	tr|A0A0L9V0M2|A0A0L9V0M2_PHAAN	249	92.8	249	100	100	14	1	1	245	1	249	3.3e-128	Bidirectional sugar transporter SWEET	LR48_Vigan07g228200	Phaseolus angularis (Azuki bean) (Vigna angularis)	NA	integral component of membrane [GO:0016021]; plasma membrane [GO:0005886]; sugar transmembrane transporter activity [GO:0051119]	GO:0005886; GO:0016021; GO:0051119	sugar transmembrane transporter activity [GO:0051119]	NA	integral component of membrane [GO:0016021]; plasma membrane [GO:0005886]
g29658.t1	544	tr|A0A1S3UCG2|A0A1S3UCG2_VIGRR	574	92.7	573	100	99.83	12	2	1	543	2	574	3.1e-296	small RNA degrading nuclease 5	LOC106764031	Vigna radiata var. radiata (Mung bean) (Phaseolus aureus)	NA	nucleic acid binding [GO:0003676]	GO:0003676	nucleic acid binding [GO:0003676]	NA	NA
g29659.t1	589	tr|A0A1S3UG27|A0A1S3UG27_VIGRR	588	99.3	588	99.83	100	4	0	1	588	1	588	0	scarecrow-like protein 1	LOC106765021	Vigna radiata var. radiata (Mung bean) (Phaseolus aureus)	NA	nucleus [GO:0005634]	GO:0005634	NA	NA	nucleus [GO:0005634]
g29659.t2	546	tr|A0A1S3UG27|A0A1S3UG27_VIGRR	588	99.3	545	99.82	92.69	4	0	1	545	44	588	0	scarecrow-like protein 1	LOC106765021	Vigna radiata var. radiata (Mung bean) (Phaseolus aureus)	NA	nucleus [GO:0005634]	GO:0005634	NA	NA	nucleus [GO:0005634]
g29661.t1	246	tr|A0A1S3UBB7|A0A1S3UBB7_VIGRR	239	91	245	99.59	100	16	1	1	245	1	239	3.6e-127	transcription factor MYB52-like	LOC106763664	Vigna radiata var. radiata (Mung bean) (Phaseolus aureus)	NA	nucleus [GO:0005634]	GO:0005634	NA	NA	nucleus [GO:0005634]
g29662.t1	90	tr|A0A0S3TAP6|A0A0S3TAP6_PHAAN	383	91.7	36	40	9.4	3	0	1	36	10	45	1.3e-13	Uncharacterized protein	Vigan.11G146400 VIGAN_11146400	Vigna angularis var. angularis	NA	NA	NA	NA	NA	NA
g29663.t1	181	tr|A0A0S3SW73|A0A0S3SW73_PHAAN	188	69.9	83	45.86	44.15	20	1	2	79	71	153	3.3e-24	Lectin_legB domain-containing protein	Vigan.09G052700 VIGAN_09052700	Vigna angularis var. angularis	NA	carbohydrate binding [GO:0030246]	GO:0030246	carbohydrate binding [GO:0030246]	NA	NA
g29664.t1	333	tr|A0A1S3U9Y2|A0A1S3U9Y2_VIGRR	332	98.8	332	99.7	100	4	0	1	332	1	332	7e-182	uncharacterized protein LOC106763146	LOC106763146	Vigna radiata var. radiata (Mung bean) (Phaseolus aureus)	NA	integral component of membrane [GO:0016021]	GO:0016021	NA	NA	integral component of membrane [GO:0016021]
g29665.t1	196	tr|A0A4D6LTF6|A0A4D6LTF6_VIGUN	1689	88.8	188	95.92	11.13	21	0	1	188	139	326	1.5e-91	Somatic embryogenesis receptor kinase 1	DEO72_LG4g2824	Vigna unguiculata (Cowpea)	NA	integral component of membrane [GO:0016021]; ATP binding [GO:0005524]; protein kinase activity [GO:0004672]; recognition of pollen [GO:0048544]	GO:0004672; GO:0005524; GO:0016021; GO:0048544	ATP binding [GO:0005524]; protein kinase activity [GO:0004672]	recognition of pollen [GO:0048544]	integral component of membrane [GO:0016021]
g29666.t1	213	tr|A0A1S3UH91|A0A1S3UH91_VIGRR	212	100	212	99.53	100	0	0	1	212	1	212	2.3e-117	ras-related protein RABC1	LOC106765329	Vigna radiata var. radiata (Mung bean) (Phaseolus aureus)	NA	GTP binding [GO:0005525]; GTPase activity [GO:0003924]	GO:0003924; GO:0005525	GTPase activity [GO:0003924]; GTP binding [GO:0005525]	NA	NA
g29667.t1	328	tr|A0A4D6MG42|A0A4D6MG42_VIGUN	381	66.5	388	100	100	62	6	1	327	1	381	2e-125	DnaJ-like protein subfamily A member 4	DEO72_LG7g1049	Vigna unguiculata (Cowpea)	NA	NA	NA	NA	NA	NA
g29669.t1	80	tr|A0A371E092|A0A371E092_MUCPR	143	62.7	67	83.75	46.85	25	0	3	69	14	80	5.9e-18	Uncharacterized protein (Fragment)	CR513_62494	Mucuna pruriens (Velvet bean) (Dolichos pruriens)	NA	integral component of membrane [GO:0016021]	GO:0016021	NA	NA	integral component of membrane [GO:0016021]
g29670.t1	244	tr|A0A0S3RNR8|A0A0S3RNR8_PHAAN	299	98.4	243	99.59	81.27	4	0	1	243	57	299	5.2e-134	Uncharacterized protein	Vigan.03G214700 VIGAN_03214700	Vigna angularis var. angularis	NA	NA	NA	NA	NA	NA
g29671.t1	544	tr|A0A1S3U9F0|A0A1S3U9F0_VIGRR	373	100	373	68.57	100	0	0	171	543	1	373	2.2e-217	F-box protein SKP2B	LOC106763012	Vigna radiata var. radiata (Mung bean) (Phaseolus aureus)	NA	NA	NA	NA	NA	NA
g29672.t1	338	tr|A0A0L9V0L4|A0A0L9V0L4_PHAAN	337	97	337	99.7	100	10	0	1	337	1	337	5.4e-190	Fe2OG dioxygenase domain-containing protein	LR48_Vigan07g227200	Phaseolus angularis (Azuki bean) (Vigna angularis)	NA	metal ion binding [GO:0046872]; oxidoreductase activity [GO:0016491]	GO:0016491; GO:0046872	metal ion binding [GO:0046872]; oxidoreductase activity [GO:0016491]	NA	NA
g29673.t1	447	tr|A0A0L9V140|A0A0L9V140_PHAAN	447	100	446	99.78	99.78	0	0	1	446	1	446	7.3e-259	Uncharacterized protein	LR48_Vigan07g227100	Phaseolus angularis (Azuki bean) (Vigna angularis)	NA	NA	NA	NA	NA	NA
g29674.t1	530	tr|A0A1S3U9T8|A0A1S3U9T8_VIGRR	512	84.6	538	100	100	48	4	1	529	1	512	1.2e-249	TOM1-like protein 3 isoform X1	LOC106763111	Vigna radiata var. radiata (Mung bean) (Phaseolus aureus)	NA	membrane [GO:0016020]; intracellular protein transport [GO:0006886]	GO:0006886; GO:0016020	NA	intracellular protein transport [GO:0006886]	membrane [GO:0016020]
g29677.t1	95	tr|A0A0S3RNK5|A0A0S3RNK5_PHAAN	73	94.4	72	75.79	98.63	4	0	1	72	1	72	4.5e-33	Uncharacterized protein	Vigan.03G214100 VIGAN_03214100	Vigna angularis var. angularis	NA	NA	NA	NA	NA	NA
g29679.t1	218	tr|A0A0L9V0K9|A0A0L9V0K9_PHAAN	416	95.4	219	100	52.64	8	2	1	217	1	219	6.1e-118	Fe2OG dioxygenase domain-containing protein	LR48_Vigan07g226700	Phaseolus angularis (Azuki bean) (Vigna angularis)	NA	metal ion binding [GO:0046872]; oxidoreductase activity [GO:0016491]	GO:0016491; GO:0046872	metal ion binding [GO:0046872]; oxidoreductase activity [GO:0016491]	NA	NA
g29680.t1	189	tr|A0A0L9V0K9|A0A0L9V0K9_PHAAN	416	99.5	188	99.47	45.19	1	0	1	188	229	416	1.1e-107	Fe2OG dioxygenase domain-containing protein	LR48_Vigan07g226700	Phaseolus angularis (Azuki bean) (Vigna angularis)	NA	metal ion binding [GO:0046872]; oxidoreductase activity [GO:0016491]	GO:0016491; GO:0046872	metal ion binding [GO:0046872]; oxidoreductase activity [GO:0016491]	NA	NA
g29681.t1	110	tr|A0A0L9TL10|A0A0L9TL10_PHAAN	429	85.2	54	49.09	12.59	8	0	56	109	25	78	8.6e-20	Uncharacterized protein	LR48_Vigan01g079000	Phaseolus angularis (Azuki bean) (Vigna angularis)	NA	NA	NA	NA	NA	NA
g29682.t1	70	tr|A0A371E8N0|A0A371E8N0_MUCPR	568	77.8	36	51.43	6.34	8	0	7	42	159	194	6.9e-07	T-complex protein 1 subunit delta (Fragment)	CCT4 CR513_59269	Mucuna pruriens (Velvet bean) (Dolichos pruriens)	NA	cytoplasm [GO:0005737]; ATP binding [GO:0005524]; unfolded protein binding [GO:0051082]; protein folding [GO:0006457]	GO:0005524; GO:0005737; GO:0006457; GO:0051082	ATP binding [GO:0005524]; unfolded protein binding [GO:0051082]	protein folding [GO:0006457]	cytoplasm [GO:0005737]
g29683.t1	756	tr|A0A0L9V0U3|A0A0L9V0U3_PHAAN	749	94.5	748	98.94	99.87	41	0	8	755	2	749	0	Uncharacterized protein	LR48_Vigan07g226500	Phaseolus angularis (Azuki bean) (Vigna angularis)	NA	integral component of membrane [GO:0016021]; ATP binding [GO:0005524]; protein kinase activity [GO:0004672]	GO:0004672; GO:0005524; GO:0016021	ATP binding [GO:0005524]; protein kinase activity [GO:0004672]	NA	integral component of membrane [GO:0016021]
g29684.t1	331	tr|A0A1S3VBU8|A0A1S3VBU8_VIGRR	354	78.7	47	14.2	13.28	10	0	250	296	235	281	7.1e-17	F-box/kelch-repeat protein At1g80440	LOC106773560	Vigna radiata var. radiata (Mung bean) (Phaseolus aureus)	NA	NA	NA	NA	NA	NA
g29685.t1	757	tr|A0A1S3UGV1|A0A1S3UGV1_VIGRR	760	88.2	763	100	100	80	3	1	756	1	760	0	putative wall-associated receptor kinase-like 16 isoform X2	LOC106765166	Vigna radiata var. radiata (Mung bean) (Phaseolus aureus)	NA	integral component of membrane [GO:0016021]; ATP binding [GO:0005524]; protein kinase activity [GO:0004672]	GO:0004672; GO:0005524; GO:0016021	ATP binding [GO:0005524]; protein kinase activity [GO:0004672]	NA	integral component of membrane [GO:0016021]
g29687.t1	79	tr|A0A0L9T526|A0A0L9T526_PHAAN	165	95.9	74	93.67	44.85	3	0	5	78	92	165	3.1e-35	Uncharacterized protein	LR48_Vigan153s000400	Phaseolus angularis (Azuki bean) (Vigna angularis)	NA	NA	NA	NA	NA	NA
g29689.t1	160	tr|A0A3Q0F1V0|A0A3Q0F1V0_VIGRR	752	96.9	159	99.38	21.14	5	0	1	159	594	752	3e-82	putative wall-associated receptor kinase-like 16	LOC106763656	Vigna radiata var. radiata (Mung bean) (Phaseolus aureus)	NA	integral component of membrane [GO:0016021]; ATP binding [GO:0005524]; calcium ion binding [GO:0005509]; protein kinase activity [GO:0004672]	GO:0004672; GO:0005509; GO:0005524; GO:0016021	ATP binding [GO:0005524]; calcium ion binding [GO:0005509]; protein kinase activity [GO:0004672]	NA	integral component of membrane [GO:0016021]
g29689.t2	754	tr|A0A0S3RNI8|A0A0S3RNI8_PHAAN	757	92	754	100	99.6	59	1	1	753	4	757	0	Uncharacterized protein	Vigan.03G213700 VIGAN_03213700	Vigna angularis var. angularis	NA	integral component of membrane [GO:0016021]; ATP binding [GO:0005524]; protein kinase activity [GO:0004672]	GO:0004672; GO:0005524; GO:0016021	ATP binding [GO:0005524]; protein kinase activity [GO:0004672]	NA	integral component of membrane [GO:0016021]
g29690.t1	194	tr|A0A1S3UCJ0|A0A1S3UCJ0_VIGRR	193	99	193	99.48	100	2	0	1	193	1	193	8.7e-108	tetratricopeptide repeat protein 33 isoform X1	LOC106764005	Vigna radiata var. radiata (Mung bean) (Phaseolus aureus)	NA	NA	NA	NA	NA	NA
g29691.t1	735	tr|A0A1S3UG58|A0A1S3UG58_VIGRR	735	97.7	735	100	100	16	1	1	734	1	735	0	uncharacterized protein LOC106765049 isoform X1	LOC106765049	Vigna radiata var. radiata (Mung bean) (Phaseolus aureus)	NA	metal ion binding [GO:0046872]	GO:0046872	metal ion binding [GO:0046872]	NA	NA
g29692.t1	700	tr|A0A1S3UFV0|A0A1S3UFV0_VIGRR	657	96.8	659	94.14	100	18	1	1	659	1	656	0	Methyltransferase (EC 2.1.1.-)	LOC106764961	Vigna radiata var. radiata (Mung bean) (Phaseolus aureus)	NA	integral component of membrane [GO:0016021]; methyltransferase activity [GO:0008168]; methylation [GO:0032259]	GO:0008168; GO:0016021; GO:0032259	methyltransferase activity [GO:0008168]	methylation [GO:0032259]	integral component of membrane [GO:0016021]
g29693.t1	381	tr|A0A0S3RNI4|A0A0S3RNI4_PHAAN	380	100	380	99.74	100	0	0	1	380	1	380	2.9e-224	Uncharacterized protein	Vigan.03G212600 VIGAN_03212600	Vigna angularis var. angularis	NA	oxidoreductase activity [GO:0016491]; zinc ion binding [GO:0008270]	GO:0008270; GO:0016491	oxidoreductase activity [GO:0016491]; zinc ion binding [GO:0008270]	NA	NA
g29694.t1	119	tr|A0A3Q0F3L0|A0A3Q0F3L0_VIGRR	383	78.9	123	100	32.11	18	1	1	115	261	383	6.2e-48	factor of DNA methylation 5	LOC106770238	Vigna radiata var. radiata (Mung bean) (Phaseolus aureus)	NA	NA	NA	NA	NA	NA
g29697.t1	161	tr|A0A0L9V0J7|A0A0L9V0J7_PHAAN	163	94.4	160	99.38	98.16	6	1	4	160	4	163	3.2e-79	Uncharacterized protein	LR48_Vigan07g225200	Phaseolus angularis (Azuki bean) (Vigna angularis)	NA	calcium ion binding [GO:0005509]	GO:0005509	calcium ion binding [GO:0005509]	NA	NA
g29698.t1	186	tr|A0A1S3USC3|A0A1S3USC3_VIGRR	1235	88.4	129	69.35	10.45	15	0	5	133	1002	1130	3.7e-55	putative leucine-rich repeat-containing protein DDB_G0290503 isoform X2	LOC106768371	Vigna radiata var. radiata (Mung bean) (Phaseolus aureus)	NA	actin binding [GO:0003779]	GO:0003779	actin binding [GO:0003779]	NA	NA
g29701.t1	377	tr|V7C8H3|V7C8H3_PHAVU	429	83.6	396	100	92.31	35	2	11	376	34	429	1.1e-175	Uncharacterized protein	PHAVU_003G123500g	Phaseolus vulgaris (Kidney bean) (French bean)	NA	integral component of membrane [GO:0016021]	GO:0016021	NA	NA	integral component of membrane [GO:0016021]
g29702.t1	130	tr|A0A1S3VB90|A0A1S3VB90_VIGRR	588	90.7	129	99.23	21.94	12	0	1	129	122	250	8.2e-62	uncharacterized protein LOC106773291	LOC106773291	Vigna radiata var. radiata (Mung bean) (Phaseolus aureus)	NA	nucleic acid binding [GO:0003676]; zinc ion binding [GO:0008270]	GO:0003676; GO:0008270	nucleic acid binding [GO:0003676]; zinc ion binding [GO:0008270]	NA	NA
g29703.t1	185	tr|A0A1S3UB69|A0A1S3UB69_VIGRR	616	96.7	184	99.46	29.87	6	0	1	184	433	616	7e-99	rust resistance kinase Lr10	LOC106763608	Vigna radiata var. radiata (Mung bean) (Phaseolus aureus)	NA	ATP binding [GO:0005524]; polysaccharide binding [GO:0030247]; protein kinase activity [GO:0004672]	GO:0004672; GO:0005524; GO:0030247	ATP binding [GO:0005524]; polysaccharide binding [GO:0030247]; protein kinase activity [GO:0004672]	NA	NA
g29704.t1	801	tr|A0A3Q0F3D6|A0A3Q0F3D6_VIGRR	794	88.7	782	97.63	98.49	47	4	1	781	3	744	0	uncharacterized protein LOC106764058 isoform X2	LOC106764058	Vigna radiata var. radiata (Mung bean) (Phaseolus aureus)	NA	NA	NA	NA	NA	NA
g29705.t1	1999	tr|A0A1S3UEG1|A0A1S3UEG1_VIGRR	1988	96.6	2002	100	100	50	7	1	1998	1	1988	0	uncharacterized protein LOC106764637 isoform X3	LOC106764637	Vigna radiata var. radiata (Mung bean) (Phaseolus aureus)	NA	metal ion binding [GO:0046872]	GO:0046872	metal ion binding [GO:0046872]	NA	NA
g29705.t2	1994	tr|A0A1S3UEG1|A0A1S3UEG1_VIGRR	1988	96.8	1997	100	100	50	6	1	1993	1	1988	0	uncharacterized protein LOC106764637 isoform X3	LOC106764637	Vigna radiata var. radiata (Mung bean) (Phaseolus aureus)	NA	metal ion binding [GO:0046872]	GO:0046872	metal ion binding [GO:0046872]	NA	NA
g29706.t1	744	tr|A0A0S3RNL5|A0A0S3RNL5_PHAAN	743	98.3	743	99.87	100	13	0	1	743	1	743	0	Protein kinase domain-containing protein	Vigan.03G212100 VIGAN_03212100	Vigna angularis var. angularis	NA	ATP binding [GO:0005524]; protein kinase activity [GO:0004672]	GO:0004672; GO:0005524	ATP binding [GO:0005524]; protein kinase activity [GO:0004672]	NA	NA
g29707.t1	175	tr|A0A0S3SCM2|A0A0S3SCM2_PHAAN	183	63.4	164	93.71	89.62	51	3	14	174	26	183	3.8e-46	Uncharacterized protein	Vigan.06G188100 VIGAN_06188100	Vigna angularis var. angularis	NA	NA	NA	NA	NA	NA
g29708.t1	268	tr|A0A0S3RNH6|A0A0S3RNH6_PHAAN	280	98.5	267	99.63	95.36	4	0	1	267	14	280	2.5e-150	Uncharacterized protein	Vigan.03G211900 VIGAN_03211900	Vigna angularis var. angularis	NA	NA	NA	NA	NA	NA
g29709.t1	147	tr|A0A151UBP8|A0A151UBP8_CAJCA	214	100	139	94.56	64.95	0	0	1	139	1	139	1.5e-72	Floral homeotic protein GLOBOSA	KK1_020956	Cajanus cajan (Pigeon pea) (Cajanus indicus)	NA	nucleus [GO:0005634]; DNA-binding transcription factor activity [GO:0003700]; protein dimerization activity [GO:0046983]; RNA polymerase II transcription regulatory region sequence-specific DNA binding [GO:0000977]; positive regulation of transcription by RNA polymerase II [GO:0045944]	GO:0000977; GO:0003700; GO:0005634; GO:0045944; GO:0046983	DNA-binding transcription factor activity [GO:0003700]; protein dimerization activity [GO:0046983]; RNA polymerase II transcription regulatory region sequence-specific DNA binding [GO:0000977]	positive regulation of transcription by RNA polymerase II [GO:0045944]	nucleus [GO:0005634]
g29710.t1	173	tr|A0A0L9U9F6|A0A0L9U9F6_PHAAN	319	75	136	78.61	42.63	33	1	19	153	49	184	4.8e-49	Lectin_legB domain-containing protein	LR48_Vigan03g252600	Phaseolus angularis (Azuki bean) (Vigna angularis)	NA	integral component of membrane [GO:0016021]; carbohydrate binding [GO:0030246]	GO:0016021; GO:0030246	carbohydrate binding [GO:0030246]	NA	integral component of membrane [GO:0016021]
g29711.t1	265	tr|A0A0L9V0Y6|A0A0L9V0Y6_PHAAN	342	95.6	226	85.28	66.08	10	0	38	263	117	342	3.8e-122	Protein kinase domain-containing protein	LR48_Vigan07g220600	Phaseolus angularis (Azuki bean) (Vigna angularis)	NA	ATP binding [GO:0005524]; protein serine/threonine kinase activity [GO:0004674]	GO:0004674; GO:0005524	ATP binding [GO:0005524]; protein serine/threonine kinase activity [GO:0004674]	NA	NA
g29712.t1	231	tr|A0A0S3RED8|A0A0S3RED8_PHAAN	946	76.5	183	79.22	19.34	9	3	2	153	240	419	3.8e-62	Clp R domain-containing protein	Vigan.02G186400 VIGAN_02186400	Vigna angularis var. angularis	NA	ATP binding [GO:0005524]; ATPase activity [GO:0016887]	GO:0005524; GO:0016887	ATPase activity [GO:0016887]; ATP binding [GO:0005524]	NA	NA
g29713.t1	570	tr|A0A3Q0F274|A0A3Q0F274_VIGRR	609	77.7	615	100	100	85	8	1	569	1	609	1.9e-267	rust resistance kinase Lr10-like isoform X1 (rust resistance kinase Lr10-like isoform X2)	LOC106764660	Vigna radiata var. radiata (Mung bean) (Phaseolus aureus)	NA	integral component of membrane [GO:0016021]; ATP binding [GO:0005524]; polysaccharide binding [GO:0030247]; protein kinase activity [GO:0004672]	GO:0004672; GO:0005524; GO:0016021; GO:0030247	ATP binding [GO:0005524]; polysaccharide binding [GO:0030247]; protein kinase activity [GO:0004672]	NA	integral component of membrane [GO:0016021]
g29715.t1	148	tr|A0A1S3VEY4|A0A1S3VEY4_VIGRR	594	67.1	82	55.41	13.8	20	1	49	130	7	81	6.4e-18	Methyltransferase (EC 2.1.1.-)	LOC106774335	Vigna radiata var. radiata (Mung bean) (Phaseolus aureus)	NA	integral component of membrane [GO:0016021]; methyltransferase activity [GO:0008168]; methylation [GO:0032259]	GO:0008168; GO:0016021; GO:0032259	methyltransferase activity [GO:0008168]	methylation [GO:0032259]	integral component of membrane [GO:0016021]
g29716.t1	118	tr|A0A0S3SCM2|A0A0S3SCM2_PHAAN	183	72.6	117	99.15	63.93	27	3	4	117	27	141	8.3e-37	Uncharacterized protein	Vigan.06G188100 VIGAN_06188100	Vigna angularis var. angularis	NA	NA	NA	NA	NA	NA
g29717.t1	184	tr|A0A1S3UEJ9|A0A1S3UEJ9_VIGRR	402	97.3	183	99.46	45.52	5	0	1	183	1	183	6.3e-100	rust resistance kinase Lr10 isoform X2	LOC106764658	Vigna radiata var. radiata (Mung bean) (Phaseolus aureus)	NA	integral component of membrane [GO:0016021]; ATP binding [GO:0005524]; protein serine/threonine kinase activity [GO:0004674]	GO:0004674; GO:0005524; GO:0016021	ATP binding [GO:0005524]; protein serine/threonine kinase activity [GO:0004674]	NA	integral component of membrane [GO:0016021]
g29718.t1	169	tr|A0A0S3RNL8|A0A0S3RNL8_PHAAN	681	92.3	168	99.41	24.67	8	1	1	168	512	674	7.6e-84	Protein kinase domain-containing protein	Vigan.03G207900 VIGAN_03207900	Vigna angularis var. angularis	NA	integral component of membrane [GO:0016021]; ATP binding [GO:0005524]; polysaccharide binding [GO:0030247]; protein kinase activity [GO:0004672]	GO:0004672; GO:0005524; GO:0016021; GO:0030247	ATP binding [GO:0005524]; polysaccharide binding [GO:0030247]; protein kinase activity [GO:0004672]	NA	integral component of membrane [GO:0016021]
g29719.t1	208	tr|A0A3Q0F8D7|A0A3Q0F8D7_VIGRR	343	99	203	97.6	59.18	2	0	1	203	1	203	5.3e-111	protein ROOT PRIMORDIUM DEFECTIVE 1-like isoform X1	LOC106772684	Vigna radiata var. radiata (Mung bean) (Phaseolus aureus)	NA	NA	NA	NA	NA	NA
g29720.t1	174	tr|A0A0L9VD67|A0A0L9VD67_PHAAN	384	96	173	99.43	45.05	7	0	1	173	212	384	7.1e-93	PORR domain-containing protein	LR48_Vigan09g165400	Phaseolus angularis (Azuki bean) (Vigna angularis)	NA	NA	NA	NA	NA	NA
g29721.t1	83	tr|A0A3Q0FD77|A0A3Q0FD77_VIGRR	303	71.4	49	59.04	16.17	3	1	34	82	266	303	2.3e-09	uncharacterized protein LOC106772684 isoform X3	LOC106772684	Vigna radiata var. radiata (Mung bean) (Phaseolus aureus)	NA	NA	NA	NA	NA	NA
g29722.t1	616	tr|A0A1S3UF04|A0A1S3UF04_VIGRR	609	93	617	100	100	33	4	1	615	1	609	0	rust resistance kinase Lr10-like	LOC106764745	Vigna radiata var. radiata (Mung bean) (Phaseolus aureus)	NA	ATP binding [GO:0005524]; polysaccharide binding [GO:0030247]; protein kinase activity [GO:0004672]	GO:0004672; GO:0005524; GO:0030247	ATP binding [GO:0005524]; polysaccharide binding [GO:0030247]; protein kinase activity [GO:0004672]	NA	NA
g29724.t1	332	tr|A0A0S3RNL8|A0A0S3RNL8_PHAAN	681	86.4	330	99.4	48.46	45	0	1	330	352	681	1.4e-166	Protein kinase domain-containing protein	Vigan.03G207900 VIGAN_03207900	Vigna angularis var. angularis	NA	integral component of membrane [GO:0016021]; ATP binding [GO:0005524]; polysaccharide binding [GO:0030247]; protein kinase activity [GO:0004672]	GO:0004672; GO:0005524; GO:0016021; GO:0030247	ATP binding [GO:0005524]; polysaccharide binding [GO:0030247]; protein kinase activity [GO:0004672]	NA	integral component of membrane [GO:0016021]
g29725.t1	734	tr|A0A1S3UGD8|A0A1S3UGD8_VIGRR	749	96	749	100	100	14	2	1	733	1	749	0	ubinuclein-1 isoform X1	LOC106765113	Vigna radiata var. radiata (Mung bean) (Phaseolus aureus)	NA	NA	NA	NA	NA	NA
g29726.t1	215	tr|A0A1S3U9J4|A0A1S3U9J4_VIGRR	983	100	156	72.56	15.87	0	0	1	156	1	156	1.2e-86	DNA topoisomerase 2-binding protein 1-A isoform X1	LOC106763050	Vigna radiata var. radiata (Mung bean) (Phaseolus aureus)	NA	isomerase activity [GO:0016853]	GO:0016853	isomerase activity [GO:0016853]	NA	NA
g29727.t1	686	tr|A0A1S3U9I6|A0A1S3U9I6_VIGRR	975	98.5	685	99.85	70.26	9	1	1	685	292	975	0	DNA topoisomerase 2-binding protein 1-A isoform X2	LOC106763050	Vigna radiata var. radiata (Mung bean) (Phaseolus aureus)	NA	isomerase activity [GO:0016853]	GO:0016853	isomerase activity [GO:0016853]	NA	NA
g29728.t1	102	tr|A0A0L9VSG6|A0A0L9VSG6_PHAAN	157	85.4	82	80.39	52.23	12	0	1	82	39	120	1e-35	Uncharacterized protein	LR48_Vigan11g103900	Phaseolus angularis (Azuki bean) (Vigna angularis)	NA	NA	NA	NA	NA	NA
g29729.t1	137	tr|A0A0S3SLA7|A0A0S3SLA7_PHAAN	342	74.4	156	100	45.61	16	1	5	136	129	284	1.1e-56	RING-type E3 ubiquitin transferase (EC 2.3.2.27)	Vigan.08G015900 VIGAN_08015900	Vigna angularis var. angularis	NA	metal ion binding [GO:0046872]; ubiquitin protein ligase activity [GO:0061630]	GO:0046872; GO:0061630	metal ion binding [GO:0046872]; ubiquitin protein ligase activity [GO:0061630]	NA	NA
g29730.t1	747	tr|A0A1S3UET1|A0A1S3UET1_VIGRR	983	98	735	98.39	74.77	13	1	1	735	1	733	0	NAD kinase 2, chloroplastic isoform X2	LOC106764703	Vigna radiata var. radiata (Mung bean) (Phaseolus aureus)	NA	NAD+ kinase activity [GO:0003951]; NADP biosynthetic process [GO:0006741]	GO:0003951; GO:0006741	NAD+ kinase activity [GO:0003951]	NADP biosynthetic process [GO:0006741]	NA
g29731.t1	280	tr|A0A1S3UER7|A0A1S3UER7_VIGRR	1017	99.6	279	99.64	27.43	1	0	1	279	739	1017	1.8e-162	NAD kinase 2, chloroplastic isoform X1	LOC106764703	Vigna radiata var. radiata (Mung bean) (Phaseolus aureus)	NA	NAD+ kinase activity [GO:0003951]; NAD metabolic process [GO:0019674]; NADP biosynthetic process [GO:0006741]	GO:0003951; GO:0006741; GO:0019674	NAD+ kinase activity [GO:0003951]	NAD metabolic process [GO:0019674]; NADP biosynthetic process [GO:0006741]	NA
g29732.t1	781	tr|A0A1S3U903|A0A1S3U903_VIGRR	847	97.4	773	98.98	91.26	20	0	8	780	75	847	0	multiple RNA-binding domain-containing protein 1	LOC106762901	Vigna radiata var. radiata (Mung bean) (Phaseolus aureus)	NA	RNA binding [GO:0003723]	GO:0003723	RNA binding [GO:0003723]	NA	NA
g29733.t1	196	tr|A0A1S3UDT8|A0A1S3UDT8_VIGRR	415	100	195	99.49	46.99	0	0	1	195	221	415	2.8e-114	transcription repressor MYB5	LOC106764421	Vigna radiata var. radiata (Mung bean) (Phaseolus aureus)	NA	nucleus [GO:0005634]	GO:0005634	NA	NA	nucleus [GO:0005634]
g29734.t1	132	tr|A0A0S3RNK7|A0A0S3RNK7_PHAAN	415	97.7	132	100	31.81	2	1	1	131	44	175	4.4e-71	Uncharacterized protein	Vigan.03G207200 VIGAN_03207200	Vigna angularis var. angularis	NA	nucleus [GO:0005634]	GO:0005634	NA	NA	nucleus [GO:0005634]
g29735.t1	269	tr|A0A1S3TRF0|A0A1S3TRF0_VIGRR	455	56.4	344	100	75.6	61	7	1	260	15	353	2.4e-87	nematode resistance protein-like HSPRO2	LOC106757997	Vigna radiata var. radiata (Mung bean) (Phaseolus aureus)	NA	heme binding [GO:0020037]; metal ion binding [GO:0046872]; defense response [GO:0006952]; tryptophan catabolic process to kynurenine [GO:0019441]	GO:0006952; GO:0019441; GO:0020037; GO:0046872	heme binding [GO:0020037]; metal ion binding [GO:0046872]	defense response [GO:0006952]; tryptophan catabolic process to kynurenine [GO:0019441]	NA
g29736.t1	617	tr|A0A1S3UA41|A0A1S3UA41_VIGRR	616	98.7	616	99.84	100	8	0	1	616	1	616	0	probable receptor-like protein kinase At1g11050	LOC106763147	Vigna radiata var. radiata (Mung bean) (Phaseolus aureus)	NA	integral component of membrane [GO:0016021]; ATP binding [GO:0005524]; protein kinase activity [GO:0004672]	GO:0004672; GO:0005524; GO:0016021	ATP binding [GO:0005524]; protein kinase activity [GO:0004672]	NA	integral component of membrane [GO:0016021]
g29737.t1	613	tr|A0A1S3UE53|A0A1S3UE53_VIGRR	608	98.5	608	99.18	100	9	0	1	608	1	608	0	probable receptor-like protein kinase At1g11050	LOC106764556	Vigna radiata var. radiata (Mung bean) (Phaseolus aureus)	NA	integral component of membrane [GO:0016021]; ATP binding [GO:0005524]; protein kinase activity [GO:0004672]	GO:0004672; GO:0005524; GO:0016021	ATP binding [GO:0005524]; protein kinase activity [GO:0004672]	NA	integral component of membrane [GO:0016021]
g29738.t1	84	tr|A0A0S3SMR7|A0A0S3SMR7_PHAAN	86	74	73	86.9	84.88	18	1	11	83	15	86	4.1e-22	Uncharacterized protein	Vigan.08G071300 VIGAN_08071300	Vigna angularis var. angularis	NA	NA	NA	NA	NA	NA
g29739.t1	600	tr|A0A4D6MEM3|A0A4D6MEM3_VIGUN	598	90.3	600	100	100	55	3	1	599	1	598	0	Somatic embryogenesis receptor kinase 1	DEO72_LG7g1176	Vigna unguiculata (Cowpea)	NA	integral component of membrane [GO:0016021]; ATP binding [GO:0005524]; protein kinase activity [GO:0004672]	GO:0004672; GO:0005524; GO:0016021	ATP binding [GO:0005524]; protein kinase activity [GO:0004672]	NA	integral component of membrane [GO:0016021]
g29740.t1	601	tr|A0A1S3U9J2|A0A1S3U9J2_VIGRR	600	95.8	601	100	100	23	2	1	600	1	600	0	probable receptor-like protein kinase At1g11050	LOC106763044	Vigna radiata var. radiata (Mung bean) (Phaseolus aureus)	NA	integral component of membrane [GO:0016021]; ATP binding [GO:0005524]; protein kinase activity [GO:0004672]	GO:0004672; GO:0005524; GO:0016021	ATP binding [GO:0005524]; protein kinase activity [GO:0004672]	NA	integral component of membrane [GO:0016021]
g29741.t1	459	tr|A0A1S3UCS7|A0A1S3UCS7_VIGRR	495	93.8	482	100	97.37	6	1	1	458	14	495	1.6e-253	B-like cyclin	LOC106764116	Vigna radiata var. radiata (Mung bean) (Phaseolus aureus)	NA	cell cycle [GO:0007049]; cell division [GO:0051301]	GO:0007049; GO:0051301	NA	cell cycle [GO:0007049]; cell division [GO:0051301]	NA
g29742.t1	156	tr|A0A0L9V0H3|A0A0L9V0H3_PHAAN	155	88.4	155	99.36	100	18	0	1	155	1	155	3.4e-78	Prolamin_like domain-containing protein	LR48_Vigan07g222700	Phaseolus angularis (Azuki bean) (Vigna angularis)	NA	NA	NA	NA	NA	NA
g29743.t1	114	tr|A0A0L9V1B0|A0A0L9V1B0_PHAAN	128	95.6	113	99.12	88.28	5	0	1	113	16	128	9.7e-59	Prolamin_like domain-containing protein	LR48_Vigan07g222800	Phaseolus angularis (Azuki bean) (Vigna angularis)	NA	NA	NA	NA	NA	NA
g29744.t1	109	tr|A0A1S3UB92|A0A1S3UB92_VIGRR	130	94.4	108	99.08	83.08	6	0	1	108	23	130	2.5e-56	protein DOWN-REGULATED IN DIF1 11-like	LOC106763639	Vigna radiata var. radiata (Mung bean) (Phaseolus aureus)	NA	NA	NA	NA	NA	NA
g29746.t1	775	tr|A0A1S3UGA0|A0A1S3UGA0_VIGRR	771	97.2	775	100	100	17	2	1	774	1	771	0	SWI/SNF complex subunit SWI3C isoform X2	LOC106765008	Vigna radiata var. radiata (Mung bean) (Phaseolus aureus)	NA	nucleus [GO:0005634]	GO:0005634	NA	NA	nucleus [GO:0005634]
g29747.t1	141	tr|A0A0L9U3G1|A0A0L9U3G1_PHAAN	226	75.6	45	31.91	19.91	11	0	1	45	1	45	7.2e-11	Lipase_GDSL domain-containing protein	LR48_Vigan03g069700	Phaseolus angularis (Azuki bean) (Vigna angularis)	NA	hydrolase activity, acting on ester bonds [GO:0016788]	GO:0016788	hydrolase activity, acting on ester bonds [GO:0016788]	NA	NA
g29748.t1	205	tr|A0A1S3UH33|A0A1S3UH33_VIGRR	204	100	204	99.51	100	0	0	1	204	1	204	2.5e-113	Proteasome subunit beta (EC 3.4.25.1)	LOC106765281	Vigna radiata var. radiata (Mung bean) (Phaseolus aureus)	NA	cytoplasm [GO:0005737]; nucleus [GO:0005634]; proteasome core complex, beta-subunit complex [GO:0019774]; threonine-type endopeptidase activity [GO:0004298]; proteasome-mediated ubiquitin-dependent protein catabolic process [GO:0043161]	GO:0004298; GO:0005634; GO:0005737; GO:0019774; GO:0043161	threonine-type endopeptidase activity [GO:0004298]	proteasome-mediated ubiquitin-dependent protein catabolic process [GO:0043161]	cytoplasm [GO:0005737]; nucleus [GO:0005634]; proteasome core complex, beta-subunit complex [GO:0019774]
g29750.t1	228	tr|A0A1S3UCE7|A0A1S3UCE7_VIGRR	556	97.4	78	34.21	14.03	2	0	149	226	380	457	7.2e-37	beta-fructofuranosidase, insoluble isoenzyme CWINV3-like	LOC106764018	Vigna radiata var. radiata (Mung bean) (Phaseolus aureus)	NA	hydrolase activity, hydrolyzing O-glycosyl compounds [GO:0004553]; carbohydrate metabolic process [GO:0005975]	GO:0004553; GO:0005975	hydrolase activity, hydrolyzing O-glycosyl compounds [GO:0004553]	carbohydrate metabolic process [GO:0005975]	NA
g29751.t1	206	tr|A0A1S3UDX5|A0A1S3UDX5_VIGRR	202	94.7	206	100	100	6	2	1	205	1	202	9.2e-108	E3 ubiquitin ligase BIG BROTHER-related	LOC106764473	Vigna radiata var. radiata (Mung bean) (Phaseolus aureus)	NA	ligase activity [GO:0016874]	GO:0016874	ligase activity [GO:0016874]	NA	NA
g29752.t1	111	tr|A0A1S3UA72|A0A1S3UA72_VIGRR	110	100	110	99.1	100	0	0	1	110	1	110	6.8e-57	mitochondrial import inner membrane translocase subunit TIM14-3 isoform X3	LOC106763165	Vigna radiata var. radiata (Mung bean) (Phaseolus aureus)	NA	integral component of membrane [GO:0016021]	GO:0016021	NA	NA	integral component of membrane [GO:0016021]
g29753.t1	169	tr|A0A1S3URU1|A0A1S3URU1_VIGRR	924	64.4	90	53.25	9.74	30	1	44	131	158	247	2.8e-22	pumilio homolog 6, chloroplastic isoform X2	LOC106768237	Vigna radiata var. radiata (Mung bean) (Phaseolus aureus)	NA	cytoplasm [GO:0005737]; RNA binding [GO:0003723]; regulation of translation [GO:0006417]	GO:0003723; GO:0005737; GO:0006417	RNA binding [GO:0003723]	regulation of translation [GO:0006417]	cytoplasm [GO:0005737]
g29754.t1	75	tr|A0A2K3NWF0|A0A2K3NWF0_TRIPR	241	52.3	65	86.67	26.97	31	0	9	73	176	240	1.2e-09	Uncharacterized protein	L195_g003851	Trifolium pratense (Red clover)	NA	NA	NA	NA	NA	NA
g29755.t1	275	tr|A0A1S3UCB4|A0A1S3UCB4_VIGRR	270	98.5	270	98.18	100	4	0	1	270	1	270	2.2e-157	NAC domain-containing protein 2-like	LOC106763992	Vigna radiata var. radiata (Mung bean) (Phaseolus aureus)	NA	DNA binding [GO:0003677]; regulation of transcription, DNA-templated [GO:0006355]	GO:0003677; GO:0006355	DNA binding [GO:0003677]	regulation of transcription, DNA-templated [GO:0006355]	NA
g29757.t1	2109	tr|A0A1S3UEH9|A0A1S3UEH9_VIGRR	2135	98.8	2108	99.95	98.74	26	0	1	2108	28	2135	0	protein CELLULOSE SYNTHASE INTERACTIVE 3	LOC106764646	Vigna radiata var. radiata (Mung bean) (Phaseolus aureus)	NA	NA	NA	NA	NA	NA
g29758.t1	293	tr|A0A0L9VI98|A0A0L9VI98_PHAAN	733	91.5	281	95.9	38.34	24	0	1	281	1	281	4.4e-148	Uncharacterized protein	LR48_Vigan10g067300	Phaseolus angularis (Azuki bean) (Vigna angularis)	NA	integral component of membrane [GO:0016021]; heme binding [GO:0020037]; iron ion binding [GO:0005506]; oxidoreductase activity, acting on paired donors, with incorporation or reduction of molecular oxygen [GO:0016705]	GO:0005506; GO:0016021; GO:0016705; GO:0020037	heme binding [GO:0020037]; iron ion binding [GO:0005506]; oxidoreductase activity, acting on paired donors, with incorporation or reduction of molecular oxygen [GO:0016705]	NA	integral component of membrane [GO:0016021]
g29759.t1	453	tr|A0A1S3TA51|A0A1S3TA51_VIGRR	452	95.1	452	99.78	100	22	0	1	452	1	452	3e-260	Glycosyltransferase (EC 2.4.1.-)	LOC106753354	Vigna radiata var. radiata (Mung bean) (Phaseolus aureus)	NA	UDP-glycosyltransferase activity [GO:0008194]	GO:0008194	UDP-glycosyltransferase activity [GO:0008194]	NA	NA
g29760.t1	200	tr|A0A0S3RTV1|A0A0S3RTV1_PHAAN	128	80.3	122	61	95.31	24	0	1	122	1	122	2.5e-49	Retrotran_gag_3 domain-containing protein (Fragment)	Vigan.04G125600 VIGAN_04125600	Vigna angularis var. angularis	NA	NA	NA	NA	NA	NA
g29761.t1	253	tr|A0A4D6KK88|A0A4D6KK88_VIGUN	449	73.7	213	84.19	47.44	54	1	1	213	95	305	3.9e-84	Ferulate-5-hydroxylase	DEO72_LG1g1460	Vigna unguiculata (Cowpea)	NA	heme binding [GO:0020037]; iron ion binding [GO:0005506]; oxidoreductase activity, acting on paired donors, with incorporation or reduction of molecular oxygen [GO:0016705]	GO:0005506; GO:0016705; GO:0020037	heme binding [GO:0020037]; iron ion binding [GO:0005506]; oxidoreductase activity, acting on paired donors, with incorporation or reduction of molecular oxygen [GO:0016705]	NA	NA
g29762.t1	156	tr|A0A1S3UFC4|A0A1S3UFC4_VIGRR	1123	96.1	154	98.72	13.71	6	0	1	154	1	154	4.9e-77	kinesin-like protein KIN-7C, mitochondrial isoform X2	LOC106764831	Vigna radiata var. radiata (Mung bean) (Phaseolus aureus)	NA	ATP binding [GO:0005524]; microtubule binding [GO:0008017]; microtubule motor activity [GO:0003777]; microtubule-based movement [GO:0007018]	GO:0003777; GO:0005524; GO:0007018; GO:0008017	ATP binding [GO:0005524]; microtubule binding [GO:0008017]; microtubule motor activity [GO:0003777]	microtubule-based movement [GO:0007018]	NA
g29764.t1	186	tr|A0A3Q0F264|A0A3Q0F264_VIGRR	1127	64.5	183	98.39	16.24	15	3	21	153	150	332	9.7e-48	kinesin-like protein KIN-7C, mitochondrial isoform X1	LOC106764831	Vigna radiata var. radiata (Mung bean) (Phaseolus aureus)	NA	ATP binding [GO:0005524]; microtubule binding [GO:0008017]; microtubule motor activity [GO:0003777]; microtubule-based movement [GO:0007018]	GO:0003777; GO:0005524; GO:0007018; GO:0008017	ATP binding [GO:0005524]; microtubule binding [GO:0008017]; microtubule motor activity [GO:0003777]	microtubule-based movement [GO:0007018]	NA
g29765.t1	831	tr|A0A0L9V0B5|A0A0L9V0B5_PHAAN	987	97.8	776	93.38	78.62	12	1	55	830	217	987	0	Uncharacterized protein	LR48_Vigan07g223900	Phaseolus angularis (Azuki bean) (Vigna angularis)	NA	ATP binding [GO:0005524]; microtubule binding [GO:0008017]; microtubule motor activity [GO:0003777]; microtubule-based movement [GO:0007018]	GO:0003777; GO:0005524; GO:0007018; GO:0008017	ATP binding [GO:0005524]; microtubule binding [GO:0008017]; microtubule motor activity [GO:0003777]	microtubule-based movement [GO:0007018]	NA
g29766.t1	523	tr|A0A1S3UFC0|A0A1S3UFC0_VIGRR	453	97.9	439	83.94	96.91	9	0	1	439	1	439	1.6e-257	aspartic proteinase Asp1 isoform X1	LOC106764832	Vigna radiata var. radiata (Mung bean) (Phaseolus aureus)	NA	aspartic-type endopeptidase activity [GO:0004190]	GO:0004190	aspartic-type endopeptidase activity [GO:0004190]	NA	NA
g29767.t1	411	tr|A0A0L9V1C5|A0A0L9V1C5_PHAAN	425	93.2	425	100	100	14	3	1	410	1	425	1e-227	Hexosyltransferase (EC 2.4.1.-)	LR48_Vigan07g224300	Phaseolus angularis (Azuki bean) (Vigna angularis)	PATHWAY: Protein modification; protein glycosylation. {ECO:0000256|ARBA:ARBA00004922}.	Golgi membrane [GO:0000139]; integral component of membrane [GO:0016021]; transferase activity, transferring glycosyl groups [GO:0016757]; protein glycosylation [GO:0006486]	GO:0000139; GO:0006486; GO:0016021; GO:0016757	transferase activity, transferring glycosyl groups [GO:0016757]	protein glycosylation [GO:0006486]	Golgi membrane [GO:0000139]; integral component of membrane [GO:0016021]
g29769.t1	105	tr|A0A0S3RTR0|A0A0S3RTR0_PHAAN	166	58.3	48	45.71	28.92	19	1	25	72	4	50	4e-06	Uncharacterized protein	Vigan.04G121000 VIGAN_04121000	Vigna angularis var. angularis	NA	NA	NA	NA	NA	NA
g29770.t1	190	tr|A0A0S3RNI6|A0A0S3RNI6_PHAAN	196	88.8	197	100	100	13	4	1	189	1	196	2.7e-93	Uncharacterized protein	Vigan.03G204300 VIGAN_03204300	Vigna angularis var. angularis	NA	NA	NA	NA	NA	NA
g29771.t1	621	tr|A0A1S3UH39|A0A1S3UH39_VIGRR	620	98.7	620	99.84	100	8	0	1	620	1	620	0	uncharacterized protein LOC106765240	LOC106765240	Vigna radiata var. radiata (Mung bean) (Phaseolus aureus)	NA	NA	NA	NA	NA	NA
g29772.t1	623	tr|A0A1S3UEK8|A0A1S3UEK8_VIGRR	622	98.1	622	99.84	100	12	0	1	622	1	622	0	mediator of RNA polymerase II transcription subunit 1	LOC106764652	Vigna radiata var. radiata (Mung bean) (Phaseolus aureus)	NA	NA	NA	NA	NA	NA
g29773.t1	135	tr|A0A0L9T8H1|A0A0L9T8H1_PHAAN	344	51.3	156	100	45.35	48	2	1	128	1	156	1.6e-28	Uncharacterized protein	LR48_Vigan304s000300	Phaseolus angularis (Azuki bean) (Vigna angularis)	NA	NA	NA	NA	NA	NA
g29774.t1	579	tr|A0A1S3UEJ3|A0A1S3UEJ3_VIGRR	578	99.7	578	99.83	100	2	0	1	578	1	578	0	mitogen-activated protein kinase kinase kinase 1 isoform X1	LOC106764653	Vigna radiata var. radiata (Mung bean) (Phaseolus aureus)	NA	ATP binding [GO:0005524]; protein kinase activity [GO:0004672]	GO:0004672; GO:0005524	ATP binding [GO:0005524]; protein kinase activity [GO:0004672]	NA	NA
g29776.t1	156	tr|A0A1S3V797|A0A1S3V797_VIGRR	786	97.1	69	44.23	8.78	2	0	64	132	394	462	1.5e-30	receptor protein kinase-like protein At4g34220	LOC106772360	Vigna radiata var. radiata (Mung bean) (Phaseolus aureus)	NA	integral component of membrane [GO:0016021]; ATP binding [GO:0005524]; protein kinase activity [GO:0004672]	GO:0004672; GO:0005524; GO:0016021	ATP binding [GO:0005524]; protein kinase activity [GO:0004672]	NA	integral component of membrane [GO:0016021]
g29777.t1	192	tr|A0A1S3V797|A0A1S3V797_VIGRR	786	78.5	181	94.27	23.03	33	2	9	188	566	741	1.6e-69	receptor protein kinase-like protein At4g34220	LOC106772360	Vigna radiata var. radiata (Mung bean) (Phaseolus aureus)	NA	integral component of membrane [GO:0016021]; ATP binding [GO:0005524]; protein kinase activity [GO:0004672]	GO:0004672; GO:0005524; GO:0016021	ATP binding [GO:0005524]; protein kinase activity [GO:0004672]	NA	integral component of membrane [GO:0016021]
g29778.t1	100	tr|A0A0L9UZW2|A0A0L9UZW2_PHAAN	340	42.4	99	99	29.12	37	3	1	98	1	80	4.5e-07	Uncharacterized protein	LR48_Vigan07g177300	Phaseolus angularis (Azuki bean) (Vigna angularis)	NA	NA	NA	NA	NA	NA
g29781.t1	79	tr|A0A4D6MVW2|A0A4D6MVW2_VIGUN	476	84.3	51	64.56	10.71	7	1	11	61	270	319	8.4e-17	Glycosyltransferase (EC 2.4.1.-)	DEO72_LG8g2831	Vigna unguiculata (Cowpea)	NA	UDP-glycosyltransferase activity [GO:0008194]	GO:0008194	UDP-glycosyltransferase activity [GO:0008194]	NA	NA
g29782.t1	893	tr|A0A0S3RNC5|A0A0S3RNC5_PHAAN	889	97.8	892	99.89	100	17	1	1	892	1	889	0	Nitrate reductase	Vigan.03G203900 VIGAN_03203900	Vigna angularis var. angularis	NA	heme binding [GO:0020037]; molybdenum ion binding [GO:0030151]; molybdopterin cofactor binding [GO:0043546]; nitrate reductase (NADH) activity [GO:0009703]; nitrate reductase (NADPH) activity [GO:0050464]; nitrate assimilation [GO:0042128]; nitric oxide biosynthetic process [GO:0006809]	GO:0006809; GO:0009703; GO:0020037; GO:0030151; GO:0042128; GO:0043546; GO:0050464	heme binding [GO:0020037]; molybdenum ion binding [GO:0030151]; molybdopterin cofactor binding [GO:0043546]; nitrate reductase (NADH) activity [GO:0009703]; nitrate reductase (NADPH) activity [GO:0050464]	nitrate assimilation [GO:0042128]; nitric oxide biosynthetic process [GO:0006809]	NA
g29784.t1	82	tr|A0A1S3UCG1|A0A1S3UCG1_VIGRR	685	86.4	81	98.78	11.82	11	0	1	81	382	462	2.2e-36	uncharacterized protein LOC106764020 isoform X2	LOC106764020	Vigna radiata var. radiata (Mung bean) (Phaseolus aureus)	NA	NA	NA	NA	NA	NA
g29785.t1	700	tr|A0A1S3UCG1|A0A1S3UCG1_VIGRR	685	86.7	285	40.71	41.61	25	2	377	648	67	351	6.9e-131	uncharacterized protein LOC106764020 isoform X2	LOC106764020	Vigna radiata var. radiata (Mung bean) (Phaseolus aureus)	NA	NA	NA	NA	NA	NA
g29786.t1	70	tr|A0A1S3UDH5|A0A1S3UDH5_VIGRR	434	87.5	40	57.14	9.22	5	0	1	40	382	421	2.2e-13	filament-like plant protein 2 isoform X2	LOC106764313	Vigna radiata var. radiata (Mung bean) (Phaseolus aureus)	NA	NA	NA	NA	NA	NA
g29787.t1	195	tr|A0A1S3VKM9|A0A1S3VKM9_VIGRR	440	96	101	51.79	22.95	4	0	89	189	1	101	4.6e-48	uncharacterized protein LOC106776112 isoform X2	LOC106776112	Vigna radiata var. radiata (Mung bean) (Phaseolus aureus)	NA	integral component of membrane [GO:0016021]	GO:0016021	NA	NA	integral component of membrane [GO:0016021]
g29788.t1	131	tr|A0A0L9UWT7|A0A0L9UWT7_PHAAN	321	46.6	103	78.63	32.09	53	1	1	103	60	160	2.8e-17	Uncharacterized protein	LR48_Vigan07g093700	Phaseolus angularis (Azuki bean) (Vigna angularis)	NA	NA	NA	NA	NA	NA
g29789.t1	294	tr|A0A1S3UDH5|A0A1S3UDH5_VIGRR	434	88.1	293	99.66	67.51	34	1	1	293	143	434	1.2e-137	filament-like plant protein 2 isoform X2	LOC106764313	Vigna radiata var. radiata (Mung bean) (Phaseolus aureus)	NA	NA	NA	NA	NA	NA
g29791.t1	158	tr|A0A1S3UDM9|A0A1S3UDM9_VIGRR	157	100	157	99.37	100	0	0	1	157	1	157	3.9e-82	probable calcium-binding protein CML25	LOC106764363	Vigna radiata var. radiata (Mung bean) (Phaseolus aureus)	NA	calcium ion binding [GO:0005509]	GO:0005509	calcium ion binding [GO:0005509]	NA	NA
g29792.t1	103	tr|A0A0L9TBI7|A0A0L9TBI7_PHAAN	195	52.4	103	100	52.82	45	1	4	102	93	195	7.3e-21	Uncharacterized protein	LR48_Vigan462s001900	Phaseolus angularis (Azuki bean) (Vigna angularis)	NA	NA	NA	NA	NA	NA
g29793.t1	279	tr|A0A0L9TAX3|A0A0L9TAX3_PHAAN	278	93.9	278	99.64	100	17	0	1	278	1	278	3.2e-156	RRM_2 domain-containing protein	LR48_Vigan462s001800	Phaseolus angularis (Azuki bean) (Vigna angularis)	NA	nucleic acid binding [GO:0003676]	GO:0003676	nucleic acid binding [GO:0003676]	NA	NA
g29794.t1	411	tr|A0A151S0E5|A0A151S0E5_CAJCA	431	83.9	118	28.71	27.38	19	0	291	408	278	395	1.2e-53	Retrovirus-related Pol polyprotein from transposon TNT 1-94	KK1_030069	Cajanus cajan (Pigeon pea) (Cajanus indicus)	NA	nucleic acid binding [GO:0003676]; zinc ion binding [GO:0008270]	GO:0003676; GO:0008270	nucleic acid binding [GO:0003676]; zinc ion binding [GO:0008270]	NA	NA
g29795.t1	710	tr|A0A1S3UFU3|A0A1S3UFU3_VIGRR	709	99	709	99.86	100	7	0	1	709	1	709	0	Phosphatidylinositol 4-phosphate 5-kinase (EC 2.7.1.68)	LOC106764960	Vigna radiata var. radiata (Mung bean) (Phaseolus aureus)	NA	1-phosphatidylinositol-4-phosphate 5-kinase activity [GO:0016308]; ATP binding [GO:0005524]	GO:0005524; GO:0016308	1-phosphatidylinositol-4-phosphate 5-kinase activity [GO:0016308]; ATP binding [GO:0005524]	NA	NA
g29800.t1	844	tr|A0A1S3UG45|A0A1S3UG45_VIGRR	843	99.9	843	99.88	100	1	0	1	843	1	843	0	Protein VACUOLELESS1	LOC106765031	Vigna radiata var. radiata (Mung bean) (Phaseolus aureus)	NA	vacuolar membrane [GO:0005774]; intracellular protein transport [GO:0006886]; vacuole organization [GO:0007033]	GO:0005774; GO:0006886; GO:0007033	NA	intracellular protein transport [GO:0006886]; vacuole organization [GO:0007033]	vacuolar membrane [GO:0005774]
g29801.t1	100	tr|A0A1S3UB82|A0A1S3UB82_VIGRR	184	81.8	99	99	53.8	18	0	1	99	1	99	1.8e-40	protein DETOXIFICATION 48-like	LOC106763628	Vigna radiata var. radiata (Mung bean) (Phaseolus aureus)	NA	integral component of membrane [GO:0016021]	GO:0016021	NA	NA	integral component of membrane [GO:0016021]
g29802.t1	90	tr|A0A4D6NQV0|A0A4D6NQV0_VIGUN	594	93.6	47	52.22	7.91	3	0	1	47	165	211	1.1e-17	Protein DETOXIFICATION (Multidrug and toxic compound extrusion protein)	DEO72_LG11g3019	Vigna unguiculata (Cowpea)	NA	integral component of membrane [GO:0016021]; antiporter activity [GO:0015297]; xenobiotic transmembrane transporter activity [GO:0042910]	GO:0015297; GO:0016021; GO:0042910	antiporter activity [GO:0015297]; xenobiotic transmembrane transporter activity [GO:0042910]	NA	integral component of membrane [GO:0016021]
g29805.t1	800	tr|A0A3Q0F5Y7|A0A3Q0F5Y7_VIGRR	796	98.5	795	99.38	99.87	12	0	1	795	1	795	0	oxysterol-binding protein-related protein 1C isoform X2	LOC106765207	Vigna radiata var. radiata (Mung bean) (Phaseolus aureus)	NA	lipid binding [GO:0008289]; lipid transport [GO:0006869]	GO:0006869; GO:0008289	lipid binding [GO:0008289]	lipid transport [GO:0006869]	NA
g29807.t1	148	tr|A0A0L9VLQ7|A0A0L9VLQ7_PHAAN	115	67.1	76	51.35	66.09	22	2	72	147	26	98	2.4e-17	Uncharacterized protein	LR48_Vigan10g185200	Phaseolus angularis (Azuki bean) (Vigna angularis)	NA	NA	NA	NA	NA	NA
g29809.t1	332	tr|A0A0S3RNA5|A0A0S3RNA5_PHAAN	739	95.8	192	57.83	25.98	8	0	140	331	548	739	3e-108	Protein kinase domain-containing protein	Vigan.03G202900 VIGAN_03202900	Vigna angularis var. angularis	NA	ATP binding [GO:0005524]; protein kinase activity [GO:0004672]	GO:0004672; GO:0005524	ATP binding [GO:0005524]; protein kinase activity [GO:0004672]	NA	NA
g29810.t1	841	tr|A0A0L9V0W9|A0A0L9V0W9_PHAAN	762	92	465	55.29	61.02	36	1	1	464	5	469	4.3e-244	Protein kinase domain-containing protein	LR48_Vigan07g219100	Phaseolus angularis (Azuki bean) (Vigna angularis)	NA	ATP binding [GO:0005524]; protein kinase activity [GO:0004672]	GO:0004672; GO:0005524	ATP binding [GO:0005524]; protein kinase activity [GO:0004672]	NA	NA
g29811.t1	90	tr|A0A0L9UEC7|A0A0L9UEC7_PHAAN	319	59.1	88	97.78	27.59	24	2	1	86	1	78	6.6e-18	Uncharacterized protein	LR48_Vigan04g109200	Phaseolus angularis (Azuki bean) (Vigna angularis)	NA	NA	NA	NA	NA	NA
g29812.t1	241	tr|A0A0L9U4Z0|A0A0L9U4Z0_PHAAN	258	51.1	219	90.87	84.88	60	4	67	240	42	258	1.3e-44	Uncharacterized protein	LR48_Vigan03g123300	Phaseolus angularis (Azuki bean) (Vigna angularis)	NA	NA	NA	NA	NA	NA
g29813.t1	517	tr|A0A1S3U9W7|A0A1S3U9W7_VIGRR	582	99.7	312	60.35	53.61	1	0	205	516	271	582	8.6e-179	O-fucosyltransferase family protein	LOC106763131	Vigna radiata var. radiata (Mung bean) (Phaseolus aureus)	NA	integral component of membrane [GO:0016021]; transferase activity [GO:0016740]; fucose metabolic process [GO:0006004]	GO:0006004; GO:0016021; GO:0016740	transferase activity [GO:0016740]	fucose metabolic process [GO:0006004]	integral component of membrane [GO:0016021]
g29814.t1	340	tr|A0A0L9TWQ9|A0A0L9TWQ9_PHAAN	887	33.2	304	89.41	34.27	168	6	20	306	526	811	1.9e-25	Uncharacterized protein	LR48_Vigan02g101200	Phaseolus angularis (Azuki bean) (Vigna angularis)	NA	NA	NA	NA	NA	NA
g29816.t1	287	tr|A0A0S3RND6|A0A0S3RND6_PHAAN	286	96.9	286	99.65	100	9	0	1	286	1	286	2e-169	Uncharacterized protein	Vigan.03G202500 VIGAN_03202500	Vigna angularis var. angularis	NA	NA	NA	NA	NA	NA
g29817.t1	106	tr|A0A0S3RN96|A0A0S3RN96_PHAAN	148	93.3	105	99.06	70.95	7	0	1	105	41	145	4.4e-53	Uncharacterized protein	Vigan.03G202400 VIGAN_03202400	Vigna angularis var. angularis	NA	NA	NA	NA	NA	NA
g29818.t1	114	tr|A0A0L9V0W4|A0A0L9V0W4_PHAAN	113	96.5	113	99.12	100	4	0	1	113	1	113	2.8e-58	Uncharacterized protein	LR48_Vigan07g218600	Phaseolus angularis (Azuki bean) (Vigna angularis)	NA	NA	NA	NA	NA	NA
g29820.t1	207	tr|A0A4D6NAX7|A0A4D6NAX7_VIGUN	750	95.8	166	80.19	22.13	7	0	22	187	130	295	2.5e-84	Elongation factor G, mitochondrial (EF-Gmt) (Elongation factor G 1, mitochondrial) (mEF-G 1) (Elongation factor G1)	DEO72_LG10g2118	Vigna unguiculata (Cowpea)	PATHWAY: Protein biosynthesis; polypeptide chain elongation. {ECO:0000256|HAMAP-Rule:MF_03061}.	chloroplast [GO:0009507]; mitochondrion [GO:0005739]; GTP binding [GO:0005525]; GTPase activity [GO:0003924]; translation elongation factor activity [GO:0003746]; mitochondrial translational elongation [GO:0070125]	GO:0003746; GO:0003924; GO:0005525; GO:0005739; GO:0009507; GO:0070125	GTPase activity [GO:0003924]; GTP binding [GO:0005525]; translation elongation factor activity [GO:0003746]	mitochondrial translational elongation [GO:0070125]	chloroplast [GO:0009507]; mitochondrion [GO:0005739]
g29821.t1	335	tr|A0A0S3RNB3|A0A0S3RNB3_PHAAN	348	95.2	334	99.7	95.98	16	0	1	334	15	348	4.9e-191	Fe2OG dioxygenase domain-containing protein	Vigan.03G202300 VIGAN_03202300	Vigna angularis var. angularis	NA	metal ion binding [GO:0046872]; oxidoreductase activity [GO:0016491]	GO:0016491; GO:0046872	metal ion binding [GO:0046872]; oxidoreductase activity [GO:0016491]	NA	NA
g29824.t1	113	tr|A0A1S3UCV3|A0A1S3UCV3_VIGRR	112	100	112	99.12	100	0	0	1	112	1	112	5.8e-64	selenoprotein K	LOC106764144	Vigna radiata var. radiata (Mung bean) (Phaseolus aureus)	NA	integral component of membrane [GO:0016021]	GO:0016021	NA	NA	integral component of membrane [GO:0016021]
g29825.t1	1110	tr|A0A1S3UFU5|A0A1S3UFU5_VIGRR	1110	98	1110	100	100	21	1	1	1109	1	1110	0	DIS3-like exonuclease 2 (EC 3.1.13.-)	LOC106764958	Vigna radiata var. radiata (Mung bean) (Phaseolus aureus)	NA	P-body [GO:0000932]; 3'-5'-exoribonuclease activity [GO:0000175]; metal ion binding [GO:0046872]; RNA binding [GO:0003723]; nuclear-transcribed mRNA catabolic process, exonucleolytic, 3'-5' [GO:0034427]; polyuridylation-dependent mRNA catabolic process [GO:1990074]	GO:0000175; GO:0000932; GO:0003723; GO:0034427; GO:0046872; GO:1990074	3'-5'-exoribonuclease activity [GO:0000175]; metal ion binding [GO:0046872]; RNA binding [GO:0003723]	nuclear-transcribed mRNA catabolic process, exonucleolytic, 3'-5' [GO:0034427]; polyuridylation-dependent mRNA catabolic process [GO:1990074]	P-body [GO:0000932]
g29826.t1	437	tr|A0A0S3RN83|A0A0S3RN83_PHAAN	428	93.3	436	99.77	100	21	1	1	436	1	428	1.1e-235	Uncharacterized protein	Vigan.03G202000 VIGAN_03202000	Vigna angularis var. angularis	NA	NA	NA	NA	NA	NA
g29828.t1	95	tr|A0A1S3UC31|A0A1S3UC31_VIGRR	94	100	94	98.95	100	0	0	1	94	1	94	2.7e-46	uncharacterized protein LOC106763923	LOC106763923	Vigna radiata var. radiata (Mung bean) (Phaseolus aureus)	NA	integral component of membrane [GO:0016021]	GO:0016021	NA	NA	integral component of membrane [GO:0016021]
g29829.t1	163	tr|A0A1S3U7D8|A0A1S3U7D8_VIGRR	2150	60.7	89	54.6	4.14	28	1	61	142	1869	1957	1.8e-18	uncharacterized protein LOC106762500	LOC106762500	Vigna radiata var. radiata (Mung bean) (Phaseolus aureus)	NA	integral component of plasma membrane [GO:0005887]; protein secretion [GO:0009306]	GO:0005887; GO:0009306	NA	protein secretion [GO:0009306]	integral component of plasma membrane [GO:0005887]
g29830.t1	137	tr|A0A1S3UD58|A0A1S3UD58_VIGRR	138	97.8	136	99.27	98.55	3	0	1	136	3	138	3.5e-71	uncharacterized protein LOC106764234	LOC106764234	Vigna radiata var. radiata (Mung bean) (Phaseolus aureus)	NA	NA	NA	NA	NA	NA
g29831.t1	124	tr|A0A0S3RN98|A0A0S3RN98_PHAAN	144	91.3	92	74.19	63.89	8	0	1	92	1	92	4.9e-40	Uncharacterized protein	Vigan.03G201500 VIGAN_03201500	Vigna angularis var. angularis	NA	NA	NA	NA	NA	NA
g29832.t1	457	tr|A0A0S3RN84|A0A0S3RN84_PHAAN	468	97.6	456	99.78	97.44	10	1	1	456	14	468	7.7e-256	GRAS domain-containing protein	Vigan.03G201300 VIGAN_03201300	Vigna angularis var. angularis	NA	nucleus [GO:0005634]	GO:0005634	NA	NA	nucleus [GO:0005634]
g29834.t1	301	tr|A0A1S3UBC9|A0A1S3UBC9_VIGRR	290	92	301	100	100	12	3	1	300	1	290	7.3e-162	probable E3 ubiquitin-protein ligase RHC2A	LOC106763619	Vigna radiata var. radiata (Mung bean) (Phaseolus aureus)	NA	NA	NA	NA	NA	NA
g29836.t1	153	tr|A0A1S3TVD4|A0A1S3TVD4_VIGRR	1370	59.8	92	60.13	6.72	23	2	33	124	660	737	2.3e-18	regulatory-associated protein of TOR 1	LOC106759187	Vigna radiata var. radiata (Mung bean) (Phaseolus aureus)	NA	TORC1 complex [GO:0031931]; TOR signaling [GO:0031929]	GO:0031929; GO:0031931	NA	TOR signaling [GO:0031929]	TORC1 complex [GO:0031931]
g29837.t1	226	tr|A0A0S3RN93|A0A0S3RN93_PHAAN	235	92.4	236	100	100	6	4	1	225	1	235	1.5e-114	AP2/ERF domain-containing protein	Vigan.03G200900 VIGAN_03200900	Vigna angularis var. angularis	NA	nucleus [GO:0005634]; DNA binding [GO:0003677]; DNA-binding transcription factor activity [GO:0003700]	GO:0003677; GO:0003700; GO:0005634	DNA binding [GO:0003677]; DNA-binding transcription factor activity [GO:0003700]	NA	nucleus [GO:0005634]
g29839.t1	453	tr|A0A1S3UGP0|A0A1S3UGP0_VIGRR	452	96.2	452	99.78	100	17	0	1	452	1	452	2.9e-255	N-acyl-L-amino-acid amidohydrolase (EC 3.5.1.14)	LOC106765126	Vigna radiata var. radiata (Mung bean) (Phaseolus aureus)	NA	cytoplasm [GO:0005737]; aminoacylase activity [GO:0004046]; cellular amino acid metabolic process [GO:0006520]	GO:0004046; GO:0005737; GO:0006520	aminoacylase activity [GO:0004046]	cellular amino acid metabolic process [GO:0006520]	cytoplasm [GO:0005737]
g29841.t1	172	tr|A0A1S3UCC9|A0A1S3UCC9_VIGRR	218	98.2	171	99.42	78.44	3	0	1	171	1	171	3.1e-93	transmembrane emp24 domain-containing protein p24delta4	LOC106764002	Vigna radiata var. radiata (Mung bean) (Phaseolus aureus)	NA	integral component of membrane [GO:0016021]	GO:0016021	NA	NA	integral component of membrane [GO:0016021]
g29842.t1	98	tr|A0A0S3SUF2|A0A0S3SUF2_PHAAN	90	81	58	59.18	64.44	11	0	1	58	31	88	2.1e-17	Uncharacterized protein	Vigan.08G334200 VIGAN_08334200	Vigna angularis var. angularis	NA	integral component of membrane [GO:0016021]	GO:0016021	NA	NA	integral component of membrane [GO:0016021]
g29844.t1	505	tr|A0A4D6MJC1|A0A4D6MJC1_VIGUN	1782	84.2	366	72.48	20.54	29	3	88	425	146	510	5.1e-168	Protein brassinosteroid insensitive 1	DEO72_LG7g1589	Vigna unguiculata (Cowpea)	NA	integral component of membrane [GO:0016021]; ATP binding [GO:0005524]; protein serine/threonine kinase activity [GO:0004674]	GO:0004674; GO:0005524; GO:0016021	ATP binding [GO:0005524]; protein serine/threonine kinase activity [GO:0004674]	NA	integral component of membrane [GO:0016021]
g29845.t1	210	tr|A0A0L9V0C7|A0A0L9V0C7_PHAAN	349	81.4	102	48.57	29.23	9	1	1	102	44	135	4.2e-39	Protein kinase domain-containing protein	LR48_Vigan07g216700	Phaseolus angularis (Azuki bean) (Vigna angularis)	NA	ATP binding [GO:0005524]; protein serine/threonine kinase activity [GO:0004674]	GO:0004674; GO:0005524	ATP binding [GO:0005524]; protein serine/threonine kinase activity [GO:0004674]	NA	NA
g29846.t1	93	tr|A0A0L9TS53|A0A0L9TS53_PHAAN	417	90.2	92	98.92	22.06	9	0	1	92	186	277	8e-43	DDE Tnp4 domain-containing protein	LR48_Vigan01g251000	Phaseolus angularis (Azuki bean) (Vigna angularis)	NA	metal ion binding [GO:0046872]	GO:0046872	metal ion binding [GO:0046872]	NA	NA
g29847.t1	354	tr|A0A1S3UD66|A0A1S3UD66_VIGRR	875	94.5	347	98.02	39.66	19	0	3	349	26	372	3.3e-190	probable LRR receptor-like serine/threonine-protein kinase At1g05700	LOC106764233	Vigna radiata var. radiata (Mung bean) (Phaseolus aureus)	NA	integral component of membrane [GO:0016021]; ATP binding [GO:0005524]; protein serine/threonine kinase activity [GO:0004674]	GO:0004674; GO:0005524; GO:0016021	ATP binding [GO:0005524]; protein serine/threonine kinase activity [GO:0004674]	NA	integral component of membrane [GO:0016021]
g29850.t1	362	tr|A0A0S3TF68|A0A0S3TF68_PHAAN	545	66.8	358	98.9	65.69	117	1	4	359	5	362	8.8e-138	CCHC-type domain-containing protein	Vigan.UMG171900 VIGAN_UM171900	Vigna angularis var. angularis	NA	nucleic acid binding [GO:0003676]; zinc ion binding [GO:0008270]	GO:0003676; GO:0008270	nucleic acid binding [GO:0003676]; zinc ion binding [GO:0008270]	NA	NA
g29851.t1	366	tr|A0A1S3UBQ9|A0A1S3UBQ9_VIGRR	365	98.9	365	99.73	100	4	0	1	365	1	365	1e-205	WAT1-related protein	LOC106763819	Vigna radiata var. radiata (Mung bean) (Phaseolus aureus)	NA	integral component of membrane [GO:0016021]; transmembrane transporter activity [GO:0022857]	GO:0016021; GO:0022857	transmembrane transporter activity [GO:0022857]	NA	integral component of membrane [GO:0016021]
g29853.t1	983	tr|A0A1S3U9A0|A0A1S3U9A0_VIGRR	980	99	982	99.9	100	8	1	1	982	1	980	0	protein QUIRKY	LOC106762941	Vigna radiata var. radiata (Mung bean) (Phaseolus aureus)	NA	integral component of membrane [GO:0016021]	GO:0016021	NA	NA	integral component of membrane [GO:0016021]
g29854.t1	325	tr|A0A0S3RNF1|A0A0S3RNF1_PHAAN	365	87.2	343	100	93.97	23	1	1	322	14	356	4.4e-165	WAT1-related protein	Vigan.03G200000 VIGAN_03200000	Vigna angularis var. angularis	NA	integral component of membrane [GO:0016021]; transmembrane transporter activity [GO:0022857]	GO:0016021; GO:0022857	transmembrane transporter activity [GO:0022857]	NA	integral component of membrane [GO:0016021]
g29856.t1	78	tr|A0A1S3TNB5|A0A1S3TNB5_VIGRR	322	89.6	77	98.72	23.91	8	0	1	77	67	143	1.8e-32	RING-type E3 ubiquitin transferase (EC 2.3.2.27)	LOC106757139	Vigna radiata var. radiata (Mung bean) (Phaseolus aureus)	PATHWAY: Protein modification; protein ubiquitination. {ECO:0000256|ARBA:ARBA00004906}.	ligase activity [GO:0016874]; metal ion binding [GO:0046872]; protein ubiquitination [GO:0016567]	GO:0016567; GO:0016874; GO:0046872	ligase activity [GO:0016874]; metal ion binding [GO:0046872]	protein ubiquitination [GO:0016567]	NA
g29859.t1	396	tr|A0A1S3UB72|A0A1S3UB72_VIGRR	395	99.2	395	99.75	100	3	0	1	395	1	395	5.1e-224	WAT1-related protein	LOC106763616	Vigna radiata var. radiata (Mung bean) (Phaseolus aureus)	NA	integral component of membrane [GO:0016021]; transmembrane transporter activity [GO:0022857]	GO:0016021; GO:0022857	transmembrane transporter activity [GO:0022857]	NA	integral component of membrane [GO:0016021]
g29860.t1	70	tr|A0A1S3TM88|A0A1S3TM88_VIGRR	361	87	69	98.57	19.11	9	0	1	69	1	69	1e-26	uncharacterized protein LOC106756813	LOC106756813	Vigna radiata var. radiata (Mung bean) (Phaseolus aureus)	NA	nucleus [GO:0005634]; developmental process [GO:0032502]; transcription, DNA-templated [GO:0006351]	GO:0005634; GO:0006351; GO:0032502	NA	developmental process [GO:0032502]; transcription, DNA-templated [GO:0006351]	nucleus [GO:0005634]
g29862.t1	365	tr|A0A1S3U9H7|A0A1S3U9H7_VIGRR	385	93.5	385	100	100	4	1	1	364	1	385	1.8e-199	WAT1-related protein	LOC106763028	Vigna radiata var. radiata (Mung bean) (Phaseolus aureus)	NA	integral component of membrane [GO:0016021]; transmembrane transporter activity [GO:0022857]	GO:0016021; GO:0022857	transmembrane transporter activity [GO:0022857]	NA	integral component of membrane [GO:0016021]
g29864.t1	204	tr|A0A1S3UCY0|A0A1S3UCY0_VIGRR	185	98.8	164	80.39	88.65	2	0	1	164	1	164	3.8e-90	Gamma-glutamylcyclotransferase (EC 4.3.2.9)	LOC106764169	Vigna radiata var. radiata (Mung bean) (Phaseolus aureus)	NA	gamma-glutamylcyclotransferase activity [GO:0003839]; transferase activity [GO:0016740]; glutathione catabolic process [GO:0006751]	GO:0003839; GO:0006751; GO:0016740	gamma-glutamylcyclotransferase activity [GO:0003839]; transferase activity [GO:0016740]	glutathione catabolic process [GO:0006751]	NA
g29865.t1	247	tr|A0A0L9V4D8|A0A0L9V4D8_PHAAN	258	86.2	225	91.09	87.21	29	1	9	231	33	257	1.1e-102	Uncharacterized protein	LR48_Vigan08g075200	Phaseolus angularis (Azuki bean) (Vigna angularis)	NA	NA	NA	NA	NA	NA
g29866.t1	267	tr|A0A1S3UGR5|A0A1S3UGR5_VIGRR	266	98.9	266	99.63	100	3	0	1	266	1	266	1.6e-149	uncharacterized protein LOC106765201	LOC106765201	Vigna radiata var. radiata (Mung bean) (Phaseolus aureus)	NA	NA	NA	NA	NA	NA
g29869.t1	265	tr|A0A1S3UBC4|A0A1S3UBC4_VIGRR	433	98.1	263	99.25	60.74	5	0	1	263	1	263	3.1e-148	lysM domain-containing GPI-anchored protein 1	LOC106763615	Vigna radiata var. radiata (Mung bean) (Phaseolus aureus)	NA	integral component of membrane [GO:0016021]	GO:0016021	NA	NA	integral component of membrane [GO:0016021]
g29870.t1	421	tr|A0A1S3UDB0|A0A1S3UDB0_VIGRR	1005	94	418	99.29	41.59	22	1	1	415	1	418	7.6e-226	uncharacterized protein LOC106764257	LOC106764257	Vigna radiata var. radiata (Mung bean) (Phaseolus aureus)	NA	nucleus [GO:0005634]; ATP binding [GO:0005524]; ATPase activity [GO:0016887]; cell cycle [GO:0007049]; DNA repair [GO:0006281]	GO:0005524; GO:0005634; GO:0006281; GO:0007049; GO:0016887	ATPase activity [GO:0016887]; ATP binding [GO:0005524]	cell cycle [GO:0007049]; DNA repair [GO:0006281]	nucleus [GO:0005634]
g29872.t1	735	tr|A0A0S3RN68|A0A0S3RN68_PHAAN	1009	93.5	520	70.75	51.54	34	0	16	535	488	1007	2.2e-284	ATPase_AAA_core domain-containing protein	Vigan.03G199300 VIGAN_03199300	Vigna angularis var. angularis	NA	nucleus [GO:0005634]; ATP binding [GO:0005524]; ATPase activity [GO:0016887]; cell cycle [GO:0007049]; DNA repair [GO:0006281]	GO:0005524; GO:0005634; GO:0006281; GO:0007049; GO:0016887	ATPase activity [GO:0016887]; ATP binding [GO:0005524]	cell cycle [GO:0007049]; DNA repair [GO:0006281]	nucleus [GO:0005634]
g29873.t1	231	tr|A0A0S3RKB5|A0A0S3RKB5_PHAAN	391	93.3	163	70.56	41.69	11	0	65	227	41	203	1.4e-80	Indole-3-glycerol-phosphate synthase (EC 4.1.1.48)	Vigan.03G070500 VIGAN_03070500	Vigna angularis var. angularis	PATHWAY: Amino-acid biosynthesis; L-tryptophan biosynthesis; L-tryptophan from chorismate: step 4/5. {ECO:0000256|ARBA:ARBA00004696}.	indole-3-glycerol-phosphate synthase activity [GO:0004425]; tryptophan biosynthetic process [GO:0000162]	GO:0000162; GO:0004425	indole-3-glycerol-phosphate synthase activity [GO:0004425]	tryptophan biosynthetic process [GO:0000162]	NA
g29874.t1	136	tr|A0A1S3U7Y3|A0A1S3U7Y3_VIGRR	455	91	133	97.79	29.23	12	0	1	133	1	133	3.4e-66	pentatricopeptide repeat-containing protein At1g80550, mitochondrial	LOC106762643	Vigna radiata var. radiata (Mung bean) (Phaseolus aureus)	NA	NA	NA	NA	NA	NA
g29875.t1	214	tr|A0A1S3UCW6|A0A1S3UCW6_VIGRR	213	97.2	213	99.53	100	6	0	1	213	1	213	8.6e-117	uncharacterized protein LOC106764157	LOC106764157	Vigna radiata var. radiata (Mung bean) (Phaseolus aureus)	NA	NA	NA	NA	NA	NA
g29876.t1	488	tr|A0A0L9V0X4|A0A0L9V0X4_PHAAN	647	86.8	357	73.16	55.18	11	2	1	357	1	321	1.3e-165	Uncharacterized protein	LR48_Vigan07g219600	Phaseolus angularis (Azuki bean) (Vigna angularis)	NA	nucleus [GO:0005634]; cell division [GO:0051301]; mitotic sister chromatid cohesion [GO:0007064]	GO:0005634; GO:0007064; GO:0051301	NA	cell division [GO:0051301]; mitotic sister chromatid cohesion [GO:0007064]	nucleus [GO:0005634]
g29878.t1	602	tr|A0A1S3UFI3|A0A1S3UFI3_VIGRR	1358	95.1	552	91.69	40.65	27	0	50	601	807	1358	6.1e-301	sister chromatid cohesion protein PDS5 homolog A isoform X2	LOC106764880	Vigna radiata var. radiata (Mung bean) (Phaseolus aureus)	NA	nucleus [GO:0005634]; cell division [GO:0051301]; mitotic sister chromatid cohesion [GO:0007064]	GO:0005634; GO:0007064; GO:0051301	NA	cell division [GO:0051301]; mitotic sister chromatid cohesion [GO:0007064]	nucleus [GO:0005634]
g29879.t1	432	tr|A0A0S3RNP4|A0A0S3RNP4_PHAAN	427	97.4	431	99.77	100	7	1	1	431	1	427	6.4e-244	TPR_REGION domain-containing protein	Vigan.03G198800 VIGAN_03198800	Vigna angularis var. angularis	NA	NA	NA	NA	NA	NA
g29881.t1	155	tr|A0A0L9V084|A0A0L9V084_PHAAN	154	96.8	154	99.35	100	5	0	1	154	1	154	5.5e-81	Uncharacterized protein	LR48_Vigan07g219900	Phaseolus angularis (Azuki bean) (Vigna angularis)	NA	NA	NA	NA	NA	NA
g29882.t1	479	tr|A0A0L9V0N9|A0A0L9V0N9_PHAAN	550	93.5	507	100	92.18	4	1	1	478	44	550	2.3e-271	AMP-binding domain-containing protein	LR48_Vigan07g220000	Phaseolus angularis (Azuki bean) (Vigna angularis)	NA	NA	NA	NA	NA	NA
g29885.t1	512	tr|A0A0L9V0X9|A0A0L9V0X9_PHAAN	511	98	511	99.8	100	10	0	1	511	1	511	1.2e-281	Uncharacterized protein	LR48_Vigan07g220100	Phaseolus angularis (Azuki bean) (Vigna angularis)	NA	DNA binding [GO:0003677]; DNA-binding transcription factor activity [GO:0003700]; sigma factor activity [GO:0016987]; DNA-templated transcription, initiation [GO:0006352]	GO:0003677; GO:0003700; GO:0006352; GO:0016987	DNA binding [GO:0003677]; DNA-binding transcription factor activity [GO:0003700]; sigma factor activity [GO:0016987]	DNA-templated transcription, initiation [GO:0006352]	NA
g29886.t1	642	tr|A0A1S3UB60|A0A1S3UB60_VIGRR	641	96.9	641	99.84	100	20	0	1	641	1	641	0	protein INVOLVED IN DE NOVO 2-like	LOC106763612	Vigna radiata var. radiata (Mung bean) (Phaseolus aureus)	NA	gene silencing by RNA [GO:0031047]	GO:0031047	NA	gene silencing by RNA [GO:0031047]	NA
g29887.t1	120	tr|V7B854|V7B854_PHAVU	204	90.7	107	89.17	52.45	6	2	1	104	1	106	5.6e-49	Uncharacterized protein	PHAVU_008G163000g	Phaseolus vulgaris (Kidney bean) (French bean)	NA	NA	NA	NA	NA	NA
g29888.t1	101	tr|A0A4D6MHN7|A0A4D6MHN7_VIGUN	100	98	100	99.01	100	2	0	1	100	1	100	7.8e-52	Uncharacterized protein	DEO72_LG7g798	Vigna unguiculata (Cowpea)	NA	NA	NA	NA	NA	NA
g29890.t1	387	tr|A0A1S3UD67|A0A1S3UD67_VIGRR	389	94.9	390	100	100	15	2	1	386	1	389	2.5e-215	esterase	LOC106764178	Vigna radiata var. radiata (Mung bean) (Phaseolus aureus)	NA	hydrolase activity, acting on ester bonds [GO:0016788]	GO:0016788	hydrolase activity, acting on ester bonds [GO:0016788]	NA	NA
g29891.t1	213	tr|A0A1S3UCK9|A0A1S3UCK9_VIGRR	212	99.1	212	99.53	100	2	0	1	212	1	212	1.8e-114	uncharacterized protein LOC106764070	LOC106764070	Vigna radiata var. radiata (Mung bean) (Phaseolus aureus)	NA	NA	NA	NA	NA	NA
g29892.t1	350	tr|A0A1S3UC75|A0A1S3UC75_VIGRR	349	99.7	349	99.71	100	1	0	1	349	1	349	1.1e-198	rRNA adenine N(6)-methyltransferase (EC 2.1.1.-)	LOC106763960	Vigna radiata var. radiata (Mung bean) (Phaseolus aureus)	NA	RNA binding [GO:0003723]; rRNA (adenine-N6,N6-)-dimethyltransferase activity [GO:0000179]	GO:0000179; GO:0003723	RNA binding [GO:0003723]; rRNA (adenine-N6,N6-)-dimethyltransferase activity [GO:0000179]	NA	NA
g29893.t1	515	tr|A0A0S3RN58|A0A0S3RN58_PHAAN	547	98.2	511	99.22	93.42	9	0	4	514	37	547	9.1e-298	WD_REPEATS_REGION domain-containing protein	Vigan.03G198000 VIGAN_03198000	Vigna angularis var. angularis	NA	Set1C/COMPASS complex [GO:0048188]	GO:0048188	NA	NA	Set1C/COMPASS complex [GO:0048188]
g29894.t1	364	tr|A0A1S3UDK6|A0A1S3UDK6_VIGRR	385	88.6	385	100	100	22	3	1	363	1	385	1e-189	neurofilament medium polypeptide	LOC106764331	Vigna radiata var. radiata (Mung bean) (Phaseolus aureus)	NA	integral component of membrane [GO:0016021]	GO:0016021	NA	NA	integral component of membrane [GO:0016021]
g29896.t1	162	tr|A0A0S3TEN8|A0A0S3TEN8_PHAAN	362	76.5	132	81.48	36.46	31	0	30	161	115	246	1.3e-51	Uncharacterized protein	Vigan.UMG133100 VIGAN_UM133100	Vigna angularis var. angularis	NA	NA	NA	NA	NA	NA
g29898.t1	162	tr|A0A1S3W0Z1|A0A1S3W0Z1_VIGRR	161	98.8	161	99.38	100	2	0	1	161	1	161	2.6e-89	uncharacterized protein At4g08330, chloroplastic	LOC106780553	Vigna radiata var. radiata (Mung bean) (Phaseolus aureus)	NA	NA	NA	NA	NA	NA
g29899.t1	1024	tr|A0A1S3W0Z4|A0A1S3W0Z4_VIGRR	876	97.8	851	83.11	97.15	18	1	1	851	2	851	0	filament-like plant protein	LOC106780558	Vigna radiata var. radiata (Mung bean) (Phaseolus aureus)	NA	NA	NA	NA	NA	NA
g29900.t1	96	tr|A0A1S3VLN9|A0A1S3VLN9_VIGRR	567	81.9	94	97.92	16.58	15	1	1	94	1	92	4.8e-35	dicarboxylate transporter 2.1, chloroplastic	LOC106776254	Vigna radiata var. radiata (Mung bean) (Phaseolus aureus)	NA	chloroplast inner membrane [GO:0009706]; integral component of membrane [GO:0016021]; transmembrane transporter activity [GO:0022857]	GO:0009706; GO:0016021; GO:0022857	transmembrane transporter activity [GO:0022857]	NA	chloroplast inner membrane [GO:0009706]; integral component of membrane [GO:0016021]
g29901.t1	234	tr|A0A2Z6NI59|A0A2Z6NI59_TRISU	732	52.5	162	69.23	22.13	54	3	74	233	591	731	1.1e-35	Reverse transcriptase Ty1/copia-type domain-containing protein	TSUD_31940	Trifolium subterraneum (Subterranean clover)	NA	NA	NA	NA	NA	NA
g29903.t1	323	tr|A0A2K3LHT8|A0A2K3LHT8_TRIPR	456	48.8	338	100	74.12	152	3	5	321	52	389	1.2e-82	CCHC-type domain-containing protein (Fragment)	L195_g034067	Trifolium pratense (Red clover)	NA	nucleic acid binding [GO:0003676]; zinc ion binding [GO:0008270]	GO:0003676; GO:0008270	nucleic acid binding [GO:0003676]; zinc ion binding [GO:0008270]	NA	NA
g29904.t1	201	tr|A0A0S3RN67|A0A0S3RN67_PHAAN	200	99	200	99.5	100	2	0	1	200	1	200	4.6e-112	UBA domain-containing protein	Vigan.03G197500 VIGAN_03197500	Vigna angularis var. angularis	NA	ESCRT I complex [GO:0000813]; ubiquitin binding [GO:0043130]; ubiquitin-dependent protein catabolic process via the multivesicular body sorting pathway [GO:0043162]	GO:0000813; GO:0043130; GO:0043162	ubiquitin binding [GO:0043130]	ubiquitin-dependent protein catabolic process via the multivesicular body sorting pathway [GO:0043162]	ESCRT I complex [GO:0000813]
g29905.t1	71	tr|A0A1S3W0L3|A0A1S3W0L3_VIGRR	561	77.6	58	81.69	10.34	13	0	1	58	1	58	2.3e-18	protein KINESIN LIGHT CHAIN-RELATED 1	LOC106780366	Vigna radiata var. radiata (Mung bean) (Phaseolus aureus)	NA	NA	NA	NA	NA	NA
g29906.t1	535	tr|A0A1S3W188|A0A1S3W188_VIGRR	534	99.6	534	99.81	100	2	0	1	534	1	534	0	chlorophyllide a oxygenase, chloroplastic	LOC106780555	Vigna radiata var. radiata (Mung bean) (Phaseolus aureus)	NA	chloroplast [GO:0009507]; 2 iron, 2 sulfur cluster binding [GO:0051537]; chlorophyllide a oxygenase [overall] activity [GO:0010277]; iron ion binding [GO:0005506]	GO:0005506; GO:0009507; GO:0010277; GO:0051537	2 iron, 2 sulfur cluster binding [GO:0051537]; chlorophyllide a oxygenase [overall] activity [GO:0010277]; iron ion binding [GO:0005506]	NA	chloroplast [GO:0009507]
g29908.t1	326	tr|A0A1S3W257|A0A1S3W257_VIGRR	325	99.7	325	99.69	100	1	0	1	325	1	325	6.8e-190	BTB/POZ domain-containing protein At1g21780	LOC106780560	Vigna radiata var. radiata (Mung bean) (Phaseolus aureus)	NA	NA	NA	NA	NA	NA
g29909.t1	165	tr|A0A0S3T520|A0A0S3T520_PHAAN	164	99.4	164	99.39	100	1	0	1	164	1	164	2e-84	V-type proton ATPase proteolipid subunit	Vigan.10G154900 VIGAN_10154900	Vigna angularis var. angularis	NA	integral component of membrane [GO:0016021]; proton-transporting V-type ATPase, V0 domain [GO:0033179]; vacuolar membrane [GO:0005774]; proton transmembrane transporter activity [GO:0015078]	GO:0005774; GO:0015078; GO:0016021; GO:0033179	proton transmembrane transporter activity [GO:0015078]	NA	integral component of membrane [GO:0016021]; proton-transporting V-type ATPase, V0 domain [GO:0033179]; vacuolar membrane [GO:0005774]
g29910.t1	113	tr|A0A1S3UDI4|A0A1S3UDI4_VIGRR	112	98.2	112	99.12	100	2	0	1	112	1	112	5.7e-59	acetyltransferase At1g77540	LOC106764328	Vigna radiata var. radiata (Mung bean) (Phaseolus aureus)	NA	transferase activity [GO:0016740]	GO:0016740	transferase activity [GO:0016740]	NA	NA
g29911.t1	149	tr|A0A1J7HC04|A0A1J7HC04_LUPAN	148	100	148	99.33	100	0	0	1	148	1	148	1.8e-84	UBC core domain-containing protein	TanjilG_14078 TanjilG_18255	Lupinus angustifolius (Narrow-leaved blue lupine)	NA	ATP binding [GO:0005524]; transferase activity [GO:0016740]	GO:0005524; GO:0016740	ATP binding [GO:0005524]; transferase activity [GO:0016740]	NA	NA
g29912.t1	624	tr|A0A1S3UD24|A0A1S3UD24_VIGRR	623	97.9	623	99.84	100	13	0	1	623	1	623	0	probable inactive receptor kinase At4g23740 isoform X1	LOC106764206	Vigna radiata var. radiata (Mung bean) (Phaseolus aureus)	NA	integral component of membrane [GO:0016021]; ATP binding [GO:0005524]; protein kinase activity [GO:0004672]	GO:0004672; GO:0005524; GO:0016021	ATP binding [GO:0005524]; protein kinase activity [GO:0004672]	NA	integral component of membrane [GO:0016021]
g29913.t1	112	tr|A0A1S3V076|A0A1S3V076_VIGRR	388	79.2	101	90.18	26.03	20	1	12	111	288	388	3e-36	factor of DNA methylation 1-like	LOC106770246	Vigna radiata var. radiata (Mung bean) (Phaseolus aureus)	NA	NA	NA	NA	NA	NA
g29914.t1	162	tr|A0A3Q0FDD3|A0A3Q0FDD3_VIGRR	150	84.6	104	64.2	69.33	16	0	6	109	1	104	2.2e-40	uncharacterized protein LOC111242308 isoform X2	LOC111242308	Vigna radiata var. radiata (Mung bean) (Phaseolus aureus)	NA	integral component of membrane [GO:0016021]	GO:0016021	NA	NA	integral component of membrane [GO:0016021]
g29915.t1	358	tr|A0A1S3UB34|A0A1S3UB34_VIGRR	350	96.4	359	100	100	2	2	1	357	1	350	5.9e-203	GATA transcription factor	LOC106763571	Vigna radiata var. radiata (Mung bean) (Phaseolus aureus)	NA	nucleus [GO:0005634]; sequence-specific DNA binding [GO:0043565]; zinc ion binding [GO:0008270]; positive regulation of transcription, DNA-templated [GO:0045893]	GO:0005634; GO:0008270; GO:0043565; GO:0045893	sequence-specific DNA binding [GO:0043565]; zinc ion binding [GO:0008270]	positive regulation of transcription, DNA-templated [GO:0045893]	nucleus [GO:0005634]
g29918.t1	176	tr|A0A3Q0ESQ2|A0A3Q0ESQ2_VIGRR	181	90.5	63	35.8	34.81	6	0	48	110	5	67	5.2e-27	uncharacterized protein LOC106753808 isoform X2	LOC106753808	Vigna radiata var. radiata (Mung bean) (Phaseolus aureus)	NA	NA	NA	NA	NA	NA
g29919.t1	123	tr|A0A1S3VGK0|A0A1S3VGK0_VIGRR	241	77.7	112	91.06	46.47	11	1	2	113	80	177	1.2e-41	serine/threonine-protein phosphatase 7 long form homolog	LOC106774714	Vigna radiata var. radiata (Mung bean) (Phaseolus aureus)	NA	NA	NA	NA	NA	NA
g29920.t1	860	tr|A0A1S3UF29|A0A1S3UF29_VIGRR	860	95.2	854	99.3	99.3	19	2	1	832	1	854	0	zinc finger CCCH domain-containing protein 38	LOC106764759	Vigna radiata var. radiata (Mung bean) (Phaseolus aureus)	NA	DNA binding [GO:0003677]; metal ion binding [GO:0046872]	GO:0003677; GO:0046872	DNA binding [GO:0003677]; metal ion binding [GO:0046872]	NA	NA
g29922.t1	160	tr|A0A4D6NN50|A0A4D6NN50_VIGUN	159	100	158	98.75	99.37	0	0	1	158	1	158	7.7e-86	Large subunit ribosomal protein L17	DEO72_LG11g2262	Vigna unguiculata (Cowpea)	NA	ribosome [GO:0005840]; structural constituent of ribosome [GO:0003735]; translation [GO:0006412]	GO:0003735; GO:0005840; GO:0006412	structural constituent of ribosome [GO:0003735]	translation [GO:0006412]	ribosome [GO:0005840]
g29924.t1	106	tr|A0A3Q0F326|A0A3Q0F326_VIGRR	267	44.4	124	100	46.44	34	3	1	93	9	128	3.3e-16	uncharacterized protein LOC111241684 isoform X2	LOC111241684	Vigna radiata var. radiata (Mung bean) (Phaseolus aureus)	NA	NA	NA	NA	NA	NA
g29925.t1	616	tr|A0A1S3UG56|A0A1S3UG56_VIGRR	612	98.7	615	99.84	100	5	1	1	615	1	612	0	Pectinesterase (EC 3.1.1.11)	LOC106765029	Vigna radiata var. radiata (Mung bean) (Phaseolus aureus)	PATHWAY: Glycan metabolism; pectin degradation; 2-dehydro-3-deoxy-D-gluconate from pectin: step 1/5. {ECO:0000256|ARBA:ARBA00005184, ECO:0000256|RuleBase:RU000589}.	cell wall [GO:0005618]; integral component of membrane [GO:0016021]; aspartyl esterase activity [GO:0045330]; enzyme inhibitor activity [GO:0004857]; pectinesterase activity [GO:0030599]; cell wall modification [GO:0042545]; pectin catabolic process [GO:0045490]	GO:0004857; GO:0005618; GO:0016021; GO:0030599; GO:0042545; GO:0045330; GO:0045490	aspartyl esterase activity [GO:0045330]; enzyme inhibitor activity [GO:0004857]; pectinesterase activity [GO:0030599]	cell wall modification [GO:0042545]; pectin catabolic process [GO:0045490]	cell wall [GO:0005618]; integral component of membrane [GO:0016021]
g29929.t1	210	tr|A0A1S3UHB0|A0A1S3UHB0_VIGRR	467	95.1	205	97.62	43.9	10	0	1	205	1	205	5e-109	sulfite exporter TauE/SafE family protein 3	LOC106765347	Vigna radiata var. radiata (Mung bean) (Phaseolus aureus)	NA	integral component of membrane [GO:0016021]	GO:0016021	NA	NA	integral component of membrane [GO:0016021]
g29930.t1	179	tr|A0A1J7I3N8|A0A1J7I3N8_LUPAN	1151	68.3	123	68.72	10.69	30	2	49	163	418	539	3.7e-36	WD_REPEATS_REGION domain-containing protein	TanjilG_19268	Lupinus angustifolius (Narrow-leaved blue lupine)	NA	TORC1 complex [GO:0031931]; TOR signaling [GO:0031929]	GO:0031929; GO:0031931	NA	TOR signaling [GO:0031929]	TORC1 complex [GO:0031931]
g29932.t1	105	tr|A0A0L9V075|A0A0L9V075_PHAAN	348	91.6	83	79.05	23.85	7	0	1	83	167	249	3.7e-36	Uncharacterized protein	LR48_Vigan07g187800	Phaseolus angularis (Azuki bean) (Vigna angularis)	NA	integral component of membrane [GO:0016021]	GO:0016021	NA	NA	integral component of membrane [GO:0016021]
g29933.t1	109	tr|A0A1S3UHB0|A0A1S3UHB0_VIGRR	467	99.1	107	98.17	22.91	1	0	2	108	361	467	1.1e-51	sulfite exporter TauE/SafE family protein 3	LOC106765347	Vigna radiata var. radiata (Mung bean) (Phaseolus aureus)	NA	integral component of membrane [GO:0016021]	GO:0016021	NA	NA	integral component of membrane [GO:0016021]
g29934.t1	283	tr|A0A1S3UC30|A0A1S3UC30_VIGRR	282	95.7	282	99.65	100	12	0	1	282	1	282	2.8e-155	rhomboid-like protein 11, chloroplastic	LOC106763922	Vigna radiata var. radiata (Mung bean) (Phaseolus aureus)	NA	integral component of membrane [GO:0016021]; serine-type endopeptidase activity [GO:0004252]	GO:0004252; GO:0016021	serine-type endopeptidase activity [GO:0004252]	NA	integral component of membrane [GO:0016021]
g29936.t1	211	tr|A0A0S3RNL2|A0A0S3RNL2_PHAAN	210	99.5	210	99.53	100	1	0	1	210	1	210	2.3e-122	Uncharacterized protein	Vigan.03G194900 VIGAN_03194900	Vigna angularis var. angularis	NA	integral component of membrane [GO:0016021]	GO:0016021	NA	NA	integral component of membrane [GO:0016021]
g29937.t1	146	tr|Q39830|Q39830_SOYBN	664	89.1	55	37.67	8.28	6	0	4	58	404	458	1.3e-18	BiP isoform A	NA	Glycine max (Soybean) (Glycine hispida)	NA	endoplasmic reticulum [GO:0005783]; ATP binding [GO:0005524]	GO:0005524; GO:0005783	ATP binding [GO:0005524]	NA	endoplasmic reticulum [GO:0005783]
g29939.t1	69	tr|A0A1S3VAK5|A0A1S3VAK5_VIGRR	480	68.3	41	59.42	8.54	13	0	28	68	104	144	2.6e-06	uncharacterized protein LOC106773114	LOC106773114	Vigna radiata var. radiata (Mung bean) (Phaseolus aureus)	NA	nucleic acid binding [GO:0003676]; DNA integration [GO:0015074]	GO:0003676; GO:0015074	nucleic acid binding [GO:0003676]	DNA integration [GO:0015074]	NA
g29940.t1	438	tr|A0A1S3UDL1|A0A1S3UDL1_VIGRR	440	97.7	440	100	100	7	1	1	437	1	440	1.5e-256	Flavin-containing monooxygenase (EC 1.-.-.-)	LOC106764337	Vigna radiata var. radiata (Mung bean) (Phaseolus aureus)	NA	flavin adenine dinucleotide binding [GO:0050660]; N,N-dimethylaniline monooxygenase activity [GO:0004499]; NADP binding [GO:0050661]	GO:0004499; GO:0050660; GO:0050661	flavin adenine dinucleotide binding [GO:0050660]; N,N-dimethylaniline monooxygenase activity [GO:0004499]; NADP binding [GO:0050661]	NA	NA
g29943.t1	329	tr|A0A0S3RN46|A0A0S3RN46_PHAAN	328	100	328	99.7	100	0	0	1	328	1	328	4.2e-203	RING-type E3 ubiquitin transferase (EC 2.3.2.27)	Vigan.03G194600 VIGAN_03194600	Vigna angularis var. angularis	PATHWAY: Protein modification; protein ubiquitination. {ECO:0000256|ARBA:ARBA00004906}.	cytoplasm [GO:0005737]; transferase activity [GO:0016740]; zinc ion binding [GO:0008270]; multicellular organism development [GO:0007275]; protein ubiquitination [GO:0016567]; ubiquitin-dependent protein catabolic process [GO:0006511]	GO:0005737; GO:0006511; GO:0007275; GO:0008270; GO:0016567; GO:0016740	transferase activity [GO:0016740]; zinc ion binding [GO:0008270]	multicellular organism development [GO:0007275]; protein ubiquitination [GO:0016567]; ubiquitin-dependent protein catabolic process [GO:0006511]	cytoplasm [GO:0005737]
g29945.t1	215	tr|A0A0S3RN54|A0A0S3RN54_PHAAN	188	99.3	136	63.26	72.34	1	0	1	136	1	136	5.3e-74	Uncharacterized protein	Vigan.03G194200 VIGAN_03194200	Vigna angularis var. angularis	NA	cytoplasm [GO:0005737]; plasma membrane [GO:0005886]; protein phosphatase inhibitor activity [GO:0004864]; abscisic acid-activated signaling pathway [GO:0009738]	GO:0004864; GO:0005737; GO:0005886; GO:0009738	protein phosphatase inhibitor activity [GO:0004864]	abscisic acid-activated signaling pathway [GO:0009738]	cytoplasm [GO:0005737]; plasma membrane [GO:0005886]
g29945.t2	228	tr|A0A0S3RN54|A0A0S3RN54_PHAAN	188	86.6	149	65.35	79.26	7	1	1	149	1	136	1.3e-65	Uncharacterized protein	Vigan.03G194200 VIGAN_03194200	Vigna angularis var. angularis	NA	cytoplasm [GO:0005737]; plasma membrane [GO:0005886]; protein phosphatase inhibitor activity [GO:0004864]; abscisic acid-activated signaling pathway [GO:0009738]	GO:0004864; GO:0005737; GO:0005886; GO:0009738	protein phosphatase inhibitor activity [GO:0004864]	abscisic acid-activated signaling pathway [GO:0009738]	cytoplasm [GO:0005737]; plasma membrane [GO:0005886]
g29946.t1	91	tr|A0A0L9VTC6|A0A0L9VTC6_PHAAN	361	38.4	86	94.51	23.82	51	1	3	86	101	186	1.1e-09	Uncharacterized protein	LR48_Vigan11g122700	Phaseolus angularis (Azuki bean) (Vigna angularis)	NA	NA	NA	NA	NA	NA
g29947.t1	763	tr|A0A1S3UFA0|A0A1S3UFA0_VIGRR	2137	97.5	680	89.12	31.82	17	0	77	756	1	680	0	helicase and polymerase-containing protein TEBICHI isoform X2	LOC106764815	Vigna radiata var. radiata (Mung bean) (Phaseolus aureus)	NA	ATP binding [GO:0005524]; DNA binding [GO:0003677]; DNA-directed DNA polymerase activity [GO:0003887]; helicase activity [GO:0004386]; DNA-dependent DNA replication [GO:0006261]	GO:0003677; GO:0003887; GO:0004386; GO:0005524; GO:0006261	ATP binding [GO:0005524]; DNA binding [GO:0003677]; DNA-directed DNA polymerase activity [GO:0003887]; helicase activity [GO:0004386]	DNA-dependent DNA replication [GO:0006261]	NA
g29948.t1	1495	tr|A0A1S3UFA0|A0A1S3UFA0_VIGRR	2137	98.8	1456	97.39	68.13	17	0	39	1494	682	2137	0	helicase and polymerase-containing protein TEBICHI isoform X2	LOC106764815	Vigna radiata var. radiata (Mung bean) (Phaseolus aureus)	NA	ATP binding [GO:0005524]; DNA binding [GO:0003677]; DNA-directed DNA polymerase activity [GO:0003887]; helicase activity [GO:0004386]; DNA-dependent DNA replication [GO:0006261]	GO:0003677; GO:0003887; GO:0004386; GO:0005524; GO:0006261	ATP binding [GO:0005524]; DNA binding [GO:0003677]; DNA-directed DNA polymerase activity [GO:0003887]; helicase activity [GO:0004386]	DNA-dependent DNA replication [GO:0006261]	NA
g29949.t1	331	tr|A0A0L9V038|A0A0L9V038_PHAAN	330	95.5	330	99.7	100	15	0	1	330	1	330	2.5e-187	BURP domain-containing protein	LR48_Vigan07g214900	Phaseolus angularis (Azuki bean) (Vigna angularis)	NA	NA	NA	NA	NA	NA
g29952.t1	120	tr|A0A1S3W1M5|A0A1S3W1M5_VIGRR	755	88	50	41.67	6.62	6	0	70	119	236	285	6.7e-18	uncharacterized protein LOC106780663	LOC106780663	Vigna radiata var. radiata (Mung bean) (Phaseolus aureus)	NA	NA	NA	NA	NA	NA
g29953.t1	175	tr|A0A1S3UCI9|A0A1S3UCI9_VIGRR	174	97.7	174	99.43	100	4	0	1	174	1	174	2e-95	protein ANTI-SILENCING 1-like isoform X2	LOC106764054	Vigna radiata var. radiata (Mung bean) (Phaseolus aureus)	NA	chromatin binding [GO:0003682]; chromatin organization [GO:0006325]	GO:0003682; GO:0006325	chromatin binding [GO:0003682]	chromatin organization [GO:0006325]	NA
g29954.t1	418	tr|A0A1S3UB31|A0A1S3UB31_VIGRR	321	91.3	300	71.77	93.46	9	3	1	283	1	300	3.3e-144	transcription factor MUTE-like	LOC106763572	Vigna radiata var. radiata (Mung bean) (Phaseolus aureus)	NA	nucleus [GO:0005634]; protein dimerization activity [GO:0046983]	GO:0005634; GO:0046983	protein dimerization activity [GO:0046983]	NA	nucleus [GO:0005634]
g29955.t1	79	tr|A0A0S3RMB3|A0A0S3RMB3_PHAAN	77	89.7	78	98.73	100	7	1	1	78	1	77	2.2e-33	Uncharacterized protein	Vigan.03G160000 VIGAN_03160000	Vigna angularis var. angularis	NA	NA	NA	NA	NA	NA
g29958.t1	735	tr|A0A3Q0F1P9|A0A3Q0F1P9_VIGRR	664	98.3	651	88.57	98.04	11	0	1	651	1	651	0	metal-nicotianamine transporter YSL3-like isoform X2	LOC106764181	Vigna radiata var. radiata (Mung bean) (Phaseolus aureus)	NA	integral component of membrane [GO:0016021]; transmembrane transport [GO:0055085]	GO:0016021; GO:0055085	NA	transmembrane transport [GO:0055085]	integral component of membrane [GO:0016021]
g29959.t1	117	tr|A0A0R0HRB7|A0A0R0HRB7_SOYBN	84	71.4	42	35.9	50	12	0	69	110	12	53	1.2e-08	Uncharacterized protein	GLYMA_10G095700	Glycine max (Soybean) (Glycine hispida)	NA	NA	NA	NA	NA	NA
g29960.t1	646	tr|A0A1S3UB23|A0A1S3UB23_VIGRR	645	96.4	645	99.85	100	23	0	1	645	1	645	0	pollen receptor-like kinase 5	LOC106763573	Vigna radiata var. radiata (Mung bean) (Phaseolus aureus)	NA	integral component of membrane [GO:0016021]; ATP binding [GO:0005524]; protein kinase activity [GO:0004672]	GO:0004672; GO:0005524; GO:0016021	ATP binding [GO:0005524]; protein kinase activity [GO:0004672]	NA	integral component of membrane [GO:0016021]
g29962.t1	214	tr|A0A0L9VKM8|A0A0L9VKM8_PHAAN	673	83	235	100	34.92	12	2	1	212	1	230	1.9e-103	DYW_deaminase domain-containing protein	LR48_Vigan10g118100	Phaseolus angularis (Azuki bean) (Vigna angularis)	NA	zinc ion binding [GO:0008270]	GO:0008270	zinc ion binding [GO:0008270]	NA	NA
g29963.t1	273	tr|A0A0S3RN25|A0A0S3RN25_PHAAN	318	98.5	272	99.63	85.53	4	0	1	272	1	272	2.1e-147	Uncharacterized protein	Vigan.03G193200 VIGAN_03193200	Vigna angularis var. angularis	NA	chloroplast fission [GO:0010020]	GO:0010020	NA	chloroplast fission [GO:0010020]	NA
g29964.t1	176	tr|A0A1S3TE32|A0A1S3TE32_VIGRR	782	82.9	158	89.77	20.2	27	0	1	158	28	185	5.2e-67	uncharacterized protein LOC106754531	LOC106754531	Vigna radiata var. radiata (Mung bean) (Phaseolus aureus)	NA	NA	NA	NA	NA	NA
g29965.t1	86	tr|A0A0L9VI32|A0A0L9VI32_PHAAN	392	77.8	63	73.26	16.07	10	1	23	81	328	390	6.1e-21	Uncharacterized protein	LR48_Vigan10g053500	Phaseolus angularis (Azuki bean) (Vigna angularis)	NA	NA	NA	NA	NA	NA
g29966.t1	424	tr|A0A1S3UE36|A0A1S3UE36_VIGRR	423	92.2	424	100	100	31	2	1	423	1	423	1.5e-216	26S proteasome non-ATPase regulatory subunit 11 homolog	LOC106764550	Vigna radiata var. radiata (Mung bean) (Phaseolus aureus)	NA	cytosol [GO:0005829]; plasmodesma [GO:0009506]; proteasome complex [GO:0000502]; response to cadmium ion [GO:0046686]	GO:0000502; GO:0005829; GO:0009506; GO:0046686	NA	response to cadmium ion [GO:0046686]	cytosol [GO:0005829]; plasmodesma [GO:0009506]; proteasome complex [GO:0000502]
g29971.t1	223	tr|A0A0L9U4N3|A0A0L9U4N3_PHAAN	228	92.4	224	100	98.25	14	2	1	222	1	223	1.3e-118	3'-5' exonuclease domain-containing protein	LR48_Vigan03g112700	Phaseolus angularis (Azuki bean) (Vigna angularis)	NA	3'-5' exonuclease activity [GO:0008408]; nucleic acid binding [GO:0003676]	GO:0003676; GO:0008408	3'-5' exonuclease activity [GO:0008408]; nucleic acid binding [GO:0003676]	NA	NA
g29972.t1	472	tr|A0A1S3TIS3|A0A1S3TIS3_VIGRR	494	95.7	464	98.31	93.93	20	0	1	464	1	464	1.1e-252	uncharacterized protein LOC106755931	LOC106755931	Vigna radiata var. radiata (Mung bean) (Phaseolus aureus)	NA	NA	NA	NA	NA	NA
g29973.t1	99	tr|A0A0L9U5G1|A0A0L9U5G1_PHAAN	504	53.1	130	100	25.79	18	2	8	94	95	224	2.6e-23	Uncharacterized protein	LR48_Vigan03g138700	Phaseolus angularis (Azuki bean) (Vigna angularis)	NA	NA	NA	NA	NA	NA
g29974.t1	151	tr|A0A0L9UZW2|A0A0L9UZW2_PHAAN	340	48.6	111	73.51	32.65	54	2	1	110	1	109	3.6e-16	Uncharacterized protein	LR48_Vigan07g177300	Phaseolus angularis (Azuki bean) (Vigna angularis)	NA	NA	NA	NA	NA	NA
g29975.t1	172	tr|A0A1S3V111|A0A1S3V111_VIGRR	323	74.8	163	94.77	50.46	10	2	1	132	1	163	2.1e-57	adenylate isopentenyltransferase	LOC106770715	Vigna radiata var. radiata (Mung bean) (Phaseolus aureus)	NA	transferase activity [GO:0016740]	GO:0016740	transferase activity [GO:0016740]	NA	NA
g29976.t1	274	tr|A0A0S3RUE6|A0A0S3RUE6_PHAAN	236	96	226	82.48	95.76	9	0	1	226	4	229	4.2e-124	3'-5' exonuclease domain-containing protein	Vigan.04G149600 VIGAN_04149600	Vigna angularis var. angularis	NA	3'-5' exonuclease activity [GO:0008408]; nucleic acid binding [GO:0003676]	GO:0003676; GO:0008408	3'-5' exonuclease activity [GO:0008408]; nucleic acid binding [GO:0003676]	NA	NA
g29979.t1	114	tr|A0A4D6MBY9|A0A4D6MBY9_VIGUN	546	92.9	85	74.56	15.57	6	0	29	113	57	141	8e-37	Ribosomal RNA-processing protein 9	DEO72_LG6g2621	Vigna unguiculata (Cowpea)	NA	NA	NA	NA	NA	NA
g29982.t1	173	tr|A0A0L9US25|A0A0L9US25_PHAAN	178	61.4	44	25.43	24.72	17	0	29	72	80	123	3.8e-06	Uncharacterized protein	LR48_Vigan06g098100	Phaseolus angularis (Azuki bean) (Vigna angularis)	NA	NA	NA	NA	NA	NA
g29983.t1	307	tr|A0A1S3UCG5|A0A1S3UCG5_VIGRR	309	95.1	309	100	100	12	1	1	306	1	309	1.3e-166	basic leucine zipper 9	LOC106764036	Vigna radiata var. radiata (Mung bean) (Phaseolus aureus)	NA	DNA-binding transcription factor activity [GO:0003700]	GO:0003700	DNA-binding transcription factor activity [GO:0003700]	NA	NA
g29984.t1	1118	tr|A0A1S3UE72|A0A1S3UE72_VIGRR	986	99.3	968	86.58	98.17	7	0	150	1117	19	986	0	uncharacterized protein LOC106764583 isoform X1	LOC106764583	Vigna radiata var. radiata (Mung bean) (Phaseolus aureus)	NA	NA	NA	NA	NA	NA
g29985.t1	277	tr|G7J416|G7J416_MEDTR	482	67.4	341	100	70.75	37	4	2	268	9	349	3e-114	Putative amino acid transporter, transmembrane domain-containing protein (Transmembrane amino acid transporter family protein)	11436116 MTR_3g110660 MtrunA17_Chr3g0140761	Medicago truncatula (Barrel medic) (Medicago tribuloides)	NA	integral component of membrane [GO:0016021]; plasma membrane [GO:0005886]; symporter activity [GO:0015293]; amino acid transport [GO:0006865]; auxin-activated signaling pathway [GO:0009734]	GO:0005886; GO:0006865; GO:0009734; GO:0015293; GO:0016021	symporter activity [GO:0015293]	amino acid transport [GO:0006865]; auxin-activated signaling pathway [GO:0009734]	integral component of membrane [GO:0016021]; plasma membrane [GO:0005886]
g29989.t1	186	tr|A0A371EY45|A0A371EY45_MUCPR	742	78.3	83	44.62	11.19	18	0	79	161	108	190	4.2e-27	Putative aarF domain-containing protein kinase, chloroplastic (Fragment)	CR513_49724	Mucuna pruriens (Velvet bean) (Dolichos pruriens)	NA	ATP binding [GO:0005524]; protein kinase activity [GO:0004672]	GO:0004672; GO:0005524	ATP binding [GO:0005524]; protein kinase activity [GO:0004672]	NA	NA
g29990.t1	68	tr|A0A0S3T9E3|A0A0S3T9E3_PHAAN	700	83.7	43	63.24	6.14	7	0	1	43	102	144	2e-11	Protein kinase domain-containing protein	Vigan.11G115800 VIGAN_11115800	Vigna angularis var. angularis	NA	ATP binding [GO:0005524]; protein kinase activity [GO:0004672]	GO:0004672; GO:0005524	ATP binding [GO:0005524]; protein kinase activity [GO:0004672]	NA	NA
g29990.t2	162	tr|A0A445GJ80|A0A445GJ80_GLYSO	684	55.1	136	83.95	19.88	49	1	14	137	6	141	1.3e-27	Putative aarF domain-containing protein kinase, chloroplastic isoform B	D0Y65_043845	Glycine soja (Wild soybean)	NA	ATP binding [GO:0005524]; protein kinase activity [GO:0004672]	GO:0004672; GO:0005524	ATP binding [GO:0005524]; protein kinase activity [GO:0004672]	NA	NA
g29991.t1	680	tr|A0A1S3U5H0|A0A1S3U5H0_VIGRR	677	99.1	679	99.85	100	4	1	1	679	1	677	0	casein kinase 1-like protein HD16	LOC106762075	Vigna radiata var. radiata (Mung bean) (Phaseolus aureus)	NA	ATP binding [GO:0005524]; protein kinase activity [GO:0004672]	GO:0004672; GO:0005524	ATP binding [GO:0005524]; protein kinase activity [GO:0004672]	NA	NA
g29991.t2	688	tr|A0A1S3U5H0|A0A1S3U5H0_VIGRR	677	98	687	99.85	100	4	2	1	687	1	677	0	casein kinase 1-like protein HD16	LOC106762075	Vigna radiata var. radiata (Mung bean) (Phaseolus aureus)	NA	ATP binding [GO:0005524]; protein kinase activity [GO:0004672]	GO:0004672; GO:0005524	ATP binding [GO:0005524]; protein kinase activity [GO:0004672]	NA	NA
g21724.t1	146	tr|A0A4D6MPC9|A0A4D6MPC9_VIGUN	145	100	145	99.32	100	0	0	1	145	1	145	1.2e-80	Eukaryotic translation initiation factor 4C	DEO72_LG8g649	Vigna unguiculata (Cowpea)	NA	translation initiation factor activity [GO:0003743]	GO:0003743	translation initiation factor activity [GO:0003743]	NA	NA
g21725.t1	241	tr|A0A1S3VAV4|A0A1S3VAV4_VIGRR	240	98.3	240	99.59	100	4	0	1	240	1	240	2.6e-130	uncharacterized protein LOC106773186	LOC106773186	Vigna radiata var. radiata (Mung bean) (Phaseolus aureus)	NA	mitochondrial large ribosomal subunit [GO:0005762]	GO:0005762	NA	NA	mitochondrial large ribosomal subunit [GO:0005762]
g21726.t1	162	tr|A0A1S3VB05|A0A1S3VB05_VIGRR	161	98.8	161	99.38	100	2	0	1	161	1	161	9.5e-84	protein CURVATURE THYLAKOID 1A, chloroplastic	LOC106773192	Vigna radiata var. radiata (Mung bean) (Phaseolus aureus)	NA	integral component of membrane [GO:0016021]; thylakoid [GO:0009579]	GO:0009579; GO:0016021	NA	NA	integral component of membrane [GO:0016021]; thylakoid [GO:0009579]
g21728.t1	151	tr|A0A1S3TZ54|A0A1S3TZ54_VIGRR	759	92	100	66.23	13.18	8	0	51	150	1	100	1.1e-46	Protein FAR1-RELATED SEQUENCE	LOC106760130	Vigna radiata var. radiata (Mung bean) (Phaseolus aureus)	NA	nucleus [GO:0005634]; zinc ion binding [GO:0008270]; regulation of transcription, DNA-templated [GO:0006355]	GO:0005634; GO:0006355; GO:0008270	zinc ion binding [GO:0008270]	regulation of transcription, DNA-templated [GO:0006355]	nucleus [GO:0005634]
g21729.t1	319	tr|A0A1S3VAY3|A0A1S3VAY3_VIGRR	295	96.6	295	92.48	100	10	0	24	318	1	295	3.3e-165	uncharacterized protein LOC106773134	LOC106773134	Vigna radiata var. radiata (Mung bean) (Phaseolus aureus)	NA	integral component of membrane [GO:0016021]	GO:0016021	NA	NA	integral component of membrane [GO:0016021]
g21730.t1	364	tr|A0A1S3VAI9|A0A1S3VAI9_VIGRR	383	96.4	363	99.73	94.78	13	0	1	363	21	383	8.1e-208	GDSL esterase/lipase At4g01130	LOC106773169	Vigna radiata var. radiata (Mung bean) (Phaseolus aureus)	NA	hydrolase activity, acting on ester bonds [GO:0016788]	GO:0016788	hydrolase activity, acting on ester bonds [GO:0016788]	NA	NA
g21731.t1	399	tr|A0A1S3VAT6|A0A1S3VAT6_VIGRR	398	99.7	398	99.75	100	1	0	1	398	1	398	2.2e-230	common plant regulatory factor 1-like isoform X6	LOC106773167	Vigna radiata var. radiata (Mung bean) (Phaseolus aureus)	NA	nucleus [GO:0005634]; DNA-binding transcription factor activity [GO:0003700]	GO:0003700; GO:0005634	DNA-binding transcription factor activity [GO:0003700]	NA	nucleus [GO:0005634]
g21732.t1	291	tr|A0A1S3VAJ9|A0A1S3VAJ9_VIGRR	290	99.7	290	99.66	100	1	0	1	290	1	290	1.3e-160	glyoxylate/succinic semialdehyde reductase 1	LOC106773177	Vigna radiata var. radiata (Mung bean) (Phaseolus aureus)	NA	NAD binding [GO:0051287]; NADP binding [GO:0050661]; oxidoreductase activity [GO:0016491]	GO:0016491; GO:0050661; GO:0051287	NAD binding [GO:0051287]; NADP binding [GO:0050661]; oxidoreductase activity [GO:0016491]	NA	NA
g21733.t1	67	tr|A0A1S3UKE0|A0A1S3UKE0_VIGRR	104	94.2	69	100	66.35	1	1	1	66	36	104	2.1e-29	uncharacterized protein LOC106766268	LOC106766268	Vigna radiata var. radiata (Mung bean) (Phaseolus aureus)	NA	NA	NA	NA	NA	NA
g21734.t1	111	tr|A0A3Q0EKE0|A0A3Q0EKE0_VIGRR	467	92.1	38	34.23	8.14	3	0	69	106	319	356	7.9e-13	protein TPX2 isoform X4	LOC106777231	Vigna radiata var. radiata (Mung bean) (Phaseolus aureus)	NA	microtubule [GO:0005874]; spindle [GO:0005819]; activation of protein kinase activity [GO:0032147]; regulation of mitotic spindle organization [GO:0060236]	GO:0005819; GO:0005874; GO:0032147; GO:0060236	NA	activation of protein kinase activity [GO:0032147]; regulation of mitotic spindle organization [GO:0060236]	microtubule [GO:0005874]; spindle [GO:0005819]
g21735.t1	109	tr|A0A4D6NGG6|A0A4D6NGG6_VIGUN	206	74.3	35	32.11	16.99	9	0	56	90	157	191	2.6e-08	Large subunit ribosomal protein L2	DEO72_LG10g4204	Vigna unguiculata (Cowpea)	NA	ribosome [GO:0005840]; structural constituent of ribosome [GO:0003735]; translation [GO:0006412]	GO:0003735; GO:0005840; GO:0006412	structural constituent of ribosome [GO:0003735]	translation [GO:0006412]	ribosome [GO:0005840]
g21736.t1	463	tr|A0A1S3VAH8|A0A1S3VAH8_VIGRR	463	98.5	463	100	100	6	1	1	462	1	463	3e-263	Adenine DNA glycosylase (EC 3.2.2.31)	LOC106773165	Vigna radiata var. radiata (Mung bean) (Phaseolus aureus)	NA	4 iron, 4 sulfur cluster binding [GO:0051539]; hydrolase activity, acting on glycosyl bonds [GO:0016798]; metal ion binding [GO:0046872]; base-excision repair [GO:0006284]	GO:0006284; GO:0016798; GO:0046872; GO:0051539	4 iron, 4 sulfur cluster binding [GO:0051539]; hydrolase activity, acting on glycosyl bonds [GO:0016798]; metal ion binding [GO:0046872]	base-excision repair [GO:0006284]	NA
g21737.t1	215	tr|A0A0S3SYS1|A0A0S3SYS1_PHAAN	214	99.1	214	99.53	100	2	0	1	214	1	214	1.9e-116	Uncharacterized protein	Vigan.09G165700 VIGAN_09165700	Vigna angularis var. angularis	NA	NA	NA	NA	NA	NA
g21739.t1	268	tr|A0A1S3VAV0|A0A1S3VAV0_VIGRR	267	94.8	267	99.63	100	14	0	1	267	1	267	2.1e-152	Ribonuclease T(2) (EC 4.6.1.19)	LOC106773179	Vigna radiata var. radiata (Mung bean) (Phaseolus aureus)	NA	lyase activity [GO:0016829]; ribonuclease T2 activity [GO:0033897]; RNA binding [GO:0003723]	GO:0003723; GO:0016829; GO:0033897	lyase activity [GO:0016829]; ribonuclease T2 activity [GO:0033897]; RNA binding [GO:0003723]	NA	NA
g21740.t1	476	tr|A0A0L9TFW5|A0A0L9TFW5_PHAAN	555	98.5	475	99.79	85.59	7	0	1	475	81	555	1.5e-273	Uncharacterized protein	LR48_Vigan707s001200	Phaseolus angularis (Azuki bean) (Vigna angularis)	NA	integral component of membrane [GO:0016021]	GO:0016021	NA	NA	integral component of membrane [GO:0016021]
g21741.t1	366	tr|A0A1S3VAR6|A0A1S3VAR6_VIGRR	378	98.6	365	99.73	96.56	5	0	1	365	14	378	3.3e-209	cytochrome b561 and DOMON domain-containing protein At3g07570	LOC106773130	Vigna radiata var. radiata (Mung bean) (Phaseolus aureus)	NA	integral component of membrane [GO:0016021]	GO:0016021	NA	NA	integral component of membrane [GO:0016021]
g21742.t1	554	tr|A0A1S3VAC5|A0A1S3VAC5_VIGRR	553	99.1	553	99.82	100	5	0	1	553	1	553	0	metal transporter Nramp2-like	LOC106773129	Vigna radiata var. radiata (Mung bean) (Phaseolus aureus)	NA	integral component of membrane [GO:0016021]; metal ion transmembrane transporter activity [GO:0046873]	GO:0016021; GO:0046873	metal ion transmembrane transporter activity [GO:0046873]	NA	integral component of membrane [GO:0016021]
g21743.t1	287	tr|A0A1S3VB68|A0A1S3VB68_VIGRR	286	99	286	99.65	100	3	0	1	286	1	286	2.2e-160	Serine O-acetyltransferase (EC 2.3.1.30)	LOC106773178	Vigna radiata var. radiata (Mung bean) (Phaseolus aureus)	PATHWAY: Amino-acid biosynthesis; L-cysteine biosynthesis; L-cysteine from L-serine: step 1/2. {ECO:0000256|ARBA:ARBA00004876}.	cytoplasm [GO:0005737]; serine O-acetyltransferase activity [GO:0009001]; cysteine biosynthetic process from serine [GO:0006535]	GO:0005737; GO:0006535; GO:0009001	serine O-acetyltransferase activity [GO:0009001]	cysteine biosynthetic process from serine [GO:0006535]	cytoplasm [GO:0005737]
g21745.t1	298	tr|A0A0S3SYS7|A0A0S3SYS7_PHAAN	262	84.5	219	73.49	83.59	14	2	1	206	1	212	2.8e-97	Uncharacterized protein	Vigan.09G166700 VIGAN_09166700	Vigna angularis var. angularis	NA	ribosome [GO:0005840]; structural constituent of ribosome [GO:0003735]; translation [GO:0006412]	GO:0003735; GO:0005840; GO:0006412	structural constituent of ribosome [GO:0003735]	translation [GO:0006412]	ribosome [GO:0005840]
g21746.t1	859	tr|A0A0S3SYN6|A0A0S3SYN6_PHAAN	878	93.7	876	100	99.77	29	2	1	850	1	876	0	RIX1 domain-containing protein	Vigan.09G166800 VIGAN_09166800	Vigna angularis var. angularis	NA	nucleus [GO:0005634]	GO:0005634	NA	NA	nucleus [GO:0005634]
g21747.t1	179	tr|A0A2Z6M8F2|A0A2Z6M8F2_TRISU	412	55.8	43	24.02	10.44	19	0	2	44	304	346	1.4e-06	RNase H domain-containing protein	TSUD_221100	Trifolium subterraneum (Subterranean clover)	NA	integral component of membrane [GO:0016021]; nucleic acid binding [GO:0003676]; RNA-DNA hybrid ribonuclease activity [GO:0004523]	GO:0003676; GO:0004523; GO:0016021	nucleic acid binding [GO:0003676]; RNA-DNA hybrid ribonuclease activity [GO:0004523]	NA	integral component of membrane [GO:0016021]
g21748.t1	224	tr|A0A1S3VB01|A0A1S3VB01_VIGRR	223	99.6	223	99.55	100	1	0	1	223	1	223	4.2e-130	mediator of RNA polymerase II transcription subunit 19a	LOC106773187	Vigna radiata var. radiata (Mung bean) (Phaseolus aureus)	NA	mediator complex [GO:0016592]; transcription coregulator activity [GO:0003712]; regulation of transcription by RNA polymerase II [GO:0006357]	GO:0003712; GO:0006357; GO:0016592	transcription coregulator activity [GO:0003712]	regulation of transcription by RNA polymerase II [GO:0006357]	mediator complex [GO:0016592]
g21750.t1	1109	tr|A0A1S3VB00|A0A1S3VB00_VIGRR	1120	97.4	1120	100	100	17	2	1	1108	1	1120	0	Formin-like protein	LOC106773146	Vigna radiata var. radiata (Mung bean) (Phaseolus aureus)	NA	integral component of membrane [GO:0016021]	GO:0016021	NA	NA	integral component of membrane [GO:0016021]
g21751.t1	681	tr|A0A1S3VAM1|A0A1S3VAM1_VIGRR	680	98.8	680	99.85	100	8	0	1	680	1	680	0	probable serine/threonine-protein kinase gdt4 isoform X2	LOC106773128	Vigna radiata var. radiata (Mung bean) (Phaseolus aureus)	NA	ATP binding [GO:0005524]; protein kinase activity [GO:0004672]	GO:0004672; GO:0005524	ATP binding [GO:0005524]; protein kinase activity [GO:0004672]	NA	NA
g21752.t1	616	tr|A0A1S3VAP5|A0A1S3VAP5_VIGRR	619	94	619	100	100	33	2	1	615	1	619	0	protein SUPPRESSOR OF PHYA-105 1-like	LOC111240480	Vigna radiata var. radiata (Mung bean) (Phaseolus aureus)	NA	integral component of membrane [GO:0016021]	GO:0016021	NA	NA	integral component of membrane [GO:0016021]
g21753.t1	983	tr|A0A0L9TFV6|A0A0L9TFV6_PHAAN	983	95	985	100	100	44	2	1	982	1	983	0	Uncharacterized protein	LR48_Vigan707s000200	Phaseolus angularis (Azuki bean) (Vigna angularis)	NA	ATP binding [GO:0005524]; protein kinase activity [GO:0004672]	GO:0004672; GO:0005524	ATP binding [GO:0005524]; protein kinase activity [GO:0004672]	NA	NA
g21754.t1	356	tr|A0A1S3VAY5|A0A1S3VAY5_VIGRR	355	99.7	355	99.72	100	1	0	1	355	1	355	1.2e-200	mitochondrial adenine nucleotide transporter ADNT1	LOC106773171	Vigna radiata var. radiata (Mung bean) (Phaseolus aureus)	NA	integral component of membrane [GO:0016021]; ATP transmembrane transporter activity [GO:0005347]	GO:0005347; GO:0016021	ATP transmembrane transporter activity [GO:0005347]	NA	integral component of membrane [GO:0016021]
g21755.t1	89	tr|A0A0S3R926|A0A0S3R926_PHAAN	620	73.6	53	59.55	8.55	14	0	1	53	184	236	3e-15	Uncharacterized protein	Vigan.01G522000 VIGAN_01522000	Vigna angularis var. angularis	NA	integral component of membrane [GO:0016021]	GO:0016021	NA	NA	integral component of membrane [GO:0016021]
g21757.t1	102	tr|A0A0L9U9I1|A0A0L9U9I1_PHAAN	703	93.1	101	99.02	14.37	7	0	1	101	603	703	2.8e-49	Uncharacterized protein	LR48_Vigan03g292200	Phaseolus angularis (Azuki bean) (Vigna angularis)	NA	RNA binding [GO:0003723]; cellular calcium ion homeostasis [GO:0006874]; mRNA processing [GO:0006397]	GO:0003723; GO:0006397; GO:0006874	RNA binding [GO:0003723]	cellular calcium ion homeostasis [GO:0006874]; mRNA processing [GO:0006397]	NA
g21758.t1	583	tr|A0A1S3VAG1|A0A1S3VAG1_VIGRR	582	97.8	582	99.83	100	13	0	1	582	1	582	0	jasmonic acid-amido synthetase JAR1-like	LOC106773156	Vigna radiata var. radiata (Mung bean) (Phaseolus aureus)	NA	NA	NA	NA	NA	NA
g21759.t1	233	tr|A0A1S3U051|A0A1S3U051_VIGRR	654	87.6	89	38.2	13.61	11	0	138	226	325	413	2.1e-39	uncharacterized protein LOC106760475	LOC106760475	Vigna radiata var. radiata (Mung bean) (Phaseolus aureus)	NA	NA	NA	NA	NA	NA
g21760.t1	131	tr|A0A3Q0FI35|A0A3Q0FI35_VIGRR	138	91.9	136	100	98.55	5	3	1	130	3	138	2e-63	uncharacterized protein LOC111242530	LOC111242530	Vigna radiata var. radiata (Mung bean) (Phaseolus aureus)	NA	NA	NA	NA	NA	NA
g21761.t1	168	tr|A0A1S3TLH8|A0A1S3TLH8_VIGRR	586	74.4	168	100	28.67	42	1	1	167	125	292	1.8e-61	Protein disulfide-isomerase (EC 5.3.4.1)	LOC106756640	Vigna radiata var. radiata (Mung bean) (Phaseolus aureus)	NA	endoplasmic reticulum lumen [GO:0005788]; protein disulfide isomerase activity [GO:0003756]	GO:0003756; GO:0005788	protein disulfide isomerase activity [GO:0003756]	NA	endoplasmic reticulum lumen [GO:0005788]
g21762.t1	192	tr|A0A1S3TLH8|A0A1S3TLH8_VIGRR	586	89.9	189	98.44	32.25	19	0	3	191	398	586	1.9e-94	Protein disulfide-isomerase (EC 5.3.4.1)	LOC106756640	Vigna radiata var. radiata (Mung bean) (Phaseolus aureus)	NA	endoplasmic reticulum lumen [GO:0005788]; protein disulfide isomerase activity [GO:0003756]	GO:0003756; GO:0005788	protein disulfide isomerase activity [GO:0003756]	NA	endoplasmic reticulum lumen [GO:0005788]
g21763.t1	893	tr|A0A0S3SZE3|A0A0S3SZE3_PHAAN	892	97.5	892	99.89	100	22	0	1	892	1	892	0	zinc_ribbon_12 domain-containing protein	Vigan.09G168100 VIGAN_09168100	Vigna angularis var. angularis	NA	regulation of defense response to fungus [GO:1900150]	GO:1900150	NA	regulation of defense response to fungus [GO:1900150]	NA
g21764.t1	441	tr|A0A1S3VAI3|A0A1S3VAI3_VIGRR	440	99.3	440	99.77	100	3	0	1	440	1	440	1.5e-264	protein trichome birefringence-like 25	LOC106773166	Vigna radiata var. radiata (Mung bean) (Phaseolus aureus)	NA	integral component of membrane [GO:0016021]	GO:0016021	NA	NA	integral component of membrane [GO:0016021]
g21765.t1	169	tr|A0A0S3SPA4|A0A0S3SPA4_PHAAN	507	79.3	169	100	33.33	33	1	1	167	178	346	8.7e-72	Uncharacterized protein	Vigan.08G130600 VIGAN_08130600	Vigna angularis var. angularis	NA	NA	NA	NA	NA	NA
g21766.t1	433	tr|A0A1S3VEF9|A0A1S3VEF9_VIGRR	2896	80.2	298	68.82	10.29	47	3	131	416	1026	1323	1.1e-126	uncharacterized protein LOC106774205	LOC106774205	Vigna radiata var. radiata (Mung bean) (Phaseolus aureus)	NA	ADP binding [GO:0043531]	GO:0043531	ADP binding [GO:0043531]	NA	NA
g21767.t1	294	tr|A0A0S3RAK2|A0A0S3RAK2_PHAAN	791	88.1	84	28.57	10.62	10	0	133	216	86	169	6.7e-35	Uncharacterized protein	Vigan.02G025700 VIGAN_02025700	Vigna angularis var. angularis	NA	serine-type endopeptidase activity [GO:0004252]	GO:0004252	serine-type endopeptidase activity [GO:0004252]	NA	NA
g21768.t1	360	tr|A0A1S3VER7|A0A1S3VER7_VIGRR	360	98.1	360	100	100	6	1	1	359	1	360	5.4e-204	probable WRKY transcription factor 53	LOC106774320	Vigna radiata var. radiata (Mung bean) (Phaseolus aureus)	NA	nucleus [GO:0005634]; DNA-binding transcription factor activity [GO:0003700]; sequence-specific DNA binding [GO:0043565]	GO:0003700; GO:0005634; GO:0043565	DNA-binding transcription factor activity [GO:0003700]; sequence-specific DNA binding [GO:0043565]	NA	nucleus [GO:0005634]
g21769.t1	128	tr|A0A1S3VBJ7|A0A1S3VBJ7_VIGRR	165	91.8	122	95.31	73.94	7	1	1	119	1	122	8.7e-56	Histone H3.2	LOC106773551	Vigna radiata var. radiata (Mung bean) (Phaseolus aureus)	NA	nucleosome [GO:0000786]; DNA binding [GO:0003677]; protein heterodimerization activity [GO:0046982]	GO:0000786; GO:0003677; GO:0046982	DNA binding [GO:0003677]; protein heterodimerization activity [GO:0046982]	NA	nucleosome [GO:0000786]
g21770.t1	442	tr|A0A1S3VDU4|A0A1S3VDU4_VIGRR	441	98.2	441	99.77	100	8	0	1	441	1	441	2.1e-242	rhodanese-like domain-containing protein 4, chloroplastic	LOC106774166	Vigna radiata var. radiata (Mung bean) (Phaseolus aureus)	NA	NA	NA	NA	NA	NA
g21771.t1	220	tr|A0A1S3VBZ7|A0A1S3VBZ7_VIGRR	219	95.9	219	99.55	100	9	0	1	219	1	219	1.6e-110	uncharacterized protein LOC106773596 isoform X2	LOC106773596	Vigna radiata var. radiata (Mung bean) (Phaseolus aureus)	NA	integral component of membrane [GO:0016021]	GO:0016021	NA	NA	integral component of membrane [GO:0016021]
g21771.t2	278	tr|A0A0L9T3V1|A0A0L9T3V1_PHAAN	277	96.4	277	99.64	100	10	0	1	277	1	277	6.7e-146	Uncharacterized protein	LR48_Vigan66s001000	Phaseolus angularis (Azuki bean) (Vigna angularis)	NA	integral component of membrane [GO:0016021]	GO:0016021	NA	NA	integral component of membrane [GO:0016021]
g21772.t1	574	tr|A0A1S3VEJ7|A0A1S3VEJ7_VIGRR	573	95.3	573	99.83	100	27	0	1	573	1	573	0	uncharacterized protein LOC106774343	LOC106774343	Vigna radiata var. radiata (Mung bean) (Phaseolus aureus)	NA	NA	NA	NA	NA	NA
g21773.t1	915	tr|A0A1S3VDL8|A0A1S3VDL8_VIGRR	948	98.5	914	99.89	96.41	14	0	1	914	35	948	0	pentatricopeptide repeat-containing protein At4g01030, mitochondrial	LOC106774019	Vigna radiata var. radiata (Mung bean) (Phaseolus aureus)	NA	zinc ion binding [GO:0008270]	GO:0008270	zinc ion binding [GO:0008270]	NA	NA
g21774.t1	185	tr|A0A1S3VD69|A0A1S3VD69_VIGRR	185	100	184	99.46	99.46	0	0	1	184	2	185	6.1e-103	abscisic acid receptor PYL9	LOC106774020	Vigna radiata var. radiata (Mung bean) (Phaseolus aureus)	NA	cytoplasm [GO:0005737]; plasma membrane [GO:0005886]; protein phosphatase inhibitor activity [GO:0004864]; abscisic acid-activated signaling pathway [GO:0009738]	GO:0004864; GO:0005737; GO:0005886; GO:0009738	protein phosphatase inhibitor activity [GO:0004864]	abscisic acid-activated signaling pathway [GO:0009738]	cytoplasm [GO:0005737]; plasma membrane [GO:0005886]
g21776.t1	673	tr|A0A1S3VC66|A0A1S3VC66_VIGRR	673	97.2	673	100	100	18	1	1	672	1	673	0	uncharacterized protein LOC106773723	LOC106773723	Vigna radiata var. radiata (Mung bean) (Phaseolus aureus)	NA	phospholipase A1 activity [GO:0008970]; lipid metabolic process [GO:0006629]	GO:0006629; GO:0008970	phospholipase A1 activity [GO:0008970]	lipid metabolic process [GO:0006629]	NA
g21777.t1	1336	tr|A0A1S3VDY0|A0A1S3VDY0_VIGRR	1335	99	1335	99.93	100	13	0	1	1335	1	1335	0	uncharacterized protein LOC106774038 isoform X3	LOC106774038	Vigna radiata var. radiata (Mung bean) (Phaseolus aureus)	NA	NA	NA	NA	NA	NA
g21777.t2	1335	tr|A0A1S3VDY0|A0A1S3VDY0_VIGRR	1335	99	1335	100	100	13	1	1	1334	1	1335	0	uncharacterized protein LOC106774038 isoform X3	LOC106774038	Vigna radiata var. radiata (Mung bean) (Phaseolus aureus)	NA	NA	NA	NA	NA	NA
g21778.t1	675	tr|A0A1S3VEN6|A0A1S3VEN6_VIGRR	691	98.8	674	99.85	97.54	8	0	1	674	18	691	0	DEAD-box ATP-dependent RNA helicase 31	LOC106774255	Vigna radiata var. radiata (Mung bean) (Phaseolus aureus)	NA	ATP binding [GO:0005524]; helicase activity [GO:0004386]; nucleic acid binding [GO:0003676]	GO:0003676; GO:0004386; GO:0005524	ATP binding [GO:0005524]; helicase activity [GO:0004386]; nucleic acid binding [GO:0003676]	NA	NA
g21779.t1	302	tr|A0A1S3VAX7|A0A1S3VAX7_VIGRR	325	98	301	99.67	92.62	6	0	1	301	21	321	1.3e-171	Trehalose 6-phosphate phosphatase (EC 3.1.3.12)	LOC106773127	Vigna radiata var. radiata (Mung bean) (Phaseolus aureus)	PATHWAY: Glycan biosynthesis; trehalose biosynthesis. {ECO:0000256|RuleBase:RU361117}.	trehalose-phosphatase activity [GO:0004805]; trehalose biosynthetic process [GO:0005992]	GO:0004805; GO:0005992	trehalose-phosphatase activity [GO:0004805]	trehalose biosynthetic process [GO:0005992]	NA
g21780.t1	364	tr|A0A1S3VE88|A0A1S3VE88_VIGRR	363	99.4	363	99.73	100	2	0	1	363	1	363	1.2e-211	uncharacterized protein LOC106774158 isoform X1	LOC106774158	Vigna radiata var. radiata (Mung bean) (Phaseolus aureus)	NA	NA	NA	NA	NA	NA
g21781.t1	664	tr|A0A1S3VE56|A0A1S3VE56_VIGRR	694	93.9	694	100	100	11	2	1	663	1	694	0	cyclic nucleotide-gated ion channel 1	LOC106774177	Vigna radiata var. radiata (Mung bean) (Phaseolus aureus)	NA	integral component of membrane [GO:0016021]; ion channel activity [GO:0005216]	GO:0005216; GO:0016021	ion channel activity [GO:0005216]	NA	integral component of membrane [GO:0016021]
g21782.t1	134	tr|A0A3Q0EPQ7|A0A3Q0EPQ7_VIGRR	139	75.8	124	92.54	89.21	26	2	2	124	19	139	3.8e-46	uncharacterized protein LOC106754945	LOC106754945	Vigna radiata var. radiata (Mung bean) (Phaseolus aureus)	NA	NA	NA	NA	NA	NA
g21783.t1	159	tr|A0A1S3TQ85|A0A1S3TQ85_VIGRR	746	95.5	155	97.48	20.78	7	0	4	158	592	746	2.4e-79	NADH dehydrogenase [ubiquinone] iron-sulfur protein 1, mitochondrial	LOC106757688	Vigna radiata var. radiata (Mung bean) (Phaseolus aureus)	NA	mitochondrial inner membrane [GO:0005743]; 4 iron, 4 sulfur cluster binding [GO:0051539]; electron transfer activity [GO:0009055]; metal ion binding [GO:0046872]; NADH dehydrogenase (ubiquinone) activity [GO:0008137]; ATP synthesis coupled electron transport [GO:0042773]	GO:0005743; GO:0008137; GO:0009055; GO:0042773; GO:0046872; GO:0051539	4 iron, 4 sulfur cluster binding [GO:0051539]; electron transfer activity [GO:0009055]; metal ion binding [GO:0046872]; NADH dehydrogenase (ubiquinone) activity [GO:0008137]	ATP synthesis coupled electron transport [GO:0042773]	mitochondrial inner membrane [GO:0005743]
g21784.t1	434	tr|A0A0L9TXE4|A0A0L9TXE4_PHAAN	459	93.6	456	100	99.35	6	1	1	433	4	459	6e-250	GDP-Man:Man(3)GlcNAc(2)-PP-Dol alpha-1,2-mannosyltransferase (EC 2.4.1.131)	LR48_Vigan02g132600	Phaseolus angularis (Azuki bean) (Vigna angularis)	PATHWAY: Protein modification; protein glycosylation. {ECO:0000256|RuleBase:RU367051}.	endoplasmic reticulum membrane [GO:0005789]; integral component of membrane [GO:0016021]; GDP-Man:Man3GlcNAc2-PP-Dol alpha-1,2-mannosyltransferase activity [GO:0004377]; protein glycosylation [GO:0006486]	GO:0004377; GO:0005789; GO:0006486; GO:0016021	GDP-Man:Man3GlcNAc2-PP-Dol alpha-1,2-mannosyltransferase activity [GO:0004377]	protein glycosylation [GO:0006486]	endoplasmic reticulum membrane [GO:0005789]; integral component of membrane [GO:0016021]
g21785.t1	589	tr|A0A1J7GP67|A0A1J7GP67_LUPAN	615	58.2	656	100	100	165	9	1	588	1	615	3.1e-209	RING-type domain-containing protein	TanjilG_11205	Lupinus angustifolius (Narrow-leaved blue lupine)	NA	integral component of membrane [GO:0016021]; polysaccharide binding [GO:0030247]	GO:0016021; GO:0030247	polysaccharide binding [GO:0030247]	NA	integral component of membrane [GO:0016021]
g21786.t1	910	tr|A0A1J7GPD1|A0A1J7GPD1_LUPAN	930	68.7	950	100	100	224	14	4	909	10	930	0	Uncharacterized protein	TanjilG_11204	Lupinus angustifolius (Narrow-leaved blue lupine)	NA	nucleus [GO:0005634]; metal ion binding [GO:0046872]; methyltransferase activity [GO:0008168]; methylation [GO:0032259]	GO:0005634; GO:0008168; GO:0032259; GO:0046872	metal ion binding [GO:0046872]; methyltransferase activity [GO:0008168]	methylation [GO:0032259]	nucleus [GO:0005634]
g21788.t1	398	tr|A0A1S3TFF3|A0A1S3TFF3_VIGRR	397	97.7	397	99.75	100	9	0	1	397	1	397	9.7e-231	CRS2-associated factor 1, mitochondrial	LOC106754943	Vigna radiata var. radiata (Mung bean) (Phaseolus aureus)	NA	RNA binding [GO:0003723]	GO:0003723	RNA binding [GO:0003723]	NA	NA
g21789.t1	167	tr|V7ASK1|V7ASK1_PHAVU	590	97.3	149	89.22	25.25	4	0	3	151	327	475	2.1e-78	Glucose-6-phosphate 1-dehydrogenase (EC 1.1.1.49)	PHAVU_010G143200g	Phaseolus vulgaris (Kidney bean) (French bean)	PATHWAY: Carbohydrate degradation; pentose phosphate pathway; D-ribulose 5-phosphate from D-glucose 6-phosphate (oxidative stage): step 1/3. {ECO:0000256|ARBA:ARBA00004937, ECO:0000256|RuleBase:RU362120}.	glucose-6-phosphate dehydrogenase activity [GO:0004345]; NADP binding [GO:0050661]; glucose metabolic process [GO:0006006]; pentose-phosphate shunt [GO:0006098]	GO:0004345; GO:0006006; GO:0006098; GO:0050661	glucose-6-phosphate dehydrogenase activity [GO:0004345]; NADP binding [GO:0050661]	glucose metabolic process [GO:0006006]; pentose-phosphate shunt [GO:0006098]	NA
g21790.t1	96	tr|A0A151QPT6|A0A151QPT6_CAJCA	111	70.3	64	66.67	57.66	19	0	14	77	39	102	3.2e-18	Uncharacterized protein (Fragment)	KK1_047036	Cajanus cajan (Pigeon pea) (Cajanus indicus)	NA	integral component of membrane [GO:0016021]	GO:0016021	NA	NA	integral component of membrane [GO:0016021]
g21791.t1	191	tr|A0A3Q0FC61|A0A3Q0FC61_VIGRR	211	75	52	27.23	24.64	13	0	111	162	159	210	3.2e-14	B3 domain-containing protein At4g01580-like	LOC106773422	Vigna radiata var. radiata (Mung bean) (Phaseolus aureus)	NA	nucleus [GO:0005634]; DNA binding [GO:0003677]	GO:0003677; GO:0005634	DNA binding [GO:0003677]	NA	nucleus [GO:0005634]
g21793.t1	84	tr|A0A1S3VWK1|A0A1S3VWK1_VIGRR	781	67.2	61	72.62	7.81	16	2	19	77	9	67	5e-12	uncharacterized protein LOC106778936	LOC106778936	Vigna radiata var. radiata (Mung bean) (Phaseolus aureus)	NA	integral component of membrane [GO:0016021]; cysteine-type peptidase activity [GO:0008234]	GO:0008234; GO:0016021	cysteine-type peptidase activity [GO:0008234]	NA	integral component of membrane [GO:0016021]
g21794.t1	220	tr|A0A0S3REI7|A0A0S3REI7_PHAAN	221	95	221	100	100	9	1	1	219	1	221	1.2e-124	Uncharacterized protein	Vigan.02G191700 VIGAN_02191700	Vigna angularis var. angularis	NA	NA	NA	NA	NA	NA
g21795.t1	147	tr|A0A4D6LHU9|A0A4D6LHU9_VIGUN	595	89.4	104	70.75	17.48	11	0	1	104	49	152	1.7e-47	ATP-binding cassette	DEO72_LG3g2683	Vigna unguiculata (Cowpea)	NA	ATP binding [GO:0005524]; ATPase activity [GO:0016887]	GO:0005524; GO:0016887	ATPase activity [GO:0016887]; ATP binding [GO:0005524]	NA	NA
g21796.t1	1805	tr|A0A1S3TFG2|A0A1S3TFG2_VIGRR	1844	96	1844	100	100	33	2	1	1804	1	1844	0	protein TSS	LOC106754953	Vigna radiata var. radiata (Mung bean) (Phaseolus aureus)	NA	NA	NA	NA	NA	NA
g21797.t1	405	tr|A0A1S3TFG1|A0A1S3TFG1_VIGRR	404	98	404	99.75	100	8	0	1	404	1	404	2.8e-233	cytochrome b561 and DOMON domain-containing protein At3g61750 isoform X1	LOC106754954	Vigna radiata var. radiata (Mung bean) (Phaseolus aureus)	NA	integral component of membrane [GO:0016021]	GO:0016021	NA	NA	integral component of membrane [GO:0016021]
g21798.t1	221	tr|A0A1S3TFF0|A0A1S3TFF0_VIGRR	228	93	227	100	99.56	9	1	1	220	2	228	8.9e-117	uncharacterized protein LOC106754948	LOC106754948	Vigna radiata var. radiata (Mung bean) (Phaseolus aureus)	NA	NA	NA	NA	NA	NA
g21799.t1	662	tr|A0A0S3SYT0|A0A0S3SYT0_PHAAN	609	85	661	99.85	100	47	3	1	661	1	609	0	Uncharacterized protein	Vigan.09G172300 VIGAN_09172300	Vigna angularis var. angularis	NA	GTP binding [GO:0005525]; GTPase activity [GO:0003924]	GO:0003924; GO:0005525	GTPase activity [GO:0003924]; GTP binding [GO:0005525]	NA	NA
g21803.t1	594	tr|A0A1S3TFK5|A0A1S3TFK5_VIGRR	593	99.7	593	99.83	100	2	0	1	593	1	593	0	phosphatidylinositol 4-kinase gamma 4	LOC106754958	Vigna radiata var. radiata (Mung bean) (Phaseolus aureus)	NA	kinase activity [GO:0016301]	GO:0016301	kinase activity [GO:0016301]	NA	NA
g21804.t1	1392	tr|A0A3Q0ETQ4|A0A3Q0ETQ4_VIGRR	1371	95.7	1371	98.49	100	46	2	1	1358	1	1371	0	uncharacterized protein LOC106754957 isoform X2	LOC106754957	Vigna radiata var. radiata (Mung bean) (Phaseolus aureus)	NA	NA	NA	NA	NA	NA
g21807.t1	82	tr|A0A0L9URS0|A0A0L9URS0_PHAAN	148	49.3	69	84.15	46.62	11	1	35	79	40	108	8.1e-07	Uncharacterized protein	LR48_Vigan06g087100	Phaseolus angularis (Azuki bean) (Vigna angularis)	NA	NA	NA	NA	NA	NA
g21808.t1	476	tr|A0A1S3TFE6|A0A1S3TFE6_VIGRR	475	98.5	475	99.79	100	7	0	1	475	1	475	8.5e-274	aspartyl protease family protein 2	LOC106754942	Vigna radiata var. radiata (Mung bean) (Phaseolus aureus)	NA	aspartic-type endopeptidase activity [GO:0004190]	GO:0004190	aspartic-type endopeptidase activity [GO:0004190]	NA	NA
g21809.t1	194	tr|A0A1S3VLH1|A0A1S3VLH1_VIGRR	457	85.6	187	96.39	40.92	26	1	1	186	255	441	6.5e-79	U-box domain-containing protein 4	LOC106776118	Vigna radiata var. radiata (Mung bean) (Phaseolus aureus)	NA	NA	NA	NA	NA	NA
g21811.t1	623	tr|A0A1S3TFH1|A0A1S3TFH1_VIGRR	622	97.4	622	99.84	100	16	0	1	622	1	622	0	transcription factor bHLH13	LOC106754960	Vigna radiata var. radiata (Mung bean) (Phaseolus aureus)	NA	nucleus [GO:0005634]; protein dimerization activity [GO:0046983]	GO:0005634; GO:0046983	protein dimerization activity [GO:0046983]	NA	nucleus [GO:0005634]
g21812.t1	78	tr|A0A0L9VP18|A0A0L9VP18_PHAAN	68	63.1	65	83.33	95.59	24	0	1	65	1	65	4.8e-17	Uncharacterized protein	LR48_Vigan10g268700	Phaseolus angularis (Azuki bean) (Vigna angularis)	NA	NA	NA	NA	NA	NA
g21815.t1	185	tr|A0A3Q0ETQ9|A0A3Q0ETQ9_VIGRR	184	98.9	184	99.46	100	2	0	1	184	1	184	5.9e-106	ethylene-responsive transcription factor ERF023	LOC106754950	Vigna radiata var. radiata (Mung bean) (Phaseolus aureus)	NA	nucleus [GO:0005634]; DNA binding [GO:0003677]; DNA-binding transcription factor activity [GO:0003700]	GO:0003677; GO:0003700; GO:0005634	DNA binding [GO:0003677]; DNA-binding transcription factor activity [GO:0003700]	NA	nucleus [GO:0005634]
g21816.t1	443	tr|A0A1S3TFJ5|A0A1S3TFJ5_VIGRR	430	91.6	443	100	100	22	2	1	442	2	430	9.5e-235	uncharacterized protein LOC106754951	LOC106754951	Vigna radiata var. radiata (Mung bean) (Phaseolus aureus)	NA	integral component of membrane [GO:0016021]	GO:0016021	NA	NA	integral component of membrane [GO:0016021]
g21817.t1	1527	tr|A0A1S3TFG8|A0A1S3TFG8_VIGRR	2524	98.7	1334	87.36	52.85	17	0	166	1499	1181	2514	0	uncharacterized protein LOC106754956 isoform X1	LOC106754956	Vigna radiata var. radiata (Mung bean) (Phaseolus aureus)	NA	NA	NA	NA	NA	NA
g21818.t1	1185	tr|A0A3Q0EQI6|A0A3Q0EQI6_VIGRR	1184	97.8	1184	99.92	100	26	0	1	1184	1	1184	0	uncharacterized protein LOC106780326	LOC106780326	Vigna radiata var. radiata (Mung bean) (Phaseolus aureus)	NA	NA	NA	NA	NA	NA
g21819.t1	562	tr|A0A1S3W0L3|A0A1S3W0L3_VIGRR	561	99.3	561	99.82	100	4	0	1	561	1	561	0	protein KINESIN LIGHT CHAIN-RELATED 1	LOC106780366	Vigna radiata var. radiata (Mung bean) (Phaseolus aureus)	NA	NA	NA	NA	NA	NA
g21820.t1	85	tr|A0A0S3SZ42|A0A0S3SZ42_PHAAN	84	96.4	84	98.82	100	3	0	1	84	1	84	1.1e-43	Uncharacterized protein	Vigan.09G173700 VIGAN_09173700	Vigna angularis var. angularis	NA	NA	NA	NA	NA	NA
g21821.t1	85	tr|A0A0L9VKY3|A0A0L9VKY3_PHAAN	471	81.4	70	82.35	14.86	12	1	2	71	20	88	6.4e-23	Uncharacterized protein	LR48_Vigan10g152500	Phaseolus angularis (Azuki bean) (Vigna angularis)	NA	NA	NA	NA	NA	NA
g21822.t1	553	tr|A0A1S3W0Q0|A0A1S3W0Q0_VIGRR	572	95.1	572	100	100	8	1	1	552	1	572	0	Laccase (EC 1.10.3.2) (Benzenediol:oxygen oxidoreductase) (Diphenol oxidase) (Urishiol oxidase)	LOC106780370	Vigna radiata var. radiata (Mung bean) (Phaseolus aureus)	NA	apoplast [GO:0048046]; copper ion binding [GO:0005507]; hydroquinone:oxygen oxidoreductase activity [GO:0052716]; lignin catabolic process [GO:0046274]	GO:0005507; GO:0046274; GO:0048046; GO:0052716	copper ion binding [GO:0005507]; hydroquinone:oxygen oxidoreductase activity [GO:0052716]	lignin catabolic process [GO:0046274]	apoplast [GO:0048046]
g21823.t1	197	tr|A0A1S3W0Y6|A0A1S3W0Y6_VIGRR	196	99.5	196	99.49	100	1	0	1	196	1	196	5e-111	Pyridoxal 5'-phosphate synthase (EC 1.4.3.5)	LOC106780371	Vigna radiata var. radiata (Mung bean) (Phaseolus aureus)	PATHWAY: Cofactor metabolism; pyridoxal 5'-phosphate salvage; pyridoxal 5'-phosphate from pyridoxamine 5'-phosphate: step 1/1. {ECO:0000256|ARBA:ARBA00004738}.; PATHWAY: Cofactor metabolism; pyridoxal 5'-phosphate salvage; pyridoxal 5'-phosphate from pyridoxine 5'-phosphate: step 1/1. {ECO:0000256|ARBA:ARBA00005037}.	FMN binding [GO:0010181]; pyridoxamine-phosphate oxidase activity [GO:0004733]; pyridoxine biosynthetic process [GO:0008615]	GO:0004733; GO:0008615; GO:0010181	FMN binding [GO:0010181]; pyridoxamine-phosphate oxidase activity [GO:0004733]	pyridoxine biosynthetic process [GO:0008615]	NA
g21824.t1	478	tr|A0A1S3U246|A0A1S3U246_VIGRR	483	91.5	483	100	100	35	1	1	477	1	483	5.8e-254	pentatricopeptide repeat-containing protein At3g06920-like isoform X1	LOC106761097	Vigna radiata var. radiata (Mung bean) (Phaseolus aureus)	NA	NA	NA	NA	NA	NA
g21826.t1	227	tr|A0A1S3TL12|A0A1S3TL12_VIGRR	360	56.1	148	65.2	41.11	54	1	31	178	44	180	1.8e-35	RING-type E3 ubiquitin transferase (EC 2.3.2.27)	LOC106756504	Vigna radiata var. radiata (Mung bean) (Phaseolus aureus)	NA	metal ion binding [GO:0046872]; ubiquitin protein ligase activity [GO:0061630]	GO:0046872; GO:0061630	metal ion binding [GO:0046872]; ubiquitin protein ligase activity [GO:0061630]	NA	NA
g21827.t1	211	tr|A0A1S3W0A3|A0A1S3W0A3_VIGRR	289	98.6	210	99.53	72.66	2	1	1	210	81	289	1e-117	transcription repressor MYB6	LOC106780332	Vigna radiata var. radiata (Mung bean) (Phaseolus aureus)	NA	nucleus [GO:0005634]	GO:0005634	NA	NA	nucleus [GO:0005634]
g21828.t1	288	tr|A0A1S3W0F2|A0A1S3W0F2_VIGRR	287	95.9	291	100	100	4	3	1	287	1	287	5.3e-162	dof zinc finger protein DOF3.7-like	LOC106780312	Vigna radiata var. radiata (Mung bean) (Phaseolus aureus)	NA	nucleus [GO:0005634]; DNA binding [GO:0003677]; regulation of transcription, DNA-templated [GO:0006355]	GO:0003677; GO:0005634; GO:0006355	DNA binding [GO:0003677]	regulation of transcription, DNA-templated [GO:0006355]	nucleus [GO:0005634]
g21829.t1	158	tr|A0A1S3W0W5|A0A1S3W0W5_VIGRR	157	100	157	99.37	100	0	0	1	157	1	157	1e-90	ORM1-like protein 3	LOC106780355	Vigna radiata var. radiata (Mung bean) (Phaseolus aureus)	NA	endoplasmic reticulum membrane [GO:0005789]; integral component of membrane [GO:0016021]	GO:0005789; GO:0016021	NA	NA	endoplasmic reticulum membrane [GO:0005789]; integral component of membrane [GO:0016021]
g21830.t1	649	tr|A0A1S3W0E1|A0A1S3W0E1_VIGRR	664	96.4	664	100	100	8	1	1	648	1	664	0	Non-specific serine/threonine protein kinase (EC 2.7.11.1)	LOC106780368	Vigna radiata var. radiata (Mung bean) (Phaseolus aureus)	NA	ATP binding [GO:0005524]; protein serine/threonine kinase activity [GO:0004674]	GO:0004674; GO:0005524	ATP binding [GO:0005524]; protein serine/threonine kinase activity [GO:0004674]	NA	NA
g21831.t1	107	tr|A0A1S3W0L4|A0A1S3W0L4_VIGRR	106	100	106	99.07	100	0	0	1	106	1	106	4.5e-58	Protein yippee-like	LOC106780339	Vigna radiata var. radiata (Mung bean) (Phaseolus aureus)	NA	metal ion binding [GO:0046872]	GO:0046872	metal ion binding [GO:0046872]	NA	NA
g21833.t1	388	tr|A0A1S3UK70|A0A1S3UK70_VIGRR	369	60	395	100	100	124	3	1	387	1	369	2.1e-129	uncharacterized protein LOC106766095	LOC106766095	Vigna radiata var. radiata (Mung bean) (Phaseolus aureus)	NA	NA	NA	NA	NA	NA
g21835.t1	127	tr|A0A0L9T5U0|A0A0L9T5U0_PHAAN	129	96	126	99.21	97.67	1	1	1	126	8	129	2e-60	EF-hand domain-containing protein	LR48_Vigan181s000900	Phaseolus angularis (Azuki bean) (Vigna angularis)	NA	calcium ion binding [GO:0005509]	GO:0005509	calcium ion binding [GO:0005509]	NA	NA
g21836.t1	322	tr|A0A1S3W0D7|A0A1S3W0D7_VIGRR	288	99.7	288	89.44	100	1	0	34	321	1	288	7e-171	serine/arginine-rich splicing factor RS31	LOC106780363	Vigna radiata var. radiata (Mung bean) (Phaseolus aureus)	NA	spliceosomal complex [GO:0005681]; RNA binding [GO:0003723]; mRNA splicing, via spliceosome [GO:0000398]	GO:0000398; GO:0003723; GO:0005681	RNA binding [GO:0003723]	mRNA splicing, via spliceosome [GO:0000398]	spliceosomal complex [GO:0005681]
g21837.t1	1028	tr|A0A1S3W0P0|A0A1S3W0P0_VIGRR	1056	96.6	1056	100	100	7	1	1	1027	1	1056	0	calcium-transporting ATPase, endoplasmic reticulum-type	LOC106780362	Vigna radiata var. radiata (Mung bean) (Phaseolus aureus)	NA	integral component of membrane [GO:0016021]; ATP binding [GO:0005524]; calcium ion transport [GO:0006816]	GO:0005524; GO:0006816; GO:0016021	ATP binding [GO:0005524]	calcium ion transport [GO:0006816]	integral component of membrane [GO:0016021]
g21838.t1	511	tr|A0A1S3W0I6|A0A1S3W0I6_VIGRR	552	99.6	510	99.8	92.39	2	0	1	510	43	552	3.8e-304	pentatricopeptide repeat-containing protein At5g08510	LOC106780347	Vigna radiata var. radiata (Mung bean) (Phaseolus aureus)	NA	NA	NA	NA	NA	NA
g21839.t1	1013	tr|A0A1S3W0J6|A0A1S3W0J6_VIGRR	1003	98.1	1012	99.9	100	10	1	1	1012	1	1003	0	RING-type E3 ubiquitin transferase (EC 2.3.2.27)	LOC106780357	Vigna radiata var. radiata (Mung bean) (Phaseolus aureus)	PATHWAY: Protein modification; protein ubiquitination. {ECO:0000256|ARBA:ARBA00004906}.	ubiquitin-protein transferase activity [GO:0004842]	GO:0004842	ubiquitin-protein transferase activity [GO:0004842]	NA	NA
g21840.t1	119	tr|A0A3Q0EK14|A0A3Q0EK14_VIGRR	644	92.2	102	85.71	15.84	8	0	16	117	178	279	1.5e-46	receptor-like serine/threonine-protein kinase At2g45590	LOC106779333	Vigna radiata var. radiata (Mung bean) (Phaseolus aureus)	NA	integral component of membrane [GO:0016021]; ATP binding [GO:0005524]; protein kinase activity [GO:0004672]	GO:0004672; GO:0005524; GO:0016021	ATP binding [GO:0005524]; protein kinase activity [GO:0004672]	NA	integral component of membrane [GO:0016021]
g21841.t1	241	tr|A0A0S3SYX3|A0A0S3SYX3_PHAAN	244	99.2	240	99.59	98.36	2	0	1	240	5	244	2e-130	Uncharacterized protein	Vigan.09G176200 VIGAN_09176200	Vigna angularis var. angularis	NA	GTP binding [GO:0005525]; GTPase activity [GO:0003924]	GO:0003924; GO:0005525	GTPase activity [GO:0003924]; GTP binding [GO:0005525]	NA	NA
g21842.t1	482	tr|A0A1S3W1G0|A0A1S3W1G0_VIGRR	478	97.1	481	99.79	100	11	1	1	481	1	478	2.3e-271	AAA-ATPase At2g46620-like	LOC106780337	Vigna radiata var. radiata (Mung bean) (Phaseolus aureus)	NA	integral component of membrane [GO:0016021]; ATP binding [GO:0005524]; ATPase activity [GO:0016887]	GO:0005524; GO:0016021; GO:0016887	ATPase activity [GO:0016887]; ATP binding [GO:0005524]	NA	integral component of membrane [GO:0016021]
g21843.t1	279	tr|A0A1S3W1E9|A0A1S3W1E9_VIGRR	278	98.6	278	99.64	100	4	0	1	278	1	278	1.6e-155	uncharacterized protein LOC106780329	LOC106780329	Vigna radiata var. radiata (Mung bean) (Phaseolus aureus)	NA	integral component of membrane [GO:0016021]	GO:0016021	NA	NA	integral component of membrane [GO:0016021]
g21844.t1	226	tr|A0A4D6MMD0|A0A4D6MMD0_VIGUN	230	87.8	230	100	100	23	1	1	225	1	230	6.8e-112	Uncharacterized protein	DEO72_LG8g547	Vigna unguiculata (Cowpea)	NA	NA	NA	NA	NA	NA
g21845.t1	217	tr|A0A1S3W0G0|A0A1S3W0G0_VIGRR	215	94.9	216	99.54	100	10	1	1	216	1	215	6.7e-117	uncharacterized protein LOC106780323	LOC106780323	Vigna radiata var. radiata (Mung bean) (Phaseolus aureus)	NA	NA	NA	NA	NA	NA
g21846.t1	208	tr|A0A1S3W1E3|A0A1S3W1E3_VIGRR	212	96.6	205	98.56	96.7	7	0	1	205	1	205	2.2e-109	uncharacterized protein LOC106780322	LOC106780322	Vigna radiata var. radiata (Mung bean) (Phaseolus aureus)	NA	NA	NA	NA	NA	NA
g21847.t1	94	tr|A0A3Q0ER51|A0A3Q0ER51_VIGRR	118	49.2	59	62.77	50	23	1	5	56	54	112	4.2e-07	uncharacterized protein LOC111240913	LOC111240913	Vigna radiata var. radiata (Mung bean) (Phaseolus aureus)	NA	NA	NA	NA	NA	NA
g21848.t1	259	tr|A0A1S3W0B3|A0A1S3W0B3_VIGRR	281	98.1	258	99.61	91.81	5	0	1	258	24	281	3.4e-144	uncharacterized protein LOC106780341	LOC106780341	Vigna radiata var. radiata (Mung bean) (Phaseolus aureus)	NA	NA	NA	NA	NA	NA
g21849.t1	153	tr|A0A1S3W1D4|A0A1S3W1D4_VIGRR	141	97.2	141	92.16	100	4	0	9	149	1	141	2.6e-75	cytochrome b5	LOC106780311	Vigna radiata var. radiata (Mung bean) (Phaseolus aureus)	NA	integral component of membrane [GO:0016021]; heme binding [GO:0020037]; metal ion binding [GO:0046872]	GO:0016021; GO:0020037; GO:0046872	heme binding [GO:0020037]; metal ion binding [GO:0046872]	NA	integral component of membrane [GO:0016021]
g21850.t1	542	tr|A0A0S3SZD9|A0A0S3SZD9_PHAAN	541	98.7	541	99.82	100	7	0	1	541	1	541	0	Uncharacterized protein	Vigan.09G177100 VIGAN_09177100	Vigna angularis var. angularis	NA	integral component of membrane [GO:0016021]; heme binding [GO:0020037]; iron ion binding [GO:0005506]; monooxygenase activity [GO:0004497]; oxidoreductase activity, acting on paired donors, with incorporation or reduction of molecular oxygen [GO:0016705]	GO:0004497; GO:0005506; GO:0016021; GO:0016705; GO:0020037	heme binding [GO:0020037]; iron ion binding [GO:0005506]; monooxygenase activity [GO:0004497]; oxidoreductase activity, acting on paired donors, with incorporation or reduction of molecular oxygen [GO:0016705]	NA	integral component of membrane [GO:0016021]
g21851.t1	75	tr|A0A0S3RIB1|A0A0S3RIB1_PHAAN	499	89.9	69	92	13.83	7	0	1	69	59	127	3.1e-29	Uncharacterized protein	Vigan.02G322300 VIGAN_02322300	Vigna angularis var. angularis	NA	integral component of membrane [GO:0016021]; heme binding [GO:0020037]; iron ion binding [GO:0005506]; monooxygenase activity [GO:0004497]; oxidoreductase activity, acting on paired donors, with incorporation or reduction of molecular oxygen [GO:0016705]	GO:0004497; GO:0005506; GO:0016021; GO:0016705; GO:0020037	heme binding [GO:0020037]; iron ion binding [GO:0005506]; monooxygenase activity [GO:0004497]; oxidoreductase activity, acting on paired donors, with incorporation or reduction of molecular oxygen [GO:0016705]	NA	integral component of membrane [GO:0016021]
g21852.t1	975	tr|A0A1S3VU24|A0A1S3VU24_VIGRR	702	92.6	618	63.38	88.03	27	3	321	931	10	615	0	uncharacterized protein LOC106778155	LOC106778155	Vigna radiata var. radiata (Mung bean) (Phaseolus aureus)	NA	DNA binding [GO:0003677]; regulation of transcription, DNA-templated [GO:0006355]	GO:0003677; GO:0006355	DNA binding [GO:0003677]	regulation of transcription, DNA-templated [GO:0006355]	NA
g21853.t1	108	tr|A0A4D6MPF5|A0A4D6MPF5_VIGUN	235	97.1	103	95.37	43.83	3	0	1	103	1	103	4.9e-52	Ribosomal protein L46	DEO72_LG8g536	Vigna unguiculata (Cowpea)	NA	ribosome [GO:0005840]; structural constituent of ribosome [GO:0003735]	GO:0003735; GO:0005840	structural constituent of ribosome [GO:0003735]	NA	ribosome [GO:0005840]
g21854.t1	241	tr|A0A1S3W0V6|A0A1S3W0V6_VIGRR	240	98.8	240	99.59	100	3	0	1	240	1	240	6.7e-134	homeobox-leucine zipper protein ATHB-12	LOC106780340	Vigna radiata var. radiata (Mung bean) (Phaseolus aureus)	NA	nucleus [GO:0005634]; DNA-binding transcription factor activity, RNA polymerase II-specific [GO:0000981]; sequence-specific DNA binding [GO:0043565]	GO:0000981; GO:0005634; GO:0043565	DNA-binding transcription factor activity, RNA polymerase II-specific [GO:0000981]; sequence-specific DNA binding [GO:0043565]	NA	nucleus [GO:0005634]
g21855.t1	190	tr|A0A0L9UZ76|A0A0L9UZ76_PHAAN	257	51.9	214	100	83.27	60	7	2	189	47	243	3.1e-41	Uncharacterized protein	LR48_Vigan07g186900	Phaseolus angularis (Azuki bean) (Vigna angularis)	NA	integral component of membrane [GO:0016021]	GO:0016021	NA	NA	integral component of membrane [GO:0016021]
g21856.t1	120	tr|A0A0L9VQ45|A0A0L9VQ45_PHAAN	119	94.9	118	98.33	99.16	6	0	1	118	1	118	2.6e-62	Uncharacterized protein	LR48_Vigan11g021700	Phaseolus angularis (Azuki bean) (Vigna angularis)	NA	response to auxin [GO:0009733]	GO:0009733	NA	response to auxin [GO:0009733]	NA
g21857.t1	143	tr|A0A0L9VQ38|A0A0L9VQ38_PHAAN	108	99.1	108	75.52	100	1	0	35	142	1	108	5e-60	Uncharacterized protein	LR48_Vigan11g021800	Phaseolus angularis (Azuki bean) (Vigna angularis)	NA	response to auxin [GO:0009733]	GO:0009733	NA	response to auxin [GO:0009733]	NA
g21858.t1	590	tr|A0A1S3W0L7|A0A1S3W0L7_VIGRR	589	99	589	99.83	100	6	0	1	589	1	589	0	CDPK-related kinase 3	LOC106780369	Vigna radiata var. radiata (Mung bean) (Phaseolus aureus)	NA	ATP binding [GO:0005524]; calcium ion binding [GO:0005509]; protein kinase activity [GO:0004672]	GO:0004672; GO:0005509; GO:0005524	ATP binding [GO:0005524]; calcium ion binding [GO:0005509]; protein kinase activity [GO:0004672]	NA	NA
g21859.t1	463	tr|A0A0L9VR06|A0A0L9VR06_PHAAN	460	97.2	462	99.78	100	11	1	1	462	1	460	2.5e-262	BHLH domain-containing protein	LR48_Vigan11g022100	Phaseolus angularis (Azuki bean) (Vigna angularis)	NA	nucleus [GO:0005634]; protein dimerization activity [GO:0046983]	GO:0005634; GO:0046983	protein dimerization activity [GO:0046983]	NA	nucleus [GO:0005634]
g21860.t1	134	tr|A0A0L9TV72|A0A0L9TV72_PHAAN	247	69.4	72	53.73	29.15	14	1	69	132	91	162	2.8e-20	Uncharacterized protein	LR48_Vigan02g046700	Phaseolus angularis (Azuki bean) (Vigna angularis)	NA	integral component of membrane [GO:0016021]	GO:0016021	NA	NA	integral component of membrane [GO:0016021]
g21861.t1	315	tr|A0A1S3W0B6|A0A1S3W0B6_VIGRR	308	95.2	314	99.68	100	9	1	1	314	1	308	2.3e-174	uncharacterized protein LOC106780345	LOC106780345	Vigna radiata var. radiata (Mung bean) (Phaseolus aureus)	NA	integral component of membrane [GO:0016021]	GO:0016021	NA	NA	integral component of membrane [GO:0016021]
g21862.t1	269	tr|A0A1S3W0D3|A0A1S3W0D3_VIGRR	208	100	208	77.32	100	0	0	61	268	1	208	1.2e-118	GRF1-interacting factor 3	LOC106780361	Vigna radiata var. radiata (Mung bean) (Phaseolus aureus)	NA	transcription coactivator activity [GO:0003713]	GO:0003713	transcription coactivator activity [GO:0003713]	NA	NA
g21863.t1	116	tr|A0A0S3T1S5|A0A0S3T1S5_PHAAN	730	56.1	107	92.24	14.66	37	2	1	107	135	231	1.3e-21	Transketolase (EC 2.2.1.1)	Vigan.10G058700 VIGAN_10058700	Vigna angularis var. angularis	NA	metal ion binding [GO:0046872]; transketolase activity [GO:0004802]	GO:0004802; GO:0046872	metal ion binding [GO:0046872]; transketolase activity [GO:0004802]	NA	NA
g21864.t1	74	tr|A0A0S3T1S5|A0A0S3T1S5_PHAAN	730	90.6	64	86.49	8.77	6	0	10	73	59	122	4.4e-28	Transketolase (EC 2.2.1.1)	Vigan.10G058700 VIGAN_10058700	Vigna angularis var. angularis	NA	metal ion binding [GO:0046872]; transketolase activity [GO:0004802]	GO:0004802; GO:0046872	metal ion binding [GO:0046872]; transketolase activity [GO:0004802]	NA	NA
g21866.t1	437	tr|A0A1S3W0J1|A0A1S3W0J1_VIGRR	436	98.6	436	99.77	100	6	0	1	436	1	436	1.3e-249	Non-specific serine/threonine protein kinase (EC 2.7.11.1)	LOC106780354	Vigna radiata var. radiata (Mung bean) (Phaseolus aureus)	NA	ATP binding [GO:0005524]; protein serine/threonine kinase activity [GO:0004674]; signal transduction [GO:0007165]	GO:0004674; GO:0005524; GO:0007165	ATP binding [GO:0005524]; protein serine/threonine kinase activity [GO:0004674]	signal transduction [GO:0007165]	NA
g21867.t1	196	tr|A0A0L9US25|A0A0L9US25_PHAAN	178	61.9	63	32.14	35.39	24	0	1	63	100	162	2.4e-12	Uncharacterized protein	LR48_Vigan06g098100	Phaseolus angularis (Azuki bean) (Vigna angularis)	NA	NA	NA	NA	NA	NA
g21868.t1	581	tr|A0A1S3W0H1|A0A1S3W0H1_VIGRR	600	97.8	579	99.66	96.5	12	1	2	580	23	600	0	L-gulonolactone oxidase (EC 1.1.3.8)	LOC106780334	Vigna radiata var. radiata (Mung bean) (Phaseolus aureus)	PATHWAY: Cofactor biosynthesis; L-ascorbate biosynthesis. {ECO:0000256|ARBA:ARBA00005147}.	membrane [GO:0016020]; D-arabinono-1,4-lactone oxidase activity [GO:0003885]; FAD binding [GO:0071949]; L-gulonolactone oxidase activity [GO:0050105]; L-ascorbic acid biosynthetic process [GO:0019853]	GO:0003885; GO:0016020; GO:0019853; GO:0050105; GO:0071949	D-arabinono-1,4-lactone oxidase activity [GO:0003885]; FAD binding [GO:0071949]; L-gulonolactone oxidase activity [GO:0050105]	L-ascorbic acid biosynthetic process [GO:0019853]	membrane [GO:0016020]
g21869.t1	544	tr|A0A1S3W0C9|A0A1S3W0C9_VIGRR	544	98.9	544	100	100	5	1	1	543	1	544	0	protein IQ-DOMAIN 1 isoform X2	LOC106780360	Vigna radiata var. radiata (Mung bean) (Phaseolus aureus)	NA	NA	NA	NA	NA	NA
g21869.t2	548	tr|A0A1S3W0W8|A0A1S3W0W8_VIGRR	548	98.9	548	100	100	5	1	1	547	1	548	0	protein IQ-DOMAIN 1 isoform X1	LOC106780360	Vigna radiata var. radiata (Mung bean) (Phaseolus aureus)	NA	NA	NA	NA	NA	NA
g21870.t1	125	tr|A0A0L9TL24|A0A0L9TL24_PHAAN	284	93.6	47	37.6	16.55	3	0	74	120	17	63	9.2e-18	Uncharacterized protein	LR48_Vigan01g080500	Phaseolus angularis (Azuki bean) (Vigna angularis)	NA	NA	NA	NA	NA	NA
g21871.t1	293	tr|A0A1S3W0K9|A0A1S3W0K9_VIGRR	292	99.3	292	99.66	100	2	0	1	292	1	292	3.5e-169	RNA-binding protein 24-B isoform X1	LOC106780335	Vigna radiata var. radiata (Mung bean) (Phaseolus aureus)	NA	mRNA binding [GO:0003729]	GO:0003729	mRNA binding [GO:0003729]	NA	NA
g21872.t1	419	tr|A0A0L9VQG9|A0A0L9VQG9_PHAAN	422	99.5	418	99.76	99.05	2	0	1	418	5	422	7.3e-253	NAC domain-containing protein	LR48_Vigan11g023000	Phaseolus angularis (Azuki bean) (Vigna angularis)	NA	DNA binding [GO:0003677]; regulation of transcription, DNA-templated [GO:0006355]	GO:0003677; GO:0006355	DNA binding [GO:0003677]	regulation of transcription, DNA-templated [GO:0006355]	NA
g21875.t1	471	tr|A0A0L9VR16|A0A0L9VR16_PHAAN	670	94.4	214	45.44	31.94	12	0	256	469	456	669	2.5e-116	Uncharacterized protein	LR48_Vigan11g023100	Phaseolus angularis (Azuki bean) (Vigna angularis)	NA	serine-type endopeptidase activity [GO:0004252]	GO:0004252	serine-type endopeptidase activity [GO:0004252]	NA	NA
g21876.t1	379	tr|A0A1S3W0J0|A0A1S3W0J0_VIGRR	752	98.4	378	99.74	50.27	6	0	1	378	375	752	1.5e-212	subtilisin-like protease SBT1.9	LOC106780314	Vigna radiata var. radiata (Mung bean) (Phaseolus aureus)	NA	serine-type endopeptidase activity [GO:0004252]	GO:0004252	serine-type endopeptidase activity [GO:0004252]	NA	NA
g21877.t1	197	tr|A0A0S3SYZ6|A0A0S3SYZ6_PHAAN	196	99	196	99.49	100	2	0	1	196	1	196	6.1e-109	Uncharacterized protein	Vigan.09G179800 VIGAN_09179800	Vigna angularis var. angularis	NA	NA	NA	NA	NA	NA
g21879.t1	115	tr|A0A4D6MPC6|A0A4D6MPC6_VIGUN	114	94.7	114	99.13	100	6	0	1	114	1	114	1.6e-56	RNA-binding protein Musashi	DEO72_LG8g504 DEO72_LG8g505	Vigna unguiculata (Cowpea)	NA	mRNA binding [GO:0003729]	GO:0003729	mRNA binding [GO:0003729]	NA	NA
g21880.t1	634	tr|A0A0L9VQ66|A0A0L9VQ66_PHAAN	617	96.9	617	97.32	100	19	0	17	633	1	617	0	Starch synthase, chloroplastic/amyloplastic (EC 2.4.1.-)	LR48_Vigan11g023700	Phaseolus angularis (Azuki bean) (Vigna angularis)	PATHWAY: Glycan biosynthesis; starch biosynthesis. {ECO:0000256|ARBA:ARBA00004727, ECO:0000256|RuleBase:RU361232}.	amyloplast [GO:0009501]; chloroplast [GO:0009507]; glycogen (starch) synthase activity [GO:0004373]; starch biosynthetic process [GO:0019252]	GO:0004373; GO:0009501; GO:0009507; GO:0019252	glycogen (starch) synthase activity [GO:0004373]	starch biosynthetic process [GO:0019252]	amyloplast [GO:0009501]; chloroplast [GO:0009507]
g21881.t1	465	tr|A0A0L9VQ61|A0A0L9VQ61_PHAAN	1916	97.1	456	98.06	23.8	13	0	1	456	1	456	3e-247	Uncharacterized protein	LR48_Vigan11g023800	Phaseolus angularis (Azuki bean) (Vigna angularis)	NA	intracellular protein transport [GO:0006886]; vesicle-mediated transport [GO:0016192]	GO:0006886; GO:0016192	NA	intracellular protein transport [GO:0006886]; vesicle-mediated transport [GO:0016192]	NA
g21882.t1	1459	tr|A0A0L9VQ61|A0A0L9VQ61_PHAAN	1916	98.6	1459	100	76.15	19	1	1	1458	458	1916	0	Uncharacterized protein	LR48_Vigan11g023800	Phaseolus angularis (Azuki bean) (Vigna angularis)	NA	intracellular protein transport [GO:0006886]; vesicle-mediated transport [GO:0016192]	GO:0006886; GO:0016192	NA	intracellular protein transport [GO:0006886]; vesicle-mediated transport [GO:0016192]	NA
g21883.t1	432	tr|A0A1S3W0N2|A0A1S3W0N2_VIGRR	431	100	431	99.77	100	0	0	1	431	1	431	1.2e-253	Pyruvate dehydrogenase E1 component subunit alpha (EC 1.2.4.1)	LOC106780359	Vigna radiata var. radiata (Mung bean) (Phaseolus aureus)	NA	intracellular membrane-bounded organelle [GO:0043231]; pyruvate dehydrogenase (acetyl-transferring) activity [GO:0004739]; acetyl-CoA biosynthetic process from pyruvate [GO:0006086]; glycolytic process [GO:0006096]	GO:0004739; GO:0006086; GO:0006096; GO:0043231	pyruvate dehydrogenase (acetyl-transferring) activity [GO:0004739]	acetyl-CoA biosynthetic process from pyruvate [GO:0006086]; glycolytic process [GO:0006096]	intracellular membrane-bounded organelle [GO:0043231]
g21884.t1	1007	tr|A0A1S3W0C1|A0A1S3W0C1_VIGRR	675	98.7	675	67.03	100	9	0	332	1006	1	675	0	two-component response regulator-like APRR3 isoform X1	LOC106780351	Vigna radiata var. radiata (Mung bean) (Phaseolus aureus)	NA	nucleus [GO:0005634]; kinase activity [GO:0016301]; phosphorelay signal transduction system [GO:0000160]; rhythmic process [GO:0048511]	GO:0000160; GO:0005634; GO:0016301; GO:0048511	kinase activity [GO:0016301]	phosphorelay signal transduction system [GO:0000160]; rhythmic process [GO:0048511]	nucleus [GO:0005634]
g21886.t1	250	tr|A0A1S3W0V9|A0A1S3W0V9_VIGRR	253	99.2	250	100	98.81	1	1	1	249	4	253	7.9e-146	NDR1/HIN1-like protein 12	LOC106780344	Vigna radiata var. radiata (Mung bean) (Phaseolus aureus)	NA	integral component of membrane [GO:0016021]	GO:0016021	NA	NA	integral component of membrane [GO:0016021]
g21887.t1	409	tr|A0A1S3VTX2|A0A1S3VTX2_VIGRR	407	98.9	351	85.82	86.24	4	0	58	408	57	407	2e-202	metal tolerance protein 1	LOC106778208	Vigna radiata var. radiata (Mung bean) (Phaseolus aureus)	NA	integral component of membrane [GO:0016021]; cation transmembrane transporter activity [GO:0008324]	GO:0008324; GO:0016021	cation transmembrane transporter activity [GO:0008324]	NA	integral component of membrane [GO:0016021]
g21888.t1	383	tr|A0A1S3VTC7|A0A1S3VTC7_VIGRR	382	98.7	382	99.74	100	5	0	1	382	1	382	3.6e-214	transcription factor bHLH57 isoform X1	LOC106778209	Vigna radiata var. radiata (Mung bean) (Phaseolus aureus)	NA	nucleus [GO:0005634]; protein dimerization activity [GO:0046983]	GO:0005634; GO:0046983	protein dimerization activity [GO:0046983]	NA	nucleus [GO:0005634]
g21889.t1	169	tr|A0A1S3VU34|A0A1S3VU34_VIGRR	168	98.2	168	99.41	100	3	0	1	168	1	168	4.2e-90	protein CURVATURE THYLAKOID 1B, chloroplastic	LOC106778165	Vigna radiata var. radiata (Mung bean) (Phaseolus aureus)	NA	integral component of membrane [GO:0016021]; thylakoid [GO:0009579]	GO:0009579; GO:0016021	NA	NA	integral component of membrane [GO:0016021]; thylakoid [GO:0009579]
g21892.t1	369	tr|A0A0S3SZ12|A0A0S3SZ12_PHAAN	368	96.7	368	99.73	100	12	0	1	368	1	368	1.6e-206	Uncharacterized protein	Vigan.09G182000 VIGAN_09182000	Vigna angularis var. angularis	NA	O-methyltransferase activity [GO:0008171]; protein dimerization activity [GO:0046983]; methylation [GO:0032259]	GO:0008171; GO:0032259; GO:0046983	O-methyltransferase activity [GO:0008171]; protein dimerization activity [GO:0046983]	methylation [GO:0032259]	NA
g21894.t1	83	tr|A0A0S3SYV0|A0A0S3SYV0_PHAAN	85	91.7	36	43.37	42.35	3	0	1	36	24	59	5.5e-11	Methyltransf_2 domain-containing protein	Vigan.09G182200 VIGAN_09182200	Vigna angularis var. angularis	NA	O-methyltransferase activity [GO:0008171]; methylation [GO:0032259]	GO:0008171; GO:0032259	O-methyltransferase activity [GO:0008171]	methylation [GO:0032259]	NA
g21894.t2	155	tr|A0A0L9T3I1|A0A0L9T3I1_PHAAN	109	67	94	60.65	86.24	28	2	63	154	2	94	7.3e-25	Uncharacterized protein	LR48_Vigan50s008000	Phaseolus angularis (Azuki bean) (Vigna angularis)	NA	NA	NA	NA	NA	NA
g21895.t1	134	tr|A0A0L9VQ71|A0A0L9VQ71_PHAAN	337	92.7	110	82.09	32.64	7	1	1	110	31	139	1.2e-47	Uncharacterized protein	LR48_Vigan11g024800	Phaseolus angularis (Azuki bean) (Vigna angularis)	NA	O-methyltransferase activity [GO:0008171]; protein dimerization activity [GO:0046983]; methylation [GO:0032259]	GO:0008171; GO:0032259; GO:0046983	O-methyltransferase activity [GO:0008171]; protein dimerization activity [GO:0046983]	methylation [GO:0032259]	NA
g21895.t2	112	tr|A0A0L9VQ71|A0A0L9VQ71_PHAAN	337	92.7	110	98.21	32.64	7	1	1	110	31	139	9.9e-48	Uncharacterized protein	LR48_Vigan11g024800	Phaseolus angularis (Azuki bean) (Vigna angularis)	NA	O-methyltransferase activity [GO:0008171]; protein dimerization activity [GO:0046983]; methylation [GO:0032259]	GO:0008171; GO:0032259; GO:0046983	O-methyltransferase activity [GO:0008171]; protein dimerization activity [GO:0046983]	methylation [GO:0032259]	NA
g21896.t1	349	tr|A0A1S3VT80|A0A1S3VT80_VIGRR	348	98.6	348	99.71	100	5	0	1	348	1	348	1.4e-204	protein DMR6-LIKE OXYGENASE 2	LOC106778177	Vigna radiata var. radiata (Mung bean) (Phaseolus aureus)	NA	metal ion binding [GO:0046872]; oxidoreductase activity [GO:0016491]	GO:0016491; GO:0046872	metal ion binding [GO:0046872]; oxidoreductase activity [GO:0016491]	NA	NA
g21897.t1	817	tr|A0A1S3VTG6|A0A1S3VTG6_VIGRR	750	98.2	679	83.11	90.53	12	0	138	816	72	750	0	protein LHY	LOC106778180	Vigna radiata var. radiata (Mung bean) (Phaseolus aureus)	NA	nucleus [GO:0005634]	GO:0005634	NA	NA	nucleus [GO:0005634]
g21898.t1	626	tr|A0A1S3VT90|A0A1S3VT90_VIGRR	627	97.1	625	99.84	99.68	17	1	1	625	4	627	0	serine/threonine-protein kinase ATG1a isoform X1	LOC106778181	Vigna radiata var. radiata (Mung bean) (Phaseolus aureus)	NA	ATP binding [GO:0005524]; protein kinase activity [GO:0004672]	GO:0004672; GO:0005524	ATP binding [GO:0005524]; protein kinase activity [GO:0004672]	NA	NA
g21899.t1	209	tr|A0A1S3VTE7|A0A1S3VTE7_VIGRR	213	95.8	213	100	100	4	1	1	208	1	213	4.8e-112	Inorganic diphosphatase (EC 3.6.1.1)	LOC106778166	Vigna radiata var. radiata (Mung bean) (Phaseolus aureus)	NA	cytoplasm [GO:0005737]; inorganic diphosphatase activity [GO:0004427]; magnesium ion binding [GO:0000287]; phosphate-containing compound metabolic process [GO:0006796]	GO:0000287; GO:0004427; GO:0005737; GO:0006796	inorganic diphosphatase activity [GO:0004427]; magnesium ion binding [GO:0000287]	phosphate-containing compound metabolic process [GO:0006796]	cytoplasm [GO:0005737]
g21900.t1	80	tr|A0A0L9TYW6|A0A0L9TYW6_PHAAN	453	100	64	80	14.13	0	0	1	64	214	277	6e-31	Uncharacterized protein	LR48_Vigan02g184600	Phaseolus angularis (Azuki bean) (Vigna angularis)	NA	cysteine-type peptidase activity [GO:0008234]	GO:0008234	cysteine-type peptidase activity [GO:0008234]	NA	NA
g21901.t1	550	tr|A0A1S3VT45|A0A1S3VT45_VIGRR	554	99.3	551	100	99.46	2	1	1	549	4	554	0	B3 domain-containing transcription factor NGA1 isoform X1	LOC106778150	Vigna radiata var. radiata (Mung bean) (Phaseolus aureus)	NA	nucleus [GO:0005634]; DNA binding [GO:0003677]	GO:0003677; GO:0005634	DNA binding [GO:0003677]	NA	nucleus [GO:0005634]
g21902.t1	345	tr|A0A1S3VT64|A0A1S3VT64_VIGRR	487	76	391	100	80.29	38	4	1	335	1	391	1.3e-159	NAC domain-containing protein 40	LOC106778154	Vigna radiata var. radiata (Mung bean) (Phaseolus aureus)	NA	DNA binding [GO:0003677]; regulation of transcription, DNA-templated [GO:0006355]	GO:0003677; GO:0006355	DNA binding [GO:0003677]	regulation of transcription, DNA-templated [GO:0006355]	NA
g21903.t1	339	tr|A0A1S3T9R6|A0A1S3T9R6_VIGRR	344	89.1	338	99.71	98.26	35	1	1	338	1	336	9.3e-174	NAC domain-containing protein 92-like	LOC106753224 LOC106778164	Vigna radiata var. radiata (Mung bean) (Phaseolus aureus)	NA	DNA binding [GO:0003677]; regulation of transcription, DNA-templated [GO:0006355]	GO:0003677; GO:0006355	DNA binding [GO:0003677]	regulation of transcription, DNA-templated [GO:0006355]	NA
g21904.t1	991	tr|A0A1S3VU24|A0A1S3VU24_VIGRR	702	91.9	618	62.36	88.03	31	3	321	931	10	615	0	uncharacterized protein LOC106778155	LOC106778155	Vigna radiata var. radiata (Mung bean) (Phaseolus aureus)	NA	DNA binding [GO:0003677]; regulation of transcription, DNA-templated [GO:0006355]	GO:0003677; GO:0006355	DNA binding [GO:0003677]	regulation of transcription, DNA-templated [GO:0006355]	NA
g21905.t1	325	tr|A0A0L9VPW5|A0A0L9VPW5_PHAAN	665	89.5	323	99.38	48.57	29	1	1	318	307	629	5.8e-165	Uncharacterized protein	LR48_Vigan11g000500	Phaseolus angularis (Azuki bean) (Vigna angularis)	NA	DNA binding [GO:0003677]; regulation of transcription, DNA-templated [GO:0006355]	GO:0003677; GO:0006355	DNA binding [GO:0003677]	regulation of transcription, DNA-templated [GO:0006355]	NA
g21906.t1	455	tr|A0A1S3VU07|A0A1S3VU07_VIGRR	481	92.7	481	100	100	8	1	1	454	1	481	2.4e-257	protein CUP-SHAPED COTYLEDON 3 isoform X1	LOC106778148	Vigna radiata var. radiata (Mung bean) (Phaseolus aureus)	NA	integral component of membrane [GO:0016021]; DNA binding [GO:0003677]; regulation of transcription, DNA-templated [GO:0006355]	GO:0003677; GO:0006355; GO:0016021	DNA binding [GO:0003677]	regulation of transcription, DNA-templated [GO:0006355]	integral component of membrane [GO:0016021]
g21907.t1	475	tr|A0A3Q0EJG6|A0A3Q0EJG6_VIGRR	474	99.8	474	99.79	100	1	0	1	474	1	474	6.9e-284	uncharacterized calcium-binding protein At1g02270 isoform X2	LOC106778188	Vigna radiata var. radiata (Mung bean) (Phaseolus aureus)	NA	calcium ion binding [GO:0005509]	GO:0005509	calcium ion binding [GO:0005509]	NA	NA
g21907.t2	476	tr|A0A1S3VTH6|A0A1S3VTH6_VIGRR	475	99.8	475	99.79	100	1	0	1	475	1	475	1.8e-284	uncharacterized calcium-binding protein At1g02270 isoform X1	LOC106778188	Vigna radiata var. radiata (Mung bean) (Phaseolus aureus)	NA	calcium ion binding [GO:0005509]	GO:0005509	calcium ion binding [GO:0005509]	NA	NA
g21908.t1	215	tr|A0A1S3VMN1|A0A1S3VMN1_VIGRR	640	61.7	175	81.4	27.34	59	3	1	174	184	351	2.6e-52	uncharacterized protein LOC106776670	LOC106776670	Vigna radiata var. radiata (Mung bean) (Phaseolus aureus)	NA	nucleic acid binding [GO:0003676]; zinc ion binding [GO:0008270]	GO:0003676; GO:0008270	nucleic acid binding [GO:0003676]; zinc ion binding [GO:0008270]	NA	NA
g21909.t1	358	tr|A0A1S3VU64|A0A1S3VU64_VIGRR	357	98.6	357	99.72	100	5	0	1	357	1	357	5.9e-203	ribosome production factor 1	LOC106778187	Vigna radiata var. radiata (Mung bean) (Phaseolus aureus)	NA	NA	NA	NA	NA	NA
g21910.t1	284	tr|A0A4D6MNX0|A0A4D6MNX0_VIGUN	296	93.2	296	100	100	7	1	1	283	1	296	8.1e-163	Chlorophyll a-b binding protein, chloroplastic	DEO72_LG8g476	Vigna unguiculata (Cowpea)	NA	chloroplast thylakoid membrane [GO:0009535]; photosystem I [GO:0009522]; photosystem II [GO:0009523]; chlorophyll binding [GO:0016168]; metal ion binding [GO:0046872]; photosynthesis, light harvesting [GO:0009765]; protein-chromophore linkage [GO:0018298]	GO:0009522; GO:0009523; GO:0009535; GO:0009765; GO:0016168; GO:0018298; GO:0046872	chlorophyll binding [GO:0016168]; metal ion binding [GO:0046872]	photosynthesis, light harvesting [GO:0009765]; protein-chromophore linkage [GO:0018298]	chloroplast thylakoid membrane [GO:0009535]; photosystem I [GO:0009522]; photosystem II [GO:0009523]
g21911.t1	370	tr|A0A3Q0EN17|A0A3Q0EN17_VIGRR	425	98.3	349	94.32	82.12	6	0	1	349	1	349	1.2e-203	probable inactive purple acid phosphatase 29 isoform X1	LOC106778183	Vigna radiata var. radiata (Mung bean) (Phaseolus aureus)	NA	hydrolase activity [GO:0016787]	GO:0016787	hydrolase activity [GO:0016787]	NA	NA
g21912.t1	326	tr|A0A1S3VTS1|A0A1S3VTS1_VIGRR	325	98.8	325	99.69	100	4	0	1	325	1	325	2.1e-199	uncharacterized protein C594.04c	LOC106778168	Vigna radiata var. radiata (Mung bean) (Phaseolus aureus)	NA	integral component of membrane [GO:0016021]; oxidoreductase activity, acting on the CH-CH group of donors [GO:0016627]; lipid metabolic process [GO:0006629]	GO:0006629; GO:0016021; GO:0016627	oxidoreductase activity, acting on the CH-CH group of donors [GO:0016627]	lipid metabolic process [GO:0006629]	integral component of membrane [GO:0016021]
g21913.t1	634	tr|A0A1S3VTJ1|A0A1S3VTJ1_VIGRR	628	98.6	633	99.84	100	4	2	1	633	1	628	0	transcription factor 25	LOC106778201	Vigna radiata var. radiata (Mung bean) (Phaseolus aureus)	NA	NA	NA	NA	NA	NA
g21915.t1	1091	tr|A0A0L9VPL5|A0A0L9VPL5_PHAAN	1091	98.3	1087	99.63	99.63	19	0	1	1087	1	1087	0	Protein kinase domain-containing protein	LR48_Vigan11g001200	Phaseolus angularis (Azuki bean) (Vigna angularis)	NA	integral component of membrane [GO:0016021]; ATP binding [GO:0005524]; protein kinase activity [GO:0004672]	GO:0004672; GO:0005524; GO:0016021	ATP binding [GO:0005524]; protein kinase activity [GO:0004672]	NA	integral component of membrane [GO:0016021]
g21916.t1	543	tr|A0A0L9VPK4|A0A0L9VPK4_PHAAN	542	98.5	542	99.82	100	8	0	1	542	1	542	0	Metallophos domain-containing protein	LR48_Vigan11g001300	Phaseolus angularis (Azuki bean) (Vigna angularis)	NA	endosome [GO:0005768]; integral component of membrane [GO:0016021]; trans-Golgi network [GO:0005802]; hydrolase activity [GO:0016787]; GPI anchor biosynthetic process [GO:0006506]	GO:0005768; GO:0005802; GO:0006506; GO:0016021; GO:0016787	hydrolase activity [GO:0016787]	GPI anchor biosynthetic process [GO:0006506]	endosome [GO:0005768]; integral component of membrane [GO:0016021]; trans-Golgi network [GO:0005802]
g21917.t1	261	tr|A0A1S3VU39|A0A1S3VU39_VIGRR	328	99.6	249	95.4	75.91	1	0	1	249	68	316	3e-148	probable RNA-binding protein ARP1	LOC106778170	Vigna radiata var. radiata (Mung bean) (Phaseolus aureus)	NA	RNA binding [GO:0003723]	GO:0003723	RNA binding [GO:0003723]	NA	NA
g21918.t1	718	tr|A0A1S3VU73|A0A1S3VU73_VIGRR	717	99	717	99.86	100	7	0	1	717	1	717	0	protein STRUBBELIG-RECEPTOR FAMILY 6-like	LOC106778194	Vigna radiata var. radiata (Mung bean) (Phaseolus aureus)	NA	integral component of membrane [GO:0016021]; ATP binding [GO:0005524]; protein kinase activity [GO:0004672]	GO:0004672; GO:0005524; GO:0016021	ATP binding [GO:0005524]; protein kinase activity [GO:0004672]	NA	integral component of membrane [GO:0016021]
g21919.t1	427	tr|A0A0L9VQI0|A0A0L9VQI0_PHAAN	426	100	426	99.77	100	0	0	1	426	1	426	4.7e-247	AAA domain-containing protein	LR48_Vigan11g001600	Phaseolus angularis (Azuki bean) (Vigna angularis)	NA	cytoplasm [GO:0005737]; proteasome complex [GO:0000502]; ATP binding [GO:0005524]; ATPase activity [GO:0016887]; protein catabolic process [GO:0030163]	GO:0000502; GO:0005524; GO:0005737; GO:0016887; GO:0030163	ATPase activity [GO:0016887]; ATP binding [GO:0005524]	protein catabolic process [GO:0030163]	cytoplasm [GO:0005737]; proteasome complex [GO:0000502]
g21920.t1	279	tr|A0A1S3VT71|A0A1S3VT71_VIGRR	278	98.9	278	99.64	100	3	0	1	278	1	278	2e-158	uncharacterized protein C23H3.12c	LOC106778167	Vigna radiata var. radiata (Mung bean) (Phaseolus aureus)	NA	integral component of membrane [GO:0016021]	GO:0016021	NA	NA	integral component of membrane [GO:0016021]
g21921.t1	554	tr|A0A0S3SZV4|A0A0S3SZV4_PHAAN	543	94.8	553	99.82	100	19	1	1	553	1	543	0	O-fucosyltransferase family protein	Vigan.09G186000 VIGAN_09186000	Vigna angularis var. angularis	NA	integral component of membrane [GO:0016021]; transferase activity [GO:0016740]; fucose metabolic process [GO:0006004]	GO:0006004; GO:0016021; GO:0016740	transferase activity [GO:0016740]	fucose metabolic process [GO:0006004]	integral component of membrane [GO:0016021]
g21922.t1	132	tr|A0A3Q0ENI5|A0A3Q0ENI5_VIGRR	136	91.9	135	100	99.26	7	1	1	131	1	135	6.2e-65	probable E3 ubiquitin-protein ligase ATL45	LOC111240650	Vigna radiata var. radiata (Mung bean) (Phaseolus aureus)	NA	NA	NA	NA	NA	NA
g21923.t1	321	tr|A0A1S3VT79|A0A1S3VT79_VIGRR	317	96.6	320	99.69	100	8	2	1	320	1	317	4.2e-176	RING-H2 finger protein ATL3	LOC106778169	Vigna radiata var. radiata (Mung bean) (Phaseolus aureus)	NA	integral component of membrane [GO:0016021]	GO:0016021	NA	NA	integral component of membrane [GO:0016021]
g21924.t1	166	tr|A0A1S3VTS6|A0A1S3VTS6_VIGRR	166	99.4	165	99.4	99.4	1	0	1	165	2	166	8e-94	uncharacterized protein LOC106778174	LOC106778174	Vigna radiata var. radiata (Mung bean) (Phaseolus aureus)	NA	NA	NA	NA	NA	NA
g21925.t1	265	tr|A0A1S3VTC3|A0A1S3VTC3_VIGRR	238	100	229	86.42	96.22	0	0	1	229	1	229	1.5e-131	ubiquitin-conjugating enzyme E2 34 isoform X1	LOC106778149	Vigna radiata var. radiata (Mung bean) (Phaseolus aureus)	NA	integral component of membrane [GO:0016021]	GO:0016021	NA	NA	integral component of membrane [GO:0016021]
g21927.t1	75	tr|V7APV9|V7APV9_PHAVU	74	83.8	74	98.67	100	12	0	1	74	1	74	1e-27	Uncharacterized protein	PHAVU_010G122900g	Phaseolus vulgaris (Kidney bean) (French bean)	NA	NA	NA	NA	NA	NA
g21928.t1	814	tr|A0A1S3VTA3|A0A1S3VTA3_VIGRR	830	97.8	830	100	100	1	1	1	813	1	830	0	exocyst complex component SEC10b	LOC106778185	Vigna radiata var. radiata (Mung bean) (Phaseolus aureus)	NA	exocyst [GO:0000145]; exocytosis [GO:0006887]	GO:0000145; GO:0006887	NA	exocytosis [GO:0006887]	exocyst [GO:0000145]
g21929.t1	606	tr|A0A1S3VTI6|A0A1S3VTI6_VIGRR	605	98.3	605	99.83	100	10	0	1	605	1	605	0	Pectinesterase (EC 3.1.1.11)	LOC106778196	Vigna radiata var. radiata (Mung bean) (Phaseolus aureus)	PATHWAY: Glycan metabolism; pectin degradation; 2-dehydro-3-deoxy-D-gluconate from pectin: step 1/5. {ECO:0000256|ARBA:ARBA00005184, ECO:0000256|RuleBase:RU000589}.	cell wall [GO:0005618]; extracellular region [GO:0005576]; integral component of membrane [GO:0016021]; aspartyl esterase activity [GO:0045330]; enzyme inhibitor activity [GO:0004857]; pectinesterase activity [GO:0030599]; cell wall modification [GO:0042545]; pectin catabolic process [GO:0045490]	GO:0004857; GO:0005576; GO:0005618; GO:0016021; GO:0030599; GO:0042545; GO:0045330; GO:0045490	aspartyl esterase activity [GO:0045330]; enzyme inhibitor activity [GO:0004857]; pectinesterase activity [GO:0030599]	cell wall modification [GO:0042545]; pectin catabolic process [GO:0045490]	cell wall [GO:0005618]; extracellular region [GO:0005576]; integral component of membrane [GO:0016021]
g21930.t1	585	tr|A0A4D6MR83|A0A4D6MR83_VIGUN	1190	95.2	584	99.83	49.08	28	0	1	584	607	1190	0	Pectinesterase (EC 3.1.1.11)	DEO72_LG8g459	Vigna unguiculata (Cowpea)	PATHWAY: Glycan metabolism; pectin degradation; 2-dehydro-3-deoxy-D-gluconate from pectin: step 1/5. {ECO:0000256|ARBA:ARBA00005184}.	cell wall [GO:0005618]; integral component of membrane [GO:0016021]; aspartyl esterase activity [GO:0045330]; enzyme inhibitor activity [GO:0004857]; pectinesterase activity [GO:0030599]; cell wall modification [GO:0042545]; pectin catabolic process [GO:0045490]	GO:0004857; GO:0005618; GO:0016021; GO:0030599; GO:0042545; GO:0045330; GO:0045490	aspartyl esterase activity [GO:0045330]; enzyme inhibitor activity [GO:0004857]; pectinesterase activity [GO:0030599]	cell wall modification [GO:0042545]; pectin catabolic process [GO:0045490]	cell wall [GO:0005618]; integral component of membrane [GO:0016021]
g21931.t1	487	tr|A0A1S3VTB0|A0A1S3VTB0_VIGRR	542	99.4	486	99.79	89.67	3	0	1	486	57	542	1.3e-282	alanine aminotransferase 2	LOC106778197	Vigna radiata var. radiata (Mung bean) (Phaseolus aureus)	NA	pyridoxal phosphate binding [GO:0030170]; transaminase activity [GO:0008483]; biosynthetic process [GO:0009058]	GO:0008483; GO:0009058; GO:0030170	pyridoxal phosphate binding [GO:0030170]; transaminase activity [GO:0008483]	biosynthetic process [GO:0009058]	NA
g21932.t1	472	tr|A0A1S3VT76|A0A1S3VT76_VIGRR	471	99.6	471	99.79	100	2	0	1	471	1	471	3.9e-279	uncharacterized protein LOC106778173	LOC106778173	Vigna radiata var. radiata (Mung bean) (Phaseolus aureus)	NA	NA	NA	NA	NA	NA
g21933.t1	139	tr|A0A0S3SZ93|A0A0S3SZ93_PHAAN	138	97.8	138	99.28	100	3	0	1	138	1	138	9.1e-75	Uncharacterized protein	Vigan.09G187000 VIGAN_09187000	Vigna angularis var. angularis	NA	NA	NA	NA	NA	NA
g21934.t1	1834	tr|A0A3Q0ENJ9|A0A3Q0ENJ9_VIGRR	1832	98.8	1833	99.95	100	21	1	1	1833	1	1832	0	1-phosphatidylinositol-3-phosphate 5-kinase (EC 2.7.1.150)	LOC106778182	Vigna radiata var. radiata (Mung bean) (Phaseolus aureus)	NA	1-phosphatidylinositol-3-phosphate 5-kinase activity [GO:0000285]; ATP binding [GO:0005524]; metal ion binding [GO:0046872]	GO:0000285; GO:0005524; GO:0046872	1-phosphatidylinositol-3-phosphate 5-kinase activity [GO:0000285]; ATP binding [GO:0005524]; metal ion binding [GO:0046872]	NA	NA
g21935.t1	214	tr|A0A0L9VPN2|A0A0L9VPN2_PHAAN	199	92.4	171	79.91	85.93	13	0	1	171	1	171	1.2e-89	Uncharacterized protein	LR48_Vigan11g003200	Phaseolus angularis (Azuki bean) (Vigna angularis)	NA	NA	NA	NA	NA	NA
g21937.t1	951	tr|A0A1S3VTV1|A0A1S3VTV1_VIGRR	356	98.6	348	36.59	97.75	5	0	1	348	1	348	1.9e-192	eIF-2B GDP-GTP exchange factor subunit alpha	LOC106778189	Vigna radiata var. radiata (Mung bean) (Phaseolus aureus)	NA	translation initiation factor activity [GO:0003743]	GO:0003743	translation initiation factor activity [GO:0003743]	NA	NA
g21939.t1	389	tr|T2D0U6|T2D0U6_PHAVU	323	45.8	358	92.03	100	92	29	7	335	36	320	6.5e-38	Uncharacterized protein	NA	Phaseolus vulgaris (Kidney bean) (French bean)	NA	integral component of membrane [GO:0016021]	GO:0016021	NA	NA	integral component of membrane [GO:0016021]
g21940.t1	783	tr|A0A1S3VU78|A0A1S3VU78_VIGRR	782	98.3	782	99.87	100	13	0	1	782	1	782	0	AT-rich interactive domain-containing protein 4	LOC106778200	Vigna radiata var. radiata (Mung bean) (Phaseolus aureus)	NA	DNA binding [GO:0003677]; metal ion binding [GO:0046872]	GO:0003677; GO:0046872	DNA binding [GO:0003677]; metal ion binding [GO:0046872]	NA	NA
g21942.t1	155	tr|A0A0L9VQJ3|A0A0L9VQJ3_PHAAN	157	94.9	157	100	100	5	1	1	154	1	157	3.6e-80	FLZ-type domain-containing protein	LR48_Vigan11g003600	Phaseolus angularis (Azuki bean) (Vigna angularis)	NA	NA	NA	NA	NA	NA
g21943.t1	190	tr|A0A1S3VTR1|A0A1S3VTR1_VIGRR	190	90.6	181	95.26	95.26	17	0	1	181	1	181	3.6e-90	agamous-like MADS-box protein AGL29	LOC106778158	Vigna radiata var. radiata (Mung bean) (Phaseolus aureus)	NA	nucleus [GO:0005634]; DNA binding [GO:0003677]; protein dimerization activity [GO:0046983]	GO:0003677; GO:0005634; GO:0046983	DNA binding [GO:0003677]; protein dimerization activity [GO:0046983]	NA	nucleus [GO:0005634]
g21944.t1	124	tr|A0A1S3VTD3|A0A1S3VTD3_VIGRR	62	96.7	60	48.39	96.77	2	0	1	60	1	60	4.1e-26	uncharacterized protein LOC106778153 isoform X2	LOC106778153	Vigna radiata var. radiata (Mung bean) (Phaseolus aureus)	NA	NA	NA	NA	NA	NA
g21945.t1	470	tr|A0A1S3VU29|A0A1S3VU29_VIGRR	298	97.5	279	59.36	93.62	7	0	1	279	1	279	4.2e-164	probable E3 ubiquitin-protein ligase ARI10	LOC106778161	Vigna radiata var. radiata (Mung bean) (Phaseolus aureus)	PATHWAY: Protein modification; protein ubiquitination. {ECO:0000256|ARBA:ARBA00004906}.	metal ion binding [GO:0046872]; ubiquitin-protein transferase activity [GO:0004842]	GO:0004842; GO:0046872	metal ion binding [GO:0046872]; ubiquitin-protein transferase activity [GO:0004842]	NA	NA
g21946.t1	347	tr|A0A0S3SZM3|A0A0S3SZM3_PHAAN	316	79.4	228	65.71	72.15	29	1	98	325	60	269	2e-102	Uncharacterized protein	Vigan.09G188000 VIGAN_09188000	Vigna angularis var. angularis	PATHWAY: Protein modification; protein ubiquitination. {ECO:0000256|ARBA:ARBA00004906}.	metal ion binding [GO:0046872]; ubiquitin-protein transferase activity [GO:0004842]	GO:0004842; GO:0046872	metal ion binding [GO:0046872]; ubiquitin-protein transferase activity [GO:0004842]	NA	NA
g21947.t1	113	tr|A0A0S3SZM3|A0A0S3SZM3_PHAAN	316	58.8	80	70.8	25.32	16	2	33	112	60	122	7.2e-14	Uncharacterized protein	Vigan.09G188000 VIGAN_09188000	Vigna angularis var. angularis	PATHWAY: Protein modification; protein ubiquitination. {ECO:0000256|ARBA:ARBA00004906}.	metal ion binding [GO:0046872]; ubiquitin-protein transferase activity [GO:0004842]	GO:0004842; GO:0046872	metal ion binding [GO:0046872]; ubiquitin-protein transferase activity [GO:0004842]	NA	NA
g21948.t1	169	tr|A0A0S3SZM3|A0A0S3SZM3_PHAAN	316	84.5	97	57.4	30.7	12	1	5	98	166	262	1.3e-43	Uncharacterized protein	Vigan.09G188000 VIGAN_09188000	Vigna angularis var. angularis	PATHWAY: Protein modification; protein ubiquitination. {ECO:0000256|ARBA:ARBA00004906}.	metal ion binding [GO:0046872]; ubiquitin-protein transferase activity [GO:0004842]	GO:0004842; GO:0046872	metal ion binding [GO:0046872]; ubiquitin-protein transferase activity [GO:0004842]	NA	NA
g21949.t1	275	tr|A0A0L9VPY9|A0A0L9VPY9_PHAAN	316	83.3	269	97.82	85.13	29	2	1	253	1	269	2.4e-127	Uncharacterized protein	LR48_Vigan11g004000	Phaseolus angularis (Azuki bean) (Vigna angularis)	PATHWAY: Protein modification; protein ubiquitination. {ECO:0000256|ARBA:ARBA00004906}.	metal ion binding [GO:0046872]; ubiquitin-protein transferase activity [GO:0004842]	GO:0004842; GO:0046872	metal ion binding [GO:0046872]; ubiquitin-protein transferase activity [GO:0004842]	NA	NA
g21950.t1	190	tr|A0A1S3VTR1|A0A1S3VTR1_VIGRR	190	90.1	181	95.26	95.26	18	0	1	181	1	181	6.1e-90	agamous-like MADS-box protein AGL29	LOC106778158	Vigna radiata var. radiata (Mung bean) (Phaseolus aureus)	NA	nucleus [GO:0005634]; DNA binding [GO:0003677]; protein dimerization activity [GO:0046983]	GO:0003677; GO:0005634; GO:0046983	DNA binding [GO:0003677]; protein dimerization activity [GO:0046983]	NA	nucleus [GO:0005634]
g21951.t1	410	tr|A0A1S3VTB3|A0A1S3VTB3_VIGRR	781	99.7	288	70.24	36.88	1	0	19	306	101	388	1e-166	subtilisin-like protease SBT1.5	LOC106778193	Vigna radiata var. radiata (Mung bean) (Phaseolus aureus)	NA	serine-type endopeptidase activity [GO:0004252]	GO:0004252	serine-type endopeptidase activity [GO:0004252]	NA	NA
g21952.t1	312	tr|A0A1S3VTD8|A0A1S3VTD8_VIGRR	330	79.9	329	100	99.7	30	3	1	293	1	329	3.2e-144	uncharacterized protein DDB_G0292642-like	LOC106778156	Vigna radiata var. radiata (Mung bean) (Phaseolus aureus)	PATHWAY: Protein modification; protein ubiquitination. {ECO:0000256|ARBA:ARBA00004906}.	metal ion binding [GO:0046872]; ubiquitin-protein transferase activity [GO:0004842]	GO:0004842; GO:0046872	metal ion binding [GO:0046872]; ubiquitin-protein transferase activity [GO:0004842]	NA	NA
g21953.t1	108	tr|A0A0L9UL80|A0A0L9UL80_PHAAN	185	68.1	69	63.89	37.3	22	0	3	71	100	168	2e-21	Uncharacterized protein	LR48_Vigan05g109700	Phaseolus angularis (Azuki bean) (Vigna angularis)	NA	NA	NA	NA	NA	NA
g21954.t1	614	tr|A0A1S3VT50|A0A1S3VT50_VIGRR	537	98.7	536	87.3	99.81	7	0	1	536	1	536	2.3e-300	Acetyltransferase component of pyruvate dehydrogenase complex (EC 2.3.1.12)	LOC106778151	Vigna radiata var. radiata (Mung bean) (Phaseolus aureus)	NA	mitochondrial matrix [GO:0005759]; pyruvate dehydrogenase complex [GO:0045254]; dihydrolipoyllysine-residue acetyltransferase activity [GO:0004742]; pyruvate metabolic process [GO:0006090]	GO:0004742; GO:0005759; GO:0006090; GO:0045254	dihydrolipoyllysine-residue acetyltransferase activity [GO:0004742]	pyruvate metabolic process [GO:0006090]	mitochondrial matrix [GO:0005759]; pyruvate dehydrogenase complex [GO:0045254]
g21954.t2	613	tr|A0A1S3VTC8|A0A1S3VTC8_VIGRR	540	98	539	87.93	99.81	7	1	1	535	1	539	1.7e-298	Acetyltransferase component of pyruvate dehydrogenase complex (EC 2.3.1.12)	LOC106778151	Vigna radiata var. radiata (Mung bean) (Phaseolus aureus)	NA	mitochondrial matrix [GO:0005759]; pyruvate dehydrogenase complex [GO:0045254]; dihydrolipoyllysine-residue acetyltransferase activity [GO:0004742]; pyruvate metabolic process [GO:0006090]	GO:0004742; GO:0005759; GO:0006090; GO:0045254	dihydrolipoyllysine-residue acetyltransferase activity [GO:0004742]	pyruvate metabolic process [GO:0006090]	mitochondrial matrix [GO:0005759]; pyruvate dehydrogenase complex [GO:0045254]
g21955.t1	369	tr|A0A3Q0EJC9|A0A3Q0EJC9_VIGRR	350	98.1	319	86.45	91.14	5	1	1	319	1	318	6.1e-179	ethylene-responsive transcription factor RAP2-12 isoform X2	LOC106778191	Vigna radiata var. radiata (Mung bean) (Phaseolus aureus)	NA	nucleus [GO:0005634]; DNA binding [GO:0003677]; DNA-binding transcription factor activity [GO:0003700]	GO:0003677; GO:0003700; GO:0005634	DNA binding [GO:0003677]; DNA-binding transcription factor activity [GO:0003700]	NA	nucleus [GO:0005634]
g21956.t1	370	tr|A0A1S3VTF6|A0A1S3VTF6_VIGRR	370	98.6	369	99.73	99.73	4	1	1	368	1	369	1.2e-214	GDSL esterase/lipase 5	LOC106778176	Vigna radiata var. radiata (Mung bean) (Phaseolus aureus)	NA	hydrolase activity, acting on ester bonds [GO:0016788]	GO:0016788	hydrolase activity, acting on ester bonds [GO:0016788]	NA	NA
g21957.t1	131	tr|A0A3Q0EW79|A0A3Q0EW79_VIGRR	147	85.1	74	56.49	50.34	8	2	1	73	1	72	6e-28	leucine-rich repeat extensin-like protein 3	LOC106760668	Vigna radiata var. radiata (Mung bean) (Phaseolus aureus)	NA	integral component of membrane [GO:0016021]	GO:0016021	NA	NA	integral component of membrane [GO:0016021]
g21958.t1	262	tr|A0A0S3SZR3|A0A0S3SZR3_PHAAN	167	90.2	164	62.6	98.2	16	0	96	259	3	166	3.1e-84	Lipase_GDSL domain-containing protein	Vigan.09G188600 VIGAN_09188600	Vigna angularis var. angularis	NA	hydrolase activity, acting on ester bonds [GO:0016788]	GO:0016788	hydrolase activity, acting on ester bonds [GO:0016788]	NA	NA
g21959.t1	120	tr|A0A0L9VQ60|A0A0L9VQ60_PHAAN	119	97.5	119	99.17	100	3	0	1	119	1	119	2.4e-63	L51_S25_CI-B8 domain-containing protein	LR48_Vigan11g004900	Phaseolus angularis (Azuki bean) (Vigna angularis)	NA	mitochondrion [GO:0005739]; ribosome [GO:0005840]; structural constituent of ribosome [GO:0003735]; mitochondrial translation [GO:0032543]	GO:0003735; GO:0005739; GO:0005840; GO:0032543	structural constituent of ribosome [GO:0003735]	mitochondrial translation [GO:0032543]	mitochondrion [GO:0005739]; ribosome [GO:0005840]
g21960.t1	817	tr|A0A1S3VDV3|A0A1S3VDV3_VIGRR	815	98.9	811	99.27	99.51	9	0	1	811	1	811	0	phosphoinositide phosphatase SAC2 isoform X2	LOC106774022	Vigna radiata var. radiata (Mung bean) (Phaseolus aureus)	NA	vacuolar membrane [GO:0005774]; phosphatidylinositol-3,5-bisphosphate 5-phosphatase activity [GO:0043813]; phosphatidylinositol dephosphorylation [GO:0046856]	GO:0005774; GO:0043813; GO:0046856	phosphatidylinositol-3,5-bisphosphate 5-phosphatase activity [GO:0043813]	phosphatidylinositol dephosphorylation [GO:0046856]	vacuolar membrane [GO:0005774]
g21961.t1	313	tr|A0A1S3V9R7|A0A1S3V9R7_VIGRR	312	99	312	99.68	100	3	0	1	312	1	312	3.9e-182	40S ribosomal protein SA	LOC106772956	Vigna radiata var. radiata (Mung bean) (Phaseolus aureus)	NA	cytosolic small ribosomal subunit [GO:0022627]; structural constituent of ribosome [GO:0003735]; ribosomal small subunit assembly [GO:0000028]; translation [GO:0006412]	GO:0000028; GO:0003735; GO:0006412; GO:0022627	structural constituent of ribosome [GO:0003735]	ribosomal small subunit assembly [GO:0000028]; translation [GO:0006412]	cytosolic small ribosomal subunit [GO:0022627]
g21961.t2	310	tr|A0A1S3VA58|A0A1S3VA58_VIGRR	309	99	309	99.68	100	3	0	1	309	1	309	1.2e-180	40S ribosomal protein SA	LOC106772956	Vigna radiata var. radiata (Mung bean) (Phaseolus aureus)	NA	cytosolic small ribosomal subunit [GO:0022627]; structural constituent of ribosome [GO:0003735]; ribosomal small subunit assembly [GO:0000028]; translation [GO:0006412]	GO:0000028; GO:0003735; GO:0006412; GO:0022627	structural constituent of ribosome [GO:0003735]	ribosomal small subunit assembly [GO:0000028]; translation [GO:0006412]	cytosolic small ribosomal subunit [GO:0022627]
g21962.t1	310	tr|A0A1S3VA40|A0A1S3VA40_VIGRR	309	99.7	309	99.68	100	1	0	1	309	1	309	5e-182	40S ribosomal protein SA	LOC106772900	Vigna radiata var. radiata (Mung bean) (Phaseolus aureus)	NA	cytosolic small ribosomal subunit [GO:0022627]; structural constituent of ribosome [GO:0003735]; ribosomal small subunit assembly [GO:0000028]; translation [GO:0006412]	GO:0000028; GO:0003735; GO:0006412; GO:0022627	structural constituent of ribosome [GO:0003735]	ribosomal small subunit assembly [GO:0000028]; translation [GO:0006412]	cytosolic small ribosomal subunit [GO:0022627]
g21963.t1	981	tr|A0A0L9VPN8|A0A0L9VPN8_PHAAN	980	96.6	982	100	100	29	2	1	980	1	980	0	CBF domain-containing protein	LR48_Vigan11g005300	Phaseolus angularis (Azuki bean) (Vigna angularis)	NA	nucleolus [GO:0005730]; polar nucleus fusion [GO:0010197]	GO:0005730; GO:0010197	NA	polar nucleus fusion [GO:0010197]	nucleolus [GO:0005730]
g21964.t1	135	tr|A0A1S3VEN4|A0A1S3VEN4_VIGRR	155	97	134	99.26	86.45	4	0	1	134	22	155	8.5e-70	17.4 kDa class III heat shock protein	LOC106774196	Vigna radiata var. radiata (Mung bean) (Phaseolus aureus)	NA	response to heat [GO:0009408]	GO:0009408	NA	response to heat [GO:0009408]	NA
g21965.t1	129	tr|A0A1S3VD11|A0A1S3VD11_VIGRR	128	99.2	128	99.22	100	1	0	1	128	1	128	1e-67	auxin-responsive protein SAUR50	LOC106773854	Vigna radiata var. radiata (Mung bean) (Phaseolus aureus)	NA	response to auxin [GO:0009733]	GO:0009733	NA	response to auxin [GO:0009733]	NA
g21966.t1	516	tr|A0A1S3VAN5|A0A1S3VAN5_VIGRR	515	99	515	99.81	100	5	0	1	515	1	515	2.6e-300	cytochrome P450 704B1	LOC106773103	Vigna radiata var. radiata (Mung bean) (Phaseolus aureus)	NA	heme binding [GO:0020037]; iron ion binding [GO:0005506]; oxidoreductase activity, acting on paired donors, with incorporation or reduction of molecular oxygen [GO:0016705]	GO:0005506; GO:0016705; GO:0020037	heme binding [GO:0020037]; iron ion binding [GO:0005506]; oxidoreductase activity, acting on paired donors, with incorporation or reduction of molecular oxygen [GO:0016705]	NA	NA
g21967.t1	227	tr|A0A1S3VC21|A0A1S3VC21_VIGRR	226	99.1	226	99.56	100	2	0	1	226	1	226	4.7e-129	probable complex I intermediate-associated protein 30	LOC106773611	Vigna radiata var. radiata (Mung bean) (Phaseolus aureus)	NA	mitochondrial respiratory chain complex I assembly [GO:0032981]	GO:0032981	NA	mitochondrial respiratory chain complex I assembly [GO:0032981]	NA
g21968.t1	208	tr|A0A1S3VEK2|A0A1S3VEK2_VIGRR	207	99.5	207	99.52	100	1	0	1	207	1	207	4.2e-116	uncharacterized protein LOC106774346 isoform X2	LOC106774346	Vigna radiata var. radiata (Mung bean) (Phaseolus aureus)	NA	NA	NA	NA	NA	NA
g21968.t2	213	tr|A0A1S3VEZ8|A0A1S3VEZ8_VIGRR	226	98.6	208	97.65	92.04	3	0	1	208	1	208	3.1e-114	uncharacterized protein LOC106774346 isoform X1	LOC106774346	Vigna radiata var. radiata (Mung bean) (Phaseolus aureus)	NA	NA	NA	NA	NA	NA
g21969.t1	115	tr|A0A1S3VD62|A0A1S3VD62_VIGRR	114	100	114	99.13	100	0	0	1	114	1	114	4.7e-61	dormancy-associated protein homolog 4 isoform X2	LOC106773895	Vigna radiata var. radiata (Mung bean) (Phaseolus aureus)	NA	NA	NA	NA	NA	NA
g21969.t2	121	tr|A0A1S3VCR2|A0A1S3VCR2_VIGRR	120	99.2	120	99.17	100	1	0	1	120	1	120	8.2e-64	dormancy-associated protein homolog 4 isoform X1	LOC106773895	Vigna radiata var. radiata (Mung bean) (Phaseolus aureus)	NA	NA	NA	NA	NA	NA
g21970.t1	90	tr|A0A3Q0FCS3|A0A3Q0FCS3_VIGRR	186	97.8	89	98.89	47.85	2	0	1	89	98	186	1.3e-42	Acyl carrier protein	LOC106773102	Vigna radiata var. radiata (Mung bean) (Phaseolus aureus)	NA	integral component of membrane [GO:0016021]; fatty acid biosynthetic process [GO:0006633]	GO:0006633; GO:0016021	NA	fatty acid biosynthetic process [GO:0006633]	integral component of membrane [GO:0016021]
g21971.t1	375	tr|A0A0L9VQ08|A0A0L9VQ08_PHAAN	374	98.9	374	99.73	100	4	0	1	374	1	374	5.4e-215	Uncharacterized protein	LR48_Vigan11g006000	Phaseolus angularis (Azuki bean) (Vigna angularis)	NA	DNA-binding transcription factor activity [GO:0003700]	GO:0003700	DNA-binding transcription factor activity [GO:0003700]	NA	NA
g21973.t1	1282	tr|A0A1S3VDA6|A0A1S3VDA6_VIGRR	1255	98.7	1236	96.41	98.49	14	1	48	1281	20	1255	0	uncharacterized protein LOC106774043	LOC106774043	Vigna radiata var. radiata (Mung bean) (Phaseolus aureus)	NA	NA	NA	NA	NA	NA
g21974.t1	426	tr|A0A3Q0FE83|A0A3Q0FE83_VIGRR	1505	98.5	412	96.71	27.38	5	1	1	411	1	412	3.5e-242	ABC transporter B family member 19	LOC106773101	Vigna radiata var. radiata (Mung bean) (Phaseolus aureus)	NA	integral component of membrane [GO:0016021]; ATP binding [GO:0005524]; ATPase activity [GO:0016887]; ATPase-coupled transmembrane transporter activity [GO:0042626]	GO:0005524; GO:0016021; GO:0016887; GO:0042626	ATPase activity [GO:0016887]; ATPase-coupled transmembrane transporter activity [GO:0042626]; ATP binding [GO:0005524]	NA	integral component of membrane [GO:0016021]
g21975.t1	1059	tr|A0A3Q0FE83|A0A3Q0FE83_VIGRR	1505	98.9	1058	99.91	70.3	12	0	1	1058	448	1505	0	ABC transporter B family member 19	LOC106773101	Vigna radiata var. radiata (Mung bean) (Phaseolus aureus)	NA	integral component of membrane [GO:0016021]; ATP binding [GO:0005524]; ATPase activity [GO:0016887]; ATPase-coupled transmembrane transporter activity [GO:0042626]	GO:0005524; GO:0016021; GO:0016887; GO:0042626	ATPase activity [GO:0016887]; ATPase-coupled transmembrane transporter activity [GO:0042626]; ATP binding [GO:0005524]	NA	integral component of membrane [GO:0016021]
g21976.t1	529	tr|A0A0S3SZ89|A0A0S3SZ89_PHAAN	535	96.8	535	100	100	10	1	1	528	1	535	1.8e-293	Uncharacterized protein	Vigan.09G190700 VIGAN_09190700	Vigna angularis var. angularis	NA	NA	NA	NA	NA	NA
g21977.t1	313	tr|A0A445JS53|A0A445JS53_GLYSO	273	90.1	263	84.03	96.34	12	2	50	312	25	273	2.5e-128	25.3 kDa vesicle transport protein isoform A (25.3 kDa vesicle transport protein isoform B) (Fragment)	D0Y65_016856	Glycine soja (Wild soybean)	NA	integral component of membrane [GO:0016021]; protein transport [GO:0015031]; vesicle-mediated transport [GO:0016192]	GO:0015031; GO:0016021; GO:0016192	NA	protein transport [GO:0015031]; vesicle-mediated transport [GO:0016192]	integral component of membrane [GO:0016021]
g21978.t1	463	tr|A0A0S3SZ33|A0A0S3SZ33_PHAAN	457	92.9	462	99.78	100	28	2	1	462	1	457	8.1e-253	Uncharacterized protein	Vigan.09G190900 VIGAN_09190900	Vigna angularis var. angularis	NA	DNA binding [GO:0003677]; metal ion binding [GO:0046872]	GO:0003677; GO:0046872	DNA binding [GO:0003677]; metal ion binding [GO:0046872]	NA	NA
g21979.t1	1282	tr|A0A1S3VDH7|A0A1S3VDH7_VIGRR	1288	99	1289	100	100	4	5	1	1281	1	1288	0	uncharacterized protein LOC106774088 isoform X2	LOC106774088	Vigna radiata var. radiata (Mung bean) (Phaseolus aureus)	NA	SAGA complex [GO:0000124]; transcription coregulator activity [GO:0003712]	GO:0000124; GO:0003712	transcription coregulator activity [GO:0003712]	NA	SAGA complex [GO:0000124]
g21981.t1	561	tr|A0A1S3VEE6|A0A1S3VEE6_VIGRR	1084	98.9	565	100	52.12	1	1	1	560	520	1084	0	Nuclear pore complex protein	LOC106774194	Vigna radiata var. radiata (Mung bean) (Phaseolus aureus)	NA	nuclear membrane [GO:0031965]; nuclear pore outer ring [GO:0031080]; structural constituent of nuclear pore [GO:0017056]; mRNA export from nucleus [GO:0006406]; protein import into nucleus [GO:0006606]	GO:0006406; GO:0006606; GO:0017056; GO:0031080; GO:0031965	structural constituent of nuclear pore [GO:0017056]	mRNA export from nucleus [GO:0006406]; protein import into nucleus [GO:0006606]	nuclear membrane [GO:0031965]; nuclear pore outer ring [GO:0031080]
g21982.t1	528	tr|A0A3Q0FD24|A0A3Q0FD24_VIGRR	1105	96	527	99.81	47.69	12	1	1	527	1	518	8.8e-296	Nuclear pore complex protein	LOC106774194	Vigna radiata var. radiata (Mung bean) (Phaseolus aureus)	NA	nuclear membrane [GO:0031965]; nuclear pore outer ring [GO:0031080]; structural constituent of nuclear pore [GO:0017056]; mRNA export from nucleus [GO:0006406]; protein import into nucleus [GO:0006606]	GO:0006406; GO:0006606; GO:0017056; GO:0031080; GO:0031965	structural constituent of nuclear pore [GO:0017056]	mRNA export from nucleus [GO:0006406]; protein import into nucleus [GO:0006606]	nuclear membrane [GO:0031965]; nuclear pore outer ring [GO:0031080]
g21983.t1	467	tr|A0A3Q0FDT2|A0A3Q0FDT2_VIGRR	270	99	203	43.47	75.19	2	0	1	203	21	223	4.1e-111	DNA-directed RNA polymerase III subunit rpc6-like isoform X1	LOC106772934	Vigna radiata var. radiata (Mung bean) (Phaseolus aureus)	NA	RNA polymerase III complex [GO:0005666]; DNA-directed 5'-3' RNA polymerase activity [GO:0003899]; transcription by RNA polymerase III [GO:0006383]	GO:0003899; GO:0005666; GO:0006383	DNA-directed 5'-3' RNA polymerase activity [GO:0003899]	transcription by RNA polymerase III [GO:0006383]	RNA polymerase III complex [GO:0005666]
g21984.t1	444	tr|A0A1S3VE87|A0A1S3VE87_VIGRR	421	100	405	91.22	96.2	0	0	1	405	1	405	3.5e-237	oligouridylate-binding protein 1B isoform X2	LOC106774193	Vigna radiata var. radiata (Mung bean) (Phaseolus aureus)	NA	RNA binding [GO:0003723]	GO:0003723	RNA binding [GO:0003723]	NA	NA
g21984.t2	445	tr|A0A1S3VEM9|A0A1S3VEM9_VIGRR	422	100	406	91.24	96.21	0	0	1	406	1	406	9.2e-238	oligouridylate-binding protein 1B isoform X1	LOC106774193	Vigna radiata var. radiata (Mung bean) (Phaseolus aureus)	NA	RNA binding [GO:0003723]	GO:0003723	RNA binding [GO:0003723]	NA	NA
g21986.t1	234	tr|A0A1S3V9X6|A0A1S3V9X6_VIGRR	233	97.9	233	99.57	100	5	0	1	233	1	233	2.2e-126	protein TIFY 10A	LOC106773006	Vigna radiata var. radiata (Mung bean) (Phaseolus aureus)	NA	NA	NA	NA	NA	NA
g21987.t1	689	tr|A0A1S3VAU2|A0A1S3VAU2_VIGRR	692	96	693	100	100	22	2	1	688	1	692	0	pollen receptor-like kinase 3	LOC106773100	Vigna radiata var. radiata (Mung bean) (Phaseolus aureus)	NA	integral component of membrane [GO:0016021]; ATP binding [GO:0005524]; protein kinase activity [GO:0004672]	GO:0004672; GO:0005524; GO:0016021	ATP binding [GO:0005524]; protein kinase activity [GO:0004672]	NA	integral component of membrane [GO:0016021]
g21988.t1	605	tr|A0A1S3VER5|A0A1S3VER5_VIGRR	649	99.8	604	99.83	93.07	1	0	1	604	46	649	0	Exocyst subunit Exo70 family protein	LOC106774278	Vigna radiata var. radiata (Mung bean) (Phaseolus aureus)	NA	exocyst [GO:0000145]; exocytosis [GO:0006887]; protein transport [GO:0015031]	GO:0000145; GO:0006887; GO:0015031	NA	exocytosis [GO:0006887]; protein transport [GO:0015031]	exocyst [GO:0000145]
g21989.t1	508	tr|A0A1S3VEL1|A0A1S3VEL1_VIGRR	507	99	507	99.8	100	5	0	1	507	1	507	1.2e-294	transmembrane protein 87A	LOC106774347	Vigna radiata var. radiata (Mung bean) (Phaseolus aureus)	NA	integral component of membrane [GO:0016021]	GO:0016021	NA	NA	integral component of membrane [GO:0016021]
g21990.t1	149	tr|A0A3Q0FCH8|A0A3Q0FCH8_VIGRR	148	100	148	99.33	100	0	0	1	148	1	148	9.4e-78	U6 snRNA-associated Sm-like protein LSm1	LOC106774242 LSM1	Vigna radiata var. radiata (Mung bean) (Phaseolus aureus)	NA	integral component of membrane [GO:0016021]; P-body [GO:0000932]; RNA cap binding [GO:0000339]; mRNA processing [GO:0006397]; nuclear-transcribed mRNA catabolic process [GO:0000956]	GO:0000339; GO:0000932; GO:0000956; GO:0006397; GO:0016021	RNA cap binding [GO:0000339]	mRNA processing [GO:0006397]; nuclear-transcribed mRNA catabolic process [GO:0000956]	integral component of membrane [GO:0016021]; P-body [GO:0000932]
g21991.t1	129	tr|C6SZ12|C6SZ12_SOYBN	128	100	128	99.22	100	0	0	1	128	1	128	1.9e-66	U6 snRNA-associated Sm-like protein LSm1	100306352 LSM1 GLYMA_07G040900	Glycine max (Soybean) (Glycine hispida)	NA	Lsm1-7-Pat1 complex [GO:1990726]; P-body [GO:0000932]; RNA binding [GO:0003723]; RNA cap binding [GO:0000339]; deadenylation-dependent decapping of nuclear-transcribed mRNA [GO:0000290]; mRNA processing [GO:0006397]; RNA metabolic process [GO:0016070]	GO:0000290; GO:0000339; GO:0000932; GO:0003723; GO:0006397; GO:0016070; GO:1990726	RNA binding [GO:0003723]; RNA cap binding [GO:0000339]	deadenylation-dependent decapping of nuclear-transcribed mRNA [GO:0000290]; mRNA processing [GO:0006397]; RNA metabolic process [GO:0016070]	Lsm1-7-Pat1 complex [GO:1990726]; P-body [GO:0000932]
g21993.t1	305	tr|A0A1S3VA93|A0A1S3VA93_VIGRR	261	98.4	257	84.26	98.47	4	0	1	257	1	257	7.4e-146	uncharacterized protein LOC106773099	LOC106773099	Vigna radiata var. radiata (Mung bean) (Phaseolus aureus)	NA	NA	NA	NA	NA	NA
g21994.t1	179	tr|A0A1S3VD58|A0A1S3VD58_VIGRR	178	97.8	178	99.44	100	4	0	1	178	1	178	7e-96	Nucleoside diphosphate kinase (EC 2.7.4.6)	LOC106773822	Vigna radiata var. radiata (Mung bean) (Phaseolus aureus)	NA	ATP binding [GO:0005524]; nucleoside diphosphate kinase activity [GO:0004550]; CTP biosynthetic process [GO:0006241]; GTP biosynthetic process [GO:0006183]; UTP biosynthetic process [GO:0006228]	GO:0004550; GO:0005524; GO:0006183; GO:0006228; GO:0006241	ATP binding [GO:0005524]; nucleoside diphosphate kinase activity [GO:0004550]	CTP biosynthetic process [GO:0006241]; GTP biosynthetic process [GO:0006183]; UTP biosynthetic process [GO:0006228]	NA
g21995.t1	726	tr|A0A1S3VEG5|A0A1S3VEG5_VIGRR	751	94.7	751	100	100	14	1	1	725	1	751	0	uncharacterized protein LOC106774149	LOC106774149	Vigna radiata var. radiata (Mung bean) (Phaseolus aureus)	NA	NA	NA	NA	NA	NA
g21995.t2	752	tr|A0A1S3VEG5|A0A1S3VEG5_VIGRR	751	98.1	751	99.87	100	14	0	1	751	1	751	0	uncharacterized protein LOC106774149	LOC106774149	Vigna radiata var. radiata (Mung bean) (Phaseolus aureus)	NA	NA	NA	NA	NA	NA
g21996.t1	656	tr|A0A1S3VEB5|A0A1S3VEB5_VIGRR	655	99.2	655	99.85	100	5	0	1	655	1	655	0	uncharacterized protein LOC106774282 isoform X1	LOC106774282	Vigna radiata var. radiata (Mung bean) (Phaseolus aureus)	NA	lipid catabolic process [GO:0016042]	GO:0016042	NA	lipid catabolic process [GO:0016042]	NA
g21997.t1	181	tr|A0A1S3VBK7|A0A1S3VBK7_VIGRR	160	99.4	160	88.4	100	1	0	21	180	1	160	5.5e-88	uncharacterized protein LOC106773555	LOC106773555	Vigna radiata var. radiata (Mung bean) (Phaseolus aureus)	NA	NA	NA	NA	NA	NA
g21998.t1	651	tr|A0A1S3VEV8|A0A1S3VEV8_VIGRR	650	98.2	650	99.85	100	12	0	1	650	1	650	0	cation/calcium exchanger 4	LOC106774317	Vigna radiata var. radiata (Mung bean) (Phaseolus aureus)	NA	integral component of membrane [GO:0016021]; transmembrane transport [GO:0055085]	GO:0016021; GO:0055085	NA	transmembrane transport [GO:0055085]	integral component of membrane [GO:0016021]
g21999.t1	422	tr|A0A1S3VDL9|A0A1S3VDL9_VIGRR	781	98.3	287	68.01	36.75	5	0	2	288	7	293	2.4e-163	subtilisin-like protease SBT1.4	LOC106774116	Vigna radiata var. radiata (Mung bean) (Phaseolus aureus)	NA	serine-type endopeptidase activity [GO:0004252]	GO:0004252	serine-type endopeptidase activity [GO:0004252]	NA	NA
g22000.t1	125	tr|A0A0L9VQN3|A0A0L9VQN3_PHAAN	129	93	129	100	100	4	2	1	124	1	129	6.3e-59	Uncharacterized protein	LR48_Vigan11g008600 LR48_Vigan11g008700	Phaseolus angularis (Azuki bean) (Vigna angularis)	NA	NA	NA	NA	NA	NA
g22001.t1	922	tr|A0A1S3VDU5|A0A1S3VDU5_VIGRR	919	99.6	921	99.89	100	2	1	1	921	1	919	0	Lipoxygenase (EC 1.13.11.-)	LOC106774108	Vigna radiata var. radiata (Mung bean) (Phaseolus aureus)	PATHWAY: Lipid metabolism; oxylipin biosynthesis. {ECO:0000256|RuleBase:RU003975}.	cytoplasm [GO:0005737]; metal ion binding [GO:0046872]; oxidoreductase activity, acting on single donors with incorporation of molecular oxygen, incorporation of two atoms of oxygen [GO:0016702]; oxylipin biosynthetic process [GO:0031408]	GO:0005737; GO:0016702; GO:0031408; GO:0046872	metal ion binding [GO:0046872]; oxidoreductase activity, acting on single donors with incorporation of molecular oxygen, incorporation of two atoms of oxygen [GO:0016702]	oxylipin biosynthetic process [GO:0031408]	cytoplasm [GO:0005737]
g22002.t1	338	tr|A0A0S3SZH7|A0A0S3SZH7_PHAAN	512	97.4	306	90.53	59.77	8	0	1	306	1	306	1.5e-171	Uncharacterized protein	Vigan.09G193100 VIGAN_09193100	Vigna angularis var. angularis	NA	integral component of membrane [GO:0016021]; heme binding [GO:0020037]; iron ion binding [GO:0005506]; monooxygenase activity [GO:0004497]; oxidoreductase activity, acting on paired donors, with incorporation or reduction of molecular oxygen [GO:0016705]	GO:0004497; GO:0005506; GO:0016021; GO:0016705; GO:0020037	heme binding [GO:0020037]; iron ion binding [GO:0005506]; monooxygenase activity [GO:0004497]; oxidoreductase activity, acting on paired donors, with incorporation or reduction of molecular oxygen [GO:0016705]	NA	integral component of membrane [GO:0016021]
g22003.t1	196	tr|A0A0S3SZU6|A0A0S3SZU6_PHAAN	464	100	105	53.57	22.63	0	0	91	195	360	464	3.3e-54	Protein kinase domain-containing protein	Vigan.09G193200 VIGAN_09193200	Vigna angularis var. angularis	NA	ATP binding [GO:0005524]; protein serine/threonine kinase activity [GO:0004674]	GO:0004674; GO:0005524	ATP binding [GO:0005524]; protein serine/threonine kinase activity [GO:0004674]	NA	NA
g22004.t1	275	tr|A0A1S3VRK7|A0A1S3VRK7_VIGRR	281	94	281	100	100	10	1	1	274	1	281	2.4e-151	pentatricopeptide repeat-containing protein At4g18975, chloroplastic	LOC106777783	Vigna radiata var. radiata (Mung bean) (Phaseolus aureus)	NA	NA	NA	NA	NA	NA
g22005.t1	403	tr|A0A445HWW4|A0A445HWW4_GLYSO	559	80.5	298	73.95	53.31	38	1	108	385	133	430	7e-136	BED-type domain-containing protein	D0Y65_028822	Glycine soja (Wild soybean)	NA	DNA binding [GO:0003677]; protein dimerization activity [GO:0046983]	GO:0003677; GO:0046983	DNA binding [GO:0003677]; protein dimerization activity [GO:0046983]	NA	NA
g22006.t1	148	tr|A0A4D6LT74|A0A4D6LT74_VIGUN	147	100	147	99.32	100	0	0	1	147	1	147	2.5e-78	Calcium-binding protein CML	DEO72_LG4g2554	Vigna unguiculata (Cowpea)	NA	calcium ion binding [GO:0005509]	GO:0005509	calcium ion binding [GO:0005509]	NA	NA
g22007.t1	717	tr|A0A1S3VDZ1|A0A1S3VDZ1_VIGRR	716	99.4	716	99.86	100	4	0	1	716	1	716	0	GTP diphosphokinase (EC 2.7.6.5)	LOC106774133	Vigna radiata var. radiata (Mung bean) (Phaseolus aureus)	NA	ATP binding [GO:0005524]; GTP binding [GO:0005525]; GTP diphosphokinase activity [GO:0008728]; kinase activity [GO:0016301]; guanosine tetraphosphate metabolic process [GO:0015969]	GO:0005524; GO:0005525; GO:0008728; GO:0015969; GO:0016301	ATP binding [GO:0005524]; GTP binding [GO:0005525]; GTP diphosphokinase activity [GO:0008728]; kinase activity [GO:0016301]	guanosine tetraphosphate metabolic process [GO:0015969]	NA
g22008.t1	132	tr|A0A1S3VDB5|A0A1S3VDB5_VIGRR	130	94.7	131	99.24	100	6	1	1	131	1	130	6.4e-62	uncharacterized protein LOC106773949	LOC106773949	Vigna radiata var. radiata (Mung bean) (Phaseolus aureus)	NA	integral component of membrane [GO:0016021]	GO:0016021	NA	NA	integral component of membrane [GO:0016021]
g22009.t1	389	tr|A0A4D6MNQ2|A0A4D6MNQ2_VIGUN	388	92.8	388	99.74	100	28	0	1	388	1	388	5.4e-210	RING-type E3 ubiquitin transferase (EC 2.3.2.27)	DEO72_LG8g395	Vigna unguiculata (Cowpea)	NA	integral component of membrane [GO:0016021]; metal ion binding [GO:0046872]; ubiquitin-protein transferase activity [GO:0004842]; organelle organization [GO:0006996]	GO:0004842; GO:0006996; GO:0016021; GO:0046872	metal ion binding [GO:0046872]; ubiquitin-protein transferase activity [GO:0004842]	organelle organization [GO:0006996]	integral component of membrane [GO:0016021]
g22010.t1	538	tr|A0A1S3VCV5|A0A1S3VCV5_VIGRR	540	98.7	537	99.81	99.44	7	0	1	537	3	539	0	scarecrow-like protein 29	LOC106773935	Vigna radiata var. radiata (Mung bean) (Phaseolus aureus)	NA	nucleus [GO:0005634]; hormone biosynthetic process [GO:0042446]; regulation of secondary shoot formation [GO:2000032]	GO:0005634; GO:0042446; GO:2000032	NA	hormone biosynthetic process [GO:0042446]; regulation of secondary shoot formation [GO:2000032]	nucleus [GO:0005634]
g22011.t1	146	tr|A0A0S3SZF3|A0A0S3SZF3_PHAAN	145	97.9	145	99.32	100	3	0	1	145	1	145	5e-76	Uncharacterized protein	Vigan.09G193900 VIGAN_09193900	Vigna angularis var. angularis	NA	protein disulfide oxidoreductase activity [GO:0015035]; protein import into mitochondrial intermembrane space [GO:0045041]	GO:0015035; GO:0045041	protein disulfide oxidoreductase activity [GO:0015035]	protein import into mitochondrial intermembrane space [GO:0045041]	NA
g22011.t2	148	tr|A0A0S3SZF3|A0A0S3SZF3_PHAAN	145	96.6	147	99.32	100	3	1	1	147	1	145	1.6e-74	Uncharacterized protein	Vigan.09G193900 VIGAN_09193900	Vigna angularis var. angularis	NA	protein disulfide oxidoreductase activity [GO:0015035]; protein import into mitochondrial intermembrane space [GO:0045041]	GO:0015035; GO:0045041	protein disulfide oxidoreductase activity [GO:0015035]	protein import into mitochondrial intermembrane space [GO:0045041]	NA
g22012.t1	161	tr|A0A0L9VPS5|A0A0L9VPS5_PHAAN	209	68.8	144	89.44	68.9	45	0	17	160	66	209	5.1e-53	Germin-like protein	LR48_Vigan11g009800	Phaseolus angularis (Azuki bean) (Vigna angularis)	NA	apoplast [GO:0048046]; cell wall [GO:0005618]; manganese ion binding [GO:0030145]; nutrient reservoir activity [GO:0045735]	GO:0005618; GO:0030145; GO:0045735; GO:0048046	manganese ion binding [GO:0030145]; nutrient reservoir activity [GO:0045735]	NA	apoplast [GO:0048046]; cell wall [GO:0005618]
g22012.t2	261	tr|A0A0L9VPS5|A0A0L9VPS5_PHAAN	209	68.8	144	55.17	68.9	45	0	117	260	66	209	8.2e-53	Germin-like protein	LR48_Vigan11g009800	Phaseolus angularis (Azuki bean) (Vigna angularis)	NA	apoplast [GO:0048046]; cell wall [GO:0005618]; manganese ion binding [GO:0030145]; nutrient reservoir activity [GO:0045735]	GO:0005618; GO:0030145; GO:0045735; GO:0048046	manganese ion binding [GO:0030145]; nutrient reservoir activity [GO:0045735]	NA	apoplast [GO:0048046]; cell wall [GO:0005618]
g22014.t1	211	tr|A0A0S3SZ61|A0A0S3SZ61_PHAAN	209	69	210	99.53	100	63	1	1	210	2	209	6e-78	Germin-like protein	Vigan.09G194300 VIGAN_09194300	Vigna angularis var. angularis	NA	apoplast [GO:0048046]; cell wall [GO:0005618]; manganese ion binding [GO:0030145]; nutrient reservoir activity [GO:0045735]	GO:0005618; GO:0030145; GO:0045735; GO:0048046	manganese ion binding [GO:0030145]; nutrient reservoir activity [GO:0045735]	NA	apoplast [GO:0048046]; cell wall [GO:0005618]
g22015.t1	209	tr|A0A1S3VAI5|A0A1S3VAI5_VIGRR	214	82.7	208	99.52	97.2	36	0	1	208	7	214	9.1e-95	Germin-like protein	LOC106773097	Vigna radiata var. radiata (Mung bean) (Phaseolus aureus)	NA	apoplast [GO:0048046]; cell wall [GO:0005618]; manganese ion binding [GO:0030145]; nutrient reservoir activity [GO:0045735]	GO:0005618; GO:0030145; GO:0045735; GO:0048046	manganese ion binding [GO:0030145]; nutrient reservoir activity [GO:0045735]	NA	apoplast [GO:0048046]; cell wall [GO:0005618]
g22017.t1	211	tr|A0A0S3SZ61|A0A0S3SZ61_PHAAN	209	71.9	210	99.53	100	57	1	1	210	2	209	1.5e-81	Germin-like protein	Vigan.09G194300 VIGAN_09194300	Vigna angularis var. angularis	NA	apoplast [GO:0048046]; cell wall [GO:0005618]; manganese ion binding [GO:0030145]; nutrient reservoir activity [GO:0045735]	GO:0005618; GO:0030145; GO:0045735; GO:0048046	manganese ion binding [GO:0030145]; nutrient reservoir activity [GO:0045735]	NA	apoplast [GO:0048046]; cell wall [GO:0005618]
g22018.t1	105	tr|A0A0S3RNC6|A0A0S3RNC6_PHAAN	2135	86.5	104	99.05	4.87	14	0	1	104	537	640	4.8e-44	C2 domain-containing protein	Vigan.03G204900 VIGAN_03204900	Vigna angularis var. angularis	NA	NA	NA	NA	NA	NA
g22019.t1	211	tr|A0A0S3SZ61|A0A0S3SZ61_PHAAN	209	71.4	210	99.53	100	58	1	1	210	2	209	1.9e-79	Germin-like protein	Vigan.09G194300 VIGAN_09194300	Vigna angularis var. angularis	NA	apoplast [GO:0048046]; cell wall [GO:0005618]; manganese ion binding [GO:0030145]; nutrient reservoir activity [GO:0045735]	GO:0005618; GO:0030145; GO:0045735; GO:0048046	manganese ion binding [GO:0030145]; nutrient reservoir activity [GO:0045735]	NA	apoplast [GO:0048046]; cell wall [GO:0005618]
g22020.t1	87	tr|A0A0S3RNC6|A0A0S3RNC6_PHAAN	2135	89.3	84	96.55	3.93	9	0	3	86	538	621	4e-36	C2 domain-containing protein	Vigan.03G204900 VIGAN_03204900	Vigna angularis var. angularis	NA	NA	NA	NA	NA	NA
g22021.t1	211	tr|A0A0S3SZ61|A0A0S3SZ61_PHAAN	209	70.5	210	99.53	100	60	1	1	210	2	209	4.6e-78	Germin-like protein	Vigan.09G194300 VIGAN_09194300	Vigna angularis var. angularis	NA	apoplast [GO:0048046]; cell wall [GO:0005618]; manganese ion binding [GO:0030145]; nutrient reservoir activity [GO:0045735]	GO:0005618; GO:0030145; GO:0045735; GO:0048046	manganese ion binding [GO:0030145]; nutrient reservoir activity [GO:0045735]	NA	apoplast [GO:0048046]; cell wall [GO:0005618]
g22022.t1	214	tr|A0A0S3T030|A0A0S3T030_PHAAN	213	85.4	213	99.53	100	31	0	1	213	1	213	7.8e-102	Germin-like protein	Vigan.09G194500 Vigan.09G194400 VIGAN_09194400 VIGAN_09194500	Vigna angularis var. angularis	NA	apoplast [GO:0048046]; cell wall [GO:0005618]; manganese ion binding [GO:0030145]; nutrient reservoir activity [GO:0045735]	GO:0005618; GO:0030145; GO:0045735; GO:0048046	manganese ion binding [GO:0030145]; nutrient reservoir activity [GO:0045735]	NA	apoplast [GO:0048046]; cell wall [GO:0005618]
g22023.t1	214	tr|A0A0S3T030|A0A0S3T030_PHAAN	213	85.4	213	99.53	100	31	0	1	213	1	213	7.8e-102	Germin-like protein	Vigan.09G194500 Vigan.09G194400 VIGAN_09194400 VIGAN_09194500	Vigna angularis var. angularis	NA	apoplast [GO:0048046]; cell wall [GO:0005618]; manganese ion binding [GO:0030145]; nutrient reservoir activity [GO:0045735]	GO:0005618; GO:0030145; GO:0045735; GO:0048046	manganese ion binding [GO:0030145]; nutrient reservoir activity [GO:0045735]	NA	apoplast [GO:0048046]; cell wall [GO:0005618]
g22024.t1	208	tr|A0A0S3SZJ4|A0A0S3SZJ4_PHAAN	208	97.1	207	99.52	99.52	5	1	1	207	3	208	2.6e-110	Germin-like protein	Vigan.09G194800 VIGAN_09194800	Vigna angularis var. angularis	NA	apoplast [GO:0048046]; cell wall [GO:0005618]; manganese ion binding [GO:0030145]; nutrient reservoir activity [GO:0045735]	GO:0005618; GO:0030145; GO:0045735; GO:0048046	manganese ion binding [GO:0030145]; nutrient reservoir activity [GO:0045735]	NA	apoplast [GO:0048046]; cell wall [GO:0005618]
g22025.t1	210	tr|A0A1S3VBK2|A0A1S3VBK2_VIGRR	209	97.1	209	99.52	100	6	0	1	209	1	209	6.3e-112	Germin-like protein	LOC106773556	Vigna radiata var. radiata (Mung bean) (Phaseolus aureus)	NA	apoplast [GO:0048046]; cell wall [GO:0005618]; manganese ion binding [GO:0030145]; nutrient reservoir activity [GO:0045735]	GO:0005618; GO:0030145; GO:0045735; GO:0048046	manganese ion binding [GO:0030145]; nutrient reservoir activity [GO:0045735]	NA	apoplast [GO:0048046]; cell wall [GO:0005618]
g22026.t1	340	tr|A0A1S3VA88|A0A1S3VA88_VIGRR	339	99.4	339	99.71	100	2	0	1	339	1	339	1.4e-201	growth-regulating factor 5	LOC106773094	Vigna radiata var. radiata (Mung bean) (Phaseolus aureus)	NA	nucleus [GO:0005634]; ATP binding [GO:0005524]; developmental process [GO:0032502]; regulation of transcription, DNA-templated [GO:0006355]; transcription, DNA-templated [GO:0006351]	GO:0005524; GO:0005634; GO:0006351; GO:0006355; GO:0032502	ATP binding [GO:0005524]	developmental process [GO:0032502]; regulation of transcription, DNA-templated [GO:0006355]; transcription, DNA-templated [GO:0006351]	nucleus [GO:0005634]
g22027.t1	164	tr|A0A0S3T0F2|A0A0S3T0F2_PHAAN	160	94.5	163	99.39	100	6	1	1	163	1	160	1.7e-88	Uncharacterized protein	Vigan.09G195200 VIGAN_09195200	Vigna angularis var. angularis	NA	integral component of membrane [GO:0016021]	GO:0016021	NA	NA	integral component of membrane [GO:0016021]
g22029.t1	652	tr|A0A1S3VCP7|A0A1S3VCP7_VIGRR	585	94.1	610	93.56	100	4	5	44	651	6	585	0	AP2-like ethylene-responsive transcription factor AIL1 isoform X2	LOC106773672	Vigna radiata var. radiata (Mung bean) (Phaseolus aureus)	NA	nucleus [GO:0005634]; DNA binding [GO:0003677]; DNA-binding transcription factor activity [GO:0003700]	GO:0003677; GO:0003700; GO:0005634	DNA binding [GO:0003677]; DNA-binding transcription factor activity [GO:0003700]	NA	nucleus [GO:0005634]
g22030.t1	172	tr|A0A1S3VAA7|A0A1S3VAA7_VIGRR	171	98.2	171	99.42	100	3	0	1	171	1	171	1.6e-92	Ubiquitin-like protein ATG12	LOC106772997	Vigna radiata var. radiata (Mung bean) (Phaseolus aureus)	NA	cytoplasm [GO:0005737]; autophagosome assembly [GO:0000045]	GO:0000045; GO:0005737	NA	autophagosome assembly [GO:0000045]	cytoplasm [GO:0005737]
g22032.t1	185	tr|A0A1S3VAM7|A0A1S3VAM7_VIGRR	292	97.7	175	94.59	59.93	4	0	10	184	118	292	2.4e-99	myb-related protein 308-like	LOC106773093	Vigna radiata var. radiata (Mung bean) (Phaseolus aureus)	NA	nucleus [GO:0005634]	GO:0005634	NA	NA	nucleus [GO:0005634]
g22033.t1	272	tr|A0A3Q0FE53|A0A3Q0FE53_VIGRR	270	98.5	271	99.63	100	3	1	1	271	1	270	5.6e-153	transcription factor WER-like isoform X1	LOC106773092	Vigna radiata var. radiata (Mung bean) (Phaseolus aureus)	NA	nucleus [GO:0005634]	GO:0005634	NA	NA	nucleus [GO:0005634]
g22034.t1	1036	tr|A0A1S3VDQ9|A0A1S3VDQ9_VIGRR	1064	98	614	59.27	57.71	8	3	385	994	440	1053	0	transcription initiation factor TFIID subunit 12b	LOC106774141	Vigna radiata var. radiata (Mung bean) (Phaseolus aureus)	NA	integral component of membrane [GO:0016021]; SAGA complex [GO:0000124]; SLIK (SAGA-like) complex [GO:0046695]; transcription factor TFIID complex [GO:0005669]; protein heterodimerization activity [GO:0046982]; translation initiation factor activity [GO:0003743]; DNA-templated transcription, initiation [GO:0006352]	GO:0000124; GO:0003743; GO:0005669; GO:0006352; GO:0016021; GO:0046695; GO:0046982	protein heterodimerization activity [GO:0046982]; translation initiation factor activity [GO:0003743]	DNA-templated transcription, initiation [GO:0006352]	integral component of membrane [GO:0016021]; SAGA complex [GO:0000124]; SLIK (SAGA-like) complex [GO:0046695]; transcription factor TFIID complex [GO:0005669]
g22036.t1	1402	tr|A0A1S3VDP9|A0A1S3VDP9_VIGRR	1399	98.1	1409	100	100	9	2	1	1401	1	1399	0	uncharacterized protein LOC106774037	LOC106774037	Vigna radiata var. radiata (Mung bean) (Phaseolus aureus)	NA	helicase activity [GO:0004386]	GO:0004386	helicase activity [GO:0004386]	NA	NA
g22038.t1	115	tr|A0A1S3VBN8|A0A1S3VBN8_VIGRR	114	99.1	114	99.13	100	1	0	1	114	1	114	6e-56	protein ELF4-LIKE 4	LOC106773576	Vigna radiata var. radiata (Mung bean) (Phaseolus aureus)	NA	nucleus [GO:0005634]; positive regulation of circadian rhythm [GO:0042753]; rhythmic process [GO:0048511]	GO:0005634; GO:0042753; GO:0048511	NA	positive regulation of circadian rhythm [GO:0042753]; rhythmic process [GO:0048511]	nucleus [GO:0005634]
g22039.t1	387	tr|A0A1S3VF33|A0A1S3VF33_VIGRR	399	100	386	99.74	96.74	0	0	1	386	14	399	1.1e-223	developmentally-regulated G-protein 2	LOC106774365	Vigna radiata var. radiata (Mung bean) (Phaseolus aureus)	NA	GTP binding [GO:0005525]	GO:0005525	GTP binding [GO:0005525]	NA	NA
g22040.t1	666	tr|A0A1S3VDC3|A0A1S3VDC3_VIGRR	654	98	639	95.95	97.71	12	1	1	639	1	638	0	uncharacterized protein LOC106774054 isoform X2	LOC106774054	Vigna radiata var. radiata (Mung bean) (Phaseolus aureus)	NA	nucleus [GO:0005634]	GO:0005634	NA	NA	nucleus [GO:0005634]
g22040.t2	670	tr|A0A0L9T5F8|A0A0L9T5F8_PHAAN	658	95.1	668	99.7	100	22	3	1	668	1	657	0	HTH myb-type domain-containing protein	LR48_Vigan192s001500	Phaseolus angularis (Azuki bean) (Vigna angularis)	NA	nucleus [GO:0005634]	GO:0005634	NA	NA	nucleus [GO:0005634]
g22041.t1	553	tr|A0A1S3VDK8|A0A1S3VDK8_VIGRR	1060	93.3	552	99.82	52.08	33	1	1	552	510	1057	1e-299	ADP-ribosyl cyclase/cyclic ADP-ribose hydrolase (EC 3.2.2.6)	LOC106774053	Vigna radiata var. radiata (Mung bean) (Phaseolus aureus)	NA	ADP binding [GO:0043531]; NAD(P)+ nucleosidase activity [GO:0050135]; NAD+ nucleotidase, cyclic ADP-ribose generating [GO:0061809]; defense response [GO:0006952]; signal transduction [GO:0007165]	GO:0006952; GO:0007165; GO:0043531; GO:0050135; GO:0061809	ADP binding [GO:0043531]; NAD(P)+ nucleosidase activity [GO:0050135]; NAD+ nucleotidase, cyclic ADP-ribose generating [GO:0061809]	defense response [GO:0006952]; signal transduction [GO:0007165]	NA
g22042.t1	621	tr|A0A0L9T5D8|A0A0L9T5D8_PHAAN	1084	89.8	597	96.14	55.07	52	1	30	617	435	1031	1.7e-306	ADP-ribosyl cyclase/cyclic ADP-ribose hydrolase (EC 3.2.2.6)	LR48_Vigan192s001800	Phaseolus angularis (Azuki bean) (Vigna angularis)	NA	integral component of membrane [GO:0016021]; ADP binding [GO:0043531]; NAD(P)+ nucleosidase activity [GO:0050135]; NAD+ nucleotidase, cyclic ADP-ribose generating [GO:0061809]; defense response [GO:0006952]; signal transduction [GO:0007165]	GO:0006952; GO:0007165; GO:0016021; GO:0043531; GO:0050135; GO:0061809	ADP binding [GO:0043531]; NAD(P)+ nucleosidase activity [GO:0050135]; NAD+ nucleotidase, cyclic ADP-ribose generating [GO:0061809]	defense response [GO:0006952]; signal transduction [GO:0007165]	integral component of membrane [GO:0016021]
g22043.t1	145	tr|A0A1S3VAH9|A0A1S3VAH9_VIGRR	144	97.2	144	99.31	100	4	0	1	144	1	144	3.4e-80	E3 ubiquitin-protein ligase RING1-like	LOC106773091	Vigna radiata var. radiata (Mung bean) (Phaseolus aureus)	NA	integral component of membrane [GO:0016021]	GO:0016021	NA	NA	integral component of membrane [GO:0016021]
g22044.t1	225	tr|A0A1S3VCI8|A0A1S3VCI8_VIGRR	224	99.1	224	99.56	100	2	0	1	224	1	224	1.3e-118	vacuolar protein sorting-associated protein 2 homolog 1	LOC106773828	Vigna radiata var. radiata (Mung bean) (Phaseolus aureus)	NA	endosome [GO:0005768]; vacuolar transport [GO:0007034]	GO:0005768; GO:0007034	NA	vacuolar transport [GO:0007034]	endosome [GO:0005768]
g22045.t1	427	tr|A0A1S3VC85|A0A1S3VC85_VIGRR	424	97.2	427	100	100	8	2	1	426	1	424	6.3e-236	protein BIG GRAIN 1-like B	LOC106773624	Vigna radiata var. radiata (Mung bean) (Phaseolus aureus)	NA	plasma membrane [GO:0005886]; auxin-activated signaling pathway [GO:0009734]	GO:0005886; GO:0009734	NA	auxin-activated signaling pathway [GO:0009734]	plasma membrane [GO:0005886]
g22046.t1	862	tr|A0A1S3VDT6|A0A1S3VDT6_VIGRR	861	98.3	861	99.88	100	15	0	1	861	1	861	0	uncharacterized protein LOC106774159	LOC106774159	Vigna radiata var. radiata (Mung bean) (Phaseolus aureus)	NA	NA	NA	NA	NA	NA
g22047.t2	113	tr|A0A371GX42|A0A371GX42_MUCPR	562	80	40	35.4	7.12	7	1	73	112	524	562	2.4e-09	60S ribosomal export protein NMD3 (Fragment)	nmd3 CR513_22398	Mucuna pruriens (Velvet bean) (Dolichos pruriens)	NA	cytoplasm [GO:0005737]; nucleus [GO:0005634]; ribosomal large subunit binding [GO:0043023]; protein transport [GO:0015031]	GO:0005634; GO:0005737; GO:0015031; GO:0043023	ribosomal large subunit binding [GO:0043023]	protein transport [GO:0015031]	cytoplasm [GO:0005737]; nucleus [GO:0005634]
g22048.t1	369	tr|A0A4D6MRB9|A0A4D6MRB9_VIGUN	818	99.2	368	99.73	44.99	3	0	1	368	451	818	2.2e-216	Transcription factor BREVIS RADIX	DEO72_LG8g427	Vigna unguiculata (Cowpea)	NA	NA	NA	NA	NA	NA
g22049.t1	1318	tr|A0A1S3VDR3|A0A1S3VDR3_VIGRR	676	98.9	660	50.08	97.63	7	0	1	660	1	660	0	phospholipid:diacylglycerol acyltransferase 1 isoform X1	LOC106774144	Vigna radiata var. radiata (Mung bean) (Phaseolus aureus)	NA	integral component of membrane [GO:0016021]; O-acyltransferase activity [GO:0008374]; lipid metabolic process [GO:0006629]	GO:0006629; GO:0008374; GO:0016021	O-acyltransferase activity [GO:0008374]	lipid metabolic process [GO:0006629]	integral component of membrane [GO:0016021]
g22050.t1	200	tr|A0A1S3VCV7|A0A1S3VCV7_VIGRR	351	93.6	202	100	57.55	8	2	1	199	152	351	2.3e-103	nuclear transcription factor Y subunit A-3	LOC106773801	Vigna radiata var. radiata (Mung bean) (Phaseolus aureus)	NA	nucleus [GO:0005634]; DNA binding [GO:0003677]; DNA-binding transcription factor activity [GO:0003700]	GO:0003677; GO:0003700; GO:0005634	DNA binding [GO:0003677]; DNA-binding transcription factor activity [GO:0003700]	NA	nucleus [GO:0005634]
g22050.t2	354	tr|A0A1S3VCV7|A0A1S3VCV7_VIGRR	351	97.7	353	99.72	100	6	1	1	353	1	351	1.2e-200	nuclear transcription factor Y subunit A-3	LOC106773801	Vigna radiata var. radiata (Mung bean) (Phaseolus aureus)	NA	nucleus [GO:0005634]; DNA binding [GO:0003677]; DNA-binding transcription factor activity [GO:0003700]	GO:0003677; GO:0003700; GO:0005634	DNA binding [GO:0003677]; DNA-binding transcription factor activity [GO:0003700]	NA	nucleus [GO:0005634]
g22051.t1	253	tr|A0A1S3VEA3|A0A1S3VEA3_VIGRR	252	100	252	99.6	100	0	0	1	252	1	252	9.1e-150	PHD finger protein ALFIN-LIKE 3 isoform X2	LOC106774169	Vigna radiata var. radiata (Mung bean) (Phaseolus aureus)	NA	integral component of membrane [GO:0016021]; nucleus [GO:0005634]; histone binding [GO:0042393]; metal ion binding [GO:0046872]; regulation of transcription, DNA-templated [GO:0006355]	GO:0005634; GO:0006355; GO:0016021; GO:0042393; GO:0046872	histone binding [GO:0042393]; metal ion binding [GO:0046872]	regulation of transcription, DNA-templated [GO:0006355]	integral component of membrane [GO:0016021]; nucleus [GO:0005634]
g22051.t2	254	tr|A0A1S3VDU9|A0A1S3VDU9_VIGRR	253	100	253	99.61	100	0	0	1	253	1	253	3.2e-150	PHD finger protein ALFIN-LIKE 3 isoform X1	LOC106774169	Vigna radiata var. radiata (Mung bean) (Phaseolus aureus)	NA	integral component of membrane [GO:0016021]; nucleus [GO:0005634]; histone binding [GO:0042393]; metal ion binding [GO:0046872]; regulation of transcription, DNA-templated [GO:0006355]	GO:0005634; GO:0006355; GO:0016021; GO:0042393; GO:0046872	histone binding [GO:0042393]; metal ion binding [GO:0046872]	regulation of transcription, DNA-templated [GO:0006355]	integral component of membrane [GO:0016021]; nucleus [GO:0005634]
g22052.t1	313	tr|A0A0S3SZJ7|A0A0S3SZJ7_PHAAN	312	97.8	312	99.68	100	7	0	1	312	1	312	8.1e-172	NAD(P)-bd_dom domain-containing protein	Vigan.09G197900 VIGAN_09197900	Vigna angularis var. angularis	NA	NA	NA	NA	NA	NA
g22052.t2	315	tr|A0A0S3SZJ7|A0A0S3SZJ7_PHAAN	312	97.1	314	99.68	100	7	1	1	314	1	312	2.6e-170	NAD(P)-bd_dom domain-containing protein	Vigan.09G197900 VIGAN_09197900	Vigna angularis var. angularis	NA	NA	NA	NA	NA	NA
g22052.t3	312	tr|A0A0S3SZJ7|A0A0S3SZJ7_PHAAN	312	97.4	312	100	100	7	1	1	311	1	312	7.5e-170	NAD(P)-bd_dom domain-containing protein	Vigan.09G197900 VIGAN_09197900	Vigna angularis var. angularis	NA	NA	NA	NA	NA	NA
g22053.t1	342	tr|A0A3Q0FHL4|A0A3Q0FHL4_VIGRR	343	99.4	341	99.71	99.42	2	0	1	341	3	343	5.9e-192	solute carrier family 25 member 44-like	LOC106774375	Vigna radiata var. radiata (Mung bean) (Phaseolus aureus)	NA	integral component of membrane [GO:0016021]; ATP transmembrane transporter activity [GO:0005347]	GO:0005347; GO:0016021	ATP transmembrane transporter activity [GO:0005347]	NA	integral component of membrane [GO:0016021]
g22054.t1	207	tr|A0A0L9TA01|A0A0L9TA01_PHAAN	206	94.2	206	99.52	100	12	0	1	206	1	206	8.1e-112	PGG domain-containing protein	LR48_Vigan346s000600	Phaseolus angularis (Azuki bean) (Vigna angularis)	NA	integral component of membrane [GO:0016021]	GO:0016021	NA	NA	integral component of membrane [GO:0016021]
g22055.t1	205	tr|A0A1S3VCL9|A0A1S3VCL9_VIGRR	211	98.5	203	99.02	96.21	3	0	2	204	9	211	7.5e-118	uncharacterized protein LOC106773737	LOC106773737	Vigna radiata var. radiata (Mung bean) (Phaseolus aureus)	NA	integral component of membrane [GO:0016021]	GO:0016021	NA	NA	integral component of membrane [GO:0016021]
g22056.t1	151	tr|A0A1S3VDF1|A0A1S3VDF1_VIGRR	210	68.3	199	100	94.76	11	1	1	147	1	199	5.1e-71	uncharacterized protein LOC106773979	LOC106773979	Vigna radiata var. radiata (Mung bean) (Phaseolus aureus)	NA	integral component of membrane [GO:0016021]	GO:0016021	NA	NA	integral component of membrane [GO:0016021]
g22057.t1	179	tr|A0A0L9UG64|A0A0L9UG64_PHAAN	689	96.2	26	14.53	3.77	1	0	1	26	101	126	1.2e-07	PUM-HD domain-containing protein	LR48_Vigan04g189900	Phaseolus angularis (Azuki bean) (Vigna angularis)	NA	cytoplasm [GO:0005737]; RNA binding [GO:0003723]; regulation of translation [GO:0006417]	GO:0003723; GO:0005737; GO:0006417	RNA binding [GO:0003723]	regulation of translation [GO:0006417]	cytoplasm [GO:0005737]
g22058.t1	85	tr|A0A4D6MVW2|A0A4D6MVW2_VIGUN	476	89.5	57	67.06	11.97	6	0	1	57	284	340	4.9e-23	Glycosyltransferase (EC 2.4.1.-)	DEO72_LG8g2831	Vigna unguiculata (Cowpea)	NA	UDP-glycosyltransferase activity [GO:0008194]	GO:0008194	UDP-glycosyltransferase activity [GO:0008194]	NA	NA
g22059.t1	326	tr|A0A0S3SZG2|A0A0S3SZG2_PHAAN	188	88.6	132	40.49	70.21	15	0	1	132	28	159	1e-60	PGG domain-containing protein	Vigan.09G199000 VIGAN_09199000	Vigna angularis var. angularis	NA	integral component of membrane [GO:0016021]	GO:0016021	NA	NA	integral component of membrane [GO:0016021]
g22060.t1	68	tr|A0A0L9T8M6|A0A0L9T8M6_PHAAN	197	88.9	63	92.65	31.98	6	1	1	62	1	63	1.2e-24	PGG domain-containing protein	LR48_Vigan346s001400	Phaseolus angularis (Azuki bean) (Vigna angularis)	NA	integral component of membrane [GO:0016021]	GO:0016021	NA	NA	integral component of membrane [GO:0016021]
g22061.t1	1631	tr|A0A3Q0F1Y0|A0A3Q0F1Y0_VIGRR	5453	84.4	1753	100	32.15	143	10	1	1630	3708	5453	0	Midasin	LOC106769619	Vigna radiata var. radiata (Mung bean) (Phaseolus aureus)	NA	nucleus [GO:0005634]; ATP binding [GO:0005524]; ATPase activity [GO:0016887]; ribosomal large subunit assembly [GO:0000027]	GO:0000027; GO:0005524; GO:0005634; GO:0016887	ATPase activity [GO:0016887]; ATP binding [GO:0005524]	ribosomal large subunit assembly [GO:0000027]	nucleus [GO:0005634]
g22062.t1	1872	tr|A0A0S3SZR4|A0A0S3SZR4_PHAAN	5420	91.4	1916	100	35.35	91	11	1	1863	1733	3628	0	Midasin	Vigan.09G199100 VIGAN_09199100	Vigna angularis var. angularis	NA	nucleus [GO:0005634]; ATP binding [GO:0005524]; ATPase activity [GO:0016887]; ribosomal large subunit assembly [GO:0000027]	GO:0000027; GO:0005524; GO:0005634; GO:0016887	ATPase activity [GO:0016887]; ATP binding [GO:0005524]	ribosomal large subunit assembly [GO:0000027]	nucleus [GO:0005634]
g22064.t1	1661	tr|A0A0S3SZR4|A0A0S3SZR4_PHAAN	5420	90.9	1413	85.07	26.07	75	5	1	1399	1	1373	0	Midasin	Vigan.09G199100 VIGAN_09199100	Vigna angularis var. angularis	NA	nucleus [GO:0005634]; ATP binding [GO:0005524]; ATPase activity [GO:0016887]; ribosomal large subunit assembly [GO:0000027]	GO:0000027; GO:0005524; GO:0005634; GO:0016887	ATPase activity [GO:0016887]; ATP binding [GO:0005524]	ribosomal large subunit assembly [GO:0000027]	nucleus [GO:0005634]
g22065.t1	739	tr|A0A1S3VAM2|A0A1S3VAM2_VIGRR	720	94.6	738	99.86	100	22	2	1	738	1	720	0	U-box domain-containing protein 51-like	LOC106773088	Vigna radiata var. radiata (Mung bean) (Phaseolus aureus)	NA	ATP binding [GO:0005524]; protein kinase activity [GO:0004672]	GO:0004672; GO:0005524	ATP binding [GO:0005524]; protein kinase activity [GO:0004672]	NA	NA
g22066.t1	164	tr|A0A0L9T9A1|A0A0L9T9A1_PHAAN	96	100	96	58.54	100	0	0	68	163	1	96	6.3e-51	Uncharacterized protein	LR48_Vigan346s001800	Phaseolus angularis (Azuki bean) (Vigna angularis)	NA	integral component of membrane [GO:0016021]	GO:0016021	NA	NA	integral component of membrane [GO:0016021]
g22066.t2	97	tr|A0A0L9T9A1|A0A0L9T9A1_PHAAN	96	100	96	98.97	100	0	0	1	96	1	96	3.7e-51	Uncharacterized protein	LR48_Vigan346s001800	Phaseolus angularis (Azuki bean) (Vigna angularis)	NA	integral component of membrane [GO:0016021]	GO:0016021	NA	NA	integral component of membrane [GO:0016021]
g22067.t1	584	tr|A0A1S3VBY1|A0A1S3VBY1_VIGRR	583	95.5	583	99.83	100	26	0	1	583	1	583	0	uncharacterized protein LOC106773586	LOC106773586	Vigna radiata var. radiata (Mung bean) (Phaseolus aureus)	NA	integral component of membrane [GO:0016021]	GO:0016021	NA	NA	integral component of membrane [GO:0016021]
g22068.t1	179	tr|A0A1S3VCF4|A0A1S3VCF4_VIGRR	178	100	178	99.44	100	0	0	1	178	1	178	1.3e-97	mitochondrial import inner membrane translocase subunit TIM23-2	LOC106773803	Vigna radiata var. radiata (Mung bean) (Phaseolus aureus)	NA	NA	NA	NA	NA	NA
g22069.t1	863	tr|A0A3Q0FH69|A0A3Q0FH69_VIGRR	1737	97.6	862	99.88	49.63	21	0	1	862	1	862	0	Lipoxygenase (EC 1.13.11.-)	LOC106773087	Vigna radiata var. radiata (Mung bean) (Phaseolus aureus)	PATHWAY: Lipid metabolism; oxylipin biosynthesis. {ECO:0000256|RuleBase:RU003975}.	cytoplasm [GO:0005737]; metal ion binding [GO:0046872]; oxidoreductase activity, acting on single donors with incorporation of molecular oxygen, incorporation of two atoms of oxygen [GO:0016702]; oxylipin biosynthetic process [GO:0031408]	GO:0005737; GO:0016702; GO:0031408; GO:0046872	metal ion binding [GO:0046872]; oxidoreductase activity, acting on single donors with incorporation of molecular oxygen, incorporation of two atoms of oxygen [GO:0016702]	oxylipin biosynthetic process [GO:0031408]	cytoplasm [GO:0005737]
g22070.t1	593	tr|A0A0L9UBP5|A0A0L9UBP5_PHAAN	704	31.4	370	62.39	52.56	218	7	205	566	217	558	9.3e-36	Uncharacterized protein	LR48_Vigan04g014500	Phaseolus angularis (Azuki bean) (Vigna angularis)	NA	NA	NA	NA	NA	NA
g22071.t1	193	tr|A0A1S3W0Z6|A0A1S3W0Z6_VIGRR	397	69	84	43.52	21.16	26	0	107	190	312	395	2.9e-23	uncharacterized protein LOC106780444	LOC106780444	Vigna radiata var. radiata (Mung bean) (Phaseolus aureus)	NA	NA	NA	NA	NA	NA
g22072.t1	163	tr|A0A1S3UAR7|A0A1S3UAR7_VIGRR	1765	75.6	90	55.21	5.1	22	0	1	90	23	112	1.6e-33	Ribonuclease H	LOC106763436	Vigna radiata var. radiata (Mung bean) (Phaseolus aureus)	NA	host cell cytoplasm [GO:0030430]; nucleic acid binding [GO:0003676]; RNA-DNA hybrid ribonuclease activity [GO:0004523]; DNA integration [GO:0015074]	GO:0003676; GO:0004523; GO:0015074; GO:0030430	nucleic acid binding [GO:0003676]; RNA-DNA hybrid ribonuclease activity [GO:0004523]	DNA integration [GO:0015074]	host cell cytoplasm [GO:0030430]
g22074.t1	867	tr|A0A3Q0FH69|A0A3Q0FH69_VIGRR	1737	97.7	866	99.88	49.86	20	0	1	866	872	1737	0	Lipoxygenase (EC 1.13.11.-)	LOC106773087	Vigna radiata var. radiata (Mung bean) (Phaseolus aureus)	PATHWAY: Lipid metabolism; oxylipin biosynthesis. {ECO:0000256|RuleBase:RU003975}.	cytoplasm [GO:0005737]; metal ion binding [GO:0046872]; oxidoreductase activity, acting on single donors with incorporation of molecular oxygen, incorporation of two atoms of oxygen [GO:0016702]; oxylipin biosynthetic process [GO:0031408]	GO:0005737; GO:0016702; GO:0031408; GO:0046872	metal ion binding [GO:0046872]; oxidoreductase activity, acting on single donors with incorporation of molecular oxygen, incorporation of two atoms of oxygen [GO:0016702]	oxylipin biosynthetic process [GO:0031408]	cytoplasm [GO:0005737]
g22075.t1	810	tr|A0A3Q0FDZ9|A0A3Q0FDZ9_VIGRR	1725	82.6	835	100	48.41	106	11	1	809	1	822	0	Lipoxygenase (EC 1.13.11.-)	LOC106773086	Vigna radiata var. radiata (Mung bean) (Phaseolus aureus)	PATHWAY: Lipid metabolism; oxylipin biosynthesis. {ECO:0000256|RuleBase:RU003975}.	cytoplasm [GO:0005737]; metal ion binding [GO:0046872]; oxidoreductase activity, acting on single donors with incorporation of molecular oxygen, incorporation of two atoms of oxygen [GO:0016702]; oxylipin biosynthetic process [GO:0031408]	GO:0005737; GO:0016702; GO:0031408; GO:0046872	metal ion binding [GO:0046872]; oxidoreductase activity, acting on single donors with incorporation of molecular oxygen, incorporation of two atoms of oxygen [GO:0016702]	oxylipin biosynthetic process [GO:0031408]	cytoplasm [GO:0005737]
g22076.t1	536	tr|A0A3Q0FDZ9|A0A3Q0FDZ9_VIGRR	1725	98.7	530	98.88	30.72	7	0	1	530	858	1387	0	Lipoxygenase (EC 1.13.11.-)	LOC106773086	Vigna radiata var. radiata (Mung bean) (Phaseolus aureus)	PATHWAY: Lipid metabolism; oxylipin biosynthesis. {ECO:0000256|RuleBase:RU003975}.	cytoplasm [GO:0005737]; metal ion binding [GO:0046872]; oxidoreductase activity, acting on single donors with incorporation of molecular oxygen, incorporation of two atoms of oxygen [GO:0016702]; oxylipin biosynthetic process [GO:0031408]	GO:0005737; GO:0016702; GO:0031408; GO:0046872	metal ion binding [GO:0046872]; oxidoreductase activity, acting on single donors with incorporation of molecular oxygen, incorporation of two atoms of oxygen [GO:0016702]	oxylipin biosynthetic process [GO:0031408]	cytoplasm [GO:0005737]
g22077.t1	304	tr|A0A0S3SZW9|A0A0S3SZW9_PHAAN	868	98	303	99.67	34.91	6	0	1	303	566	868	1.2e-172	Lipoxygenase (EC 1.13.11.-)	Vigan.09G199900 VIGAN_09199900	Vigna angularis var. angularis	PATHWAY: Lipid metabolism; oxylipin biosynthesis. {ECO:0000256|RuleBase:RU003975}.	cytoplasm [GO:0005737]; metal ion binding [GO:0046872]; oxidoreductase activity, acting on single donors with incorporation of molecular oxygen, incorporation of two atoms of oxygen [GO:0016702]; oxylipin biosynthetic process [GO:0031408]	GO:0005737; GO:0016702; GO:0031408; GO:0046872	metal ion binding [GO:0046872]; oxidoreductase activity, acting on single donors with incorporation of molecular oxygen, incorporation of two atoms of oxygen [GO:0016702]	oxylipin biosynthetic process [GO:0031408]	cytoplasm [GO:0005737]
g22078.t1	828	tr|A0A0L9T8M9|A0A0L9T8M9_PHAAN	827	95.3	827	99.88	100	39	0	1	827	1	827	0	Lipoxygenase (EC 1.13.11.-)	LR48_Vigan346s002700	Phaseolus angularis (Azuki bean) (Vigna angularis)	PATHWAY: Lipid metabolism; oxylipin biosynthesis. {ECO:0000256|RuleBase:RU003975}.	cytoplasm [GO:0005737]; metal ion binding [GO:0046872]; oxidoreductase activity, acting on single donors with incorporation of molecular oxygen, incorporation of two atoms of oxygen [GO:0016702]; oxylipin biosynthetic process [GO:0031408]	GO:0005737; GO:0016702; GO:0031408; GO:0046872	metal ion binding [GO:0046872]; oxidoreductase activity, acting on single donors with incorporation of molecular oxygen, incorporation of two atoms of oxygen [GO:0016702]	oxylipin biosynthetic process [GO:0031408]	cytoplasm [GO:0005737]
g22079.t1	827	tr|A0A3Q0FHQ6|A0A3Q0FHQ6_VIGRR	821	88.5	829	100	100	84	6	1	826	1	821	0	Lipoxygenase (EC 1.13.11.-)	LOC111242517	Vigna radiata var. radiata (Mung bean) (Phaseolus aureus)	PATHWAY: Lipid metabolism; oxylipin biosynthesis. {ECO:0000256|RuleBase:RU003975}.	cytoplasm [GO:0005737]; metal ion binding [GO:0046872]; oxidoreductase activity, acting on single donors with incorporation of molecular oxygen, incorporation of two atoms of oxygen [GO:0016702]; oxylipin biosynthetic process [GO:0031408]	GO:0005737; GO:0016702; GO:0031408; GO:0046872	metal ion binding [GO:0046872]; oxidoreductase activity, acting on single donors with incorporation of molecular oxygen, incorporation of two atoms of oxygen [GO:0016702]	oxylipin biosynthetic process [GO:0031408]	cytoplasm [GO:0005737]
g22080.t1	846	tr|A0A3Q0FGB1|A0A3Q0FGB1_VIGRR	853	91.1	854	100	100	66	3	1	845	1	853	0	Lipoxygenase (EC 1.13.11.-)	LOC106773085	Vigna radiata var. radiata (Mung bean) (Phaseolus aureus)	PATHWAY: Lipid metabolism; oxylipin biosynthesis. {ECO:0000256|RuleBase:RU003975}.	cytoplasm [GO:0005737]; metal ion binding [GO:0046872]; oxidoreductase activity, acting on single donors with incorporation of molecular oxygen, incorporation of two atoms of oxygen [GO:0016702]; oxylipin biosynthetic process [GO:0031408]	GO:0005737; GO:0016702; GO:0031408; GO:0046872	metal ion binding [GO:0046872]; oxidoreductase activity, acting on single donors with incorporation of molecular oxygen, incorporation of two atoms of oxygen [GO:0016702]	oxylipin biosynthetic process [GO:0031408]	cytoplasm [GO:0005737]
g22081.t1	964	tr|A0A1S3VAL7|A0A1S3VAL7_VIGRR	858	90.3	876	90.87	100	56	6	88	963	12	858	0	Lipoxygenase (EC 1.13.11.-)	LOC106773084	Vigna radiata var. radiata (Mung bean) (Phaseolus aureus)	PATHWAY: Lipid metabolism; oxylipin biosynthesis. {ECO:0000256|RuleBase:RU003975}.	cytoplasm [GO:0005737]; metal ion binding [GO:0046872]; oxidoreductase activity, acting on single donors with incorporation of molecular oxygen, incorporation of two atoms of oxygen [GO:0016702]; oxylipin biosynthetic process [GO:0031408]	GO:0005737; GO:0016702; GO:0031408; GO:0046872	metal ion binding [GO:0046872]; oxidoreductase activity, acting on single donors with incorporation of molecular oxygen, incorporation of two atoms of oxygen [GO:0016702]	oxylipin biosynthetic process [GO:0031408]	cytoplasm [GO:0005737]
g22082.t1	867	tr|A0A3Q0FEC1|A0A3Q0FEC1_VIGRR	1742	98.2	866	99.88	49.71	16	0	1	866	1	866	0	Lipoxygenase (EC 1.13.11.-)	LOC106773082	Vigna radiata var. radiata (Mung bean) (Phaseolus aureus)	PATHWAY: Lipid metabolism; oxylipin biosynthesis. {ECO:0000256|RuleBase:RU003975}.	cytoplasm [GO:0005737]; metal ion binding [GO:0046872]; oxidoreductase activity, acting on single donors with incorporation of molecular oxygen, incorporation of two atoms of oxygen [GO:0016702]; oxylipin biosynthetic process [GO:0031408]	GO:0005737; GO:0016702; GO:0031408; GO:0046872	metal ion binding [GO:0046872]; oxidoreductase activity, acting on single donors with incorporation of molecular oxygen, incorporation of two atoms of oxygen [GO:0016702]	oxylipin biosynthetic process [GO:0031408]	cytoplasm [GO:0005737]
g22084.t1	838	tr|A0A1S3VAL7|A0A1S3VAL7_VIGRR	858	89.6	835	99.64	97.32	76	3	3	837	35	858	0	Lipoxygenase (EC 1.13.11.-)	LOC106773084	Vigna radiata var. radiata (Mung bean) (Phaseolus aureus)	PATHWAY: Lipid metabolism; oxylipin biosynthesis. {ECO:0000256|RuleBase:RU003975}.	cytoplasm [GO:0005737]; metal ion binding [GO:0046872]; oxidoreductase activity, acting on single donors with incorporation of molecular oxygen, incorporation of two atoms of oxygen [GO:0016702]; oxylipin biosynthetic process [GO:0031408]	GO:0005737; GO:0016702; GO:0031408; GO:0046872	metal ion binding [GO:0046872]; oxidoreductase activity, acting on single donors with incorporation of molecular oxygen, incorporation of two atoms of oxygen [GO:0016702]	oxylipin biosynthetic process [GO:0031408]	cytoplasm [GO:0005737]
g22085.t1	837	tr|A0A3Q0FEC1|A0A3Q0FEC1_VIGRR	1742	91.5	872	100	50.06	37	4	1	836	872	1742	0	Lipoxygenase (EC 1.13.11.-)	LOC106773082	Vigna radiata var. radiata (Mung bean) (Phaseolus aureus)	PATHWAY: Lipid metabolism; oxylipin biosynthesis. {ECO:0000256|RuleBase:RU003975}.	cytoplasm [GO:0005737]; metal ion binding [GO:0046872]; oxidoreductase activity, acting on single donors with incorporation of molecular oxygen, incorporation of two atoms of oxygen [GO:0016702]; oxylipin biosynthetic process [GO:0031408]	GO:0005737; GO:0016702; GO:0031408; GO:0046872	metal ion binding [GO:0046872]; oxidoreductase activity, acting on single donors with incorporation of molecular oxygen, incorporation of two atoms of oxygen [GO:0016702]	oxylipin biosynthetic process [GO:0031408]	cytoplasm [GO:0005737]
g22086.t1	869	tr|A0A0L9TI44|A0A0L9TI44_PHAAN	868	97	868	99.88	100	26	0	1	868	1	868	0	Lipoxygenase (EC 1.13.11.-)	LR48_Vigan878s001000	Phaseolus angularis (Azuki bean) (Vigna angularis)	PATHWAY: Lipid metabolism; oxylipin biosynthesis. {ECO:0000256|RuleBase:RU003975}.	cytoplasm [GO:0005737]; metal ion binding [GO:0046872]; oxidoreductase activity, acting on single donors with incorporation of molecular oxygen, incorporation of two atoms of oxygen [GO:0016702]; oxylipin biosynthetic process [GO:0031408]	GO:0005737; GO:0016702; GO:0031408; GO:0046872	metal ion binding [GO:0046872]; oxidoreductase activity, acting on single donors with incorporation of molecular oxygen, incorporation of two atoms of oxygen [GO:0016702]	oxylipin biosynthetic process [GO:0031408]	cytoplasm [GO:0005737]
g22087.t1	89	tr|A0A2Z6LJM9|A0A2Z6LJM9_TRISU	294	93.5	31	34.83	10.54	2	0	16	46	186	216	1.6e-08	Protein-serine/threonine phosphatase (EC 3.1.3.16)	TSUD_07350	Trifolium subterraneum (Subterranean clover)	NA	metal ion binding [GO:0046872]; protein serine/threonine phosphatase activity [GO:0004722]	GO:0004722; GO:0046872	metal ion binding [GO:0046872]; protein serine/threonine phosphatase activity [GO:0004722]	NA	NA
g22088.t1	935	tr|S5XAM1|S5XAM1_VIGRA	867	98	862	92.19	99.42	17	0	73	934	6	867	0	Lipoxygenase (EC 1.13.11.-)	Lox	Vigna radiata (Mung bean)	PATHWAY: Lipid metabolism; oxylipin biosynthesis. {ECO:0000256|RuleBase:RU003975}.	cytoplasm [GO:0005737]; metal ion binding [GO:0046872]; oxidoreductase activity, acting on single donors with incorporation of molecular oxygen, incorporation of two atoms of oxygen [GO:0016702]; oxylipin biosynthetic process [GO:0031408]	GO:0005737; GO:0016702; GO:0031408; GO:0046872	metal ion binding [GO:0046872]; oxidoreductase activity, acting on single donors with incorporation of molecular oxygen, incorporation of two atoms of oxygen [GO:0016702]	oxylipin biosynthetic process [GO:0031408]	cytoplasm [GO:0005737]
g22088.t2	695	tr|A0A3P9QN37|A0A3P9QN37_VIGRR	867	98.2	612	88.06	70.59	11	0	83	694	256	867	0	Lipoxygenase (EC 1.13.11.-)	LOC106773713 Lox	Vigna radiata var. radiata (Mung bean) (Phaseolus aureus)	PATHWAY: Lipid metabolism; oxylipin biosynthesis. {ECO:0000256|RuleBase:RU003975}.	cytoplasm [GO:0005737]; metal ion binding [GO:0046872]; oxidoreductase activity, acting on single donors with incorporation of molecular oxygen, incorporation of two atoms of oxygen [GO:0016702]; oxylipin biosynthetic process [GO:0031408]	GO:0005737; GO:0016702; GO:0031408; GO:0046872	metal ion binding [GO:0046872]; oxidoreductase activity, acting on single donors with incorporation of molecular oxygen, incorporation of two atoms of oxygen [GO:0016702]	oxylipin biosynthetic process [GO:0031408]	cytoplasm [GO:0005737]
g22089.t1	294	tr|A0A1S3VC73|A0A1S3VC73_VIGRR	293	97.6	293	99.66	100	7	0	1	293	1	293	4.2e-162	MYB transcription factor	LOC106773554	Vigna radiata var. radiata (Mung bean) (Phaseolus aureus)	NA	nucleolus [GO:0005730]; nucleosome [GO:0000786]; DNA binding [GO:0003677]; nucleosome assembly [GO:0006334]	GO:0000786; GO:0003677; GO:0005730; GO:0006334	DNA binding [GO:0003677]	nucleosome assembly [GO:0006334]	nucleolus [GO:0005730]; nucleosome [GO:0000786]
g22090.t1	291	tr|A0A0L9TIX8|A0A0L9TIX8_PHAAN	292	95.9	292	100	100	10	1	1	290	1	292	5.4e-154	MYB transcription factor	LR48_Vigan878s000700	Phaseolus angularis (Azuki bean) (Vigna angularis)	NA	nucleolus [GO:0005730]; nucleosome [GO:0000786]; DNA binding [GO:0003677]; nucleosome assembly [GO:0006334]	GO:0000786; GO:0003677; GO:0005730; GO:0006334	DNA binding [GO:0003677]	nucleosome assembly [GO:0006334]	nucleolus [GO:0005730]; nucleosome [GO:0000786]
g22091.t1	435	tr|A0A0L9THJ9|A0A0L9THJ9_PHAAN	434	100	434	99.77	100	0	0	1	434	1	434	6e-258	Glycylpeptide N-tetradecanoyltransferase (EC 2.3.1.97)	LR48_Vigan878s000600	Phaseolus angularis (Azuki bean) (Vigna angularis)	NA	glycylpeptide N-tetradecanoyltransferase activity [GO:0004379]; N-terminal protein myristoylation [GO:0006499]	GO:0004379; GO:0006499	glycylpeptide N-tetradecanoyltransferase activity [GO:0004379]	N-terminal protein myristoylation [GO:0006499]	NA
g22092.t1	459	tr|A0A4D6MQP3|A0A4D6MQP3_VIGUN	717	100	415	90.41	57.88	0	0	44	458	303	717	2.8e-237	Translation initiation factor 4A	DEO72_LG8g238	Vigna unguiculata (Cowpea)	NA	ATP binding [GO:0005524]; helicase activity [GO:0004386]; translation initiation factor activity [GO:0003743]	GO:0003743; GO:0004386; GO:0005524	ATP binding [GO:0005524]; helicase activity [GO:0004386]; translation initiation factor activity [GO:0003743]	NA	NA
g22092.t2	465	tr|A0A4D6MQP3|A0A4D6MQP3_VIGUN	717	100	420	90.32	58.58	0	0	45	464	298	717	6e-240	Translation initiation factor 4A	DEO72_LG8g238	Vigna unguiculata (Cowpea)	NA	ATP binding [GO:0005524]; helicase activity [GO:0004386]; translation initiation factor activity [GO:0003743]	GO:0003743; GO:0004386; GO:0005524	ATP binding [GO:0005524]; helicase activity [GO:0004386]; translation initiation factor activity [GO:0003743]	NA	NA
g22093.t1	120	tr|A0A0L9THZ6|A0A0L9THZ6_PHAAN	119	98.3	119	99.17	100	2	0	1	119	1	119	6.2e-64	Uncharacterized protein	LR48_Vigan878s000400	Phaseolus angularis (Azuki bean) (Vigna angularis)	NA	NA	NA	NA	NA	NA
g22094.t1	479	tr|A0A1S3VDY8|A0A1S3VDY8_VIGRR	478	99.6	478	99.79	100	2	0	1	478	1	478	9.8e-278	casein kinase 1-like protein 2	LOC106774189	Vigna radiata var. radiata (Mung bean) (Phaseolus aureus)	NA	ATP binding [GO:0005524]; protein serine/threonine kinase activity [GO:0004674]	GO:0004674; GO:0005524	ATP binding [GO:0005524]; protein serine/threonine kinase activity [GO:0004674]	NA	NA
g22095.t1	1225	tr|A0A1S3VE27|A0A1S3VE27_VIGRR	1224	99.3	1224	99.92	100	9	0	1	1224	1	1224	0	Phospholipid-transporting ATPase (EC 7.6.2.1)	LOC106774218	Vigna radiata var. radiata (Mung bean) (Phaseolus aureus)	NA	integral component of membrane [GO:0016021]; ATP binding [GO:0005524]; ATPase-coupled intramembrane lipid transporter activity [GO:0140326]; magnesium ion binding [GO:0000287]; phospholipid transport [GO:0015914]	GO:0000287; GO:0005524; GO:0015914; GO:0016021; GO:0140326	ATPase-coupled intramembrane lipid transporter activity [GO:0140326]; ATP binding [GO:0005524]; magnesium ion binding [GO:0000287]	phospholipid transport [GO:0015914]	integral component of membrane [GO:0016021]
g22096.t1	1977	tr|A0A1S3VD85|A0A1S3VD85_VIGRR	1443	94	914	46.23	63.34	35	2	1	894	471	1384	0	ADP-ribosyl cyclase/cyclic ADP-ribose hydrolase (EC 3.2.2.6)	LOC106774029	Vigna radiata var. radiata (Mung bean) (Phaseolus aureus)	NA	ADP binding [GO:0043531]; NAD(P)+ nucleosidase activity [GO:0050135]; NAD+ nucleotidase, cyclic ADP-ribose generating [GO:0061809]; signal transduction [GO:0007165]	GO:0007165; GO:0043531; GO:0050135; GO:0061809	ADP binding [GO:0043531]; NAD(P)+ nucleosidase activity [GO:0050135]; NAD+ nucleotidase, cyclic ADP-ribose generating [GO:0061809]	signal transduction [GO:0007165]	NA
g22097.t1	1140	tr|A0A1S3VDN4|A0A1S3VDN4_VIGRR	1515	97.1	1001	87.81	66.07	24	2	143	1139	516	1515	0	ADP-ribosyl cyclase/cyclic ADP-ribose hydrolase (EC 3.2.2.6)	LOC106774028	Vigna radiata var. radiata (Mung bean) (Phaseolus aureus)	NA	ADP binding [GO:0043531]; NAD(P)+ nucleosidase activity [GO:0050135]; NAD+ nucleotidase, cyclic ADP-ribose generating [GO:0061809]; signal transduction [GO:0007165]	GO:0007165; GO:0043531; GO:0050135; GO:0061809	ADP binding [GO:0043531]; NAD(P)+ nucleosidase activity [GO:0050135]; NAD+ nucleotidase, cyclic ADP-ribose generating [GO:0061809]	signal transduction [GO:0007165]	NA
g22098.t1	1471	tr|A0A1S3VCH6|A0A1S3VCH6_VIGRR	1470	97.6	1470	99.93	100	35	0	1	1470	1	1470	0	ABC transporter C family member 8	LOC106773698	Vigna radiata var. radiata (Mung bean) (Phaseolus aureus)	NA	integral component of membrane [GO:0016021]; ATP binding [GO:0005524]; ATPase activity [GO:0016887]; ATPase-coupled transmembrane transporter activity [GO:0042626]	GO:0005524; GO:0016021; GO:0016887; GO:0042626	ATPase activity [GO:0016887]; ATPase-coupled transmembrane transporter activity [GO:0042626]; ATP binding [GO:0005524]	NA	integral component of membrane [GO:0016021]
g22099.t1	181	tr|A0A1S3VBW4|A0A1S3VBW4_VIGRR	180	100	180	99.45	100	0	0	1	180	1	180	3.2e-96	Coatomer subunit zeta	LOC106773540	Vigna radiata var. radiata (Mung bean) (Phaseolus aureus)	NA	COPI vesicle coat [GO:0030126]; Golgi membrane [GO:0000139]; protein transport [GO:0015031]; retrograde vesicle-mediated transport, Golgi to endoplasmic reticulum [GO:0006890]	GO:0000139; GO:0006890; GO:0015031; GO:0030126	NA	protein transport [GO:0015031]; retrograde vesicle-mediated transport, Golgi to endoplasmic reticulum [GO:0006890]	COPI vesicle coat [GO:0030126]; Golgi membrane [GO:0000139]
g22100.t1	68	tr|A0A0L9TIG1|A0A0L9TIG1_PHAAN	154	100	67	98.53	43.51	0	0	1	67	88	154	4.1e-36	Epidermal patterning factor-like protein	LR48_Vigan1082s003300	Phaseolus angularis (Azuki bean) (Vigna angularis)	NA	stomatal complex development [GO:0010374]	GO:0010374	NA	stomatal complex development [GO:0010374]	NA
g22101.t1	98	tr|A0A1S3VCU9|A0A1S3VCU9_VIGRR	97	100	97	98.98	100	0	0	1	97	1	97	2.9e-51	uncharacterized protein LOC106773078 isoform X2	LOC106773078	Vigna radiata var. radiata (Mung bean) (Phaseolus aureus)	NA	NA	NA	NA	NA	NA
g22102.t1	499	tr|A0A1S3VCE1|A0A1S3VCE1_VIGRR	560	98.8	498	99.8	88.93	6	0	1	498	63	560	2.3e-293	IQ domain-containing protein IQM1	LOC106773785	Vigna radiata var. radiata (Mung bean) (Phaseolus aureus)	NA	NA	NA	NA	NA	NA
g22103.t1	431	tr|A0A1S3VCG7|A0A1S3VCG7_VIGRR	430	98.8	430	99.77	100	5	0	1	430	1	430	5.8e-245	protein IQ-DOMAIN 1	LOC106773690	Vigna radiata var. radiata (Mung bean) (Phaseolus aureus)	NA	calmodulin binding [GO:0005516]	GO:0005516	calmodulin binding [GO:0005516]	NA	NA
g22104.t1	256	tr|A0A0L9TIJ6|A0A0L9TIJ6_PHAAN	327	80.6	242	94.53	74.01	28	7	14	255	105	327	6.5e-103	Uncharacterized protein	LR48_Vigan1082s002900	Phaseolus angularis (Azuki bean) (Vigna angularis)	NA	nucleus [GO:0005634]	GO:0005634	NA	NA	nucleus [GO:0005634]
g22105.t1	133	tr|A0A0S3T046|A0A0S3T046_PHAAN	132	98.5	132	99.25	100	2	0	1	132	1	132	4.9e-70	Uncharacterized protein	Vigan.09G203300 VIGAN_09203300	Vigna angularis var. angularis	NA	ribosome [GO:0005840]; structural constituent of ribosome [GO:0003735]; translation [GO:0006412]	GO:0003735; GO:0005840; GO:0006412	structural constituent of ribosome [GO:0003735]	translation [GO:0006412]	ribosome [GO:0005840]
g22106.t1	389	tr|A0A0L9TI67|A0A0L9TI67_PHAAN	389	96.4	389	100	100	13	1	1	388	1	389	5.8e-212	5'-nucleotidase (EC 3.1.3.5)	LR48_Vigan1082s002700	Phaseolus angularis (Azuki bean) (Vigna angularis)	NA	cytoplasm [GO:0005737]; 5'-nucleotidase activity [GO:0008253]; metal ion binding [GO:0046872]; nucleotide binding [GO:0000166]	GO:0000166; GO:0005737; GO:0008253; GO:0046872	5'-nucleotidase activity [GO:0008253]; metal ion binding [GO:0046872]; nucleotide binding [GO:0000166]	NA	cytoplasm [GO:0005737]
g22107.t1	492	tr|A0A1S3VES2|A0A1S3VES2_VIGRR	497	99.4	486	98.78	97.79	3	0	1	486	1	486	4.8e-288	protein MAIN-LIKE 2	LOC106774326	Vigna radiata var. radiata (Mung bean) (Phaseolus aureus)	NA	NA	NA	NA	NA	NA
g22108.t1	504	tr|A0A1S3VF66|A0A1S3VF66_VIGRR	562	97.4	503	99.8	89.5	13	0	1	503	60	562	7.1e-295	beta-fructofuranosidase, cell wall isozyme	LOC106774325	Vigna radiata var. radiata (Mung bean) (Phaseolus aureus)	NA	hydrolase activity, hydrolyzing O-glycosyl compounds [GO:0004553]; carbohydrate metabolic process [GO:0005975]	GO:0004553; GO:0005975	hydrolase activity, hydrolyzing O-glycosyl compounds [GO:0004553]	carbohydrate metabolic process [GO:0005975]	NA
g22109.t1	524	tr|A0A0S3T0G3|A0A0S3T0G3_PHAAN	621	97.1	522	99.62	84.06	14	1	1	522	100	620	4.6e-305	Uncharacterized protein	Vigan.09G203800 VIGAN_09203800	Vigna angularis var. angularis	NA	integral component of membrane [GO:0016021]; hydrolase activity, hydrolyzing O-glycosyl compounds [GO:0004553]; carbohydrate metabolic process [GO:0005975]	GO:0004553; GO:0005975; GO:0016021	hydrolase activity, hydrolyzing O-glycosyl compounds [GO:0004553]	carbohydrate metabolic process [GO:0005975]	integral component of membrane [GO:0016021]
g22110.t1	102	tr|A0A4D6LN05|A0A4D6LN05_VIGUN	160	75	32	31.37	20	8	0	63	94	38	69	2.9e-06	Uncharacterized protein	DEO72_LG4g358	Vigna unguiculata (Cowpea)	NA	NA	NA	NA	NA	NA
g22111.t1	840	tr|A0A1S3V9N3|A0A1S3V9N3_VIGRR	442	99.8	403	47.98	91.18	1	0	1	403	1	403	8.6e-237	putative F-box/FBD/LRR-repeat protein At1g78840 isoform X1	LOC106772929	Vigna radiata var. radiata (Mung bean) (Phaseolus aureus)	NA	NA	NA	NA	NA	NA
g22112.t1	159	tr|A0A0L9TI06|A0A0L9TI06_PHAAN	340	99.4	158	99.37	46.47	1	0	1	158	183	340	2e-86	Lactamase_B domain-containing protein	LR48_Vigan1082s002000	Phaseolus angularis (Azuki bean) (Vigna angularis)	NA	NA	NA	NA	NA	NA
g22113.t1	530	tr|A0A1S3VFA5|A0A1S3VFA5_VIGRR	533	97.7	533	100	100	8	2	1	529	1	533	0	protein indeterminate-domain 7	LOC106774351	Vigna radiata var. radiata (Mung bean) (Phaseolus aureus)	NA	metal ion binding [GO:0046872]	GO:0046872	metal ion binding [GO:0046872]	NA	NA
g22114.t1	76	tr|A0A0S3SZS4|A0A0S3SZS4_PHAAN	75	100	75	98.68	100	0	0	1	75	1	75	1e-32	Uncharacterized protein	Vigan.09G204300 VIGAN_09204300	Vigna angularis var. angularis	NA	NA	NA	NA	NA	NA
g22115.t1	258	tr|A0A0S3SZK7|A0A0S3SZK7_PHAAN	187	93.5	169	65.5	90.37	9	2	91	257	19	187	3.2e-81	Uncharacterized protein	Vigan.09G204400 VIGAN_09204400	Vigna angularis var. angularis	NA	mediator complex [GO:0016592]	GO:0016592	NA	NA	mediator complex [GO:0016592]
g22116.t1	326	tr|A0A0S3SZV6|A0A0S3SZV6_PHAAN	333	95.5	333	100	100	7	3	1	325	1	333	1.1e-182	LOB domain-containing protein	Vigan.09G204500 VIGAN_09204500	Vigna angularis var. angularis	NA	NA	NA	NA	NA	NA
g22118.t1	576	tr|A0A1S3VBL7|A0A1S3VBL7_VIGRR	575	100	575	99.83	100	0	0	1	575	1	575	0	chaperonin CPN60-like 2, mitochondrial	LOC106773562	Vigna radiata var. radiata (Mung bean) (Phaseolus aureus)	NA	ATP binding [GO:0005524]; protein refolding [GO:0042026]	GO:0005524; GO:0042026	ATP binding [GO:0005524]	protein refolding [GO:0042026]	NA
g22119.t1	253	tr|A0A1S3VCK3|A0A1S3VCK3_VIGRR	252	99.6	252	99.6	100	1	0	1	252	1	252	9.2e-142	NDR1/HIN1-like protein 13	LOC106773849	Vigna radiata var. radiata (Mung bean) (Phaseolus aureus)	NA	integral component of membrane [GO:0016021]	GO:0016021	NA	NA	integral component of membrane [GO:0016021]
g22120.t1	856	tr|A0A1S3VDI4|A0A1S3VDI4_VIGRR	855	99.1	855	99.88	100	8	0	1	855	1	855	0	receptor-like serine/threonine-protein kinase ALE2 isoform X2	LOC106774035	Vigna radiata var. radiata (Mung bean) (Phaseolus aureus)	NA	integral component of membrane [GO:0016021]; ATP binding [GO:0005524]; protein serine/threonine kinase activity [GO:0004674]	GO:0004674; GO:0005524; GO:0016021	ATP binding [GO:0005524]; protein serine/threonine kinase activity [GO:0004674]	NA	integral component of membrane [GO:0016021]
g22121.t1	605	tr|A0A1S3VD96|A0A1S3VD96_VIGRR	589	98.6	587	97.02	99.66	8	0	1	587	1	587	0	protein HOTHEAD	LOC106774036	Vigna radiata var. radiata (Mung bean) (Phaseolus aureus)	NA	flavin adenine dinucleotide binding [GO:0050660]; oxidoreductase activity, acting on CH-OH group of donors [GO:0016614]	GO:0016614; GO:0050660	flavin adenine dinucleotide binding [GO:0050660]; oxidoreductase activity, acting on CH-OH group of donors [GO:0016614]	NA	NA
g22122.t1	809	tr|A0A1S3VDP0|A0A1S3VDP0_VIGRR	808	98.9	808	99.88	100	9	0	1	808	1	808	0	Protein ROOT HAIR DEFECTIVE 3 homolog (EC 3.6.5.-) (Protein SEY1 homolog)	LOC106774126	Vigna radiata var. radiata (Mung bean) (Phaseolus aureus)	NA	endoplasmic reticulum membrane [GO:0005789]; integral component of membrane [GO:0016021]; GTP binding [GO:0005525]; GTPase activity [GO:0003924]	GO:0003924; GO:0005525; GO:0005789; GO:0016021	GTPase activity [GO:0003924]; GTP binding [GO:0005525]	NA	endoplasmic reticulum membrane [GO:0005789]; integral component of membrane [GO:0016021]
g22123.t1	641	tr|A0A1S3VDW5|A0A1S3VDW5_VIGRR	640	99.8	640	99.84	100	1	0	1	640	1	640	0	Transmembrane 9 superfamily member	LOC106774179	Vigna radiata var. radiata (Mung bean) (Phaseolus aureus)	NA	endosome membrane [GO:0010008]; Golgi membrane [GO:0000139]; integral component of membrane [GO:0016021]	GO:0000139; GO:0010008; GO:0016021	NA	NA	endosome membrane [GO:0010008]; Golgi membrane [GO:0000139]; integral component of membrane [GO:0016021]
g22124.t1	845	tr|A0A1S3VDF3|A0A1S3VDF3_VIGRR	844	99.6	844	99.88	100	3	0	1	844	1	844	0	Beta-galactosidase (EC 3.2.1.23)	LOC106774070	Vigna radiata var. radiata (Mung bean) (Phaseolus aureus)	NA	apoplast [GO:0048046]; beta-galactosidase activity [GO:0004565]; carbohydrate binding [GO:0030246]; carbohydrate metabolic process [GO:0005975]	GO:0004565; GO:0005975; GO:0030246; GO:0048046	beta-galactosidase activity [GO:0004565]; carbohydrate binding [GO:0030246]	carbohydrate metabolic process [GO:0005975]	apoplast [GO:0048046]
g22125.t1	508	tr|A0A0S3T0P2|A0A0S3T0P2_PHAAN	507	100	507	99.8	100	0	0	1	507	1	507	5.8e-297	Uncharacterized protein	Vigan.09G205400 VIGAN_09205400	Vigna angularis var. angularis	NA	ATP binding [GO:0005524]; helicase activity [GO:0004386]; nucleic acid binding [GO:0003676]	GO:0003676; GO:0004386; GO:0005524	ATP binding [GO:0005524]; helicase activity [GO:0004386]; nucleic acid binding [GO:0003676]	NA	NA
g22125.t2	535	tr|A0A0S3T0P2|A0A0S3T0P2_PHAAN	507	94.9	534	99.81	100	0	1	1	534	1	507	1.6e-292	Uncharacterized protein	Vigan.09G205400 VIGAN_09205400	Vigna angularis var. angularis	NA	ATP binding [GO:0005524]; helicase activity [GO:0004386]; nucleic acid binding [GO:0003676]	GO:0003676; GO:0004386; GO:0005524	ATP binding [GO:0005524]; helicase activity [GO:0004386]; nucleic acid binding [GO:0003676]	NA	NA
g22126.t1	177	tr|A0A1S3VCP1|A0A1S3VCP1_VIGRR	178	96.1	178	100	100	5	1	1	176	1	178	3.6e-92	uncharacterized protein LOC106773667 isoform X1	LOC106773667	Vigna radiata var. radiata (Mung bean) (Phaseolus aureus)	NA	integral component of membrane [GO:0016021]	GO:0016021	NA	NA	integral component of membrane [GO:0016021]
g22127.t1	466	tr|A0A1S3VCL6|A0A1S3VCL6_VIGRR	474	99.3	455	97.64	95.99	3	0	11	465	20	474	1.7e-263	3-epi-6-deoxocathasterone 23-monooxygenase isoform X2	LOC106773857	Vigna radiata var. radiata (Mung bean) (Phaseolus aureus)	NA	heme binding [GO:0020037]; iron ion binding [GO:0005506]; monooxygenase activity [GO:0004497]; oxidoreductase activity, acting on paired donors, with incorporation or reduction of molecular oxygen [GO:0016705]	GO:0004497; GO:0005506; GO:0016705; GO:0020037	heme binding [GO:0020037]; iron ion binding [GO:0005506]; monooxygenase activity [GO:0004497]; oxidoreductase activity, acting on paired donors, with incorporation or reduction of molecular oxygen [GO:0016705]	NA	NA
g22128.t1	263	tr|A0A0S3T053|A0A0S3T053_PHAAN	262	92.7	262	99.62	100	19	0	1	262	1	262	1.9e-137	Uncharacterized protein	Vigan.09G205700 VIGAN_09205700	Vigna angularis var. angularis	NA	integral component of membrane [GO:0016021]; calcium ion binding [GO:0005509]	GO:0005509; GO:0016021	calcium ion binding [GO:0005509]	NA	integral component of membrane [GO:0016021]
g22129.t1	799	tr|A0A1S3VCW8|A0A1S3VCW8_VIGRR	779	98.1	770	96.37	98.84	9	1	29	798	16	779	0	Phospholipase D (EC 3.1.4.4)	LOC106773868	Vigna radiata var. radiata (Mung bean) (Phaseolus aureus)	NA	membrane [GO:0016020]; calcium ion binding [GO:0005509]; N-acylphosphatidylethanolamine-specific phospholipase D activity [GO:0070290]; phospholipase D activity [GO:0004630]; lipid catabolic process [GO:0016042]; phosphatidylcholine metabolic process [GO:0046470]	GO:0004630; GO:0005509; GO:0016020; GO:0016042; GO:0046470; GO:0070290	calcium ion binding [GO:0005509]; N-acylphosphatidylethanolamine-specific phospholipase D activity [GO:0070290]; phospholipase D activity [GO:0004630]	lipid catabolic process [GO:0016042]; phosphatidylcholine metabolic process [GO:0046470]	membrane [GO:0016020]
g22130.t1	459	tr|A0A1S3VCM6|A0A1S3VCM6_VIGRR	264	99.6	264	57.52	100	1	0	195	458	1	264	5.2e-151	uncharacterized protein LOC106773865	LOC106773865	Vigna radiata var. radiata (Mung bean) (Phaseolus aureus)	NA	RNA binding [GO:0003723]	GO:0003723	RNA binding [GO:0003723]	NA	NA
g22131.t1	226	tr|A0A1S3VCM3|A0A1S3VCM3_VIGRR	225	99.6	225	99.56	100	1	0	1	225	1	225	4.2e-122	DNA replication complex GINS protein SLD5	LOC106773866	Vigna radiata var. radiata (Mung bean) (Phaseolus aureus)	NA	nucleus [GO:0005634]; DNA-dependent DNA replication [GO:0006261]	GO:0005634; GO:0006261	NA	DNA-dependent DNA replication [GO:0006261]	nucleus [GO:0005634]
g22132.t1	701	tr|A0A444Y8U4|A0A444Y8U4_ARAHY	990	78.5	620	88.45	62.63	110	5	1	618	45	643	7.9e-276	Uncharacterized protein	Ahy_B08g094397	Arachis hypogaea (Peanut)	NA	integral component of membrane [GO:0016021]; ATP binding [GO:0005524]; nucleic acid binding [GO:0003676]; protein kinase activity [GO:0004672]	GO:0003676; GO:0004672; GO:0005524; GO:0016021	ATP binding [GO:0005524]; nucleic acid binding [GO:0003676]; protein kinase activity [GO:0004672]	NA	integral component of membrane [GO:0016021]
g22133.t1	1490	tr|A0A0S3SZI7|A0A0S3SZI7_PHAAN	1462	94	1462	98.12	100	88	0	28	1489	1	1462	0	Uncharacterized protein	Vigan.09G206300 VIGAN_09206300	Vigna angularis var. angularis	NA	integral component of membrane [GO:0016021]; ATP binding [GO:0005524]; ATPase activity [GO:0016887]; ATPase-coupled transmembrane transporter activity [GO:0042626]	GO:0005524; GO:0016021; GO:0016887; GO:0042626	ATPase activity [GO:0016887]; ATPase-coupled transmembrane transporter activity [GO:0042626]; ATP binding [GO:0005524]	NA	integral component of membrane [GO:0016021]
g22134.t1	101	tr|A0A0L9U2K1|A0A0L9U2K1_PHAAN	99	73	37	36.63	37.37	10	0	51	87	32	68	2.8e-09	Uncharacterized protein	LR48_Vigan03g037200	Phaseolus angularis (Azuki bean) (Vigna angularis)	NA	NA	NA	NA	NA	NA
g22135.t1	1741	tr|A0A0S3T0Q2|A0A0S3T0Q2_PHAAN	1460	95	1350	77.54	92.47	67	1	1	1350	99	1447	0	Uncharacterized protein	Vigan.09G207300 VIGAN_09207300	Vigna angularis var. angularis	NA	integral component of membrane [GO:0016021]; ATP binding [GO:0005524]; ATPase activity [GO:0016887]; ATPase-coupled transmembrane transporter activity [GO:0042626]	GO:0005524; GO:0016021; GO:0016887; GO:0042626	ATPase activity [GO:0016887]; ATPase-coupled transmembrane transporter activity [GO:0042626]; ATP binding [GO:0005524]	NA	integral component of membrane [GO:0016021]
g22137.t1	1319	tr|A0A3Q0FH65|A0A3Q0FH65_VIGRR	1283	94.4	1053	79.83	82.07	59	0	1	1053	99	1151	0	ABC transporter C family member 8-like	LOC106773074	Vigna radiata var. radiata (Mung bean) (Phaseolus aureus)	NA	integral component of membrane [GO:0016021]; ATP binding [GO:0005524]; ATPase activity [GO:0016887]; ATPase-coupled transmembrane transporter activity [GO:0042626]	GO:0005524; GO:0016021; GO:0016887; GO:0042626	ATPase activity [GO:0016887]; ATPase-coupled transmembrane transporter activity [GO:0042626]; ATP binding [GO:0005524]	NA	integral component of membrane [GO:0016021]
g22138.t1	133	tr|A0A1S3VNI6|A0A1S3VNI6_VIGRR	313	91.9	62	46.62	19.81	5	0	63	124	43	104	3.3e-26	classical arabinogalactan protein 9	LOC106776975	Vigna radiata var. radiata (Mung bean) (Phaseolus aureus)	NA	NA	NA	NA	NA	NA
g22139.t1	165	tr|A0A0S3R4U2|A0A0S3R4U2_PHAAN	166	66.4	134	81.21	80.72	35	2	36	162	15	145	1.9e-39	Uncharacterized protein	Vigan.01G348600 VIGAN_01348600	Vigna angularis var. angularis	NA	NA	NA	NA	NA	NA
g22141.t1	103	tr|A0A0L9TA42|A0A0L9TA42_PHAAN	199	100	101	98.06	50.75	0	0	2	102	99	199	6.1e-52	Fcf2 domain-containing protein	LR48_Vigan406s025500	Phaseolus angularis (Azuki bean) (Vigna angularis)	NA	nucleus [GO:0005634]	GO:0005634	NA	NA	nucleus [GO:0005634]
g22142.t1	185	tr|A0A0L9TBH5|A0A0L9TBH5_PHAAN	192	91.1	192	100	100	9	2	1	184	1	192	3.3e-88	PMEI domain-containing protein	LR48_Vigan406s025400	Phaseolus angularis (Azuki bean) (Vigna angularis)	NA	enzyme inhibitor activity [GO:0004857]	GO:0004857	enzyme inhibitor activity [GO:0004857]	NA	NA
g22143.t1	1425	tr|A0A1S3VAR0|A0A1S3VAR0_VIGRR	1459	97.2	1416	99.37	97.05	27	1	1	1416	50	1453	0	ABC transporter C family member 8-like	LOC106773072	Vigna radiata var. radiata (Mung bean) (Phaseolus aureus)	NA	integral component of membrane [GO:0016021]; ATP binding [GO:0005524]; ATPase activity [GO:0016887]; ATPase-coupled transmembrane transporter activity [GO:0042626]	GO:0005524; GO:0016021; GO:0016887; GO:0042626	ATPase activity [GO:0016887]; ATPase-coupled transmembrane transporter activity [GO:0042626]; ATP binding [GO:0005524]	NA	integral component of membrane [GO:0016021]
g22145.t1	676	tr|A0A0R0EJD7|A0A0R0EJD7_SOYBN	892	70	480	71.01	53.81	110	6	228	675	415	892	1.7e-171	Uncharacterized protein	GLYMA_20G060900	Glycine max (Soybean) (Glycine hispida)	NA	NA	NA	NA	NA	NA
g22146.t1	130	tr|A0A1S3VC10|A0A1S3VC10_VIGRR	280	98.4	128	98.46	45.71	2	0	2	129	153	280	2.6e-68	inorganic pyrophosphatase 2	LOC106773663	Vigna radiata var. radiata (Mung bean) (Phaseolus aureus)	NA	metal ion binding [GO:0046872]; phosphatase activity [GO:0016791]	GO:0016791; GO:0046872	metal ion binding [GO:0046872]; phosphatase activity [GO:0016791]	NA	NA
g22147.t1	88	tr|A0A0S3T078|A0A0S3T078_PHAAN	280	97.7	87	98.86	31.07	2	0	1	87	1	87	3.1e-44	Uncharacterized protein	Vigan.09G208200 VIGAN_09208200	Vigna angularis var. angularis	NA	metal ion binding [GO:0046872]; phosphatase activity [GO:0016791]	GO:0016791; GO:0046872	metal ion binding [GO:0046872]; phosphatase activity [GO:0016791]	NA	NA
g22148.t1	272	tr|A0A1S3VE33|A0A1S3VE33_VIGRR	271	96.7	271	99.63	100	9	0	1	271	1	271	5.6e-153	inorganic pyrophosphatase 2	LOC106774221	Vigna radiata var. radiata (Mung bean) (Phaseolus aureus)	NA	metal ion binding [GO:0046872]; phosphatase activity [GO:0016791]	GO:0016791; GO:0046872	metal ion binding [GO:0046872]; phosphatase activity [GO:0016791]	NA	NA
g22149.t1	272	tr|A0A0L9TA82|A0A0L9TA82_PHAAN	271	98.5	271	99.63	100	4	0	1	271	1	271	3.2e-156	Uncharacterized protein	LR48_Vigan406s024800	Phaseolus angularis (Azuki bean) (Vigna angularis)	NA	metal ion binding [GO:0046872]; phosphatase activity [GO:0016791]	GO:0016791; GO:0046872	metal ion binding [GO:0046872]; phosphatase activity [GO:0016791]	NA	NA
g22150.t1	515	tr|A0A1S3VDQ7|A0A1S3VDQ7_VIGRR	514	100	514	99.81	100	0	0	1	514	1	514	1.1e-303	Serine/threonine-protein phosphatase 2A 55 kDa regulatory subunit B	LOC106774139	Vigna radiata var. radiata (Mung bean) (Phaseolus aureus)	NA	protein phosphatase type 2A complex [GO:0000159]; protein phosphatase regulator activity [GO:0019888]	GO:0000159; GO:0019888	protein phosphatase regulator activity [GO:0019888]	NA	protein phosphatase type 2A complex [GO:0000159]
g22151.t1	257	tr|A0A0L9T9Z9|A0A0L9T9Z9_PHAAN	248	95.3	256	99.61	100	4	1	1	256	1	248	1.9e-134	Uncharacterized protein	LR48_Vigan406s024500	Phaseolus angularis (Azuki bean) (Vigna angularis)	NA	hydrolase activity [GO:0016787]	GO:0016787	hydrolase activity [GO:0016787]	NA	NA
g22152.t1	277	tr|A0A1S3VAE0|A0A1S3VAE0_VIGRR	294	96.7	243	87.73	82.65	8	0	34	276	52	294	3.6e-131	haloacid dehalogenase-like hydrolase domain-containing protein Sgpp isoform X1	LOC106773023	Vigna radiata var. radiata (Mung bean) (Phaseolus aureus)	NA	hydrolase activity [GO:0016787]	GO:0016787	hydrolase activity [GO:0016787]	NA	NA
g22154.t1	208	tr|A0A1S3VBX7|A0A1S3VBX7_VIGRR	207	98.6	207	99.52	100	3	0	1	207	1	207	6.2e-120	dof zinc finger protein DOF3.1	LOC106773635	Vigna radiata var. radiata (Mung bean) (Phaseolus aureus)	NA	nucleus [GO:0005634]; DNA binding [GO:0003677]; regulation of transcription, DNA-templated [GO:0006355]	GO:0003677; GO:0005634; GO:0006355	DNA binding [GO:0003677]	regulation of transcription, DNA-templated [GO:0006355]	nucleus [GO:0005634]
g22155.t1	539	tr|A0A1S3VAG3|A0A1S3VAG3_VIGRR	510	97	494	91.65	96.86	15	0	45	538	17	510	1.4e-277	transcription factor bHLH87-like	LOC106773034	Vigna radiata var. radiata (Mung bean) (Phaseolus aureus)	NA	nucleus [GO:0005634]; protein dimerization activity [GO:0046983]	GO:0005634; GO:0046983	protein dimerization activity [GO:0046983]	NA	nucleus [GO:0005634]
g22156.t1	689	tr|A0A1S3VEL4|A0A1S3VEL4_VIGRR	695	97.5	688	99.85	98.99	17	0	1	688	8	695	0	ELF3-like protein 2 isoform X1	LOC106774185	Vigna radiata var. radiata (Mung bean) (Phaseolus aureus)	NA	regulation of photoperiodism, flowering [GO:2000028]	GO:2000028	NA	regulation of photoperiodism, flowering [GO:2000028]	NA
g22157.t1	382	tr|A0A1S3VDM9|A0A1S3VDM9_VIGRR	377	99.5	377	98.69	100	2	0	5	381	1	377	2.5e-223	uncharacterized protein LOC106774025	LOC106774025	Vigna radiata var. radiata (Mung bean) (Phaseolus aureus)	NA	integral component of membrane [GO:0016021]; transferase activity, transferring glycosyl groups [GO:0016757]	GO:0016021; GO:0016757	transferase activity, transferring glycosyl groups [GO:0016757]	NA	integral component of membrane [GO:0016021]
g22158.t1	443	tr|A0A0S3SZT9|A0A0S3SZT9_PHAAN	442	98.4	442	99.77	100	7	0	1	442	1	442	6.5e-252	M20_dimer domain-containing protein	Vigan.09G209300 VIGAN_09209300	Vigna angularis var. angularis	NA	hydrolase activity [GO:0016787]	GO:0016787	hydrolase activity [GO:0016787]	NA	NA
g22159.t1	658	tr|A0A1S3VA97|A0A1S3VA97_VIGRR	657	99.1	657	99.85	100	6	0	1	657	1	657	0	anoctamin-like protein At1g73020	LOC106772987	Vigna radiata var. radiata (Mung bean) (Phaseolus aureus)	NA	integral component of membrane [GO:0016021]	GO:0016021	NA	NA	integral component of membrane [GO:0016021]
g22160.t1	82	tr|A0A1S3V9V8|A0A1S3V9V8_VIGRR	88	98.8	81	98.78	92.05	1	0	1	81	8	88	1.5e-37	uncharacterized protein LOC106772988	LOC106772988	Vigna radiata var. radiata (Mung bean) (Phaseolus aureus)	NA	NA	NA	NA	NA	NA
g22161.t1	151	tr|A0A1S3V9X3|A0A1S3V9X3_VIGRR	150	98.7	150	99.34	100	2	0	1	150	1	150	2.1e-77	60S ribosomal protein L28-2	LOC106773004	Vigna radiata var. radiata (Mung bean) (Phaseolus aureus)	NA	ribosome [GO:0005840]; structural constituent of ribosome [GO:0003735]; translation [GO:0006412]	GO:0003735; GO:0005840; GO:0006412	structural constituent of ribosome [GO:0003735]	translation [GO:0006412]	ribosome [GO:0005840]
g22162.t1	768	tr|A0A1S3VE51|A0A1S3VE51_VIGRR	782	99.2	718	93.49	91.82	6	0	50	767	65	782	0	uncharacterized protein At1g51745	LOC106774176	Vigna radiata var. radiata (Mung bean) (Phaseolus aureus)	NA	NA	NA	NA	NA	NA
g22163.t1	255	tr|A0A0S3T095|A0A0S3T095_PHAAN	254	99.2	254	99.61	100	2	0	1	254	1	254	2.7e-141	RWD domain-containing protein	Vigan.09G209900 VIGAN_09209900	Vigna angularis var. angularis	NA	NA	NA	NA	NA	NA
g22164.t1	633	tr|A0A0S3T0J6|A0A0S3T0J6_PHAAN	632	99.8	632	99.84	100	1	0	1	632	1	632	0	ELFV_dehydrog domain-containing protein	Vigan.09G210000 VIGAN_09210000	Vigna angularis var. angularis	NA	oxidoreductase activity [GO:0016491]; cellular amino acid metabolic process [GO:0006520]	GO:0006520; GO:0016491	oxidoreductase activity [GO:0016491]	cellular amino acid metabolic process [GO:0006520]	NA
g22165.t1	639	tr|A0A1S3VD61|A0A1S3VD61_VIGRR	638	99.4	638	99.84	100	4	0	1	638	1	638	0	NADP-specific glutamate dehydrogenase	LOC106774017	Vigna radiata var. radiata (Mung bean) (Phaseolus aureus)	NA	oxidoreductase activity [GO:0016491]; cellular amino acid metabolic process [GO:0006520]	GO:0006520; GO:0016491	oxidoreductase activity [GO:0016491]	cellular amino acid metabolic process [GO:0006520]	NA
g22166.t1	1215	tr|A0A1S3VEY3|A0A1S3VEY3_VIGRR	1214	98.5	1214	99.92	100	18	0	1	1214	1	1214	0	dentin sialophosphoprotein	LOC106774268	Vigna radiata var. radiata (Mung bean) (Phaseolus aureus)	NA	NA	NA	NA	NA	NA
g22167.t1	550	tr|A0A1S3VDY9|A0A1S3VDY9_VIGRR	480	100	480	87.27	100	0	0	70	549	1	480	3.4e-282	Ubiquitin carboxyl-terminal hydrolase (EC 3.4.19.12)	LOC106774191	Vigna radiata var. radiata (Mung bean) (Phaseolus aureus)	NA	cysteine-type peptidase activity [GO:0008234]; thiol-dependent ubiquitin-specific protease activity [GO:0004843]; protein deubiquitination [GO:0016579]; ubiquitin-dependent protein catabolic process [GO:0006511]	GO:0004843; GO:0006511; GO:0008234; GO:0016579	cysteine-type peptidase activity [GO:0008234]; thiol-dependent ubiquitin-specific protease activity [GO:0004843]	protein deubiquitination [GO:0016579]; ubiquitin-dependent protein catabolic process [GO:0006511]	NA
g22168.t1	241	tr|A0A1S3VAK3|A0A1S3VAK3_VIGRR	243	91.8	244	100	100	15	2	1	240	1	243	3.7e-124	zinc finger protein 1-like	LOC106773069	Vigna radiata var. radiata (Mung bean) (Phaseolus aureus)	NA	NA	NA	NA	NA	NA
g22169.t1	140	tr|A0A1S3VEC7|A0A1S3VEC7_VIGRR	589	99.3	134	95.71	22.75	1	0	1	134	1	134	6.8e-70	Glucose-6-phosphate 1-dehydrogenase (EC 1.1.1.49)	LOC106774184	Vigna radiata var. radiata (Mung bean) (Phaseolus aureus)	PATHWAY: Carbohydrate degradation; pentose phosphate pathway; D-ribulose 5-phosphate from D-glucose 6-phosphate (oxidative stage): step 1/3. {ECO:0000256|ARBA:ARBA00004937, ECO:0000256|RuleBase:RU362120}.	glucose-6-phosphate dehydrogenase activity [GO:0004345]; NADP binding [GO:0050661]; glucose metabolic process [GO:0006006]; pentose-phosphate shunt [GO:0006098]	GO:0004345; GO:0006006; GO:0006098; GO:0050661	glucose-6-phosphate dehydrogenase activity [GO:0004345]; NADP binding [GO:0050661]	glucose metabolic process [GO:0006006]; pentose-phosphate shunt [GO:0006098]	NA
g22170.t1	418	tr|A0A1S3VEC7|A0A1S3VEC7_VIGRR	589	100	417	99.76	70.8	0	0	1	417	173	589	1.1e-243	Glucose-6-phosphate 1-dehydrogenase (EC 1.1.1.49)	LOC106774184	Vigna radiata var. radiata (Mung bean) (Phaseolus aureus)	PATHWAY: Carbohydrate degradation; pentose phosphate pathway; D-ribulose 5-phosphate from D-glucose 6-phosphate (oxidative stage): step 1/3. {ECO:0000256|ARBA:ARBA00004937, ECO:0000256|RuleBase:RU362120}.	glucose-6-phosphate dehydrogenase activity [GO:0004345]; NADP binding [GO:0050661]; glucose metabolic process [GO:0006006]; pentose-phosphate shunt [GO:0006098]	GO:0004345; GO:0006006; GO:0006098; GO:0050661	glucose-6-phosphate dehydrogenase activity [GO:0004345]; NADP binding [GO:0050661]	glucose metabolic process [GO:0006006]; pentose-phosphate shunt [GO:0006098]	NA
g22171.t1	521	tr|A0A0L9T9X9|A0A0L9T9X9_PHAAN	520	98.7	520	99.81	100	7	0	1	520	1	520	6.2e-302	Uncharacterized protein	LR48_Vigan406s022500	Phaseolus angularis (Azuki bean) (Vigna angularis)	NA	NA	NA	NA	NA	NA
g22172.t1	252	tr|A0A4D6MLF1|A0A4D6MLF1_VIGUN	251	99.6	251	99.6	100	1	0	1	251	1	251	3.4e-144	Mediator of RNA polymerase II transcription subunit 6	DEO72_LG3g3064 DEO72_LG8g307	Vigna unguiculata (Cowpea)	NA	mediator complex [GO:0016592]; transcription coregulator activity [GO:0003712]; regulation of transcription by RNA polymerase II [GO:0006357]	GO:0003712; GO:0006357; GO:0016592	transcription coregulator activity [GO:0003712]	regulation of transcription by RNA polymerase II [GO:0006357]	mediator complex [GO:0016592]
g22173.t1	307	tr|A0A1S3VBV8|A0A1S3VBV8_VIGRR	306	98.4	306	99.67	100	5	0	1	306	1	306	1.9e-181	Inositol oxygenase (EC 1.13.99.1) (Myo-inositol oxygenase)	LOC106773568	Vigna radiata var. radiata (Mung bean) (Phaseolus aureus)	PATHWAY: Polyol metabolism; myo-inositol degradation into D-glucuronate; D-glucuronate from myo-inositol: step 1/1. {ECO:0000256|ARBA:ARBA00005167, ECO:0000256|RuleBase:RU367039}.	cytoplasm [GO:0005737]; inositol oxygenase activity [GO:0050113]; iron ion binding [GO:0005506]; inositol catabolic process [GO:0019310]; L-ascorbic acid biosynthetic process [GO:0019853]	GO:0005506; GO:0005737; GO:0019310; GO:0019853; GO:0050113	inositol oxygenase activity [GO:0050113]; iron ion binding [GO:0005506]	inositol catabolic process [GO:0019310]; L-ascorbic acid biosynthetic process [GO:0019853]	cytoplasm [GO:0005737]
g22174.t1	352	tr|A0A1S3VA43|A0A1S3VA43_VIGRR	353	97.7	353	100	100	6	1	1	351	1	353	2.5e-198	GDSL esterase/lipase APG	LOC106772943	Vigna radiata var. radiata (Mung bean) (Phaseolus aureus)	NA	hydrolase activity, acting on ester bonds [GO:0016788]	GO:0016788	hydrolase activity, acting on ester bonds [GO:0016788]	NA	NA
g22175.t1	579	tr|A0A1S3VA59|A0A1S3VA59_VIGRR	602	96.4	585	100	97.18	14	1	1	578	18	602	0	protein CHUP1, chloroplastic	LOC106773068	Vigna radiata var. radiata (Mung bean) (Phaseolus aureus)	NA	integral component of membrane [GO:0016021]	GO:0016021	NA	NA	integral component of membrane [GO:0016021]
g22176.t1	562	tr|A0A1S3VEF4|A0A1S3VEF4_VIGRR	561	99.6	561	99.82	100	2	0	1	561	1	561	0	uncharacterized protein LOC106774310 isoform X1	LOC106774310	Vigna radiata var. radiata (Mung bean) (Phaseolus aureus)	NA	ATP binding [GO:0005524]; damaged DNA binding [GO:0003684]; DNA-dependent ATPase activity [GO:0008094]; metal ion binding [GO:0046872]; DNA repair [GO:0006281]	GO:0003684; GO:0005524; GO:0006281; GO:0008094; GO:0046872	ATP binding [GO:0005524]; damaged DNA binding [GO:0003684]; DNA-dependent ATPase activity [GO:0008094]; metal ion binding [GO:0046872]	DNA repair [GO:0006281]	NA
g22177.t1	507	tr|A0A1S3VF71|A0A1S3VF71_VIGRR	506	99.8	506	99.8	100	1	0	1	506	1	506	7.2e-287	Alpha-MPP (Inactive zinc metalloprotease alpha) (Mitochondrial-processing peptidase subunit alpha)	LOC106774328	Vigna radiata var. radiata (Mung bean) (Phaseolus aureus)	NA	mitochondrial inner membrane [GO:0005743]; metal ion binding [GO:0046872]; protein processing involved in protein targeting to mitochondrion [GO:0006627]	GO:0005743; GO:0006627; GO:0046872	metal ion binding [GO:0046872]	protein processing involved in protein targeting to mitochondrion [GO:0006627]	mitochondrial inner membrane [GO:0005743]
g22178.t1	140	tr|A0A0L9TBB0|A0A0L9TBB0_PHAAN	139	97.8	139	99.29	100	3	0	1	139	1	139	1.3e-73	Uncharacterized protein	LR48_Vigan406s021900	Phaseolus angularis (Azuki bean) (Vigna angularis)	NA	chloroplast stroma [GO:0009570]; NADH dehydrogenase complex (plastoquinone) assembly [GO:0010258]	GO:0009570; GO:0010258	NA	NADH dehydrogenase complex (plastoquinone) assembly [GO:0010258]	chloroplast stroma [GO:0009570]
g22179.t1	80	tr|A0A1S3TT36|A0A1S3TT36_VIGRR	611	70.5	88	100	14.4	17	1	1	79	524	611	1.7e-25	heat shock cognate 70 kDa protein-like	LOC106758505	Vigna radiata var. radiata (Mung bean) (Phaseolus aureus)	NA	ATP binding [GO:0005524]	GO:0005524	ATP binding [GO:0005524]	NA	NA
g22180.t1	99	tr|A0A1S3VCT7|A0A1S3VCT7_VIGRR	252	94.9	98	98.99	38.89	5	0	1	98	1	98	7.9e-49	stem 28 kDa glycoprotein-like	LOC106773787	Vigna radiata var. radiata (Mung bean) (Phaseolus aureus)	NA	acid phosphatase activity [GO:0003993]; nutrient reservoir activity [GO:0045735]	GO:0003993; GO:0045735	acid phosphatase activity [GO:0003993]; nutrient reservoir activity [GO:0045735]	NA	NA
g22181.t1	142	tr|A0A1S3VCT7|A0A1S3VCT7_VIGRR	252	98.5	132	92.96	52.38	2	0	10	141	121	252	1.5e-69	stem 28 kDa glycoprotein-like	LOC106773787	Vigna radiata var. radiata (Mung bean) (Phaseolus aureus)	NA	acid phosphatase activity [GO:0003993]; nutrient reservoir activity [GO:0045735]	GO:0003993; GO:0045735	acid phosphatase activity [GO:0003993]; nutrient reservoir activity [GO:0045735]	NA	NA
g22182.t1	271	tr|A0A1S3VC51|A0A1S3VC51_VIGRR	254	98.8	254	93.73	100	3	0	17	270	1	254	4.6e-147	stem 31 kDa glycoprotein	LOC106773702	Vigna radiata var. radiata (Mung bean) (Phaseolus aureus)	NA	acid phosphatase activity [GO:0003993]; nutrient reservoir activity [GO:0045735]	GO:0003993; GO:0045735	acid phosphatase activity [GO:0003993]; nutrient reservoir activity [GO:0045735]	NA	NA
g22183.t1	255	tr|A0A1S3VC49|A0A1S3VC49_VIGRR	254	94.1	254	99.61	100	15	0	1	254	1	254	1.2e-136	stem 28 kDa glycoprotein-like	LOC106773707	Vigna radiata var. radiata (Mung bean) (Phaseolus aureus)	NA	nutrient reservoir activity [GO:0045735]	GO:0045735	nutrient reservoir activity [GO:0045735]	NA	NA
g22184.t1	255	tr|A0A1S3VC49|A0A1S3VC49_VIGRR	254	94.1	254	99.61	100	15	0	1	254	1	254	1.2e-136	stem 28 kDa glycoprotein-like	LOC106773707	Vigna radiata var. radiata (Mung bean) (Phaseolus aureus)	NA	nutrient reservoir activity [GO:0045735]	GO:0045735	nutrient reservoir activity [GO:0045735]	NA	NA
g22185.t1	264	tr|A0A1S3VCE4|A0A1S3VCE4_VIGRR	263	96.6	263	99.62	100	9	0	1	263	1	263	2.5e-150	stem 28 kDa glycoprotein	LOC106773796	Vigna radiata var. radiata (Mung bean) (Phaseolus aureus)	NA	acid phosphatase activity [GO:0003993]; nutrient reservoir activity [GO:0045735]	GO:0003993; GO:0045735	acid phosphatase activity [GO:0003993]; nutrient reservoir activity [GO:0045735]	NA	NA
g22186.t1	258	tr|A0A1S3VCF8|A0A1S3VCF8_VIGRR	257	96.5	257	99.61	100	9	0	1	257	1	257	1.1e-147	stem 28 kDa glycoprotein	LOC106773605	Vigna radiata var. radiata (Mung bean) (Phaseolus aureus)	NA	acid phosphatase activity [GO:0003993]; nutrient reservoir activity [GO:0045735]	GO:0003993; GO:0045735	acid phosphatase activity [GO:0003993]; nutrient reservoir activity [GO:0045735]	NA	NA
g22187.t1	396	tr|A0A0S3T075|A0A0S3T075_PHAAN	395	99.5	395	99.75	100	2	0	1	395	1	395	2.5e-226	DUF4005 domain-containing protein	Vigan.09G212300 VIGAN_09212300	Vigna angularis var. angularis	NA	NA	NA	NA	NA	NA
g22188.t1	692	tr|A0A1S3VDW0|A0A1S3VDW0_VIGRR	690	98.6	691	99.86	100	9	1	1	691	1	690	0	Poly(A) polymerase (EC 2.7.7.19)	LOC106774117	Vigna radiata var. radiata (Mung bean) (Phaseolus aureus)	NA	nucleus [GO:0005634]; ATP binding [GO:0005524]; metal ion binding [GO:0046872]; polynucleotide adenylyltransferase activity [GO:0004652]; RNA binding [GO:0003723]; mRNA processing [GO:0006397]; RNA 3'-end processing [GO:0031123]; RNA polyadenylation [GO:0043631]	GO:0003723; GO:0004652; GO:0005524; GO:0005634; GO:0006397; GO:0031123; GO:0043631; GO:0046872	ATP binding [GO:0005524]; metal ion binding [GO:0046872]; polynucleotide adenylyltransferase activity [GO:0004652]; RNA binding [GO:0003723]	mRNA processing [GO:0006397]; RNA 3'-end processing [GO:0031123]; RNA polyadenylation [GO:0043631]	nucleus [GO:0005634]
g22188.t2	688	tr|A0A3Q0FIG4|A0A3Q0FIG4_VIGRR	686	98.5	687	99.85	100	9	1	1	687	1	686	0	Poly(A) polymerase (EC 2.7.7.19)	LOC106774117	Vigna radiata var. radiata (Mung bean) (Phaseolus aureus)	NA	nucleus [GO:0005634]; ATP binding [GO:0005524]; metal ion binding [GO:0046872]; polynucleotide adenylyltransferase activity [GO:0004652]; RNA binding [GO:0003723]; mRNA processing [GO:0006397]; RNA 3'-end processing [GO:0031123]; RNA polyadenylation [GO:0043631]	GO:0003723; GO:0004652; GO:0005524; GO:0005634; GO:0006397; GO:0031123; GO:0043631; GO:0046872	ATP binding [GO:0005524]; metal ion binding [GO:0046872]; polynucleotide adenylyltransferase activity [GO:0004652]; RNA binding [GO:0003723]	mRNA processing [GO:0006397]; RNA 3'-end processing [GO:0031123]; RNA polyadenylation [GO:0043631]	nucleus [GO:0005634]
g22189.t1	360	tr|A0A0R0J250|A0A0R0J250_SOYBN	405	66.8	388	100	95.8	92	6	1	353	16	401	2.3e-130	Phosphotransferase (EC 2.7.1.-)	GLYMA_07G015100	Glycine max (Soybean) (Glycine hispida)	PATHWAY: Carbohydrate degradation; glycolysis; D-glyceraldehyde 3-phosphate and glycerone phosphate from D-glucose: step 1/4. {ECO:0000256|ARBA:ARBA00004888}.; PATHWAY: Carbohydrate metabolism; hexose metabolism. {ECO:0000256|ARBA:ARBA00005028}.	cytosol [GO:0005829]; mitochondrion [GO:0005739]; ATP binding [GO:0005524]; fructokinase activity [GO:0008865]; glucokinase activity [GO:0004340]; glucose binding [GO:0005536]; mannokinase activity [GO:0019158]; cellular glucose homeostasis [GO:0001678]; glucose 6-phosphate metabolic process [GO:0051156]; glycolytic process [GO:0006096]; hexose metabolic process [GO:0019318]	GO:0001678; GO:0004340; GO:0005524; GO:0005536; GO:0005739; GO:0005829; GO:0006096; GO:0008865; GO:0019158; GO:0019318; GO:0051156	ATP binding [GO:0005524]; fructokinase activity [GO:0008865]; glucokinase activity [GO:0004340]; glucose binding [GO:0005536]; mannokinase activity [GO:0019158]	cellular glucose homeostasis [GO:0001678]; glucose 6-phosphate metabolic process [GO:0051156]; glycolytic process [GO:0006096]; hexose metabolic process [GO:0019318]	cytosol [GO:0005829]; mitochondrion [GO:0005739]
g22189.t2	255	tr|A0A0R0J250|A0A0R0J250_SOYBN	405	65	263	100	64.94	79	5	1	252	16	276	9.7e-83	Phosphotransferase (EC 2.7.1.-)	GLYMA_07G015100	Glycine max (Soybean) (Glycine hispida)	PATHWAY: Carbohydrate degradation; glycolysis; D-glyceraldehyde 3-phosphate and glycerone phosphate from D-glucose: step 1/4. {ECO:0000256|ARBA:ARBA00004888}.; PATHWAY: Carbohydrate metabolism; hexose metabolism. {ECO:0000256|ARBA:ARBA00005028}.	cytosol [GO:0005829]; mitochondrion [GO:0005739]; ATP binding [GO:0005524]; fructokinase activity [GO:0008865]; glucokinase activity [GO:0004340]; glucose binding [GO:0005536]; mannokinase activity [GO:0019158]; cellular glucose homeostasis [GO:0001678]; glucose 6-phosphate metabolic process [GO:0051156]; glycolytic process [GO:0006096]; hexose metabolic process [GO:0019318]	GO:0001678; GO:0004340; GO:0005524; GO:0005536; GO:0005739; GO:0005829; GO:0006096; GO:0008865; GO:0019158; GO:0019318; GO:0051156	ATP binding [GO:0005524]; fructokinase activity [GO:0008865]; glucokinase activity [GO:0004340]; glucose binding [GO:0005536]; mannokinase activity [GO:0019158]	cellular glucose homeostasis [GO:0001678]; glucose 6-phosphate metabolic process [GO:0051156]; glycolytic process [GO:0006096]; hexose metabolic process [GO:0019318]	cytosol [GO:0005829]; mitochondrion [GO:0005739]
g22190.t1	320	tr|A0A0L9T9Z7|A0A0L9T9Z7_PHAAN	337	91.7	337	100	100	10	1	1	319	1	337	1e-177	Auxin-induced protein	LR48_Vigan406s020800	Phaseolus angularis (Azuki bean) (Vigna angularis)	NA	nucleus [GO:0005634]; auxin-activated signaling pathway [GO:0009734]; regulation of transcription, DNA-templated [GO:0006355]	GO:0005634; GO:0006355; GO:0009734	NA	auxin-activated signaling pathway [GO:0009734]; regulation of transcription, DNA-templated [GO:0006355]	nucleus [GO:0005634]
g22191.t1	581	tr|A0A0L9TA09|A0A0L9TA09_PHAAN	635	85.5	635	100	100	37	5	1	580	1	635	2.5e-304	Uncharacterized protein	LR48_Vigan406s020700	Phaseolus angularis (Azuki bean) (Vigna angularis)	NA	integral component of membrane [GO:0016021]; plasma membrane [GO:0005886]; ATP binding [GO:0005524]; protein serine/threonine kinase activity [GO:0004674]	GO:0004674; GO:0005524; GO:0005886; GO:0016021	ATP binding [GO:0005524]; protein serine/threonine kinase activity [GO:0004674]	NA	integral component of membrane [GO:0016021]; plasma membrane [GO:0005886]
g22192.t1	404	tr|A0A1S3VCG5|A0A1S3VCG5_VIGRR	400	96	404	100	100	11	2	1	403	1	400	2.3e-227	uncharacterized protein LOC106773807	LOC106773807	Vigna radiata var. radiata (Mung bean) (Phaseolus aureus)	NA	NA	NA	NA	NA	NA
g22193.t1	889	tr|A0A1S3VF34|A0A1S3VF34_VIGRR	660	99.1	655	73.68	99.24	2	1	238	888	6	660	0	protein PAF1 homolog	LOC106774301	Vigna radiata var. radiata (Mung bean) (Phaseolus aureus)	NA	Cdc73/Paf1 complex [GO:0016593]; histone modification [GO:0016570]; transcription elongation from RNA polymerase II promoter [GO:0006368]	GO:0006368; GO:0016570; GO:0016593	NA	histone modification [GO:0016570]; transcription elongation from RNA polymerase II promoter [GO:0006368]	Cdc73/Paf1 complex [GO:0016593]
g22194.t1	616	tr|A0A1S3VA10|A0A1S3VA10_VIGRR	640	94.5	640	100	100	10	1	1	615	1	640	0	Malic enzyme	LOC106772878	Vigna radiata var. radiata (Mung bean) (Phaseolus aureus)	NA	malate dehydrogenase (decarboxylating) (NAD+) activity [GO:0004471]; metal ion binding [GO:0046872]; NAD binding [GO:0051287]	GO:0004471; GO:0046872; GO:0051287	malate dehydrogenase (decarboxylating) (NAD+) activity [GO:0004471]; metal ion binding [GO:0046872]; NAD binding [GO:0051287]	NA	NA
[truncated: 32,924 more rows]
