# Supplementary material for: Draft genome sequence of the pulse crop blackgram [Vigna mungo (L.) Hepper] reveals potential R-genes
Source: Sci Rep. 2021 May 27;11:11247. doi: 10.1038/s41598-021-90683-9 (PMC8160138; doi:10.1038/s41598-021-90683-9)
Supplement: Supplementary file 4 — Supplementary Table S4. [file 41598_2021_90683_MOESM4_ESM.xlsx]

## Sheet: Pathway_Analysis
Draft genome sequence of the pulse crop blackgram [Vigna mungo (L.) Hepper] reveals potential R-genes.
Souframanien J 12, Avi Raizada2, Punniyamoorthy Dhanasekar1 and Penna Suprasanna1
1 Nuclear Agriculture and Biotechnology Division, BARC, Trombay, Mumbai-400085, India.
2Homi Bhabha National Institute, Training School Complex, Anushaktinagar, Mumbai-400094, India.
Table S4. Kyoto Encyclopedia of Genes and Genomes (KEGG) annotations for blackgram proteins.
Gene_ID	KO_ID	Description	Pathway	Pathway Function	Major_Group
g30073.t1	K01674	cah; carbonic anhydrase [EC:4.2.1.1]	00910 Nitrogen metabolism	Energy metabolism	Metabolism
g30074.t1	K01674	cah; carbonic anhydrase [EC:4.2.1.1]	00910 Nitrogen metabolism	Energy metabolism	Metabolism
g30079.t1	K01728	pel; pectate lyase [EC:4.2.2.2]	00040 Pentose and glucuronate interconversions	Carbohydrate metabolism	Metabolism
g30081.t1	K11584	PPP2R5; serine/threonine-protein phosphatase 2A regulatory subunit B'	01009 Protein phosphatases and associated proteins	Protein families: metabolism	Brite Hierarchies
g30081.t1	K11584	PPP2R5; serine/threonine-protein phosphatase 2A regulatory subunit B'	03036 Chromosome and associated proteins	Protein families: genetic information processing	Brite Hierarchies
g30081.t1	K11584	PPP2R5; serine/threonine-protein phosphatase 2A regulatory subunit B'	03019 Messenger RNA biogenesis	Protein families: genetic information processing	Brite Hierarchies
g30081.t1	K11584	PPP2R5; serine/threonine-protein phosphatase 2A regulatory subunit B'	03015 mRNA surveillance pathway	Translation	Genetic Information Processing
g30083.t1	K10532	HGSNAT; heparan-alpha-glucosaminide N-acetyltransferase [EC:2.3.1.78]	00531 Glycosaminoglycan degradation	Glycan biosynthesis and metabolism	Metabolism
g30094.t1	K11294	NCL; nucleolin	03036 Chromosome and associated proteins	Protein families: genetic information processing	Brite Hierarchies
g30094.t1	K11294	NCL; nucleolin	03009 Ribosome biogenesis	Protein families: genetic information processing	Brite Hierarchies
g30095.t1	K11095	SNRPC; U1 small nuclear ribonucleoprotein C	03041 Spliceosome	Protein families: genetic information processing	Brite Hierarchies
g30095.t1	K11095	SNRPC; U1 small nuclear ribonucleoprotein C	03040 Spliceosome	Transcription	Genetic Information Processing
g30097.t1	K11294	NCL; nucleolin	03036 Chromosome and associated proteins	Protein families: genetic information processing	Brite Hierarchies
g30097.t1	K11294	NCL; nucleolin	03009 Ribosome biogenesis	Protein families: genetic information processing	Brite Hierarchies
g30101.t1	K14513	EIN2; ethylene-insensitive protein 2	04016 MAPK signaling pathway - plant	Signal transduction	Environmental Information Processing
g30101.t1	K14513	EIN2; ethylene-insensitive protein 2	04075 Plant hormone signal transduction	Signal transduction	Environmental Information Processing
g30108.t1	K10775	PAL; phenylalanine ammonia-lyase [EC:4.3.1.24]	00940 Phenylpropanoid biosynthesis	Biosynthesis of other secondary metabolites	Metabolism
g30108.t1	K10775	PAL; phenylalanine ammonia-lyase [EC:4.3.1.24]	00360 Phenylalanine metabolism	Amino acid metabolism	Metabolism
g30109.t1	K00030	IDH3; isocitrate dehydrogenase (NAD+) [EC:1.1.1.41]	00020 Citrate cycle (TCA cycle)	Carbohydrate metabolism	Metabolism
g30111.t1	K14488	SAUR; SAUR family protein	04075 Plant hormone signal transduction	Signal transduction	Environmental Information Processing
g30123.t1	K13525	VCP; transitional endoplasmic reticulum ATPase	03019 Messenger RNA biogenesis	Protein families: genetic information processing	Brite Hierarchies
g30123.t1	K13525	VCP; transitional endoplasmic reticulum ATPase	04147 Exosome	Protein families: signaling and cellular processes	Brite Hierarchies
g30123.t1	K13525	VCP; transitional endoplasmic reticulum ATPase	04131 Membrane trafficking	Protein families: genetic information processing	Brite Hierarchies
g30123.t1	K13525	VCP; transitional endoplasmic reticulum ATPase	04141 Protein processing in endoplasmic reticulum	Folding, sorting and degradation	Genetic Information Processing
g30130.t1	K13525	VCP; transitional endoplasmic reticulum ATPase	03019 Messenger RNA biogenesis	Protein families: genetic information processing	Brite Hierarchies
g30130.t1	K13525	VCP; transitional endoplasmic reticulum ATPase	04147 Exosome	Protein families: signaling and cellular processes	Brite Hierarchies
g30130.t1	K13525	VCP; transitional endoplasmic reticulum ATPase	04131 Membrane trafficking	Protein families: genetic information processing	Brite Hierarchies
g30130.t1	K13525	VCP; transitional endoplasmic reticulum ATPase	04141 Protein processing in endoplasmic reticulum	Folding, sorting and degradation	Genetic Information Processing
g30131.t1	K14649	TAF8; transcription initiation factor TFIID subunit 8	03021 Transcription machinery	Protein families: genetic information processing	Brite Hierarchies
g30131.t1	K14649	TAF8; transcription initiation factor TFIID subunit 8	03022 Basal transcription factors	Transcription	Genetic Information Processing
g30143.t1	K14488	SAUR; SAUR family protein	04075 Plant hormone signal transduction	Signal transduction	Environmental Information Processing
g30146.t1	K01512	acyP; acylphosphatase [EC:3.6.1.7]	00620 Pyruvate metabolism	Carbohydrate metabolism	Metabolism
g30155.t1	K14821	BUD20; bud site selection protein 20	03009 Ribosome biogenesis	Protein families: genetic information processing	Brite Hierarchies
g30163.t1	K05658	ABCB1; ATP-binding cassette, subfamily B (MDR/TAP), member 1 [EC:7.6.2.2]	02010 ABC transporters	Membrane transport	Environmental Information Processing
g30163.t1	K05658	ABCB1; ATP-binding cassette, subfamily B (MDR/TAP), member 1 [EC:7.6.2.2]	04147 Exosome	Protein families: signaling and cellular processes	Brite Hierarchies
g30163.t1	K05658	ABCB1; ATP-binding cassette, subfamily B (MDR/TAP), member 1 [EC:7.6.2.2]	02000 Transporters	Protein families: signaling and cellular processes	Brite Hierarchies
g30163.t1	K05658	ABCB1; ATP-binding cassette, subfamily B (MDR/TAP), member 1 [EC:7.6.2.2]	04090 CD molecules	Protein families: signaling and cellular processes	Brite Hierarchies
g30192.t1	K10727	CDT1; chromatin licensing and DNA replication factor 1	03036 Chromosome and associated proteins	Protein families: genetic information processing	Brite Hierarchies
g30192.t1	K10727	CDT1; chromatin licensing and DNA replication factor 1	03032 DNA replication proteins	Protein families: genetic information processing	Brite Hierarchies
g30196.t1	K19041	RNF38_44; E3 ubiquitin-protein ligase RNF38/44 [EC:2.3.2.27]	04121 Ubiquitin system	Protein families: genetic information processing	Brite Hierarchies
g30202.t1	K14516	ERF1; ethylene-responsive transcription factor 1	03000 Transcription factors	Protein families: genetic information processing	Brite Hierarchies
g30202.t1	K14516	ERF1; ethylene-responsive transcription factor 1	04075 Plant hormone signal transduction	Signal transduction	Environmental Information Processing
g30202.t1	K14516	ERF1; ethylene-responsive transcription factor 1	04016 MAPK signaling pathway - plant	Signal transduction	Environmental Information Processing
g30203.t1	K14516	ERF1; ethylene-responsive transcription factor 1	03000 Transcription factors	Protein families: genetic information processing	Brite Hierarchies
g30203.t1	K14516	ERF1; ethylene-responsive transcription factor 1	04075 Plant hormone signal transduction	Signal transduction	Environmental Information Processing
g30203.t1	K14516	ERF1; ethylene-responsive transcription factor 1	04016 MAPK signaling pathway - plant	Signal transduction	Environmental Information Processing
g30204.t1	K14516	ERF1; ethylene-responsive transcription factor 1	03000 Transcription factors	Protein families: genetic information processing	Brite Hierarchies
g30204.t1	K14516	ERF1; ethylene-responsive transcription factor 1	04075 Plant hormone signal transduction	Signal transduction	Environmental Information Processing
g30204.t1	K14516	ERF1; ethylene-responsive transcription factor 1	04016 MAPK signaling pathway - plant	Signal transduction	Environmental Information Processing
g30210.t1	K14516	ERF1; ethylene-responsive transcription factor 1	03000 Transcription factors	Protein families: genetic information processing	Brite Hierarchies
g30210.t1	K14516	ERF1; ethylene-responsive transcription factor 1	04075 Plant hormone signal transduction	Signal transduction	Environmental Information Processing
g30210.t1	K14516	ERF1; ethylene-responsive transcription factor 1	04016 MAPK signaling pathway - plant	Signal transduction	Environmental Information Processing
g30218.t1	K14516	ERF1; ethylene-responsive transcription factor 1	03000 Transcription factors	Protein families: genetic information processing	Brite Hierarchies
g30218.t1	K14516	ERF1; ethylene-responsive transcription factor 1	04075 Plant hormone signal transduction	Signal transduction	Environmental Information Processing
g30218.t1	K14516	ERF1; ethylene-responsive transcription factor 1	04016 MAPK signaling pathway - plant	Signal transduction	Environmental Information Processing
g30225.t1	K08176	PHO84; MFS transporter, PHS family, inorganic phosphate transporter	02000 Transporters	Protein families: signaling and cellular processes	Brite Hierarchies
g30226.t1	K11344	EAF6; chromatin modification-related protein EAF6	03036 Chromosome and associated proteins	Protein families: genetic information processing	Brite Hierarchies
g30229.t1	K09422	MYBP; transcription factor MYB, plant	03000 Transcription factors	Protein families: genetic information processing	Brite Hierarchies
g30234.t1	K19996	SFH5; phosphatidylinositol transfer protein SFH5	04131 Membrane trafficking	Protein families: genetic information processing	Brite Hierarchies
g30235.t1	K06636	SMC1; structural maintenance of chromosome 1	03036 Chromosome and associated proteins	Protein families: genetic information processing	Brite Hierarchies
g30261.t1	K08880	STK19; serine/threonine kinase 19 [EC:2.7.11.1]	01001 Protein kinases	Protein families: metabolism	Brite Hierarchies
g30267.t1	K12667	SWP1; oligosaccharyltransferase complex subunit delta (ribophorin II)	00510 N-Glycan biosynthesis	Glycan biosynthesis and metabolism	Metabolism
g30267.t1	K12667	SWP1; oligosaccharyltransferase complex subunit delta (ribophorin II)	04141 Protein processing in endoplasmic reticulum	Folding, sorting and degradation	Genetic Information Processing
g30267.t1	K12667	SWP1; oligosaccharyltransferase complex subunit delta (ribophorin II)	00513 Various types of N-glycan biosynthesis	Glycan biosynthesis and metabolism	Metabolism
g30287.t1	K03283	HSPA1s; heat shock 70kDa protein 1/2/6/8	04131 Membrane trafficking	Protein families: genetic information processing	Brite Hierarchies
g30287.t1	K03283	HSPA1s; heat shock 70kDa protein 1/2/6/8	04147 Exosome	Protein families: signaling and cellular processes	Brite Hierarchies
g30287.t1	K03283	HSPA1s; heat shock 70kDa protein 1/2/6/8	01009 Protein phosphatases and associated proteins	Protein families: metabolism	Brite Hierarchies
g30287.t1	K03283	HSPA1s; heat shock 70kDa protein 1/2/6/8	03040 Spliceosome	Transcription	Genetic Information Processing
g30287.t1	K03283	HSPA1s; heat shock 70kDa protein 1/2/6/8	03029 Mitochondrial biogenesis	Protein families: genetic information processing	Brite Hierarchies
g30287.t1	K03283	HSPA1s; heat shock 70kDa protein 1/2/6/8	04144 Endocytosis	Transport and catabolism	Cellular Processes
g30287.t1	K03283	HSPA1s; heat shock 70kDa protein 1/2/6/8	03051 Proteasome	Protein families: genetic information processing	Brite Hierarchies
g30287.t1	K03283	HSPA1s; heat shock 70kDa protein 1/2/6/8	04141 Protein processing in endoplasmic reticulum	Folding, sorting and degradation	Genetic Information Processing
g30287.t1	K03283	HSPA1s; heat shock 70kDa protein 1/2/6/8	03041 Spliceosome	Protein families: genetic information processing	Brite Hierarchies
g30287.t1	K03283	HSPA1s; heat shock 70kDa protein 1/2/6/8	03009 Ribosome biogenesis	Protein families: genetic information processing	Brite Hierarchies
g30287.t1	K03283	HSPA1s; heat shock 70kDa protein 1/2/6/8	03110 Chaperones and folding catalysts	Protein families: genetic information processing	Brite Hierarchies
g30289.t1	K12492	ARFGAP1; ADP-ribosylation factor GTPase-activating protein 1	04131 Membrane trafficking	Protein families: genetic information processing	Brite Hierarchies
g30289.t1	K12492	ARFGAP1; ADP-ribosylation factor GTPase-activating protein 1	04144 Endocytosis	Transport and catabolism	Cellular Processes
g30296.t1	K05573	ndhB; NAD(P)H-quinone oxidoreductase subunit 2 [EC:7.1.1.2]	00190 Oxidative phosphorylation	Energy metabolism	Metabolism
g30304.t1	K05765	CFL; cofilin	04812 Cytoskeleton proteins	Protein families: signaling and cellular processes	Brite Hierarchies
g30304.t1	K05765	CFL; cofilin	04131 Membrane trafficking	Protein families: genetic information processing	Brite Hierarchies
g30304.t1	K05765	CFL; cofilin	04147 Exosome	Protein families: signaling and cellular processes	Brite Hierarchies
g30312.t1	K00620	argJ; glutamate N-acetyltransferase / amino-acid N-acetyltransferase [EC:2.3.1.35 2.3.1.1]	00220 Arginine biosynthesis	Amino acid metabolism	Metabolism
g30315.t1	K14638	SLC15A3_4; solute carrier family 15 (peptide/histidine transporter), member 3/4	02000 Transporters	Protein families: signaling and cellular processes	Brite Hierarchies
g30317.t1	K09422	MYBP; transcription factor MYB, plant	03000 Transcription factors	Protein families: genetic information processing	Brite Hierarchies
g30321.t1	K01246	tag; DNA-3-methyladenine glycosylase I [EC:3.2.2.20]	03400 DNA repair and recombination proteins	Protein families: genetic information processing	Brite Hierarchies
g30321.t1	K01246	tag; DNA-3-methyladenine glycosylase I [EC:3.2.2.20]	03410 Base excision repair	Replication and repair	Genetic Information Processing
g30322.t1	K19589	N6AMT1; release factor glutamine methyltransferase [EC:2.1.1.297]	03012 Translation factors	Protein families: genetic information processing	Brite Hierarchies
g30323.t1	K00615	E2.2.1.1; transketolase [EC:2.2.1.1]	00710 Carbon fixation in photosynthetic organisms	Energy metabolism	Metabolism
g30323.t1	K00615	E2.2.1.1; transketolase [EC:2.2.1.1]	00030 Pentose phosphate pathway	Carbohydrate metabolism	Metabolism
g30323.t1	K00615	E2.2.1.1; transketolase [EC:2.2.1.1]	01051 Biosynthesis of ansamycins	Metabolism of terpenoids and polyketides	Metabolism
g30371.t1	K09264	K09264; MADS-box transcription factor, plant	03000 Transcription factors	Protein families: genetic information processing	Brite Hierarchies
g30372.t1	K09264	K09264; MADS-box transcription factor, plant	03000 Transcription factors	Protein families: genetic information processing	Brite Hierarchies
g30382.t1	K20826	RPAP1; RNA polymerase II-associated protein 1	03021 Transcription machinery	Protein families: genetic information processing	Brite Hierarchies
g30391.t1	K13379	RGP; reversibly glycosylated polypeptide / UDP-arabinopyranose mutase [EC:2.4.1.- 5.4.99.30]	00520 Amino sugar and nucleotide sugar metabolism	Carbohydrate metabolism	Metabolism
g30391.t1	K13379	RGP; reversibly glycosylated polypeptide / UDP-arabinopyranose mutase [EC:2.4.1.- 5.4.99.30]	01003 Glycosyltransferases	Protein families: metabolism	Brite Hierarchies
g30397.t1	K09590	CYP85A1; brassinosteroid-6-oxidase 1 [EC:1.14.-.-]	00905 Brassinosteroid biosynthesis	Metabolism of terpenoids and polyketides	Metabolism
g30397.t1	K09590	CYP85A1; brassinosteroid-6-oxidase 1 [EC:1.14.-.-]	00199 Cytochrome P450	Protein families: metabolism	Brite Hierarchies
g30398.t1	K23490	CYB5; cytochrome b5	99982 Energy metabolism	Unclassified: metabolism	Not Included in Pathway or Brite
g30399.t1	K00276	AOC3; primary-amine oxidase [EC:1.4.3.21]	00960 Tropane, piperidine and pyridine alkaloid biosynthesis	Biosynthesis of other secondary metabolites	Metabolism
g30399.t1	K00276	AOC3; primary-amine oxidase [EC:1.4.3.21]	00950 Isoquinoline alkaloid biosynthesis	Biosynthesis of other secondary metabolites	Metabolism
g30399.t1	K00276	AOC3; primary-amine oxidase [EC:1.4.3.21]	00260 Glycine, serine and threonine metabolism	Amino acid metabolism	Metabolism
g30399.t1	K00276	AOC3; primary-amine oxidase [EC:1.4.3.21]	00350 Tyrosine metabolism	Amino acid metabolism	Metabolism
g30399.t1	K00276	AOC3; primary-amine oxidase [EC:1.4.3.21]	00360 Phenylalanine metabolism	Amino acid metabolism	Metabolism
g30399.t1	K00276	AOC3; primary-amine oxidase [EC:1.4.3.21]	00410 beta-Alanine metabolism	Metabolism of other amino acids	Metabolism
g30400.t1	K18749	LSM14; protein LSM14	03019 Messenger RNA biogenesis	Protein families: genetic information processing	Brite Hierarchies
g30402.t1	K18749	LSM14; protein LSM14	03019 Messenger RNA biogenesis	Protein families: genetic information processing	Brite Hierarchies
g30406.t1	K03574	mutT; 8-oxo-dGTP diphosphatase [EC:3.6.1.55]	03400 DNA repair and recombination proteins	Protein families: genetic information processing	Brite Hierarchies
g30407.t1	K01595	ppc; phosphoenolpyruvate carboxylase [EC:4.1.1.31]	00710 Carbon fixation in photosynthetic organisms	Energy metabolism	Metabolism
g30407.t1	K01595	ppc; phosphoenolpyruvate carboxylase [EC:4.1.1.31]	00620 Pyruvate metabolism	Carbohydrate metabolism	Metabolism
g30415.t1	K13449	PR1; pathogenesis-related protein 1	04016 MAPK signaling pathway - plant	Signal transduction	Environmental Information Processing
g30415.t1	K13449	PR1; pathogenesis-related protein 1	04075 Plant hormone signal transduction	Signal transduction	Environmental Information Processing
g30415.t1	K13449	PR1; pathogenesis-related protein 1	04626 Plant-pathogen interaction	Environmental adaptation	Organismal Systems
g30420.t1	K24195	XPR1; xenotropic and polytropic retrovirus receptor 1	02000 Transporters	Protein families: signaling and cellular processes	Brite Hierarchies
g29537.t1	K15902	PCC1; EKC/KEOPS complex subunit PCC1/LAGE3	03016 Transfer RNA biogenesis	Protein families: genetic information processing	Brite Hierarchies
g29539.t1	K15902	PCC1; EKC/KEOPS complex subunit PCC1/LAGE3	03016 Transfer RNA biogenesis	Protein families: genetic information processing	Brite Hierarchies
g29540.t1	K15902	PCC1; EKC/KEOPS complex subunit PCC1/LAGE3	03016 Transfer RNA biogenesis	Protein families: genetic information processing	Brite Hierarchies
g29544.t1	K03438	mraW; 16S rRNA (cytosine1402-N4)-methyltransferase [EC:2.1.1.199]	03009 Ribosome biogenesis	Protein families: genetic information processing	Brite Hierarchies
g29553.t1	K23292	LNPK; endoplasmic reticulum junction formation protein lunapark	04131 Membrane trafficking	Protein families: genetic information processing	Brite Hierarchies
g29554.t1	K00783	rlmH; 23S rRNA (pseudouridine1915-N3)-methyltransferase [EC:2.1.1.177]	03009 Ribosome biogenesis	Protein families: genetic information processing	Brite Hierarchies
g29565.t1	K10739	RFA2; replication factor A2	03420 Nucleotide excision repair	Replication and repair	Genetic Information Processing
g29565.t1	K10739	RFA2; replication factor A2	03400 DNA repair and recombination proteins	Protein families: genetic information processing	Brite Hierarchies
g29565.t1	K10739	RFA2; replication factor A2	03430 Mismatch repair	Replication and repair	Genetic Information Processing
g29565.t1	K10739	RFA2; replication factor A2	03440 Homologous recombination	Replication and repair	Genetic Information Processing
g29565.t1	K10739	RFA2; replication factor A2	03032 DNA replication proteins	Protein families: genetic information processing	Brite Hierarchies
g29565.t1	K10739	RFA2; replication factor A2	03030 DNA replication	Replication and repair	Genetic Information Processing
g29570.t1	K14816	REI1; pre-60S factor REI1	03009 Ribosome biogenesis	Protein families: genetic information processing	Brite Hierarchies
g29571.t1	K01535	PMA1; H+-transporting ATPase [EC:7.1.2.1]	00190 Oxidative phosphorylation	Energy metabolism	Metabolism
g29573.t1	K10881	SHFM1; 26 proteasome complex subunit DSS1	03019 Messenger RNA biogenesis	Protein families: genetic information processing	Brite Hierarchies
g29573.t1	K10881	SHFM1; 26 proteasome complex subunit DSS1	03400 DNA repair and recombination proteins	Protein families: genetic information processing	Brite Hierarchies
g29573.t1	K10881	SHFM1; 26 proteasome complex subunit DSS1	03050 Proteasome	Folding, sorting and degradation	Genetic Information Processing
g29573.t1	K10881	SHFM1; 26 proteasome complex subunit DSS1	03051 Proteasome	Protein families: genetic information processing	Brite Hierarchies
g29573.t1	K10881	SHFM1; 26 proteasome complex subunit DSS1	04131 Membrane trafficking	Protein families: genetic information processing	Brite Hierarchies
g29573.t1	K10881	SHFM1; 26 proteasome complex subunit DSS1	03440 Homologous recombination	Replication and repair	Genetic Information Processing
g29574.t1	K00430	E1.11.1.7; peroxidase [EC:1.11.1.7]	00940 Phenylpropanoid biosynthesis	Biosynthesis of other secondary metabolites	Metabolism
g29582.t1	K07195	EXOC7; exocyst complex component 7	04131 Membrane trafficking	Protein families: genetic information processing	Brite Hierarchies
g29582.t1	K07195	EXOC7; exocyst complex component 7	03036 Chromosome and associated proteins	Protein families: genetic information processing	Brite Hierarchies
g29588.t1	K12450	RHM; UDP-glucose 4,6-dehydratase [EC:4.2.1.76]	00520 Amino sugar and nucleotide sugar metabolism	Carbohydrate metabolism	Metabolism
g29591.t1	K12896	SFRS7; splicing factor, arginine/serine-rich 7	03040 Spliceosome	Transcription	Genetic Information Processing
g29591.t1	K12896	SFRS7; splicing factor, arginine/serine-rich 7	03041 Spliceosome	Protein families: genetic information processing	Brite Hierarchies
g29591.t2	K12896	SFRS7; splicing factor, arginine/serine-rich 7	03040 Spliceosome	Transcription	Genetic Information Processing
g29591.t2	K12896	SFRS7; splicing factor, arginine/serine-rich 7	03041 Spliceosome	Protein families: genetic information processing	Brite Hierarchies
g29593.t1	K20457	DHFS; dihydrofolate synthase [EC:6.3.2.12]	00790 Folate biosynthesis	Metabolism of cofactors and vitamins	Metabolism
g29600.t1	K03093	sigI; RNA polymerase sigma factor	03021 Transcription machinery	Protein families: genetic information processing	Brite Hierarchies
g29600.t2	K03093	sigI; RNA polymerase sigma factor	03021 Transcription machinery	Protein families: genetic information processing	Brite Hierarchies
g29604.t1	K17506	PPM1L; protein phosphatase 1L [EC:3.1.3.16]	01009 Protein phosphatases and associated proteins	Protein families: metabolism	Brite Hierarchies
g29606.t1	K09420	MYB; transcriptional activator Myb	03000 Transcription factors	Protein families: genetic information processing	Brite Hierarchies
g29608.t1	K15382	SLC50A; solute carrier family 50 (sugar transporter)	02000 Transporters	Protein families: signaling and cellular processes	Brite Hierarchies
g29609.t1	K08955	YME1; ATP-dependent metalloprotease [EC:3.4.24.-]	01002 Peptidases and inhibitors	Protein families: metabolism	Brite Hierarchies
g29642.t1	K03921	FAB2; acyl-[acyl-carrier-protein] desaturase [EC:1.14.19.2 1.14.19.11 1.14.19.26]	00061 Fatty acid biosynthesis	Lipid metabolism	Metabolism
g29642.t1	K03921	FAB2; acyl-[acyl-carrier-protein] desaturase [EC:1.14.19.2 1.14.19.11 1.14.19.26]	01040 Biosynthesis of unsaturated fatty acids	Lipid metabolism	Metabolism
g29642.t1	K03921	FAB2; acyl-[acyl-carrier-protein] desaturase [EC:1.14.19.2 1.14.19.11 1.14.19.26]	01004 Lipid biosynthesis proteins	Protein families: metabolism	Brite Hierarchies
g29643.t1	K18482	ADCL; 4-amino-4-deoxychorismate lyase [EC:4.1.3.38]	00790 Folate biosynthesis	Metabolism of cofactors and vitamins	Metabolism
g29646.t1	K05391	CNGC; cyclic nucleotide gated channel, plant	04626 Plant-pathogen interaction	Environmental adaptation	Organismal Systems
g29646.t1	K05391	CNGC; cyclic nucleotide gated channel, plant	04040 Ion channels	Protein families: signaling and cellular processes	Brite Hierarchies
g29652.t1	K13947	PIN; auxin efflux carrier family protein	02000 Transporters	Protein families: signaling and cellular processes	Brite Hierarchies
g29653.t1	K18857	ADH1; alcohol dehydrogenase class-P [EC:1.1.1.1]	00071 Fatty acid degradation	Lipid metabolism	Metabolism
g29653.t1	K18857	ADH1; alcohol dehydrogenase class-P [EC:1.1.1.1]	00010 Glycolysis / Gluconeogenesis	Carbohydrate metabolism	Metabolism
g29653.t1	K18857	ADH1; alcohol dehydrogenase class-P [EC:1.1.1.1]	00350 Tyrosine metabolism	Amino acid metabolism	Metabolism
g29653.t1	K18857	ADH1; alcohol dehydrogenase class-P [EC:1.1.1.1]	00592 alpha-Linolenic acid metabolism	Lipid metabolism	Metabolism
g29655.t1	K03921	FAB2; acyl-[acyl-carrier-protein] desaturase [EC:1.14.19.2 1.14.19.11 1.14.19.26]	00061 Fatty acid biosynthesis	Lipid metabolism	Metabolism
g29655.t1	K03921	FAB2; acyl-[acyl-carrier-protein] desaturase [EC:1.14.19.2 1.14.19.11 1.14.19.26]	01040 Biosynthesis of unsaturated fatty acids	Lipid metabolism	Metabolism
g29655.t1	K03921	FAB2; acyl-[acyl-carrier-protein] desaturase [EC:1.14.19.2 1.14.19.11 1.14.19.26]	01004 Lipid biosynthesis proteins	Protein families: metabolism	Brite Hierarchies
g29657.t1	K15382	SLC50A; solute carrier family 50 (sugar transporter)	02000 Transporters	Protein families: signaling and cellular processes	Brite Hierarchies
g29658.t1	K14570	REX1; RNA exonuclease 1 [EC:3.1.-.-]	03008 Ribosome biogenesis in eukaryotes	Translation	Genetic Information Processing
g29658.t1	K14570	REX1; RNA exonuclease 1 [EC:3.1.-.-]	03009 Ribosome biogenesis	Protein families: genetic information processing	Brite Hierarchies
g29661.t1	K09422	MYBP; transcription factor MYB, plant	03000 Transcription factors	Protein families: genetic information processing	Brite Hierarchies
g29666.t1	K07910	RAB18; Ras-related protein Rab-18	04031 GTP-binding proteins	Protein families: signaling and cellular processes	Brite Hierarchies
g29666.t1	K07910	RAB18; Ras-related protein Rab-18	04131 Membrane trafficking	Protein families: genetic information processing	Brite Hierarchies
g29671.t1	K03875	SKP2; F-box and leucine-rich repeat protein 1 (S-phase kinase-associated protein 2)	04121 Ubiquitin system	Protein families: genetic information processing	Brite Hierarchies
g29671.t1	K03875	SKP2; F-box and leucine-rich repeat protein 1 (S-phase kinase-associated protein 2)	04120 Ubiquitin mediated proteolysis	Folding, sorting and degradation	Genetic Information Processing
g29693.t1	K18857	ADH1; alcohol dehydrogenase class-P [EC:1.1.1.1]	00071 Fatty acid degradation	Lipid metabolism	Metabolism
g29693.t1	K18857	ADH1; alcohol dehydrogenase class-P [EC:1.1.1.1]	00010 Glycolysis / Gluconeogenesis	Carbohydrate metabolism	Metabolism
g29693.t1	K18857	ADH1; alcohol dehydrogenase class-P [EC:1.1.1.1]	00350 Tyrosine metabolism	Amino acid metabolism	Metabolism
g29693.t1	K18857	ADH1; alcohol dehydrogenase class-P [EC:1.1.1.1]	00592 alpha-Linolenic acid metabolism	Lipid metabolism	Metabolism
g29697.t1	K13448	CML; calcium-binding protein CML	04626 Plant-pathogen interaction	Environmental adaptation	Organismal Systems
g29708.t1	K22077	GDAP1; ganglioside-induced differentiation-associated protein 1	03029 Mitochondrial biogenesis	Protein families: genetic information processing	Brite Hierarchies
g29709.t1	K09264	K09264; MADS-box transcription factor, plant	03000 Transcription factors	Protein families: genetic information processing	Brite Hierarchies
g29727.t1	K10728	TOPBP1; topoisomerase (DNA) II binding protein 1	03440 Homologous recombination	Replication and repair	Genetic Information Processing
g29727.t1	K10728	TOPBP1; topoisomerase (DNA) II binding protein 1	03032 DNA replication proteins	Protein families: genetic information processing	Brite Hierarchies
g29727.t1	K10728	TOPBP1; topoisomerase (DNA) II binding protein 1	03400 DNA repair and recombination proteins	Protein families: genetic information processing	Brite Hierarchies
g29730.t1	K00858	ppnK; NAD+ kinase [EC:2.7.1.23]	00760 Nicotinate and nicotinamide metabolism	Metabolism of cofactors and vitamins	Metabolism
g29732.t1	K14787	MRD1; multiple RNA-binding domain-containing protein 1	03009 Ribosome biogenesis	Protein families: genetic information processing	Brite Hierarchies
g29733.t1	K09422	MYBP; transcription factor MYB, plant	03000 Transcription factors	Protein families: genetic information processing	Brite Hierarchies
g29734.t1	K09422	MYBP; transcription factor MYB, plant	03000 Transcription factors	Protein families: genetic information processing	Brite Hierarchies
g29741.t1	K06627	CCNA; cyclin-A	03032 DNA replication proteins	Protein families: genetic information processing	Brite Hierarchies
g29741.t1	K06627	CCNA; cyclin-A	03036 Chromosome and associated proteins	Protein families: genetic information processing	Brite Hierarchies
g29746.t1	K11649	SMARCC; SWI/SNF related-matrix-associated actin-dependent regulator of chromatin subfamily C	03036 Chromosome and associated proteins	Protein families: genetic information processing	Brite Hierarchies
g29746.t1	K11649	SMARCC; SWI/SNF related-matrix-associated actin-dependent regulator of chromatin subfamily C	03021 Transcription machinery	Protein families: genetic information processing	Brite Hierarchies
g29748.t1	K02735	PSMB3; 20S proteasome subunit beta 3 [EC:3.4.25.1]	01002 Peptidases and inhibitors	Protein families: metabolism	Brite Hierarchies
g29748.t1	K02735	PSMB3; 20S proteasome subunit beta 3 [EC:3.4.25.1]	03051 Proteasome	Protein families: genetic information processing	Brite Hierarchies
g29748.t1	K02735	PSMB3; 20S proteasome subunit beta 3 [EC:3.4.25.1]	03050 Proteasome	Folding, sorting and degradation	Genetic Information Processing
g29751.t1	K19045	BB; E3 ubiquitin-protein ligase BIG BROTHER and related proteins [EC:2.3.2.27]	04121 Ubiquitin system	Protein families: genetic information processing	Brite Hierarchies
g29752.t1	K09539	DNAJC19; DnaJ homolog subfamily C member 19	03110 Chaperones and folding catalysts	Protein families: genetic information processing	Brite Hierarchies
g29752.t1	K09539	DNAJC19; DnaJ homolog subfamily C member 19	03029 Mitochondrial biogenesis	Protein families: genetic information processing	Brite Hierarchies
g29759.t1	K13691	SGT1; pathogen-inducible salicylic acid glucosyltransferase [EC:2.4.1.-]	01003 Glycosyltransferases	Protein families: metabolism	Brite Hierarchies
g29765.t1	K11498	CENPE; centromeric protein E	01009 Protein phosphatases and associated proteins	Protein families: metabolism	Brite Hierarchies
g29765.t1	K11498	CENPE; centromeric protein E	03036 Chromosome and associated proteins	Protein families: genetic information processing	Brite Hierarchies
g29767.t1	K20855	B3GALT1S; beta-1,3-galactosyltransferase 1/2/3/4/5/7/8 [EC:2.4.1.-]	01003 Glycosyltransferases	Protein families: metabolism	Brite Hierarchies
g29774.t1	K13414	MEKK1; mitogen-activated protein kinase kinase kinase 1 [EC:2.7.11.25]	04626 Plant-pathogen interaction	Environmental adaptation	Organismal Systems
g29774.t1	K13414	MEKK1; mitogen-activated protein kinase kinase kinase 1 [EC:2.7.11.25]	01001 Protein kinases	Protein families: metabolism	Brite Hierarchies
g29774.t1	K13414	MEKK1; mitogen-activated protein kinase kinase kinase 1 [EC:2.7.11.25]	04016 MAPK signaling pathway - plant	Signal transduction	Environmental Information Processing
g29782.t1	K10534	NR; nitrate reductase (NAD(P)H) [EC:1.7.1.1 1.7.1.2 1.7.1.3]	00910 Nitrogen metabolism	Energy metabolism	Metabolism
g29795.t1	K00889	PIP5K; 1-phosphatidylinositol-4-phosphate 5-kinase [EC:2.7.1.68]	00562 Inositol phosphate metabolism	Carbohydrate metabolism	Metabolism
g29795.t1	K00889	PIP5K; 1-phosphatidylinositol-4-phosphate 5-kinase [EC:2.7.1.68]	04131 Membrane trafficking	Protein families: genetic information processing	Brite Hierarchies
g29795.t1	K00889	PIP5K; 1-phosphatidylinositol-4-phosphate 5-kinase [EC:2.7.1.68]	04144 Endocytosis	Transport and catabolism	Cellular Processes
g29795.t1	K00889	PIP5K; 1-phosphatidylinositol-4-phosphate 5-kinase [EC:2.7.1.68]	04070 Phosphatidylinositol signaling system	Signal transduction	Environmental Information Processing
g29800.t1	K20180	VPS16; vacuolar protein sorting-associated protein 16	04131 Membrane trafficking	Protein families: genetic information processing	Brite Hierarchies
g29805.t1	K20456	OSBP; oxysterol-binding protein 1	04131 Membrane trafficking	Protein families: genetic information processing	Brite Hierarchies
g29821.t1	K05278	FLS; flavonol synthase [EC:1.14.20.6]	00941 Flavonoid biosynthesis	Biosynthesis of other secondary metabolites	Metabolism
g29825.t1	K18758	DIS3L2; DIS3-like exonuclease 2 [EC:3.1.13.-]	03019 Messenger RNA biogenesis	Protein families: genetic information processing	Brite Hierarchies
g29834.t1	K11982	RNF115_126; E3 ubiquitin-protein ligase RNF115/126 [EC:2.3.2.27]	04131 Membrane trafficking	Protein families: genetic information processing	Brite Hierarchies
g29834.t1	K11982	RNF115_126; E3 ubiquitin-protein ligase RNF115/126 [EC:2.3.2.27]	04121 Ubiquitin system	Protein families: genetic information processing	Brite Hierarchies
g29839.t1	K14677	ACY1; aminoacylase [EC:3.5.1.14]	04147 Exosome	Protein families: signaling and cellular processes	Brite Hierarchies
g29839.t1	K14677	ACY1; aminoacylase [EC:3.5.1.14]	00220 Arginine biosynthesis	Amino acid metabolism	Metabolism
g29839.t1	K14677	ACY1; aminoacylase [EC:3.5.1.14]	01002 Peptidases and inhibitors	Protein families: metabolism	Brite Hierarchies
g29841.t1	K20352	TMED10; p24 family protein delta-1	04131 Membrane trafficking	Protein families: genetic information processing	Brite Hierarchies
g29864.t1	K22596	GGCT; gamma-glutamylcyclotransferase, plant [EC:4.3.2.9]	00480 Glutathione metabolism	Metabolism of other amino acids	Metabolism
g29876.t1	K11267	PDS5; sister chromatid cohesion protein PDS5	03036 Chromosome and associated proteins	Protein families: genetic information processing	Brite Hierarchies
g29878.t1	K11267	PDS5; sister chromatid cohesion protein PDS5	03036 Chromosome and associated proteins	Protein families: genetic information processing	Brite Hierarchies
g29879.t1	K16365	SGTA; small glutamine-rich tetratricopeptide repeat-containing protein alpha	04147 Exosome	Protein families: signaling and cellular processes	Brite Hierarchies
g29885.t1	K03093	sigI; RNA polymerase sigma factor	03021 Transcription machinery	Protein families: genetic information processing	Brite Hierarchies
g29892.t1	K14191	DIM1; 18S rRNA (adenine1779-N6/adenine1780-N6)-dimethyltransferase [EC:2.1.1.183]	03009 Ribosome biogenesis	Protein families: genetic information processing	Brite Hierarchies
g29893.t1	K14961	RBBP5; COMPASS component SWD1	03036 Chromosome and associated proteins	Protein families: genetic information processing	Brite Hierarchies
g29906.t1	K13600	CAO; chlorophyllide a oxygenase [EC:1.14.13.122]	00860 Porphyrin and chlorophyll metabolism	Metabolism of cofactors and vitamins	Metabolism
g29908.t1	K10523	SPOP; speckle-type POZ protein	04121 Ubiquitin system	Protein families: genetic information processing	Brite Hierarchies
g29909.t1	K02155	ATPeV0C; V-type H+-transporting ATPase 16kDa proteolipid subunit	00190 Oxidative phosphorylation	Energy metabolism	Metabolism
g29909.t1	K02155	ATPeV0C; V-type H+-transporting ATPase 16kDa proteolipid subunit	04145 Phagosome	Transport and catabolism	Cellular Processes
g29910.t1	K06975	K06975; uncharacterized protein	99997 Function unknown	Poorly characterized	Not Included in Pathway or Brite
g29911.t1	K06689	UBE2D; ubiquitin-conjugating enzyme E2 D [EC:2.3.2.23]	04121 Ubiquitin system	Protein families: genetic information processing	Brite Hierarchies
g29911.t1	K06689	UBE2D; ubiquitin-conjugating enzyme E2 D [EC:2.3.2.23]	04120 Ubiquitin mediated proteolysis	Folding, sorting and degradation	Genetic Information Processing
g29911.t1	K06689	UBE2D; ubiquitin-conjugating enzyme E2 D [EC:2.3.2.23]	04141 Protein processing in endoplasmic reticulum	Folding, sorting and degradation	Genetic Information Processing
g29920.t1	K22909	ZC3H13; zinc finger CCCH domain-containing protein 13	03019 Messenger RNA biogenesis	Protein families: genetic information processing	Brite Hierarchies
g29922.t1	K02879	RP-L17; large subunit ribosomal protein L17	03010 Ribosome	Translation	Genetic Information Processing
g29922.t1	K02879	RP-L17; large subunit ribosomal protein L17	03011 Ribosome	Protein families: genetic information processing	Brite Hierarchies
g29936.t1	K13348	MPV17; protein Mpv17	04146 Peroxisome	Transport and catabolism	Cellular Processes
g29940.t1	K11816	YUCCA; indole-3-pyruvate monooxygenase [EC:1.14.13.168]	00380 Tryptophan metabolism	Amino acid metabolism	Metabolism
g29943.t1	K04506	SIAH1; E3 ubiquitin-protein ligase SIAH1 [EC:2.3.2.27]	04121 Ubiquitin system	Protein families: genetic information processing	Brite Hierarchies
g29943.t1	K04506	SIAH1; E3 ubiquitin-protein ligase SIAH1 [EC:2.3.2.27]	04120 Ubiquitin mediated proteolysis	Folding, sorting and degradation	Genetic Information Processing
g29948.t1	K02349	POLQ; DNA polymerase theta [EC:2.7.7.7]	03400 DNA repair and recombination proteins	Protein families: genetic information processing	Brite Hierarchies
g29954.t1	K20558	SPCH; transcription factor SPEECHLESS	03000 Transcription factors	Protein families: genetic information processing	Brite Hierarchies
g29954.t1	K20558	SPCH; transcription factor SPEECHLESS	04016 MAPK signaling pathway - plant	Signal transduction	Environmental Information Processing
g29966.t1	K03036	PSMD11; 26S proteasome regulatory subunit N6	03050 Proteasome	Folding, sorting and degradation	Genetic Information Processing
g29966.t1	K03036	PSMD11; 26S proteasome regulatory subunit N6	03051 Proteasome	Protein families: genetic information processing	Brite Hierarchies
g29984.t1	K08869	ADCK; aarF domain-containing kinase	01001 Protein kinases	Protein families: metabolism	Brite Hierarchies
g21724.t1	K03236	EIF1A; translation initiation factor 1A	03012 Translation factors	Protein families: genetic information processing	Brite Hierarchies
g21724.t1	K03236	EIF1A; translation initiation factor 1A	03013 RNA transport	Translation	Genetic Information Processing
g21731.t1	K09060	GBF; plant G-box-binding factor	03000 Transcription factors	Protein families: genetic information processing	Brite Hierarchies
g21732.t1	K18121	GLYR; glyoxylate/succinic semialdehyde reductase [EC:1.1.1.79 1.1.1.-]	00650 Butanoate metabolism	Carbohydrate metabolism	Metabolism
g21732.t1	K18121	GLYR; glyoxylate/succinic semialdehyde reductase [EC:1.1.1.79 1.1.1.-]	00630 Glyoxylate and dicarboxylate metabolism	Carbohydrate metabolism	Metabolism
g21736.t1	K03575	mutY; A/G-specific adenine glycosylase [EC:3.2.2.31]	03410 Base excision repair	Replication and repair	Genetic Information Processing
g21736.t1	K03575	mutY; A/G-specific adenine glycosylase [EC:3.2.2.31]	03400 DNA repair and recombination proteins	Protein families: genetic information processing	Brite Hierarchies
g21739.t1	K01166	RNASET2; ribonuclease T2 [EC:4.6.1.19]	03016 Transfer RNA biogenesis	Protein families: genetic information processing	Brite Hierarchies
g21742.t1	K21398	SLC11A2; natural resistance-associated macrophage protein 2	02000 Transporters	Protein families: signaling and cellular processes	Brite Hierarchies
g21743.t1	K00640	cysE; serine O-acetyltransferase [EC:2.3.1.30]	00270 Cysteine and methionine metabolism	Amino acid metabolism	Metabolism
g21743.t1	K00640	cysE; serine O-acetyltransferase [EC:2.3.1.30]	00920 Sulfur metabolism	Energy metabolism	Metabolism
g21752.t1	K16240	SPA1; protein suppressor of PHYA-105 1	04712 Circadian rhythm - plant	Environmental adaptation	Organismal Systems
g21753.t1	K16240	SPA1; protein suppressor of PHYA-105 1	04712 Circadian rhythm - plant	Environmental adaptation	Organismal Systems
g21754.t1	K14684	SLC25A23S; solute carrier family 25 (mitochondrial phosphate transporter), member 23/24/25/41	02000 Transporters	Protein families: signaling and cellular processes	Brite Hierarchies
g21758.t1	K14506	JAR1_4_6; jasmonic acid-amino synthetase [EC:6.3.2.52]	04075 Plant hormone signal transduction	Signal transduction	Environmental Information Processing
g21770.t1	K17525	CHID1; chitinase domain-containing protein 1	04091 Lectins	Protein families: signaling and cellular processes	Brite Hierarchies
g21772.t1	K09566	PPIG; peptidyl-prolyl isomerase G (cyclophilin G) [EC:5.2.1.8]	03041 Spliceosome	Protein families: genetic information processing	Brite Hierarchies
g21772.t1	K09566	PPIG; peptidyl-prolyl isomerase G (cyclophilin G) [EC:5.2.1.8]	03110 Chaperones and folding catalysts	Protein families: genetic information processing	Brite Hierarchies
g21774.t1	K14496	PYL; abscisic acid receptor PYR/PYL family	04075 Plant hormone signal transduction	Signal transduction	Environmental Information Processing
g21774.t1	K14496	PYL; abscisic acid receptor PYR/PYL family	04016 MAPK signaling pathway - plant	Signal transduction	Environmental Information Processing
g21779.t1	K01087	otsB; trehalose 6-phosphate phosphatase [EC:3.1.3.12]	00500 Starch and sucrose metabolism	Carbohydrate metabolism	Metabolism
g21781.t1	K05391	CNGC; cyclic nucleotide gated channel, plant	04626 Plant-pathogen interaction	Environmental adaptation	Organismal Systems
g21781.t1	K05391	CNGC; cyclic nucleotide gated channel, plant	04040 Ion channels	Protein families: signaling and cellular processes	Brite Hierarchies
g21784.t1	K03844	ALG11; alpha-1,2-mannosyltransferase [EC:2.4.1.131]	01003 Glycosyltransferases	Protein families: metabolism	Brite Hierarchies
g21784.t1	K03844	ALG11; alpha-1,2-mannosyltransferase [EC:2.4.1.131]	00513 Various types of N-glycan biosynthesis	Glycan biosynthesis and metabolism	Metabolism
g21784.t1	K03844	ALG11; alpha-1,2-mannosyltransferase [EC:2.4.1.131]	00510 N-Glycan biosynthesis	Glycan biosynthesis and metabolism	Metabolism
g21796.t1	K03255	TIF31; protein TIF31	03012 Translation factors	Protein families: genetic information processing	Brite Hierarchies
g21808.t1	K22683	APF2; aspartyl protease family protein [EC:3.4.23.-]	01002 Peptidases and inhibitors	Protein families: metabolism	Brite Hierarchies
g21815.t1	K09286	EREBP; EREBP-like factor	03000 Transcription factors	Protein families: genetic information processing	Brite Hierarchies
g21822.t1	K05909	E1.10.3.2; laccase [EC:1.10.3.2]	99980 Enzymes with EC numbers	Unclassified: metabolism	Not Included in Pathway or Brite
g21823.t1	K00275	pdxH; pyridoxamine 5'-phosphate oxidase [EC:1.4.3.5]	00750 Vitamin B6 metabolism	Metabolism of cofactors and vitamins	Metabolism
g21827.t1	K09422	MYBP; transcription factor MYB, plant	03000 Transcription factors	Protein families: genetic information processing	Brite Hierarchies
g21830.t1	K08867	WNK; WNK lysine deficient protein kinase [EC:2.7.11.1]	01001 Protein kinases	Protein families: metabolism	Brite Hierarchies
g21830.t1	K08867	WNK; WNK lysine deficient protein kinase [EC:2.7.11.1]	01009 Protein phosphatases and associated proteins	Protein families: metabolism	Brite Hierarchies
g21835.t1	K24345	KIC; calcium-binding protein KIC and related proteins	04812 Cytoskeleton proteins	Protein families: signaling and cellular processes	Brite Hierarchies
g21836.t1	K12893	SFRS4_5_6; splicing factor, arginine/serine-rich 4/5/6	03040 Spliceosome	Transcription	Genetic Information Processing
g21836.t1	K12893	SFRS4_5_6; splicing factor, arginine/serine-rich 4/5/6	03041 Spliceosome	Protein families: genetic information processing	Brite Hierarchies
g21837.t1	K01537	ATP2C; P-type Ca2+ transporter type 2C [EC:7.2.2.10]	99980 Enzymes with EC numbers	Unclassified: metabolism	Not Included in Pathway or Brite
g21841.t1	K07904	RAB11A; Ras-related protein Rab-11A	04147 Exosome	Protein families: signaling and cellular processes	Brite Hierarchies
g21841.t1	K07904	RAB11A; Ras-related protein Rab-11A	04144 Endocytosis	Transport and catabolism	Cellular Processes
g21841.t1	K07904	RAB11A; Ras-related protein Rab-11A	04031 GTP-binding proteins	Protein families: signaling and cellular processes	Brite Hierarchies
g21841.t1	K07904	RAB11A; Ras-related protein Rab-11A	04131 Membrane trafficking	Protein families: genetic information processing	Brite Hierarchies
g21842.t1	K08900	BCS1; mitochondrial chaperone BCS1	03029 Mitochondrial biogenesis	Protein families: genetic information processing	Brite Hierarchies
g21850.t1	K20619	CYP78A; cytochrome P450 family 78 subfamily A	00199 Cytochrome P450	Protein families: metabolism	Brite Hierarchies
g21854.t1	K09338	HD-ZIP; homeobox-leucine zipper protein	03000 Transcription factors	Protein families: genetic information processing	Brite Hierarchies
g21868.t1	K00103	GULO; L-gulonolactone oxidase [EC:1.1.3.8]	00053 Ascorbate and aldarate metabolism	Carbohydrate metabolism	Metabolism
g21880.t1	K13679	WAXY; granule-bound starch synthase [EC:2.4.1.242]	01003 Glycosyltransferases	Protein families: metabolism	Brite Hierarchies
g21880.t1	K13679	WAXY; granule-bound starch synthase [EC:2.4.1.242]	00500 Starch and sucrose metabolism	Carbohydrate metabolism	Metabolism
g21882.t1	K20178	VPS8; vacuolar protein sorting-associated protein 8	04131 Membrane trafficking	Protein families: genetic information processing	Brite Hierarchies
g21883.t1	K00161	PDHA; pyruvate dehydrogenase E1 component alpha subunit [EC:1.2.4.1]	00010 Glycolysis / Gluconeogenesis	Carbohydrate metabolism	Metabolism
g21883.t1	K00161	PDHA; pyruvate dehydrogenase E1 component alpha subunit [EC:1.2.4.1]	00620 Pyruvate metabolism	Carbohydrate metabolism	Metabolism
g21883.t1	K00161	PDHA; pyruvate dehydrogenase E1 component alpha subunit [EC:1.2.4.1]	00020 Citrate cycle (TCA cycle)	Carbohydrate metabolism	Metabolism
g21884.t1	K12130	PRR5; pseudo-response regulator 5	04712 Circadian rhythm - plant	Environmental adaptation	Organismal Systems
g21887.t1	K14689	SLC30A2; solute carrier family 30 (zinc transporter), member 2	02000 Transporters	Protein families: signaling and cellular processes	Brite Hierarchies
g21896.t1	K24028	DMR6; salicylic acid 3-hydroxylase [EC:1.14.11.-]	99980 Enzymes with EC numbers	Unclassified: metabolism	Not Included in Pathway or Brite
g21897.t1	K12133	LHY; MYB-related transcription factor LHY	03000 Transcription factors	Protein families: genetic information processing	Brite Hierarchies
g21897.t1	K12133	LHY; MYB-related transcription factor LHY	04712 Circadian rhythm - plant	Environmental adaptation	Organismal Systems
g21898.t1	K08269	ULK2; serine/threonine-protein kinase ULK2 [EC:2.7.11.1]	03029 Mitochondrial biogenesis	Protein families: genetic information processing	Brite Hierarchies
g21898.t1	K08269	ULK2; serine/threonine-protein kinase ULK2 [EC:2.7.11.1]	04131 Membrane trafficking	Protein families: genetic information processing	Brite Hierarchies
g21898.t1	K08269	ULK2; serine/threonine-protein kinase ULK2 [EC:2.7.11.1]	04136 Autophagy - other	Transport and catabolism	Cellular Processes
g21898.t1	K08269	ULK2; serine/threonine-protein kinase ULK2 [EC:2.7.11.1]	01001 Protein kinases	Protein families: metabolism	Brite Hierarchies
g21899.t1	K01507	ppa; inorganic pyrophosphatase [EC:3.6.1.1]	00190 Oxidative phosphorylation	Energy metabolism	Metabolism
g21909.t1	K14846	RPF1; ribosome production factor 1	03009 Ribosome biogenesis	Protein families: genetic information processing	Brite Hierarchies
g21910.t1	K08908	LHCA2; light-harvesting complex I chlorophyll a/b binding protein 2	00194 Photosynthesis proteins	Protein families: metabolism	Brite Hierarchies
g21910.t1	K08908	LHCA2; light-harvesting complex I chlorophyll a/b binding protein 2	00196 Photosynthesis - antenna proteins	Energy metabolism	Metabolism
g21916.t1	K23362	MPPE1; ethanolamine phosphate phosphodiesterase [EC:3.1.-.-]	04131 Membrane trafficking	Protein families: genetic information processing	Brite Hierarchies
g21919.t1	K03061	PSMC2; 26S proteasome regulatory subunit T1	03050 Proteasome	Folding, sorting and degradation	Genetic Information Processing
g21919.t1	K03061	PSMC2; 26S proteasome regulatory subunit T1	03051 Proteasome	Protein families: genetic information processing	Brite Hierarchies
g21921.t1	K03691	POFUT; peptide-O-fucosyltransferase [EC:2.4.1.221]	00514 Other types of O-glycan biosynthesis	Glycan biosynthesis and metabolism	Metabolism
g21921.t1	K03691	POFUT; peptide-O-fucosyltransferase [EC:2.4.1.221]	01003 Glycosyltransferases	Protein families: metabolism	Brite Hierarchies
g21925.t1	K04554	UBE2J2; ubiquitin-conjugating enzyme E2 J2 [EC:2.3.2.23]	04121 Ubiquitin system	Protein families: genetic information processing	Brite Hierarchies
g21925.t1	K04554	UBE2J2; ubiquitin-conjugating enzyme E2 J2 [EC:2.3.2.23]	04120 Ubiquitin mediated proteolysis	Folding, sorting and degradation	Genetic Information Processing
g21925.t1	K04554	UBE2J2; ubiquitin-conjugating enzyme E2 J2 [EC:2.3.2.23]	04141 Protein processing in endoplasmic reticulum	Folding, sorting and degradation	Genetic Information Processing
g21928.t1	K19984	EXOC5; exocyst complex component 5	04131 Membrane trafficking	Protein families: genetic information processing	Brite Hierarchies
g21929.t1	K01051	E3.1.1.11; pectinesterase [EC:3.1.1.11]	00040 Pentose and glucuronate interconversions	Carbohydrate metabolism	Metabolism
g21931.t1	K00814	GPT; alanine transaminase [EC:2.6.1.2]	00220 Arginine biosynthesis	Amino acid metabolism	Metabolism
g21931.t1	K00814	GPT; alanine transaminase [EC:2.6.1.2]	00710 Carbon fixation in photosynthetic organisms	Energy metabolism	Metabolism
g21931.t1	K00814	GPT; alanine transaminase [EC:2.6.1.2]	00250 Alanine, aspartate and glutamate metabolism	Amino acid metabolism	Metabolism
g21931.t1	K00814	GPT; alanine transaminase [EC:2.6.1.2]	01007 Amino acid related enzymes	Protein families: metabolism	Brite Hierarchies
g21934.t1	K00921	PIKFYVE; 1-phosphatidylinositol-3-phosphate 5-kinase [EC:2.7.1.150]	00562 Inositol phosphate metabolism	Carbohydrate metabolism	Metabolism
g21934.t1	K00921	PIKFYVE; 1-phosphatidylinositol-3-phosphate 5-kinase [EC:2.7.1.150]	04070 Phosphatidylinositol signaling system	Signal transduction	Environmental Information Processing
g21934.t1	K00921	PIKFYVE; 1-phosphatidylinositol-3-phosphate 5-kinase [EC:2.7.1.150]	04131 Membrane trafficking	Protein families: genetic information processing	Brite Hierarchies
g21934.t1	K00921	PIKFYVE; 1-phosphatidylinositol-3-phosphate 5-kinase [EC:2.7.1.150]	04145 Phagosome	Transport and catabolism	Cellular Processes
g21937.t1	K03239	EIF2B1; translation initiation factor eIF-2B subunit alpha	03012 Translation factors	Protein families: genetic information processing	Brite Hierarchies
g21937.t1	K03239	EIF2B1; translation initiation factor eIF-2B subunit alpha	03013 RNA transport	Translation	Genetic Information Processing
g21943.t1	K12412	MCM1; pheromone receptor transcription factor	03000 Transcription factors	Protein families: genetic information processing	Brite Hierarchies
g21943.t1	K12412	MCM1; pheromone receptor transcription factor	03021 Transcription machinery	Protein families: genetic information processing	Brite Hierarchies
g21945.t1	K11975	RNF144; E3 ubiquitin-protein ligase RNF144 [EC:2.3.2.31]	04121 Ubiquitin system	Protein families: genetic information processing	Brite Hierarchies
g21949.t1	K11975	RNF144; E3 ubiquitin-protein ligase RNF144 [EC:2.3.2.31]	04121 Ubiquitin system	Protein families: genetic information processing	Brite Hierarchies
g21950.t1	K12412	MCM1; pheromone receptor transcription factor	03000 Transcription factors	Protein families: genetic information processing	Brite Hierarchies
g21950.t1	K12412	MCM1; pheromone receptor transcription factor	03021 Transcription machinery	Protein families: genetic information processing	Brite Hierarchies
g21952.t1	K11975	RNF144; E3 ubiquitin-protein ligase RNF144 [EC:2.3.2.31]	04121 Ubiquitin system	Protein families: genetic information processing	Brite Hierarchies
g21954.t1	K00627	DLAT; pyruvate dehydrogenase E2 component (dihydrolipoamide acetyltransferase) [EC:2.3.1.12]	00010 Glycolysis / Gluconeogenesis	Carbohydrate metabolism	Metabolism
g21954.t1	K00627	DLAT; pyruvate dehydrogenase E2 component (dihydrolipoamide acetyltransferase) [EC:2.3.1.12]	00620 Pyruvate metabolism	Carbohydrate metabolism	Metabolism
g21954.t1	K00627	DLAT; pyruvate dehydrogenase E2 component (dihydrolipoamide acetyltransferase) [EC:2.3.1.12]	00020 Citrate cycle (TCA cycle)	Carbohydrate metabolism	Metabolism
g21954.t2	K00627	DLAT; pyruvate dehydrogenase E2 component (dihydrolipoamide acetyltransferase) [EC:2.3.1.12]	00010 Glycolysis / Gluconeogenesis	Carbohydrate metabolism	Metabolism
g21954.t2	K00627	DLAT; pyruvate dehydrogenase E2 component (dihydrolipoamide acetyltransferase) [EC:2.3.1.12]	00620 Pyruvate metabolism	Carbohydrate metabolism	Metabolism
g21954.t2	K00627	DLAT; pyruvate dehydrogenase E2 component (dihydrolipoamide acetyltransferase) [EC:2.3.1.12]	00020 Citrate cycle (TCA cycle)	Carbohydrate metabolism	Metabolism
g21955.t1	K09286	EREBP; EREBP-like factor	03000 Transcription factors	Protein families: genetic information processing	Brite Hierarchies
g21959.t1	K17424	MRPL43; large subunit ribosomal protein L43	03011 Ribosome	Protein families: genetic information processing	Brite Hierarchies
g21960.t1	K22913	FIG4; phosphatidylinositol 3,5-bisphosphate 5-phosphatase [EC:3.1.3.-]	00562 Inositol phosphate metabolism	Carbohydrate metabolism	Metabolism
g21961.t1	K02998	RP-SAe; small subunit ribosomal protein SAe	03010 Ribosome	Translation	Genetic Information Processing
g21961.t1	K02998	RP-SAe; small subunit ribosomal protein SAe	03011 Ribosome	Protein families: genetic information processing	Brite Hierarchies
g21961.t2	K02998	RP-SAe; small subunit ribosomal protein SAe	03010 Ribosome	Translation	Genetic Information Processing
g21961.t2	K02998	RP-SAe; small subunit ribosomal protein SAe	03011 Ribosome	Protein families: genetic information processing	Brite Hierarchies
g21962.t1	K02998	RP-SAe; small subunit ribosomal protein SAe	03010 Ribosome	Translation	Genetic Information Processing
g21962.t1	K02998	RP-SAe; small subunit ribosomal protein SAe	03011 Ribosome	Protein families: genetic information processing	Brite Hierarchies
g21963.t1	K14832	MAK21; ribosome biogenesis protein MAK21	03009 Ribosome biogenesis	Protein families: genetic information processing	Brite Hierarchies
g21964.t1	K13993	HSP20; HSP20 family protein	03110 Chaperones and folding catalysts	Protein families: genetic information processing	Brite Hierarchies
g21964.t1	K13993	HSP20; HSP20 family protein	04141 Protein processing in endoplasmic reticulum	Folding, sorting and degradation	Genetic Information Processing
g21966.t1	K20495	CYP704B1; long-chain fatty acid omega-monooxygenase [EC:1.14.14.80]	00071 Fatty acid degradation	Lipid metabolism	Metabolism
g21966.t1	K20495	CYP704B1; long-chain fatty acid omega-monooxygenase [EC:1.14.14.80]	00199 Cytochrome P450	Protein families: metabolism	Brite Hierarchies
g21966.t1	K20495	CYP704B1; long-chain fatty acid omega-monooxygenase [EC:1.14.14.80]	00073 Cutin, suberine and wax biosynthesis	Lipid metabolism	Metabolism
g21967.t1	K18159	NDUFAF1; NADH dehydrogenase [ubiquinone] 1 alpha subcomplex assembly factor 1	03029 Mitochondrial biogenesis	Protein families: genetic information processing	Brite Hierarchies
g21975.t1	K05658	ABCB1; ATP-binding cassette, subfamily B (MDR/TAP), member 1 [EC:7.6.2.2]	02010 ABC transporters	Membrane transport	Environmental Information Processing
g21975.t1	K05658	ABCB1; ATP-binding cassette, subfamily B (MDR/TAP), member 1 [EC:7.6.2.2]	04147 Exosome	Protein families: signaling and cellular processes	Brite Hierarchies
g21975.t1	K05658	ABCB1; ATP-binding cassette, subfamily B (MDR/TAP), member 1 [EC:7.6.2.2]	02000 Transporters	Protein families: signaling and cellular processes	Brite Hierarchies
g21975.t1	K05658	ABCB1; ATP-binding cassette, subfamily B (MDR/TAP), member 1 [EC:7.6.2.2]	04090 CD molecules	Protein families: signaling and cellular processes	Brite Hierarchies
g21977.t1	K08517	SEC22; vesicle transport protein SEC22	04130 SNARE interactions in vesicular transport	Folding, sorting and degradation	Genetic Information Processing
g21977.t1	K08517	SEC22; vesicle transport protein SEC22	04131 Membrane trafficking	Protein families: genetic information processing	Brite Hierarchies
g21977.t1	K08517	SEC22; vesicle transport protein SEC22	04145 Phagosome	Transport and catabolism	Cellular Processes
g21981.t1	K14301	NUP107; nuclear pore complex protein Nup107	03013 RNA transport	Translation	Genetic Information Processing
g21981.t1	K14301	NUP107; nuclear pore complex protein Nup107	03036 Chromosome and associated proteins	Protein families: genetic information processing	Brite Hierarchies
g21981.t1	K14301	NUP107; nuclear pore complex protein Nup107	03019 Messenger RNA biogenesis	Protein families: genetic information processing	Brite Hierarchies
g21982.t1	K14301	NUP107; nuclear pore complex protein Nup107	03013 RNA transport	Translation	Genetic Information Processing
g21982.t1	K14301	NUP107; nuclear pore complex protein Nup107	03036 Chromosome and associated proteins	Protein families: genetic information processing	Brite Hierarchies
g21982.t1	K14301	NUP107; nuclear pore complex protein Nup107	03019 Messenger RNA biogenesis	Protein families: genetic information processing	Brite Hierarchies
g21983.t1	K03025	RPC6; DNA-directed RNA polymerase III subunit RPC6	03021 Transcription machinery	Protein families: genetic information processing	Brite Hierarchies
g21983.t1	K03025	RPC6; DNA-directed RNA polymerase III subunit RPC6	03020 RNA polymerase	Transcription	Genetic Information Processing
g21984.t1	K13201	TIA1; nucleolysin TIA-1/TIAR	03019 Messenger RNA biogenesis	Protein families: genetic information processing	Brite Hierarchies
g21984.t1	K13201	TIA1; nucleolysin TIA-1/TIAR	03041 Spliceosome	Protein families: genetic information processing	Brite Hierarchies
g21984.t2	K13201	TIA1; nucleolysin TIA-1/TIAR	03019 Messenger RNA biogenesis	Protein families: genetic information processing	Brite Hierarchies
g21984.t2	K13201	TIA1; nucleolysin TIA-1/TIAR	03041 Spliceosome	Protein families: genetic information processing	Brite Hierarchies
g21986.t1	K13464	JAZ; jasmonate ZIM domain-containing protein	04075 Plant hormone signal transduction	Signal transduction	Environmental Information Processing
g21988.t1	K07195	EXOC7; exocyst complex component 7	04131 Membrane trafficking	Protein families: genetic information processing	Brite Hierarchies
g21988.t1	K07195	EXOC7; exocyst complex component 7	03036 Chromosome and associated proteins	Protein families: genetic information processing	Brite Hierarchies
g21990.t1	K12620	LSM1; U6 snRNA-associated Sm-like protein LSm1	03018 RNA degradation	Folding, sorting and degradation	Genetic Information Processing
g21990.t1	K12620	LSM1; U6 snRNA-associated Sm-like protein LSm1	03019 Messenger RNA biogenesis	Protein families: genetic information processing	Brite Hierarchies
g21991.t1	K12620	LSM1; U6 snRNA-associated Sm-like protein LSm1	03018 RNA degradation	Folding, sorting and degradation	Genetic Information Processing
g21991.t1	K12620	LSM1; U6 snRNA-associated Sm-like protein LSm1	03019 Messenger RNA biogenesis	Protein families: genetic information processing	Brite Hierarchies
g21994.t1	K20790	NME5; nucleoside diphosphate kinase homolog 5	03036 Chromosome and associated proteins	Protein families: genetic information processing	Brite Hierarchies
g21998.t1	K13754	SLC24A6; solute carrier family 24 (sodium/potassium/calcium exchanger), member 6	02000 Transporters	Protein families: signaling and cellular processes	Brite Hierarchies
g22001.t1	K00454	LOX2S; lipoxygenase [EC:1.13.11.12]	00592 alpha-Linolenic acid metabolism	Lipid metabolism	Metabolism
g22001.t1	K00454	LOX2S; lipoxygenase [EC:1.13.11.12]	00591 Linoleic acid metabolism	Lipid metabolism	Metabolism
g22002.t1	K20623	CYP92A6; typhasterol/6-deoxotyphasterol 2alpha-hydroxylase	00905 Brassinosteroid biosynthesis	Metabolism of terpenoids and polyketides	Metabolism
g22002.t1	K20623	CYP92A6; typhasterol/6-deoxotyphasterol 2alpha-hydroxylase	00199 Cytochrome P450	Protein families: metabolism	Brite Hierarchies
g22006.t1	K13448	CML; calcium-binding protein CML	04626 Plant-pathogen interaction	Environmental adaptation	Organismal Systems
g22007.t1	K00951	relA; GTP pyrophosphokinase [EC:2.7.6.5]	00230 Purine metabolism	Nucleotide metabolism	Metabolism
g22009.t1	K15688	MUL1; E3 ubiquitin-protein ligase MUL1 [EC:2.3.2.27]	04121 Ubiquitin system	Protein families: genetic information processing	Brite Hierarchies
g22011.t1	K17782	MIA40; mitochondrial intermembrane space import and assembly protein 40	02000 Transporters	Protein families: signaling and cellular processes	Brite Hierarchies
g22011.t1	K17782	MIA40; mitochondrial intermembrane space import and assembly protein 40	03029 Mitochondrial biogenesis	Protein families: genetic information processing	Brite Hierarchies
g22011.t2	K17782	MIA40; mitochondrial intermembrane space import and assembly protein 40	02000 Transporters	Protein families: signaling and cellular processes	Brite Hierarchies
g22011.t2	K17782	MIA40; mitochondrial intermembrane space import and assembly protein 40	03029 Mitochondrial biogenesis	Protein families: genetic information processing	Brite Hierarchies
g22029.t1	K09285	OVM; AP2-like factor, ANT lineage	03000 Transcription factors	Protein families: genetic information processing	Brite Hierarchies
g22030.t1	K08336	ATG12; ubiquitin-like protein ATG12	04121 Ubiquitin system	Protein families: genetic information processing	Brite Hierarchies
g22030.t1	K08336	ATG12; ubiquitin-like protein ATG12	03029 Mitochondrial biogenesis	Protein families: genetic information processing	Brite Hierarchies
g22030.t1	K08336	ATG12; ubiquitin-like protein ATG12	04136 Autophagy - other	Transport and catabolism	Cellular Processes
g22030.t1	K08336	ATG12; ubiquitin-like protein ATG12	04131 Membrane trafficking	Protein families: genetic information processing	Brite Hierarchies
g22032.t1	K09422	MYBP; transcription factor MYB, plant	03000 Transcription factors	Protein families: genetic information processing	Brite Hierarchies
g22033.t1	K09422	MYBP; transcription factor MYB, plant	03000 Transcription factors	Protein families: genetic information processing	Brite Hierarchies
g22034.t1	K03126	TAF12; transcription initiation factor TFIID subunit 12	03022 Basal transcription factors	Transcription	Genetic Information Processing
g22034.t1	K03126	TAF12; transcription initiation factor TFIID subunit 12	03021 Transcription machinery	Protein families: genetic information processing	Brite Hierarchies
g22034.t1	K03126	TAF12; transcription initiation factor TFIID subunit 12	03036 Chromosome and associated proteins	Protein families: genetic information processing	Brite Hierarchies
g22036.t1	K10706	SETX; senataxin [EC:3.6.4.-]	03021 Transcription machinery	Protein families: genetic information processing	Brite Hierarchies
g22039.t1	K06944	K06944; uncharacterized protein	99997 Function unknown	Poorly characterized	Not Included in Pathway or Brite
g22044.t1	K12191	CHMP2A; charged multivesicular body protein 2A	04131 Membrane trafficking	Protein families: genetic information processing	Brite Hierarchies
g22044.t1	K12191	CHMP2A; charged multivesicular body protein 2A	04147 Exosome	Protein families: signaling and cellular processes	Brite Hierarchies
g22044.t1	K12191	CHMP2A; charged multivesicular body protein 2A	04144 Endocytosis	Transport and catabolism	Cellular Processes
g22049.t1	K00679	E2.3.1.158; phospholipid:diacylglycerol acyltransferase [EC:2.3.1.158]	00561 Glycerolipid metabolism	Lipid metabolism	Metabolism
g22050.t2	K08064	NFYA; nuclear transcription factor Y, alpha	03000 Transcription factors	Protein families: genetic information processing	Brite Hierarchies
g22053.t1	K15121	SLC25A44; solute carrier family 25, member 44	02000 Transporters	Protein families: signaling and cellular processes	Brite Hierarchies
g22068.t1	K17794	TIM23; mitochondrial import inner membrane translocase subunit TIM23	03029 Mitochondrial biogenesis	Protein families: genetic information processing	Brite Hierarchies
g22068.t1	K17794	TIM23; mitochondrial import inner membrane translocase subunit TIM23	02000 Transporters	Protein families: signaling and cellular processes	Brite Hierarchies
g22069.t1	K15718	LOX1_5; linoleate 9S-lipoxygenase [EC:1.13.11.58]	00591 Linoleic acid metabolism	Lipid metabolism	Metabolism
g22074.t1	K15718	LOX1_5; linoleate 9S-lipoxygenase [EC:1.13.11.58]	00591 Linoleic acid metabolism	Lipid metabolism	Metabolism
g22078.t1	K15718	LOX1_5; linoleate 9S-lipoxygenase [EC:1.13.11.58]	00591 Linoleic acid metabolism	Lipid metabolism	Metabolism
g22080.t1	K15718	LOX1_5; linoleate 9S-lipoxygenase [EC:1.13.11.58]	00591 Linoleic acid metabolism	Lipid metabolism	Metabolism
g22081.t1	K15718	LOX1_5; linoleate 9S-lipoxygenase [EC:1.13.11.58]	00591 Linoleic acid metabolism	Lipid metabolism	Metabolism
g22082.t1	K15718	LOX1_5; linoleate 9S-lipoxygenase [EC:1.13.11.58]	00591 Linoleic acid metabolism	Lipid metabolism	Metabolism
g22084.t1	K15718	LOX1_5; linoleate 9S-lipoxygenase [EC:1.13.11.58]	00591 Linoleic acid metabolism	Lipid metabolism	Metabolism
g22085.t1	K15718	LOX1_5; linoleate 9S-lipoxygenase [EC:1.13.11.58]	00591 Linoleic acid metabolism	Lipid metabolism	Metabolism
g22086.t1	K15718	LOX1_5; linoleate 9S-lipoxygenase [EC:1.13.11.58]	00591 Linoleic acid metabolism	Lipid metabolism	Metabolism
g22088.t1	K15718	LOX1_5; linoleate 9S-lipoxygenase [EC:1.13.11.58]	00591 Linoleic acid metabolism	Lipid metabolism	Metabolism
g22089.t1	K09422	MYBP; transcription factor MYB, plant	03000 Transcription factors	Protein families: genetic information processing	Brite Hierarchies
g22090.t1	K09422	MYBP; transcription factor MYB, plant	03000 Transcription factors	Protein families: genetic information processing	Brite Hierarchies
g22091.t1	K00671	NMT; glycylpeptide N-tetradecanoyltransferase [EC:2.3.1.97]	99980 Enzymes with EC numbers	Unclassified: metabolism	Not Included in Pathway or Brite
g22092.t1	K03257	EIF4A; translation initiation factor 4A	03012 Translation factors	Protein families: genetic information processing	Brite Hierarchies
g22092.t1	K03257	EIF4A; translation initiation factor 4A	03019 Messenger RNA biogenesis	Protein families: genetic information processing	Brite Hierarchies
g22092.t1	K03257	EIF4A; translation initiation factor 4A	03013 RNA transport	Translation	Genetic Information Processing
g22092.t1	K03257	EIF4A; translation initiation factor 4A	04147 Exosome	Protein families: signaling and cellular processes	Brite Hierarchies
g22092.t2	K03257	EIF4A; translation initiation factor 4A	03012 Translation factors	Protein families: genetic information processing	Brite Hierarchies
g22092.t2	K03257	EIF4A; translation initiation factor 4A	03019 Messenger RNA biogenesis	Protein families: genetic information processing	Brite Hierarchies
g22092.t2	K03257	EIF4A; translation initiation factor 4A	03013 RNA transport	Translation	Genetic Information Processing
g22092.t2	K03257	EIF4A; translation initiation factor 4A	04147 Exosome	Protein families: signaling and cellular processes	Brite Hierarchies
g22094.t1	K02218	CSNK1; casein kinase 1 [EC:2.7.11.1]	01001 Protein kinases	Protein families: metabolism	Brite Hierarchies
g22095.t1	K01530	E7.6.2.1; phospholipid-translocating ATPase [EC:7.6.2.1]	99980 Enzymes with EC numbers	Unclassified: metabolism	Not Included in Pathway or Brite
g22099.t1	K20472	COPZ; coatomer subunit zeta	04131 Membrane trafficking	Protein families: genetic information processing	Brite Hierarchies
g22104.t1	K09422	MYBP; transcription factor MYB, plant	03000 Transcription factors	Protein families: genetic information processing	Brite Hierarchies
g22105.t1	K02914	RP-L34; large subunit ribosomal protein L34	03010 Ribosome	Translation	Genetic Information Processing
g22105.t1	K02914	RP-L34; large subunit ribosomal protein L34	03011 Ribosome	Protein families: genetic information processing	Brite Hierarchies
g22106.t1	K03787	surE; 5'-nucleotidase [EC:3.1.3.5]	00760 Nicotinate and nicotinamide metabolism	Metabolism of cofactors and vitamins	Metabolism
g22106.t1	K03787	surE; 5'-nucleotidase [EC:3.1.3.5]	00240 Pyrimidine metabolism	Nucleotide metabolism	Metabolism
g22106.t1	K03787	surE; 5'-nucleotidase [EC:3.1.3.5]	00230 Purine metabolism	Nucleotide metabolism	Metabolism
g22108.t1	K01193	INV; beta-fructofuranosidase [EC:3.2.1.26]	00500 Starch and sucrose metabolism	Carbohydrate metabolism	Metabolism
g22108.t1	K01193	INV; beta-fructofuranosidase [EC:3.2.1.26]	00052 Galactose metabolism	Carbohydrate metabolism	Metabolism
g22109.t1	K01193	INV; beta-fructofuranosidase [EC:3.2.1.26]	00500 Starch and sucrose metabolism	Carbohydrate metabolism	Metabolism
g22109.t1	K01193	INV; beta-fructofuranosidase [EC:3.2.1.26]	00052 Galactose metabolism	Carbohydrate metabolism	Metabolism
g22118.t1	K04077	groEL; chaperonin GroEL	04147 Exosome	Protein families: signaling and cellular processes	Brite Hierarchies
g22118.t1	K04077	groEL; chaperonin GroEL	03018 RNA degradation	Folding, sorting and degradation	Genetic Information Processing
g22118.t1	K04077	groEL; chaperonin GroEL	03029 Mitochondrial biogenesis	Protein families: genetic information processing	Brite Hierarchies
g22118.t1	K04077	groEL; chaperonin GroEL	03019 Messenger RNA biogenesis	Protein families: genetic information processing	Brite Hierarchies
g22118.t1	K04077	groEL; chaperonin GroEL	03110 Chaperones and folding catalysts	Protein families: genetic information processing	Brite Hierarchies
g22121.t1	K15403	ACE; fatty acid omega-hydroxy dehydrogenase [EC:1.1.-.-]	00073 Cutin, suberine and wax biosynthesis	Lipid metabolism	Metabolism
g22122.t1	K22698	SEY1; protein SEY1 [EC:3.6.5.-]	04131 Membrane trafficking	Protein families: genetic information processing	Brite Hierarchies
g22123.t1	K17086	TM9SF2_4; transmembrane 9 superfamily member 2/4	04147 Exosome	Protein families: signaling and cellular processes	Brite Hierarchies
g22125.t1	K12823	DDX5; ATP-dependent RNA helicase DDX5/DBP2 [EC:3.6.4.13]	03041 Spliceosome	Protein families: genetic information processing	Brite Hierarchies
g22125.t1	K12823	DDX5; ATP-dependent RNA helicase DDX5/DBP2 [EC:3.6.4.13]	03009 Ribosome biogenesis	Protein families: genetic information processing	Brite Hierarchies
g22125.t1	K12823	DDX5; ATP-dependent RNA helicase DDX5/DBP2 [EC:3.6.4.13]	03040 Spliceosome	Transcription	Genetic Information Processing
g22125.t2	K12823	DDX5; ATP-dependent RNA helicase DDX5/DBP2 [EC:3.6.4.13]	03041 Spliceosome	Protein families: genetic information processing	Brite Hierarchies
g22125.t2	K12823	DDX5; ATP-dependent RNA helicase DDX5/DBP2 [EC:3.6.4.13]	03009 Ribosome biogenesis	Protein families: genetic information processing	Brite Hierarchies
g22125.t2	K12823	DDX5; ATP-dependent RNA helicase DDX5/DBP2 [EC:3.6.4.13]	03040 Spliceosome	Transcription	Genetic Information Processing
g22127.t1	K12638	CYP90D1; 3-epi-6-deoxocathasterone 23-monooxygenase [EC:1.14.14.147]	00199 Cytochrome P450	Protein families: metabolism	Brite Hierarchies
g22127.t1	K12638	CYP90D1; 3-epi-6-deoxocathasterone 23-monooxygenase [EC:1.14.14.147]	00905 Brassinosteroid biosynthesis	Metabolism of terpenoids and polyketides	Metabolism
g22128.t1	K06268	PPP3R; serine/threonine-protein phosphatase 2B regulatory subunit	01009 Protein phosphatases and associated proteins	Protein families: metabolism	Brite Hierarchies
g22129.t1	K01115	PLD1_2; phospholipase D1/2 [EC:3.1.4.4]	00565 Ether lipid metabolism	Lipid metabolism	Metabolism
g22129.t1	K01115	PLD1_2; phospholipase D1/2 [EC:3.1.4.4]	04144 Endocytosis	Transport and catabolism	Cellular Processes
g22129.t1	K01115	PLD1_2; phospholipase D1/2 [EC:3.1.4.4]	00564 Glycerophospholipid metabolism	Lipid metabolism	Metabolism
g22129.t1	K01115	PLD1_2; phospholipase D1/2 [EC:3.1.4.4]	04131 Membrane trafficking	Protein families: genetic information processing	Brite Hierarchies
g22131.t1	K10735	GINS4; GINS complex subunit 4	03032 DNA replication proteins	Protein families: genetic information processing	Brite Hierarchies
g22148.t1	K13248	PHOSPHO2; pyridoxal phosphate phosphatase PHOSPHO2 [EC:3.1.3.74]	00750 Vitamin B6 metabolism	Metabolism of cofactors and vitamins	Metabolism
g22148.t1	K13248	PHOSPHO2; pyridoxal phosphate phosphatase PHOSPHO2 [EC:3.1.3.74]	01009 Protein phosphatases and associated proteins	Protein families: metabolism	Brite Hierarchies
g22149.t1	K13248	PHOSPHO2; pyridoxal phosphate phosphatase PHOSPHO2 [EC:3.1.3.74]	00750 Vitamin B6 metabolism	Metabolism of cofactors and vitamins	Metabolism
g22149.t1	K13248	PHOSPHO2; pyridoxal phosphate phosphatase PHOSPHO2 [EC:3.1.3.74]	01009 Protein phosphatases and associated proteins	Protein families: metabolism	Brite Hierarchies
g22150.t1	K04354	PPP2R2; serine/threonine-protein phosphatase 2A regulatory subunit B	03036 Chromosome and associated proteins	Protein families: genetic information processing	Brite Hierarchies
g22150.t1	K04354	PPP2R2; serine/threonine-protein phosphatase 2A regulatory subunit B	01009 Protein phosphatases and associated proteins	Protein families: metabolism	Brite Hierarchies
g22150.t1	K04354	PPP2R2; serine/threonine-protein phosphatase 2A regulatory subunit B	03015 mRNA surveillance pathway	Translation	Genetic Information Processing
g22150.t1	K04354	PPP2R2; serine/threonine-protein phosphatase 2A regulatory subunit B	03019 Messenger RNA biogenesis	Protein families: genetic information processing	Brite Hierarchies
g22156.t1	K12125	ELF3; protein EARLY FLOWERING 3	04712 Circadian rhythm - plant	Environmental adaptation	Organismal Systems
g22158.t1	K14664	ILR1; IAA-amino acid hydrolase [EC:3.5.1.-]	01002 Peptidases and inhibitors	Protein families: metabolism	Brite Hierarchies
g22159.t1	K19327	ANO10; anoctamin-10	04040 Ion channels	Protein families: signaling and cellular processes	Brite Hierarchies
g22161.t1	K02903	RP-L28e; large subunit ribosomal protein L28e	03011 Ribosome	Protein families: genetic information processing	Brite Hierarchies
g22161.t1	K02903	RP-L28e; large subunit ribosomal protein L28e	03010 Ribosome	Translation	Genetic Information Processing
g22164.t1	K00262	E1.4.1.4; glutamate dehydrogenase (NADP+) [EC:1.4.1.4]	00220 Arginine biosynthesis	Amino acid metabolism	Metabolism
g22164.t1	K00262	E1.4.1.4; glutamate dehydrogenase (NADP+) [EC:1.4.1.4]	00910 Nitrogen metabolism	Energy metabolism	Metabolism
g22164.t1	K00262	E1.4.1.4; glutamate dehydrogenase (NADP+) [EC:1.4.1.4]	00250 Alanine, aspartate and glutamate metabolism	Amino acid metabolism	Metabolism
g22165.t1	K00262	E1.4.1.4; glutamate dehydrogenase (NADP+) [EC:1.4.1.4]	00220 Arginine biosynthesis	Amino acid metabolism	Metabolism
g22165.t1	K00262	E1.4.1.4; glutamate dehydrogenase (NADP+) [EC:1.4.1.4]	00910 Nitrogen metabolism	Energy metabolism	Metabolism
g22165.t1	K00262	E1.4.1.4; glutamate dehydrogenase (NADP+) [EC:1.4.1.4]	00250 Alanine, aspartate and glutamate metabolism	Amino acid metabolism	Metabolism
g22167.t1	K11843	USP14; ubiquitin carboxyl-terminal hydrolase 14 [EC:3.4.19.12]	01002 Peptidases and inhibitors	Protein families: metabolism	Brite Hierarchies
g22167.t1	K11843	USP14; ubiquitin carboxyl-terminal hydrolase 14 [EC:3.4.19.12]	04121 Ubiquitin system	Protein families: genetic information processing	Brite Hierarchies
g22170.t1	K00036	G6PD; glucose-6-phosphate 1-dehydrogenase [EC:1.1.1.49 1.1.1.363]	00480 Glutathione metabolism	Metabolism of other amino acids	Metabolism
g22170.t1	K00036	G6PD; glucose-6-phosphate 1-dehydrogenase [EC:1.1.1.49 1.1.1.363]	00030 Pentose phosphate pathway	Carbohydrate metabolism	Metabolism
g22170.t1	K00036	G6PD; glucose-6-phosphate 1-dehydrogenase [EC:1.1.1.49 1.1.1.363]	04147 Exosome	Protein families: signaling and cellular processes	Brite Hierarchies
g22172.t1	K15128	MED6; mediator of RNA polymerase II transcription subunit 6	03021 Transcription machinery	Protein families: genetic information processing	Brite Hierarchies
g22173.t1	K00469	MIOX; inositol oxygenase [EC:1.13.99.1]	00053 Ascorbate and aldarate metabolism	Carbohydrate metabolism	Metabolism
g22173.t1	K00469	MIOX; inositol oxygenase [EC:1.13.99.1]	00562 Inositol phosphate metabolism	Carbohydrate metabolism	Metabolism
g22176.t1	K04485	radA; DNA repair protein RadA/Sms	03400 DNA repair and recombination proteins	Protein families: genetic information processing	Brite Hierarchies
g22177.t1	K01412	PMPCA; mitochondrial-processing peptidase subunit alpha [EC:3.4.24.64]	03029 Mitochondrial biogenesis	Protein families: genetic information processing	Brite Hierarchies
g22177.t1	K01412	PMPCA; mitochondrial-processing peptidase subunit alpha [EC:3.4.24.64]	01002 Peptidases and inhibitors	Protein families: metabolism	Brite Hierarchies
g22188.t1	K14376	PAP; poly(A) polymerase [EC:2.7.7.19]	03019 Messenger RNA biogenesis	Protein families: genetic information processing	Brite Hierarchies
g22188.t1	K14376	PAP; poly(A) polymerase [EC:2.7.7.19]	03015 mRNA surveillance pathway	Translation	Genetic Information Processing
g22188.t2	K14376	PAP; poly(A) polymerase [EC:2.7.7.19]	03019 Messenger RNA biogenesis	Protein families: genetic information processing	Brite Hierarchies
g22188.t2	K14376	PAP; poly(A) polymerase [EC:2.7.7.19]	03015 mRNA surveillance pathway	Translation	Genetic Information Processing
g22190.t1	K14484	IAA; auxin-responsive protein IAA	04075 Plant hormone signal transduction	Signal transduction	Environmental Information Processing
g22193.t1	K15174	PAF1; RNA polymerase II-associated factor 1	03021 Transcription machinery	Protein families: genetic information processing	Brite Hierarchies
g22194.t1	K00029	E1.1.1.40; malate dehydrogenase (oxaloacetate-decarboxylating)(NADP+) [EC:1.1.1.40]	00620 Pyruvate metabolism	Carbohydrate metabolism	Metabolism
g22194.t1	K00029	E1.1.1.40; malate dehydrogenase (oxaloacetate-decarboxylating)(NADP+) [EC:1.1.1.40]	00710 Carbon fixation in photosynthetic organisms	Energy metabolism	Metabolism
g22201.t1	K09338	HD-ZIP; homeobox-leucine zipper protein	03000 Transcription factors	Protein families: genetic information processing	Brite Hierarchies
g22206.t1	K09286	EREBP; EREBP-like factor	03000 Transcription factors	Protein families: genetic information processing	Brite Hierarchies
g22212.t1	K09873	TIP; aquaporin TIP	02000 Transporters	Protein families: signaling and cellular processes	Brite Hierarchies
g22213.t1	K14484	IAA; auxin-responsive protein IAA	04075 Plant hormone signal transduction	Signal transduction	Environmental Information Processing
g22215.t1	K06664	PEX2; peroxin-2	04146 Peroxisome	Transport and catabolism	Cellular Processes
g22215.t1	K06664	PEX2; peroxin-2	04121 Ubiquitin system	Protein families: genetic information processing	Brite Hierarchies
g22220.t1	K17362	ACOT13; acyl-coenzyme A thioesterase 13 [EC:3.1.2.-]	01004 Lipid biosynthesis proteins	Protein families: metabolism	Brite Hierarchies
g22221.t1	K04499	RUVBL1; RuvB-like protein 1 [EC:3.6.4.12]	03036 Chromosome and associated proteins	Protein families: genetic information processing	Brite Hierarchies
g22222.t1	K18660	ACSF3; malonyl-CoA/methylmalonyl-CoA synthetase [EC:6.2.1.-]	00061 Fatty acid biosynthesis	Lipid metabolism	Metabolism
g22222.t1	K18660	ACSF3; malonyl-CoA/methylmalonyl-CoA synthetase [EC:6.2.1.-]	00280 Valine, leucine and isoleucine degradation	Amino acid metabolism	Metabolism
g22226.t1	K09338	HD-ZIP; homeobox-leucine zipper protein	03000 Transcription factors	Protein families: genetic information processing	Brite Hierarchies
g22227.t1	K02695	psaH; photosystem I subunit VI	00194 Photosynthesis proteins	Protein families: metabolism	Brite Hierarchies
g22227.t1	K02695	psaH; photosystem I subunit VI	00195 Photosynthesis	Energy metabolism	Metabolism
g22232.t1	K07897	RAB7A; Ras-related protein Rab-7A	04131 Membrane trafficking	Protein families: genetic information processing	Brite Hierarchies
g22232.t1	K07897	RAB7A; Ras-related protein Rab-7A	04031 GTP-binding proteins	Protein families: signaling and cellular processes	Brite Hierarchies
g22232.t1	K07897	RAB7A; Ras-related protein Rab-7A	04147 Exosome	Protein families: signaling and cellular processes	Brite Hierarchies
g22232.t1	K07897	RAB7A; Ras-related protein Rab-7A	04145 Phagosome	Transport and catabolism	Cellular Processes
g22232.t1	K07897	RAB7A; Ras-related protein Rab-7A	04144 Endocytosis	Transport and catabolism	Cellular Processes
g22235.t1	K17925	SNX13; sorting nexin-13	04990 Domain-containing proteins not elsewhere classified	Protein families: signaling and cellular processes	Brite Hierarchies
g22236.t1	K11273	DDX11; chromosome transmission fidelity protein 1 [EC:3.6.4.13]	03036 Chromosome and associated proteins	Protein families: genetic information processing	Brite Hierarchies
g22239.t1	K10393	KIF2_24; kinesin family member 2/24	04812 Cytoskeleton proteins	Protein families: signaling and cellular processes	Brite Hierarchies
g22239.t1	K10393	KIF2_24; kinesin family member 2/24	03036 Chromosome and associated proteins	Protein families: genetic information processing	Brite Hierarchies
g22240.t1	K15109	SLC25A20_29; solute carrier family 25 (mitochondrial carnitine/acylcarnitine transporter), member 20/29	02000 Transporters	Protein families: signaling and cellular processes	Brite Hierarchies
g22242.t1	K12586	RRP43; exosome complex component RRP43	03018 RNA degradation	Folding, sorting and degradation	Genetic Information Processing
g22242.t1	K12586	RRP43; exosome complex component RRP43	03019 Messenger RNA biogenesis	Protein families: genetic information processing	Brite Hierarchies
g22247.t1	K09489	HSPA4; heat shock 70kDa protein 4	03110 Chaperones and folding catalysts	Protein families: genetic information processing	Brite Hierarchies
g22249.t1	K20318	SYS1; protein SYS1	04131 Membrane trafficking	Protein families: genetic information processing	Brite Hierarchies
g22250.t1	K17471	SULTR3; sulfate transporter 3	02000 Transporters	Protein families: signaling and cellular processes	Brite Hierarchies
g22253.t1	K17302	COPB2; coatomer subunit beta'	04131 Membrane trafficking	Protein families: genetic information processing	Brite Hierarchies
g22253.t1	K17302	COPB2; coatomer subunit beta'	04147 Exosome	Protein families: signaling and cellular processes	Brite Hierarchies
g22256.t1	K20792	NAA15_16; N-alpha-acetyltransferase 15/16, NatA auxiliary subunit	03036 Chromosome and associated proteins	Protein families: genetic information processing	Brite Hierarchies
g22257.t1	K14484	IAA; auxin-responsive protein IAA	04075 Plant hormone signal transduction	Signal transduction	Environmental Information Processing
g22258.t1	K06627	CCNA; cyclin-A	03032 DNA replication proteins	Protein families: genetic information processing	Brite Hierarchies
g22258.t1	K06627	CCNA; cyclin-A	03036 Chromosome and associated proteins	Protein families: genetic information processing	Brite Hierarchies
g22259.t1	K07767	KATNA1; katanin p60 ATPase-containing subunit A1 [EC:5.6.1.1]	04812 Cytoskeleton proteins	Protein families: signaling and cellular processes	Brite Hierarchies
g22261.t1	K04124	GA3ox; gibberellin 3beta-dioxygenase [EC:1.14.11.15]	00904 Diterpenoid biosynthesis	Metabolism of terpenoids and polyketides	Metabolism
g22268.t1	K03301	TC.AAA; ATP:ADP antiporter, AAA family	99977 Transport	Unclassified: signaling and cellular processes	Not Included in Pathway or Brite
g22271.t1	K02295	CRY; cryptochrome	03400 DNA repair and recombination proteins	Protein families: genetic information processing	Brite Hierarchies
g22271.t2	K02295	CRY; cryptochrome	03400 DNA repair and recombination proteins	Protein families: genetic information processing	Brite Hierarchies
g22272.t1	K02265	COX5B; cytochrome c oxidase subunit 5b	00190 Oxidative phosphorylation	Energy metabolism	Metabolism
g22273.t1	K06130	LYPLA2; lysophospholipase II [EC:3.1.1.5]	00564 Glycerophospholipid metabolism	Lipid metabolism	Metabolism
g22275.t1	K14546	UTP5; U3 small nucleolar RNA-associated protein 5	03008 Ribosome biogenesis in eukaryotes	Translation	Genetic Information Processing
g22275.t1	K14546	UTP5; U3 small nucleolar RNA-associated protein 5	03009 Ribosome biogenesis	Protein families: genetic information processing	Brite Hierarchies
g22278.t1	K01704	leuD; 3-isopropylmalate/(R)-2-methylmalate dehydratase small subunit [EC:4.2.1.33 4.2.1.35]	00290 Valine, leucine and isoleucine biosynthesis	Amino acid metabolism	Metabolism
g22278.t1	K01704	leuD; 3-isopropylmalate/(R)-2-methylmalate dehydratase small subunit [EC:4.2.1.33 4.2.1.35]	00660 C5-Branched dibasic acid metabolism	Carbohydrate metabolism	Metabolism
g22282.t1	K01462	PDF; peptide deformylase [EC:3.5.1.88]	99980 Enzymes with EC numbers	Unclassified: metabolism	Not Included in Pathway or Brite
g22288.t1	K12812	DDX39B; ATP-dependent RNA helicase UAP56/SUB2 [EC:3.6.4.13]	03041 Spliceosome	Protein families: genetic information processing	Brite Hierarchies
g22288.t1	K12812	DDX39B; ATP-dependent RNA helicase UAP56/SUB2 [EC:3.6.4.13]	03040 Spliceosome	Transcription	Genetic Information Processing
g22288.t1	K12812	DDX39B; ATP-dependent RNA helicase UAP56/SUB2 [EC:3.6.4.13]	03013 RNA transport	Translation	Genetic Information Processing
g22288.t1	K12812	DDX39B; ATP-dependent RNA helicase UAP56/SUB2 [EC:3.6.4.13]	03015 mRNA surveillance pathway	Translation	Genetic Information Processing
g22288.t1	K12812	DDX39B; ATP-dependent RNA helicase UAP56/SUB2 [EC:3.6.4.13]	03019 Messenger RNA biogenesis	Protein families: genetic information processing	Brite Hierarchies
g22290.t1	K01115	PLD1_2; phospholipase D1/2 [EC:3.1.4.4]	00565 Ether lipid metabolism	Lipid metabolism	Metabolism
g22290.t1	K01115	PLD1_2; phospholipase D1/2 [EC:3.1.4.4]	04144 Endocytosis	Transport and catabolism	Cellular Processes
g22290.t1	K01115	PLD1_2; phospholipase D1/2 [EC:3.1.4.4]	00564 Glycerophospholipid metabolism	Lipid metabolism	Metabolism
g22290.t1	K01115	PLD1_2; phospholipase D1/2 [EC:3.1.4.4]	04131 Membrane trafficking	Protein families: genetic information processing	Brite Hierarchies
g22293.t1	K13993	HSP20; HSP20 family protein	03110 Chaperones and folding catalysts	Protein families: genetic information processing	Brite Hierarchies
g22293.t1	K13993	HSP20; HSP20 family protein	04141 Protein processing in endoplasmic reticulum	Folding, sorting and degradation	Genetic Information Processing
g22301.t1	K20416	FAD5; palmitoyl-[glycerolipid] 7-desaturase [EC:1.14.19.42]	99980 Enzymes with EC numbers	Unclassified: metabolism	Not Included in Pathway or Brite
g22307.t1	K15148	MED7; mediator of RNA polymerase II transcription subunit 7	03021 Transcription machinery	Protein families: genetic information processing	Brite Hierarchies
g22308.t1	K03106	SRP54; signal recognition particle subunit SRP54 [EC:3.6.5.4]	03060 Protein export	Folding, sorting and degradation	Genetic Information Processing
g22308.t1	K03106	SRP54; signal recognition particle subunit SRP54 [EC:3.6.5.4]	02044 Secretion system	Protein families: signaling and cellular processes	Brite Hierarchies
g22312.t1	K03255	TIF31; protein TIF31	03012 Translation factors	Protein families: genetic information processing	Brite Hierarchies
g22314.t1	K00864	glpK; glycerol kinase [EC:2.7.1.30]	04147 Exosome	Protein families: signaling and cellular processes	Brite Hierarchies
g22314.t1	K00864	glpK; glycerol kinase [EC:2.7.1.30]	00561 Glycerolipid metabolism	Lipid metabolism	Metabolism
g22314.t1	K00864	glpK; glycerol kinase [EC:2.7.1.30]	04626 Plant-pathogen interaction	Environmental adaptation	Organismal Systems
g22315.t1	K06127	COQ5; 2-methoxy-6-polyprenyl-1,4-benzoquinol methylase [EC:2.1.1.201]	00130 Ubiquinone and other terpenoid-quinone biosynthesis	Metabolism of cofactors and vitamins	Metabolism
g22320.t1	K14972	PAXIP1; PAX-interacting protein 1	03036 Chromosome and associated proteins	Protein families: genetic information processing	Brite Hierarchies
g22331.t1	K10268	FBXL2_20; F-box and leucine-rich repeat protein 2/20	04121 Ubiquitin system	Protein families: genetic information processing	Brite Hierarchies
g22332.t1	K10268	FBXL2_20; F-box and leucine-rich repeat protein 2/20	04121 Ubiquitin system	Protein families: genetic information processing	Brite Hierarchies
g22334.t1	K01535	PMA1; H+-transporting ATPase [EC:7.1.2.1]	00190 Oxidative phosphorylation	Energy metabolism	Metabolism
g22335.t1	K17824	DCUN1D4_5; DCN1-like protein 4/5	04121 Ubiquitin system	Protein families: genetic information processing	Brite Hierarchies
g22336.t1	K22763	DESI2; deubiquitinase DESI2 [EC:3.4.19.12]	01002 Peptidases and inhibitors	Protein families: metabolism	Brite Hierarchies
g22336.t1	K22763	DESI2; deubiquitinase DESI2 [EC:3.4.19.12]	04121 Ubiquitin system	Protein families: genetic information processing	Brite Hierarchies
g22339.t1	K15414	C1QBP; complement component 1 Q subcomponent-binding protein, mitochondrial	00536 Glycosaminoglycan binding proteins	Protein families: signaling and cellular processes	Brite Hierarchies
g22341.t1	K08495	GOSR1; golgi SNAP receptor complex member 1	04131 Membrane trafficking	Protein families: genetic information processing	Brite Hierarchies
g22341.t1	K08495	GOSR1; golgi SNAP receptor complex member 1	04130 SNARE interactions in vesicular transport	Folding, sorting and degradation	Genetic Information Processing
g22343.t1	K09874	NIP; aquaporin NIP	02000 Transporters	Protein families: signaling and cellular processes	Brite Hierarchies
g22353.t1	K02149	ATPeV1D; V-type H+-transporting ATPase subunit D	00190 Oxidative phosphorylation	Energy metabolism	Metabolism
g22353.t1	K02149	ATPeV1D; V-type H+-transporting ATPase subunit D	04145 Phagosome	Transport and catabolism	Cellular Processes
g22355.t1	K01246	tag; DNA-3-methyladenine glycosylase I [EC:3.2.2.20]	03400 DNA repair and recombination proteins	Protein families: genetic information processing	Brite Hierarchies
g22355.t1	K01246	tag; DNA-3-methyladenine glycosylase I [EC:3.2.2.20]	03410 Base excision repair	Replication and repair	Genetic Information Processing
g22357.t1	K00550	PLMT; phosphatidyl-N-methylethanolamine N-methyltransferase [EC:2.1.1.71]	00564 Glycerophospholipid metabolism	Lipid metabolism	Metabolism
g22362.t1	K05391	CNGC; cyclic nucleotide gated channel, plant	04626 Plant-pathogen interaction	Environmental adaptation	Organismal Systems
g22362.t1	K05391	CNGC; cyclic nucleotide gated channel, plant	04040 Ion channels	Protein families: signaling and cellular processes	Brite Hierarchies
g22363.t1	K07562	NMD3; nonsense-mediated mRNA decay protein 3	03009 Ribosome biogenesis	Protein families: genetic information processing	Brite Hierarchies
g22363.t1	K07562	NMD3; nonsense-mediated mRNA decay protein 3	03013 RNA transport	Translation	Genetic Information Processing
g22363.t1	K07562	NMD3; nonsense-mediated mRNA decay protein 3	03008 Ribosome biogenesis in eukaryotes	Translation	Genetic Information Processing
g22368.t1	K13065	E2.3.1.133; shikimate O-hydroxycinnamoyltransferase [EC:2.3.1.133]	00940 Phenylpropanoid biosynthesis	Biosynthesis of other secondary metabolites	Metabolism
g22368.t1	K13065	E2.3.1.133; shikimate O-hydroxycinnamoyltransferase [EC:2.3.1.133]	00941 Flavonoid biosynthesis	Biosynthesis of other secondary metabolites	Metabolism
g22368.t1	K13065	E2.3.1.133; shikimate O-hydroxycinnamoyltransferase [EC:2.3.1.133]	00945 Stilbenoid, diarylheptanoid and gingerol biosynthesis	Biosynthesis of other secondary metabolites	Metabolism
g22370.t1	K03283	HSPA1s; heat shock 70kDa protein 1/2/6/8	04131 Membrane trafficking	Protein families: genetic information processing	Brite Hierarchies
g22370.t1	K03283	HSPA1s; heat shock 70kDa protein 1/2/6/8	04147 Exosome	Protein families: signaling and cellular processes	Brite Hierarchies
g22370.t1	K03283	HSPA1s; heat shock 70kDa protein 1/2/6/8	01009 Protein phosphatases and associated proteins	Protein families: metabolism	Brite Hierarchies
g22370.t1	K03283	HSPA1s; heat shock 70kDa protein 1/2/6/8	03040 Spliceosome	Transcription	Genetic Information Processing
g22370.t1	K03283	HSPA1s; heat shock 70kDa protein 1/2/6/8	03029 Mitochondrial biogenesis	Protein families: genetic information processing	Brite Hierarchies
g22370.t1	K03283	HSPA1s; heat shock 70kDa protein 1/2/6/8	04144 Endocytosis	Transport and catabolism	Cellular Processes
g22370.t1	K03283	HSPA1s; heat shock 70kDa protein 1/2/6/8	03051 Proteasome	Protein families: genetic information processing	Brite Hierarchies
g22370.t1	K03283	HSPA1s; heat shock 70kDa protein 1/2/6/8	04141 Protein processing in endoplasmic reticulum	Folding, sorting and degradation	Genetic Information Processing
g22370.t1	K03283	HSPA1s; heat shock 70kDa protein 1/2/6/8	03041 Spliceosome	Protein families: genetic information processing	Brite Hierarchies
g22370.t1	K03283	HSPA1s; heat shock 70kDa protein 1/2/6/8	03009 Ribosome biogenesis	Protein families: genetic information processing	Brite Hierarchies
g22370.t1	K03283	HSPA1s; heat shock 70kDa protein 1/2/6/8	03110 Chaperones and folding catalysts	Protein families: genetic information processing	Brite Hierarchies
g22371.t1	K08248	MDL3; (R)-mandelonitrile lyase [EC:4.1.2.10]	00460 Cyanoamino acid metabolism	Metabolism of other amino acids	Metabolism
g22372.t1	K13413	MKK4_5; mitogen-activated protein kinase kinase 4/5 [EC:2.7.12.2]	04626 Plant-pathogen interaction	Environmental adaptation	Organismal Systems
g22372.t1	K13413	MKK4_5; mitogen-activated protein kinase kinase 4/5 [EC:2.7.12.2]	04075 Plant hormone signal transduction	Signal transduction	Environmental Information Processing
g22372.t1	K13413	MKK4_5; mitogen-activated protein kinase kinase 4/5 [EC:2.7.12.2]	04016 MAPK signaling pathway - plant	Signal transduction	Environmental Information Processing
g22372.t1	K13413	MKK4_5; mitogen-activated protein kinase kinase 4/5 [EC:2.7.12.2]	01001 Protein kinases	Protein families: metabolism	Brite Hierarchies
g22374.t1	K01792	E5.1.3.15; glucose-6-phosphate 1-epimerase [EC:5.1.3.15]	00010 Glycolysis / Gluconeogenesis	Carbohydrate metabolism	Metabolism
g22375.t1	K08835	OXSR1; serine/threonine-protein kinase OSR1/STK39 [EC:2.7.11.1]	01001 Protein kinases	Protein families: metabolism	Brite Hierarchies
g22376.t1	K10839	RAD23; UV excision repair protein RAD23	03400 DNA repair and recombination proteins	Protein families: genetic information processing	Brite Hierarchies
g22376.t1	K10839	RAD23; UV excision repair protein RAD23	03420 Nucleotide excision repair	Replication and repair	Genetic Information Processing
g22376.t1	K10839	RAD23; UV excision repair protein RAD23	04141 Protein processing in endoplasmic reticulum	Folding, sorting and degradation	Genetic Information Processing
g22376.t1	K10839	RAD23; UV excision repair protein RAD23	03051 Proteasome	Protein families: genetic information processing	Brite Hierarchies
g22381.t1	K00213	DHCR7; 7-dehydrocholesterol reductase [EC:1.3.1.21]	00100 Steroid biosynthesis	Lipid metabolism	Metabolism
g22382.t1	K02145	ATPeV1A; V-type H+-transporting ATPase subunit A [EC:7.1.2.2]	00190 Oxidative phosphorylation	Energy metabolism	Metabolism
g22382.t1	K02145	ATPeV1A; V-type H+-transporting ATPase subunit A [EC:7.1.2.2]	04145 Phagosome	Transport and catabolism	Cellular Processes
g22383.t1	K03066	PSMC5; 26S proteasome regulatory subunit T6	03050 Proteasome	Folding, sorting and degradation	Genetic Information Processing
g22383.t1	K03066	PSMC5; 26S proteasome regulatory subunit T6	03051 Proteasome	Protein families: genetic information processing	Brite Hierarchies
g22389.t1	K14488	SAUR; SAUR family protein	04075 Plant hormone signal transduction	Signal transduction	Environmental Information Processing
g32272.t1	K03544	clpX; ATP-dependent Clp protease ATP-binding subunit ClpX	03110 Chaperones and folding catalysts	Protein families: genetic information processing	Brite Hierarchies
g32273.t1	K13993	HSP20; HSP20 family protein	03110 Chaperones and folding catalysts	Protein families: genetic information processing	Brite Hierarchies
g32273.t1	K13993	HSP20; HSP20 family protein	04141 Protein processing in endoplasmic reticulum	Folding, sorting and degradation	Genetic Information Processing
g32275.t1	K13262	7-IOMT; isoflavone-7-O-methyltransferase [EC:2.1.1.150]	00943 Isoflavonoid biosynthesis	Biosynthesis of other secondary metabolites	Metabolism
g32278.t1	K00430	E1.11.1.7; peroxidase [EC:1.11.1.7]	00940 Phenylpropanoid biosynthesis	Biosynthesis of other secondary metabolites	Metabolism
g32284.t1	K03264	EIF6; translation initiation factor 6	03008 Ribosome biogenesis in eukaryotes	Translation	Genetic Information Processing
g32284.t1	K03264	EIF6; translation initiation factor 6	03012 Translation factors	Protein families: genetic information processing	Brite Hierarchies
g32284.t1	K03264	EIF6; translation initiation factor 6	03009 Ribosome biogenesis	Protein families: genetic information processing	Brite Hierarchies
g32296.t1	K17796	TIM21; mitochondrial import inner membrane translocase subunit TIM21	02000 Transporters	Protein families: signaling and cellular processes	Brite Hierarchies
g32296.t1	K17796	TIM21; mitochondrial import inner membrane translocase subunit TIM21	03029 Mitochondrial biogenesis	Protein families: genetic information processing	Brite Hierarchies
g32300.t1	K09873	TIP; aquaporin TIP	02000 Transporters	Protein families: signaling and cellular processes	Brite Hierarchies
g32305.t1	K12871	CCDC12; coiled-coil domain-containing protein 12	03040 Spliceosome	Transcription	Genetic Information Processing
g32305.t1	K12871	CCDC12; coiled-coil domain-containing protein 12	03041 Spliceosome	Protein families: genetic information processing	Brite Hierarchies
g32313.t1	K18726	FAF2; FAS-associated factor 2	03019 Messenger RNA biogenesis	Protein families: genetic information processing	Brite Hierarchies
g32321.t1	K01761	E4.4.1.11; methionine-gamma-lyase [EC:4.4.1.11]	00450 Selenocompound metabolism	Metabolism of other amino acids	Metabolism
g32321.t1	K01761	E4.4.1.11; methionine-gamma-lyase [EC:4.4.1.11]	00270 Cysteine and methionine metabolism	Amino acid metabolism	Metabolism
g32325.t1	K13679	WAXY; granule-bound starch synthase [EC:2.4.1.242]	01003 Glycosyltransferases	Protein families: metabolism	Brite Hierarchies
g32325.t1	K13679	WAXY; granule-bound starch synthase [EC:2.4.1.242]	00500 Starch and sucrose metabolism	Carbohydrate metabolism	Metabolism
g32330.t1	K07904	RAB11A; Ras-related protein Rab-11A	04147 Exosome	Protein families: signaling and cellular processes	Brite Hierarchies
g32330.t1	K07904	RAB11A; Ras-related protein Rab-11A	04144 Endocytosis	Transport and catabolism	Cellular Processes
g32330.t1	K07904	RAB11A; Ras-related protein Rab-11A	04031 GTP-binding proteins	Protein families: signaling and cellular processes	Brite Hierarchies
g32330.t1	K07904	RAB11A; Ras-related protein Rab-11A	04131 Membrane trafficking	Protein families: genetic information processing	Brite Hierarchies
g32331.t1	K13093	HTATSF1; HIV Tat-specific factor 1	03041 Spliceosome	Protein families: genetic information processing	Brite Hierarchies
g32336.t1	K18045	SIW14; tyrosine-protein phosphatase SIW14 [EC:3.1.3.48]	01009 Protein phosphatases and associated proteins	Protein families: metabolism	Brite Hierarchies
g32339.t1	K05610	UCHL5; ubiquitin carboxyl-terminal hydrolase L5 [EC:3.4.19.12]	01002 Peptidases and inhibitors	Protein families: metabolism	Brite Hierarchies
g32339.t1	K05610	UCHL5; ubiquitin carboxyl-terminal hydrolase L5 [EC:3.4.19.12]	04121 Ubiquitin system	Protein families: genetic information processing	Brite Hierarchies
g32340.t1	K08876	SCYL1; SCY1-like protein 1	03016 Transfer RNA biogenesis	Protein families: genetic information processing	Brite Hierarchies
g32340.t1	K08876	SCYL1; SCY1-like protein 1	01001 Protein kinases	Protein families: metabolism	Brite Hierarchies
g32342.t1	K06965	PELO; protein pelota	03015 mRNA surveillance pathway	Translation	Genetic Information Processing
g32342.t1	K06965	PELO; protein pelota	03019 Messenger RNA biogenesis	Protein families: genetic information processing	Brite Hierarchies
g32359.t1	K13156	SNRNP48; U11/U12 small nuclear ribonucleoprotein 48 kDa protein	03041 Spliceosome	Protein families: genetic information processing	Brite Hierarchies
g32361.t1	K09667	OGT; protein O-GlcNAc transferase [EC:2.4.1.255]	00514 Other types of O-glycan biosynthesis	Glycan biosynthesis and metabolism	Metabolism
g32361.t1	K09667	OGT; protein O-GlcNAc transferase [EC:2.4.1.255]	01003 Glycosyltransferases	Protein families: metabolism	Brite Hierarchies
g32361.t1	K09667	OGT; protein O-GlcNAc transferase [EC:2.4.1.255]	03036 Chromosome and associated proteins	Protein families: genetic information processing	Brite Hierarchies
g32370.t1	K07573	CSL4; exosome complex component CSL4	03019 Messenger RNA biogenesis	Protein families: genetic information processing	Brite Hierarchies
g32370.t1	K07573	CSL4; exosome complex component CSL4	03018 RNA degradation	Folding, sorting and degradation	Genetic Information Processing
g32372.t1	K00599	METTL6; methyltransferase-like protein 6 [EC:2.1.1.-]	99980 Enzymes with EC numbers	Unclassified: metabolism	Not Included in Pathway or Brite
g32377.t1	K23398	TRIP4; activating signal cointegrator 1	03036 Chromosome and associated proteins	Protein families: genetic information processing	Brite Hierarchies
g32379.t1	K06269	PPP1C; serine/threonine-protein phosphatase PP1 catalytic subunit [EC:3.1.3.16]	03041 Spliceosome	Protein families: genetic information processing	Brite Hierarchies
g32379.t1	K06269	PPP1C; serine/threonine-protein phosphatase PP1 catalytic subunit [EC:3.1.3.16]	03021 Transcription machinery	Protein families: genetic information processing	Brite Hierarchies
g32379.t1	K06269	PPP1C; serine/threonine-protein phosphatase PP1 catalytic subunit [EC:3.1.3.16]	03019 Messenger RNA biogenesis	Protein families: genetic information processing	Brite Hierarchies
g32379.t1	K06269	PPP1C; serine/threonine-protein phosphatase PP1 catalytic subunit [EC:3.1.3.16]	03015 mRNA surveillance pathway	Translation	Genetic Information Processing
g32379.t1	K06269	PPP1C; serine/threonine-protein phosphatase PP1 catalytic subunit [EC:3.1.3.16]	01009 Protein phosphatases and associated proteins	Protein families: metabolism	Brite Hierarchies
g32381.t1	K11714	RGXT; rhamnogalacturonan II specific xylosyltransferase [EC:2.4.2.-]	01003 Glycosyltransferases	Protein families: metabolism	Brite Hierarchies
g32388.t1	K01620	ltaE; threonine aldolase [EC:4.1.2.48]	00260 Glycine, serine and threonine metabolism	Amino acid metabolism	Metabolism
g32390.t1	K21437	ANKRD13; ankyrin repeat domain-containing protein 13	04131 Membrane trafficking	Protein families: genetic information processing	Brite Hierarchies
g32396.t1	K10779	ATRX; transcriptional regulator ATRX [EC:3.6.4.12]	03036 Chromosome and associated proteins	Protein families: genetic information processing	Brite Hierarchies
g32396.t1	K10779	ATRX; transcriptional regulator ATRX [EC:3.6.4.12]	03000 Transcription factors	Protein families: genetic information processing	Brite Hierarchies
g32401.t1	K22809	IPUT1; inositol phosphorylceramide glucuronosyltransferase 1 [EC:2.4.1.-]	01003 Glycosyltransferases	Protein families: metabolism	Brite Hierarchies
g32402.t1	K22911	TH2; thiamine phosphate phosphatase / amino-HMP aminohydrolase [EC:3.1.3.100 3.5.99.-]	00730 Thiamine metabolism	Metabolism of cofactors and vitamins	Metabolism
g32403.t1	K10357	MYO5; myosin V	04131 Membrane trafficking	Protein families: genetic information processing	Brite Hierarchies
g32403.t1	K10357	MYO5; myosin V	04812 Cytoskeleton proteins	Protein families: signaling and cellular processes	Brite Hierarchies
g32403.t1	K10357	MYO5; myosin V	03029 Mitochondrial biogenesis	Protein families: genetic information processing	Brite Hierarchies
g32403.t1	K10357	MYO5; myosin V	03019 Messenger RNA biogenesis	Protein families: genetic information processing	Brite Hierarchies
g32408.t1	K11808	ADE2; phosphoribosylaminoimidazole carboxylase [EC:4.1.1.21]	00230 Purine metabolism	Nucleotide metabolism	Metabolism
g32413.t1	K11275	H1_5; histone H1/5	03036 Chromosome and associated proteins	Protein families: genetic information processing	Brite Hierarchies
g32416.t1	K20359	RABAC1; PRA1 family protein 1	04131 Membrane trafficking	Protein families: genetic information processing	Brite Hierarchies
g32417.t1	K09550	PFDN4; prefoldin subunit 4	03110 Chaperones and folding catalysts	Protein families: genetic information processing	Brite Hierarchies
g32418.t1	K16277	DRIP; E3 ubiquitin-protein ligase DRIP [EC:2.3.2.27]	04121 Ubiquitin system	Protein families: genetic information processing	Brite Hierarchies
g32422.t1	K14484	IAA; auxin-responsive protein IAA	04075 Plant hormone signal transduction	Signal transduction	Environmental Information Processing
g32425.t1	K10046	GME; GDP-D-mannose 3', 5'-epimerase [EC:5.1.3.18 5.1.3.-]	00520 Amino sugar and nucleotide sugar metabolism	Carbohydrate metabolism	Metabolism
g32425.t1	K10046	GME; GDP-D-mannose 3', 5'-epimerase [EC:5.1.3.18 5.1.3.-]	00053 Ascorbate and aldarate metabolism	Carbohydrate metabolism	Metabolism
g32432.t1	K08857	NEK1_4_5; NIMA (never in mitosis gene a)-related kinase 1/4/5 [EC:2.7.11.1]	01001 Protein kinases	Protein families: metabolism	Brite Hierarchies
g32432.t1	K08857	NEK1_4_5; NIMA (never in mitosis gene a)-related kinase 1/4/5 [EC:2.7.11.1]	03036 Chromosome and associated proteins	Protein families: genetic information processing	Brite Hierarchies
g32432.t1	K08857	NEK1_4_5; NIMA (never in mitosis gene a)-related kinase 1/4/5 [EC:2.7.11.1]	03400 DNA repair and recombination proteins	Protein families: genetic information processing	Brite Hierarchies
g32435.t1	K17794	TIM23; mitochondrial import inner membrane translocase subunit TIM23	03029 Mitochondrial biogenesis	Protein families: genetic information processing	Brite Hierarchies
g32435.t1	K17794	TIM23; mitochondrial import inner membrane translocase subunit TIM23	02000 Transporters	Protein families: signaling and cellular processes	Brite Hierarchies
g32436.t1	K18266	NDRG1; protein NDRG1	04147 Exosome	Protein families: signaling and cellular processes	Brite Hierarchies
g32441.t1	K00514	ZDS; zeta-carotene desaturase [EC:1.3.5.6]	00906 Carotenoid biosynthesis	Metabolism of terpenoids and polyketides	Metabolism
g32443.t1	K08867	WNK; WNK lysine deficient protein kinase [EC:2.7.11.1]	01001 Protein kinases	Protein families: metabolism	Brite Hierarchies
g32443.t1	K08867	WNK; WNK lysine deficient protein kinase [EC:2.7.11.1]	01009 Protein phosphatases and associated proteins	Protein families: metabolism	Brite Hierarchies
g32444.t1	K02974	RP-S24e; small subunit ribosomal protein S24e	03010 Ribosome	Translation	Genetic Information Processing
g32444.t1	K02974	RP-S24e; small subunit ribosomal protein S24e	03011 Ribosome	Protein families: genetic information processing	Brite Hierarchies
g32450.t1	K20553	XRN4; 5'-3' exoribonuclease 4 [EC:3.1.13.-]	04016 MAPK signaling pathway - plant	Signal transduction	Environmental Information Processing
g32450.t1	K20553	XRN4; 5'-3' exoribonuclease 4 [EC:3.1.13.-]	03019 Messenger RNA biogenesis	Protein families: genetic information processing	Brite Hierarchies
g32451.t1	K01738	cysK; cysteine synthase [EC:2.5.1.47]	00270 Cysteine and methionine metabolism	Amino acid metabolism	Metabolism
g32451.t1	K01738	cysK; cysteine synthase [EC:2.5.1.47]	00920 Sulfur metabolism	Energy metabolism	Metabolism
g32452.t1	K01738	cysK; cysteine synthase [EC:2.5.1.47]	00270 Cysteine and methionine metabolism	Amino acid metabolism	Metabolism
g32452.t1	K01738	cysK; cysteine synthase [EC:2.5.1.47]	00920 Sulfur metabolism	Energy metabolism	Metabolism
g32459.t1	K15361	WDR48; WD repeat-containing protein 48	03400 DNA repair and recombination proteins	Protein families: genetic information processing	Brite Hierarchies
g32461.t1	K08819	CDK12_13; cyclin-dependent kinase 12/13 [EC:2.7.11.22 2.7.11.23]	01001 Protein kinases	Protein families: metabolism	Brite Hierarchies
g32473.t1	K23966	CCNL; cyclin L	03041 Spliceosome	Protein families: genetic information processing	Brite Hierarchies
g32475.t1	K14493	GID1; gibberellin receptor GID1 [EC:3.-.-.-]	04075 Plant hormone signal transduction	Signal transduction	Environmental Information Processing
g32477.t1	K14490	AHP; histidine-containing phosphotransfer peotein	04075 Plant hormone signal transduction	Signal transduction	Environmental Information Processing
g32484.t1	K17426	MRPL45; large subunit ribosomal protein L45	03011 Ribosome	Protein families: genetic information processing	Brite Hierarchies
g32489.t1	K14724	SLC9A8; solute carrier family 9 (sodium/hydrogen exchanger), member 8	02000 Transporters	Protein families: signaling and cellular processes	Brite Hierarchies
g32490.t1	K01945	purD; phosphoribosylamine---glycine ligase [EC:6.3.4.13]	00230 Purine metabolism	Nucleotide metabolism	Metabolism
g32493.t1	K10664	ATL6S; E3 ubiquitin-protein ligase ATL6/9/15/31/42/55 [EC:2.3.2.27]	04121 Ubiquitin system	Protein families: genetic information processing	Brite Hierarchies
g32494.t1	K10849	ERCC1; DNA excision repair protein ERCC-1	03400 DNA repair and recombination proteins	Protein families: genetic information processing	Brite Hierarchies
g32494.t1	K10849	ERCC1; DNA excision repair protein ERCC-1	03420 Nucleotide excision repair	Replication and repair	Genetic Information Processing
g32494.t2	K10849	ERCC1; DNA excision repair protein ERCC-1	03400 DNA repair and recombination proteins	Protein families: genetic information processing	Brite Hierarchies
g32494.t2	K10849	ERCC1; DNA excision repair protein ERCC-1	03420 Nucleotide excision repair	Replication and repair	Genetic Information Processing
g32497.t1	K08066	NFYC; nuclear transcription factor Y, gamma	03000 Transcription factors	Protein families: genetic information processing	Brite Hierarchies
g32501.t1	K01426	E3.5.1.4; amidase [EC:3.5.1.4]	00360 Phenylalanine metabolism	Amino acid metabolism	Metabolism
g32501.t1	K01426	E3.5.1.4; amidase [EC:3.5.1.4]	00330 Arginine and proline metabolism	Amino acid metabolism	Metabolism
g32501.t1	K01426	E3.5.1.4; amidase [EC:3.5.1.4]	00380 Tryptophan metabolism	Amino acid metabolism	Metabolism
g32507.t1	K01875	SARS; seryl-tRNA synthetase [EC:6.1.1.11]	00970 Aminoacyl-tRNA biosynthesis	Translation	Genetic Information Processing
g32507.t1	K01875	SARS; seryl-tRNA synthetase [EC:6.1.1.11]	01007 Amino acid related enzymes	Protein families: metabolism	Brite Hierarchies
g32507.t1	K01875	SARS; seryl-tRNA synthetase [EC:6.1.1.11]	03016 Transfer RNA biogenesis	Protein families: genetic information processing	Brite Hierarchies
g32508.t1	K22940	YIPF1_2; protein YIPF1/2	04131 Membrane trafficking	Protein families: genetic information processing	Brite Hierarchies
g32510.t1	K07870	RHOT1; mitochondrial Rho GTPase 1 [EC:3.6.5.-]	04031 GTP-binding proteins	Protein families: signaling and cellular processes	Brite Hierarchies
g32510.t1	K07870	RHOT1; mitochondrial Rho GTPase 1 [EC:3.6.5.-]	03029 Mitochondrial biogenesis	Protein families: genetic information processing	Brite Hierarchies
g32511.t1	K14823	EBP2; rRNA-processing protein EBP2	03009 Ribosome biogenesis	Protein families: genetic information processing	Brite Hierarchies
g32514.t1	K10406	KIFC2_3; kinesin family member C2/C3	04812 Cytoskeleton proteins	Protein families: signaling and cellular processes	Brite Hierarchies
g32515.t1	K18636	TAN1; microtubule-binding protein TANGLED1	04812 Cytoskeleton proteins	Protein families: signaling and cellular processes	Brite Hierarchies
g32517.t1	K15718	LOX1_5; linoleate 9S-lipoxygenase [EC:1.13.11.58]	00591 Linoleic acid metabolism	Lipid metabolism	Metabolism
g32520.t1	K06634	CCNH; cyclin H	03022 Basal transcription factors	Transcription	Genetic Information Processing
g32520.t1	K06634	CCNH; cyclin H	03420 Nucleotide excision repair	Replication and repair	Genetic Information Processing
g32520.t1	K06634	CCNH; cyclin H	03021 Transcription machinery	Protein families: genetic information processing	Brite Hierarchies
g32520.t1	K06634	CCNH; cyclin H	03400 DNA repair and recombination proteins	Protein families: genetic information processing	Brite Hierarchies
g32523.t1	K08065	NFYB; nuclear transcription Y subunit beta	03000 Transcription factors	Protein families: genetic information processing	Brite Hierarchies
g32529.t1	K15601	KDM3; [histone H3]-dimethyl-L-lysine9 demethylase [EC:1.14.11.65]	03036 Chromosome and associated proteins	Protein families: genetic information processing	Brite Hierarchies
g32529.t2	K15601	KDM3; [histone H3]-dimethyl-L-lysine9 demethylase [EC:1.14.11.65]	03036 Chromosome and associated proteins	Protein families: genetic information processing	Brite Hierarchies
g32530.t1	K14810	DDX56; ATP-dependent RNA helicase DDX56/DBP9 [EC:3.6.4.13]	03009 Ribosome biogenesis	Protein families: genetic information processing	Brite Hierarchies
g32531.t1	K22991	WDR45; WD repeat-containing protein 45	04131 Membrane trafficking	Protein families: genetic information processing	Brite Hierarchies
g32533.t1	K10900	WRN; werner syndrome ATP-dependent helicase [EC:3.6.4.12]	03400 DNA repair and recombination proteins	Protein families: genetic information processing	Brite Hierarchies
g32533.t1	K10900	WRN; werner syndrome ATP-dependent helicase [EC:3.6.4.12]	03032 DNA replication proteins	Protein families: genetic information processing	Brite Hierarchies
g32536.t1	K13447	RBOH; respiratory burst oxidase [EC:1.6.3.- 1.11.1.-]	04626 Plant-pathogen interaction	Environmental adaptation	Organismal Systems
g32536.t1	K13447	RBOH; respiratory burst oxidase [EC:1.6.3.- 1.11.1.-]	04016 MAPK signaling pathway - plant	Signal transduction	Environmental Information Processing
g32540.t1	K03065	PSMC3; 26S proteasome regulatory subunit T5	03051 Proteasome	Protein families: genetic information processing	Brite Hierarchies
g32540.t1	K03065	PSMC3; 26S proteasome regulatory subunit T5	03050 Proteasome	Folding, sorting and degradation	Genetic Information Processing
g32550.t1	K02883	RP-L18e; large subunit ribosomal protein L18e	03011 Ribosome	Protein families: genetic information processing	Brite Hierarchies
g32550.t1	K02883	RP-L18e; large subunit ribosomal protein L18e	03010 Ribosome	Translation	Genetic Information Processing
g32552.t1	K01051	E3.1.1.11; pectinesterase [EC:3.1.1.11]	00040 Pentose and glucuronate interconversions	Carbohydrate metabolism	Metabolism
g32553.t1	K01051	E3.1.1.11; pectinesterase [EC:3.1.1.11]	00040 Pentose and glucuronate interconversions	Carbohydrate metabolism	Metabolism
g32562.t1	K01115	PLD1_2; phospholipase D1/2 [EC:3.1.4.4]	00565 Ether lipid metabolism	Lipid metabolism	Metabolism
g32562.t1	K01115	PLD1_2; phospholipase D1/2 [EC:3.1.4.4]	04144 Endocytosis	Transport and catabolism	Cellular Processes
g32562.t1	K01115	PLD1_2; phospholipase D1/2 [EC:3.1.4.4]	00564 Glycerophospholipid metabolism	Lipid metabolism	Metabolism
g32562.t1	K01115	PLD1_2; phospholipase D1/2 [EC:3.1.4.4]	04131 Membrane trafficking	Protein families: genetic information processing	Brite Hierarchies
g32567.t1	K09840	NCED; 9-cis-epoxycarotenoid dioxygenase [EC:1.13.11.51]	00906 Carotenoid biosynthesis	Metabolism of terpenoids and polyketides	Metabolism
g32569.t1	K12849	PRPF38A; pre-mRNA-splicing factor 38A	03040 Spliceosome	Transcription	Genetic Information Processing
g32569.t1	K12849	PRPF38A; pre-mRNA-splicing factor 38A	03041 Spliceosome	Protein families: genetic information processing	Brite Hierarchies
g32575.t1	K10406	KIFC2_3; kinesin family member C2/C3	04812 Cytoskeleton proteins	Protein families: signaling and cellular processes	Brite Hierarchies
g32581.t1	K08489	STX16; syntaxin 16	04131 Membrane trafficking	Protein families: genetic information processing	Brite Hierarchies
g32581.t1	K08489	STX16; syntaxin 16	04130 SNARE interactions in vesicular transport	Folding, sorting and degradation	Genetic Information Processing
g32585.t1	K15042	KPNA5_6; importin subunit alpha-6/7	03036 Chromosome and associated proteins	Protein families: genetic information processing	Brite Hierarchies
g32590.t1	K10899	RECQL; ATP-dependent DNA helicase Q1 [EC:3.6.4.12]	03400 DNA repair and recombination proteins	Protein families: genetic information processing	Brite Hierarchies
g32596.t1	K08057	CALR; calreticulin	04145 Phagosome	Transport and catabolism	Cellular Processes
g32596.t1	K08057	CALR; calreticulin	04091 Lectins	Protein families: signaling and cellular processes	Brite Hierarchies
g32596.t1	K08057	CALR; calreticulin	04141 Protein processing in endoplasmic reticulum	Folding, sorting and degradation	Genetic Information Processing
g32596.t1	K08057	CALR; calreticulin	03110 Chaperones and folding catalysts	Protein families: genetic information processing	Brite Hierarchies
g32600.t1	K08675	PRSS15; ATP-dependent Lon protease [EC:3.4.21.53]	03029 Mitochondrial biogenesis	Protein families: genetic information processing	Brite Hierarchies
g32600.t1	K08675	PRSS15; ATP-dependent Lon protease [EC:3.4.21.53]	01002 Peptidases and inhibitors	Protein families: metabolism	Brite Hierarchies
g32613.t1	K21842	EFR3; protein EFR3	04131 Membrane trafficking	Protein families: genetic information processing	Brite Hierarchies
g32614.t1	K23002	RPAP3; RNA polymerase II-associated protein 3	03021 Transcription machinery	Protein families: genetic information processing	Brite Hierarchies
g32615.t1	K20285	RABEPK; Rab9 effector protein with kelch motifs	04131 Membrane trafficking	Protein families: genetic information processing	Brite Hierarchies
g32625.t1	K01262	pepP; Xaa-Pro aminopeptidase [EC:3.4.11.9]	01002 Peptidases and inhibitors	Protein families: metabolism	Brite Hierarchies
g32629.t1	K02932	RP-L5e; large subunit ribosomal protein L5e	03010 Ribosome	Translation	Genetic Information Processing
g32629.t1	K02932	RP-L5e; large subunit ribosomal protein L5e	03011 Ribosome	Protein families: genetic information processing	Brite Hierarchies
g32629.t1	K02932	RP-L5e; large subunit ribosomal protein L5e	01009 Protein phosphatases and associated proteins	Protein families: metabolism	Brite Hierarchies
g32632.t1	K12398	AP3M; AP-3 complex subunit mu	04131 Membrane trafficking	Protein families: genetic information processing	Brite Hierarchies
g32634.t1	K18819	GOLS; inositol 3-alpha-galactosyltransferase [EC:2.4.1.123]	00052 Galactose metabolism	Carbohydrate metabolism	Metabolism
g32635.t1	K12608	CAF16; CCR4-NOT complex subunit CAF16	03018 RNA degradation	Folding, sorting and degradation	Genetic Information Processing
g32635.t1	K12608	CAF16; CCR4-NOT complex subunit CAF16	03019 Messenger RNA biogenesis	Protein families: genetic information processing	Brite Hierarchies
g32640.t1	K01304	pcp; pyroglutamyl-peptidase [EC:3.4.19.3]	01002 Peptidases and inhibitors	Protein families: metabolism	Brite Hierarchies
g32641.t1	K13152	ZMAT5; U11/U12 small nuclear ribonucleoprotein 20 kDa protein	03041 Spliceosome	Protein families: genetic information processing	Brite Hierarchies
g32642.t1	K00924	E2.7.1.-; kinase [EC:2.7.1.-]	99980 Enzymes with EC numbers	Unclassified: metabolism	Not Included in Pathway or Brite
g32643.t1	K14007	SEC24; protein transport protein SEC24	04131 Membrane trafficking	Protein families: genetic information processing	Brite Hierarchies
g32643.t1	K14007	SEC24; protein transport protein SEC24	04141 Protein processing in endoplasmic reticulum	Folding, sorting and degradation	Genetic Information Processing
g32658.t1	K17604	ZSWIM3; zinc finger SWIM domain-containing protein 3	01009 Protein phosphatases and associated proteins	Protein families: metabolism	Brite Hierarchies
g32659.t1	K22207	LCD; L-cysteine desulfhydrase [EC:4.4.1.28]	00270 Cysteine and methionine metabolism	Amino acid metabolism	Metabolism
g32664.t1	K08245	E3.4.23.40; phytepsin [EC:3.4.23.40]	01002 Peptidases and inhibitors	Protein families: metabolism	Brite Hierarchies
g32672.t1	K12126	PIF3; phytochrome-interacting factor 3	04712 Circadian rhythm - plant	Environmental adaptation	Organismal Systems
g32672.t1	K12126	PIF3; phytochrome-interacting factor 3	04075 Plant hormone signal transduction	Signal transduction	Environmental Information Processing
g32672.t1	K12126	PIF3; phytochrome-interacting factor 3	03000 Transcription factors	Protein families: genetic information processing	Brite Hierarchies
g32675.t1	K09422	MYBP; transcription factor MYB, plant	03000 Transcription factors	Protein families: genetic information processing	Brite Hierarchies
g32676.t1	K01051	E3.1.1.11; pectinesterase [EC:3.1.1.11]	00040 Pentose and glucuronate interconversions	Carbohydrate metabolism	Metabolism
g32678.t1	K14638	SLC15A3_4; solute carrier family 15 (peptide/histidine transporter), member 3/4	02000 Transporters	Protein families: signaling and cellular processes	Brite Hierarchies
g32679.t1	K04799	FEN1; flap endonuclease-1 [EC:3.-.-.-]	04147 Exosome	Protein families: signaling and cellular processes	Brite Hierarchies
g32679.t1	K04799	FEN1; flap endonuclease-1 [EC:3.-.-.-]	03400 DNA repair and recombination proteins	Protein families: genetic information processing	Brite Hierarchies
g32679.t1	K04799	FEN1; flap endonuclease-1 [EC:3.-.-.-]	03450 Non-homologous end-joining	Replication and repair	Genetic Information Processing
g32679.t1	K04799	FEN1; flap endonuclease-1 [EC:3.-.-.-]	03410 Base excision repair	Replication and repair	Genetic Information Processing
g32679.t1	K04799	FEN1; flap endonuclease-1 [EC:3.-.-.-]	03032 DNA replication proteins	Protein families: genetic information processing	Brite Hierarchies
g32679.t1	K04799	FEN1; flap endonuclease-1 [EC:3.-.-.-]	03030 DNA replication	Replication and repair	Genetic Information Processing
g32681.t1	K01885	EARS; glutamyl-tRNA synthetase [EC:6.1.1.17]	00970 Aminoacyl-tRNA biosynthesis	Translation	Genetic Information Processing
g32681.t1	K01885	EARS; glutamyl-tRNA synthetase [EC:6.1.1.17]	01007 Amino acid related enzymes	Protein families: metabolism	Brite Hierarchies
g32681.t1	K01885	EARS; glutamyl-tRNA synthetase [EC:6.1.1.17]	02048 Prokaryotic defense system	Protein families: signaling and cellular processes	Brite Hierarchies
g32681.t1	K01885	EARS; glutamyl-tRNA synthetase [EC:6.1.1.17]	03016 Transfer RNA biogenesis	Protein families: genetic information processing	Brite Hierarchies
g32681.t1	K01885	EARS; glutamyl-tRNA synthetase [EC:6.1.1.17]	00860 Porphyrin and chlorophyll metabolism	Metabolism of cofactors and vitamins	Metabolism
g32682.t1	K12120	PHYA; phytochrome A	04712 Circadian rhythm - plant	Environmental adaptation	Organismal Systems
g32685.t1	K16911	DDX21; ATP-dependent RNA helicase DDX21 [EC:3.6.4.13]	03036 Chromosome and associated proteins	Protein families: genetic information processing	Brite Hierarchies
g32685.t1	K16911	DDX21; ATP-dependent RNA helicase DDX21 [EC:3.6.4.13]	03009 Ribosome biogenesis	Protein families: genetic information processing	Brite Hierarchies
g32687.t1	K15030	EIF3M; translation initiation factor 3 subunit M	03012 Translation factors	Protein families: genetic information processing	Brite Hierarchies
g32693.t1	K18551	SDT1; pyrimidine and pyridine-specific 5'-nucleotidase [EC:3.1.3.-]	00760 Nicotinate and nicotinamide metabolism	Metabolism of cofactors and vitamins	Metabolism
g32693.t2	K18551	SDT1; pyrimidine and pyridine-specific 5'-nucleotidase [EC:3.1.3.-]	00760 Nicotinate and nicotinamide metabolism	Metabolism of cofactors and vitamins	Metabolism
g32695.t1	K08869	ADCK; aarF domain-containing kinase	01001 Protein kinases	Protein families: metabolism	Brite Hierarchies
g32699.t1	K09422	MYBP; transcription factor MYB, plant	03000 Transcription factors	Protein families: genetic information processing	Brite Hierarchies
g32704.t1	K00231	PPOX; protoporphyrinogen/coproporphyrinogen III oxidase [EC:1.3.3.4 1.3.3.15]	00860 Porphyrin and chlorophyll metabolism	Metabolism of cofactors and vitamins	Metabolism
g32705.t1	K14484	IAA; auxin-responsive protein IAA	04075 Plant hormone signal transduction	Signal transduction	Environmental Information Processing
g32708.t1	K20027	ZDHHC1_11; palmitoyltransferase ZDHHC1/11 [EC:2.3.1.225]	04131 Membrane trafficking	Protein families: genetic information processing	Brite Hierarchies
g32713.t1	K03070	secA; preprotein translocase subunit SecA [EC:7.4.2.8]	02044 Secretion system	Protein families: signaling and cellular processes	Brite Hierarchies
g32713.t1	K03070	secA; preprotein translocase subunit SecA [EC:7.4.2.8]	03060 Protein export	Folding, sorting and degradation	Genetic Information Processing
g32715.t1	K22207	LCD; L-cysteine desulfhydrase [EC:4.4.1.28]	00270 Cysteine and methionine metabolism	Amino acid metabolism	Metabolism
g32717.t1	K05658	ABCB1; ATP-binding cassette, subfamily B (MDR/TAP), member 1 [EC:7.6.2.2]	02010 ABC transporters	Membrane transport	Environmental Information Processing
g32717.t1	K05658	ABCB1; ATP-binding cassette, subfamily B (MDR/TAP), member 1 [EC:7.6.2.2]	04147 Exosome	Protein families: signaling and cellular processes	Brite Hierarchies
g32717.t1	K05658	ABCB1; ATP-binding cassette, subfamily B (MDR/TAP), member 1 [EC:7.6.2.2]	02000 Transporters	Protein families: signaling and cellular processes	Brite Hierarchies
g32717.t1	K05658	ABCB1; ATP-binding cassette, subfamily B (MDR/TAP), member 1 [EC:7.6.2.2]	04090 CD molecules	Protein families: signaling and cellular processes	Brite Hierarchies
g32723.t1	K01051	E3.1.1.11; pectinesterase [EC:3.1.1.11]	00040 Pentose and glucuronate interconversions	Carbohydrate metabolism	Metabolism
g32724.t1	K01051	E3.1.1.11; pectinesterase [EC:3.1.1.11]	00040 Pentose and glucuronate interconversions	Carbohydrate metabolism	Metabolism
g32725.t1	K13436	PTI1; pto-interacting protein 1 [EC:2.7.11.1]	04626 Plant-pathogen interaction	Environmental adaptation	Organismal Systems
g32725.t1	K13436	PTI1; pto-interacting protein 1 [EC:2.7.11.1]	01001 Protein kinases	Protein families: metabolism	Brite Hierarchies
g32729.t1	K00789	metK; S-adenosylmethionine synthetase [EC:2.5.1.6]	00270 Cysteine and methionine metabolism	Amino acid metabolism	Metabolism
g32736.t1	K08341	GABARAP; GABA(A) receptor-associated protein	04136 Autophagy - other	Transport and catabolism	Cellular Processes
g32736.t1	K08341	GABARAP; GABA(A) receptor-associated protein	04131 Membrane trafficking	Protein families: genetic information processing	Brite Hierarchies
g32736.t1	K08341	GABARAP; GABA(A) receptor-associated protein	03029 Mitochondrial biogenesis	Protein families: genetic information processing	Brite Hierarchies
g32736.t1	K08341	GABARAP; GABA(A) receptor-associated protein	04121 Ubiquitin system	Protein families: genetic information processing	Brite Hierarchies
g32737.t1	K00430	E1.11.1.7; peroxidase [EC:1.11.1.7]	00940 Phenylpropanoid biosynthesis	Biosynthesis of other secondary metabolites	Metabolism
g32740.t1	K00430	E1.11.1.7; peroxidase [EC:1.11.1.7]	00940 Phenylpropanoid biosynthesis	Biosynthesis of other secondary metabolites	Metabolism
g32743.t1	K14803	PTC2_3; protein phosphatase PTC2/3 [EC:3.1.3.16]	03009 Ribosome biogenesis	Protein families: genetic information processing	Brite Hierarchies
g32743.t1	K14803	PTC2_3; protein phosphatase PTC2/3 [EC:3.1.3.16]	01009 Protein phosphatases and associated proteins	Protein families: metabolism	Brite Hierarchies
g32752.t1	K07937	ARF1_2; ADP-ribosylation factor 1/2	04144 Endocytosis	Transport and catabolism	Cellular Processes
g32752.t1	K07937	ARF1_2; ADP-ribosylation factor 1/2	04031 GTP-binding proteins	Protein families: signaling and cellular processes	Brite Hierarchies
g32752.t1	K07937	ARF1_2; ADP-ribosylation factor 1/2	04131 Membrane trafficking	Protein families: genetic information processing	Brite Hierarchies
g32752.t1	K07937	ARF1_2; ADP-ribosylation factor 1/2	04147 Exosome	Protein families: signaling and cellular processes	Brite Hierarchies
g32754.t1	K09422	MYBP; transcription factor MYB, plant	03000 Transcription factors	Protein families: genetic information processing	Brite Hierarchies
g32759.t1	K09422	MYBP; transcription factor MYB, plant	03000 Transcription factors	Protein families: genetic information processing	Brite Hierarchies
g32764.t1	K04125	GA2ox; gibberellin 2beta-dioxygenase [EC:1.14.11.13]	00904 Diterpenoid biosynthesis	Metabolism of terpenoids and polyketides	Metabolism
g32770.t1	K01897	ACSL; long-chain acyl-CoA synthetase [EC:6.2.1.3]	00061 Fatty acid biosynthesis	Lipid metabolism	Metabolism
g32770.t1	K01897	ACSL; long-chain acyl-CoA synthetase [EC:6.2.1.3]	01004 Lipid biosynthesis proteins	Protein families: metabolism	Brite Hierarchies
g32770.t1	K01897	ACSL; long-chain acyl-CoA synthetase [EC:6.2.1.3]	00071 Fatty acid degradation	Lipid metabolism	Metabolism
g32770.t1	K01897	ACSL; long-chain acyl-CoA synthetase [EC:6.2.1.3]	04146 Peroxisome	Transport and catabolism	Cellular Processes
g32770.t1	K01897	ACSL; long-chain acyl-CoA synthetase [EC:6.2.1.3]	04147 Exosome	Protein families: signaling and cellular processes	Brite Hierarchies
g32774.t1	K13508	GPAT; glycerol-3-phosphate acyltransferase [EC:2.3.1.15 2.3.1.198]	00564 Glycerophospholipid metabolism	Lipid metabolism	Metabolism
g32774.t1	K13508	GPAT; glycerol-3-phosphate acyltransferase [EC:2.3.1.15 2.3.1.198]	01004 Lipid biosynthesis proteins	Protein families: metabolism	Brite Hierarchies
g32774.t1	K13508	GPAT; glycerol-3-phosphate acyltransferase [EC:2.3.1.15 2.3.1.198]	00561 Glycerolipid metabolism	Lipid metabolism	Metabolism
g4847.t1	K02907	RP-L30; large subunit ribosomal protein L30	03011 Ribosome	Protein families: genetic information processing	Brite Hierarchies
g4847.t1	K02907	RP-L30; large subunit ribosomal protein L30	03010 Ribosome	Translation	Genetic Information Processing
g4851.t1	K01113	phoD; alkaline phosphatase D [EC:3.1.3.1]	00790 Folate biosynthesis	Metabolism of cofactors and vitamins	Metabolism
g4867.t1	K18467	VPS29; vacuolar protein sorting-associated protein 29	04131 Membrane trafficking	Protein families: genetic information processing	Brite Hierarchies
g4867.t1	K18467	VPS29; vacuolar protein sorting-associated protein 29	04144 Endocytosis	Transport and catabolism	Cellular Processes
g4870.t1	K05933	E1.14.17.4; aminocyclopropanecarboxylate oxidase [EC:1.14.17.4]	00270 Cysteine and methionine metabolism	Amino acid metabolism	Metabolism
g4871.t1	K05933	E1.14.17.4; aminocyclopropanecarboxylate oxidase [EC:1.14.17.4]	00270 Cysteine and methionine metabolism	Amino acid metabolism	Metabolism
g4879.t1	K05933	E1.14.17.4; aminocyclopropanecarboxylate oxidase [EC:1.14.17.4]	00270 Cysteine and methionine metabolism	Amino acid metabolism	Metabolism
g4881.t1	K18045	SIW14; tyrosine-protein phosphatase SIW14 [EC:3.1.3.48]	01009 Protein phosphatases and associated proteins	Protein families: metabolism	Brite Hierarchies
g4882.t1	K10143	RFWD2; E3 ubiquitin-protein ligase RFWD2 [EC:2.3.2.27]	04120 Ubiquitin mediated proteolysis	Folding, sorting and degradation	Genetic Information Processing
g4882.t1	K10143	RFWD2; E3 ubiquitin-protein ligase RFWD2 [EC:2.3.2.27]	04121 Ubiquitin system	Protein families: genetic information processing	Brite Hierarchies
g4882.t1	K10143	RFWD2; E3 ubiquitin-protein ligase RFWD2 [EC:2.3.2.27]	04712 Circadian rhythm - plant	Environmental adaptation	Organismal Systems
g4883.t1	K00430	E1.11.1.7; peroxidase [EC:1.11.1.7]	00940 Phenylpropanoid biosynthesis	Biosynthesis of other secondary metabolites	Metabolism
g4888.t1	K09286	EREBP; EREBP-like factor	03000 Transcription factors	Protein families: genetic information processing	Brite Hierarchies
g4889.t1	K10696	BRE1; E3 ubiquitin-protein ligase BRE1 [EC:2.3.2.27]	04121 Ubiquitin system	Protein families: genetic information processing	Brite Hierarchies
g4891.t1	K01052	LIPA; lysosomal acid lipase/cholesteryl ester hydrolase [EC:3.1.1.13]	00100 Steroid biosynthesis	Lipid metabolism	Metabolism
g4892.t1	K09584	PDIA6; protein disulfide-isomerase A6 [EC:5.3.4.1]	04131 Membrane trafficking	Protein families: genetic information processing	Brite Hierarchies
g4892.t1	K09584	PDIA6; protein disulfide-isomerase A6 [EC:5.3.4.1]	03110 Chaperones and folding catalysts	Protein families: genetic information processing	Brite Hierarchies
g4892.t1	K09584	PDIA6; protein disulfide-isomerase A6 [EC:5.3.4.1]	04141 Protein processing in endoplasmic reticulum	Folding, sorting and degradation	Genetic Information Processing
g4893.t1	K11578	ZW10; protein transport protein DSL1/ZW10	04131 Membrane trafficking	Protein families: genetic information processing	Brite Hierarchies
g4893.t1	K11578	ZW10; protein transport protein DSL1/ZW10	03036 Chromosome and associated proteins	Protein families: genetic information processing	Brite Hierarchies
g4901.t1	K04459	DUSP; dual specificity MAP kinase phosphatase [EC:3.1.3.16 3.1.3.48]	01009 Protein phosphatases and associated proteins	Protein families: metabolism	Brite Hierarchies
g4902.t1	K00784	rnz; ribonuclease Z [EC:3.1.26.11]	03016 Transfer RNA biogenesis	Protein families: genetic information processing	Brite Hierarchies
g4902.t1	K00784	rnz; ribonuclease Z [EC:3.1.26.11]	03013 RNA transport	Translation	Genetic Information Processing
g4903.t1	K05399	LBP; lipopolysaccharide-binding protein	02000 Transporters	Protein families: signaling and cellular processes	Brite Hierarchies
g4903.t1	K05399	LBP; lipopolysaccharide-binding protein	04147 Exosome	Protein families: signaling and cellular processes	Brite Hierarchies
g4929.t1	K02892	RP-L23; large subunit ribosomal protein L23	03010 Ribosome	Translation	Genetic Information Processing
g4929.t1	K02892	RP-L23; large subunit ribosomal protein L23	03011 Ribosome	Protein families: genetic information processing	Brite Hierarchies
g4930.t1	K07342	SEC61G; protein transport protein SEC61 subunit gamma and related proteins	04145 Phagosome	Transport and catabolism	Cellular Processes
g4930.t1	K07342	SEC61G; protein transport protein SEC61 subunit gamma and related proteins	04141 Protein processing in endoplasmic reticulum	Folding, sorting and degradation	Genetic Information Processing
g4930.t1	K07342	SEC61G; protein transport protein SEC61 subunit gamma and related proteins	03060 Protein export	Folding, sorting and degradation	Genetic Information Processing
g4930.t1	K07342	SEC61G; protein transport protein SEC61 subunit gamma and related proteins	02044 Secretion system	Protein families: signaling and cellular processes	Brite Hierarchies
g4931.t1	K01609	trpC; indole-3-glycerol phosphate synthase [EC:4.1.1.48]	00400 Phenylalanine, tyrosine and tryptophan biosynthesis	Amino acid metabolism	Metabolism
g4935.t1	K00430	E1.11.1.7; peroxidase [EC:1.11.1.7]	00940 Phenylpropanoid biosynthesis	Biosynthesis of other secondary metabolites	Metabolism
g4938.t1	K00430	E1.11.1.7; peroxidase [EC:1.11.1.7]	00940 Phenylpropanoid biosynthesis	Biosynthesis of other secondary metabolites	Metabolism
g4949.t1	K15296	NAPA; alpha-soluble NSF attachment protein	04131 Membrane trafficking	Protein families: genetic information processing	Brite Hierarchies
g4955.t1	K09419	HSFF; heat shock transcription factor, other eukaryote	03000 Transcription factors	Protein families: genetic information processing	Brite Hierarchies
g4957.t1	K20359	RABAC1; PRA1 family protein 1	04131 Membrane trafficking	Protein families: genetic information processing	Brite Hierarchies
g4960.t1	K05909	E1.10.3.2; laccase [EC:1.10.3.2]	99980 Enzymes with EC numbers	Unclassified: metabolism	Not Included in Pathway or Brite
g4964.t1	K10875	RAD54L; DNA repair and recombination protein RAD54 and RAD54-like protein [EC:3.6.4.-]	03440 Homologous recombination	Replication and repair	Genetic Information Processing
g4964.t1	K10875	RAD54L; DNA repair and recombination protein RAD54 and RAD54-like protein [EC:3.6.4.-]	03400 DNA repair and recombination proteins	Protein families: genetic information processing	Brite Hierarchies
g4965.t1	K14496	PYL; abscisic acid receptor PYR/PYL family	04075 Plant hormone signal transduction	Signal transduction	Environmental Information Processing
g4965.t1	K14496	PYL; abscisic acid receptor PYR/PYL family	04016 MAPK signaling pathway - plant	Signal transduction	Environmental Information Processing
g4967.t1	K01227	ENGASE; mannosyl-glycoprotein endo-beta-N-acetylglucosaminidase [EC:3.2.1.96]	00511 Other glycan degradation	Glycan biosynthesis and metabolism	Metabolism
g4969.t1	K00522	FTH1; ferritin heavy chain [EC:1.16.3.2]	04147 Exosome	Protein families: signaling and cellular processes	Brite Hierarchies
g4970.t1	K02987	RP-S4e; small subunit ribosomal protein S4e	03011 Ribosome	Protein families: genetic information processing	Brite Hierarchies
g4970.t1	K02987	RP-S4e; small subunit ribosomal protein S4e	03010 Ribosome	Translation	Genetic Information Processing
g4975.t1	K06670	SCC1; cohesin complex subunit SCC1	03036 Chromosome and associated proteins	Protein families: genetic information processing	Brite Hierarchies
g4976.t1	K17479	GRXCR1; glutaredoxin domain-containing cysteine-rich protein 1	01009 Protein phosphatases and associated proteins	Protein families: metabolism	Brite Hierarchies
g4976.t1	K17479	GRXCR1; glutaredoxin domain-containing cysteine-rich protein 1	03110 Chaperones and folding catalysts	Protein families: genetic information processing	Brite Hierarchies
g4980.t1	K07277	SAM50; outer membrane protein insertion porin family	03029 Mitochondrial biogenesis	Protein families: genetic information processing	Brite Hierarchies
g4980.t1	K07277	SAM50; outer membrane protein insertion porin family	02000 Transporters	Protein families: signaling and cellular processes	Brite Hierarchies
g4984.t1	K09286	EREBP; EREBP-like factor	03000 Transcription factors	Protein families: genetic information processing	Brite Hierarchies
g4989.t1	K04646	CLTC; clathrin heavy chain	04147 Exosome	Protein families: signaling and cellular processes	Brite Hierarchies
g4989.t1	K04646	CLTC; clathrin heavy chain	04131 Membrane trafficking	Protein families: genetic information processing	Brite Hierarchies
g4989.t1	K04646	CLTC; clathrin heavy chain	04144 Endocytosis	Transport and catabolism	Cellular Processes
g4990.t1	K03348	APC1; anaphase-promoting complex subunit 1	03036 Chromosome and associated proteins	Protein families: genetic information processing	Brite Hierarchies
g4990.t1	K03348	APC1; anaphase-promoting complex subunit 1	04120 Ubiquitin mediated proteolysis	Folding, sorting and degradation	Genetic Information Processing
g4990.t1	K03348	APC1; anaphase-promoting complex subunit 1	04121 Ubiquitin system	Protein families: genetic information processing	Brite Hierarchies
g4994.t1	K08518	STXBP5; syntaxin-binding protein 5	04131 Membrane trafficking	Protein families: genetic information processing	Brite Hierarchies
g4994.t2	K08518	STXBP5; syntaxin-binding protein 5	04131 Membrane trafficking	Protein families: genetic information processing	Brite Hierarchies
g4994.t3	K08518	STXBP5; syntaxin-binding protein 5	04131 Membrane trafficking	Protein families: genetic information processing	Brite Hierarchies
g4995.t1	K02976	RP-S26e; small subunit ribosomal protein S26e	03011 Ribosome	Protein families: genetic information processing	Brite Hierarchies
g4995.t1	K02976	RP-S26e; small subunit ribosomal protein S26e	03010 Ribosome	Translation	Genetic Information Processing
g5002.t1	K02132	ATPeF1A; F-type H+-transporting ATPase subunit alpha	00190 Oxidative phosphorylation	Energy metabolism	Metabolism
g5019.t1	K15731	CTDSP; carboxy-terminal domain RNA polymerase II polypeptide A small phosphatase [EC:3.1.3.16]	01009 Protein phosphatases and associated proteins	Protein families: metabolism	Brite Hierarchies
g5019.t1	K15731	CTDSP; carboxy-terminal domain RNA polymerase II polypeptide A small phosphatase [EC:3.1.3.16]	03021 Transcription machinery	Protein families: genetic information processing	Brite Hierarchies
g5022.t1	K05857	PLCD; phosphatidylinositol phospholipase C, delta [EC:3.1.4.11]	04070 Phosphatidylinositol signaling system	Signal transduction	Environmental Information Processing
g5022.t1	K05857	PLCD; phosphatidylinositol phospholipase C, delta [EC:3.1.4.11]	00562 Inositol phosphate metabolism	Carbohydrate metabolism	Metabolism
g5022.t1	K05857	PLCD; phosphatidylinositol phospholipase C, delta [EC:3.1.4.11]	04131 Membrane trafficking	Protein families: genetic information processing	Brite Hierarchies
g5023.t1	K05857	PLCD; phosphatidylinositol phospholipase C, delta [EC:3.1.4.11]	04070 Phosphatidylinositol signaling system	Signal transduction	Environmental Information Processing
g5023.t1	K05857	PLCD; phosphatidylinositol phospholipase C, delta [EC:3.1.4.11]	00562 Inositol phosphate metabolism	Carbohydrate metabolism	Metabolism
g5023.t1	K05857	PLCD; phosphatidylinositol phospholipase C, delta [EC:3.1.4.11]	04131 Membrane trafficking	Protein families: genetic information processing	Brite Hierarchies
g5024.t1	K05857	PLCD; phosphatidylinositol phospholipase C, delta [EC:3.1.4.11]	04070 Phosphatidylinositol signaling system	Signal transduction	Environmental Information Processing
g5024.t1	K05857	PLCD; phosphatidylinositol phospholipase C, delta [EC:3.1.4.11]	00562 Inositol phosphate metabolism	Carbohydrate metabolism	Metabolism
g5024.t1	K05857	PLCD; phosphatidylinositol phospholipase C, delta [EC:3.1.4.11]	04131 Membrane trafficking	Protein families: genetic information processing	Brite Hierarchies
g5028.t1	K02941	RP-LP0; large subunit ribosomal protein LP0	03010 Ribosome	Translation	Genetic Information Processing
g5028.t1	K02941	RP-LP0; large subunit ribosomal protein LP0	03011 Ribosome	Protein families: genetic information processing	Brite Hierarchies
g5029.t1	K09588	CYP90A1; cytochrome P450 family 90 subfamily A1 [EC:1.14.-.-]	00905 Brassinosteroid biosynthesis	Metabolism of terpenoids and polyketides	Metabolism
g5029.t1	K09588	CYP90A1; cytochrome P450 family 90 subfamily A1 [EC:1.14.-.-]	00199 Cytochrome P450	Protein families: metabolism	Brite Hierarchies
g5038.t1	K13946	AUX1; auxin influx carrier (AUX1 LAX family)	04075 Plant hormone signal transduction	Signal transduction	Environmental Information Processing
g5039.t1	K08490	STX5; syntaxin 5	04131 Membrane trafficking	Protein families: genetic information processing	Brite Hierarchies
g5039.t1	K08490	STX5; syntaxin 5	04130 SNARE interactions in vesicular transport	Folding, sorting and degradation	Genetic Information Processing
g5040.t1	K02941	RP-LP0; large subunit ribosomal protein LP0	03010 Ribosome	Translation	Genetic Information Processing
g5040.t1	K02941	RP-LP0; large subunit ribosomal protein LP0	03011 Ribosome	Protein families: genetic information processing	Brite Hierarchies
g5047.t1	K09872	PIP; aquaporin PIP	02000 Transporters	Protein families: signaling and cellular processes	Brite Hierarchies
g5050.t1	K12947	SPCS2; signal peptidase complex subunit 2 [EC:3.4.-.-]	03060 Protein export	Folding, sorting and degradation	Genetic Information Processing
g5054.t1	K13463	COI-1; coronatine-insensitive protein 1	04075 Plant hormone signal transduction	Signal transduction	Environmental Information Processing
g5054.t1	K13463	COI-1; coronatine-insensitive protein 1	04121 Ubiquitin system	Protein families: genetic information processing	Brite Hierarchies
g5056.t1	K05909	E1.10.3.2; laccase [EC:1.10.3.2]	99980 Enzymes with EC numbers	Unclassified: metabolism	Not Included in Pathway or Brite
g5057.t1	K01756	purB; adenylosuccinate lyase [EC:4.3.2.2]	00230 Purine metabolism	Nucleotide metabolism	Metabolism
g5057.t1	K01756	purB; adenylosuccinate lyase [EC:4.3.2.2]	00250 Alanine, aspartate and glutamate metabolism	Amino acid metabolism	Metabolism
g5061.t1	K02917	RP-L35Ae; large subunit ribosomal protein L35Ae	03010 Ribosome	Translation	Genetic Information Processing
g5061.t1	K02917	RP-L35Ae; large subunit ribosomal protein L35Ae	03011 Ribosome	Protein families: genetic information processing	Brite Hierarchies
g5067.t1	K13993	HSP20; HSP20 family protein	03110 Chaperones and folding catalysts	Protein families: genetic information processing	Brite Hierarchies
g5067.t1	K13993	HSP20; HSP20 family protein	04141 Protein processing in endoplasmic reticulum	Folding, sorting and degradation	Genetic Information Processing
g5068.t1	K13993	HSP20; HSP20 family protein	03110 Chaperones and folding catalysts	Protein families: genetic information processing	Brite Hierarchies
g5068.t1	K13993	HSP20; HSP20 family protein	04141 Protein processing in endoplasmic reticulum	Folding, sorting and degradation	Genetic Information Processing
g5109.t1	K07904	RAB11A; Ras-related protein Rab-11A	04147 Exosome	Protein families: signaling and cellular processes	Brite Hierarchies
g5109.t1	K07904	RAB11A; Ras-related protein Rab-11A	04144 Endocytosis	Transport and catabolism	Cellular Processes
g5109.t1	K07904	RAB11A; Ras-related protein Rab-11A	04031 GTP-binding proteins	Protein families: signaling and cellular processes	Brite Hierarchies
g5109.t1	K07904	RAB11A; Ras-related protein Rab-11A	04131 Membrane trafficking	Protein families: genetic information processing	Brite Hierarchies
g5113.t1	K06269	PPP1C; serine/threonine-protein phosphatase PP1 catalytic subunit [EC:3.1.3.16]	03041 Spliceosome	Protein families: genetic information processing	Brite Hierarchies
g5113.t1	K06269	PPP1C; serine/threonine-protein phosphatase PP1 catalytic subunit [EC:3.1.3.16]	03021 Transcription machinery	Protein families: genetic information processing	Brite Hierarchies
g5113.t1	K06269	PPP1C; serine/threonine-protein phosphatase PP1 catalytic subunit [EC:3.1.3.16]	03019 Messenger RNA biogenesis	Protein families: genetic information processing	Brite Hierarchies
g5113.t1	K06269	PPP1C; serine/threonine-protein phosphatase PP1 catalytic subunit [EC:3.1.3.16]	03015 mRNA surveillance pathway	Translation	Genetic Information Processing
g5113.t1	K06269	PPP1C; serine/threonine-protein phosphatase PP1 catalytic subunit [EC:3.1.3.16]	01009 Protein phosphatases and associated proteins	Protein families: metabolism	Brite Hierarchies
g5115.t1	K16547	NEDD1; protein NEDD1	03036 Chromosome and associated proteins	Protein families: genetic information processing	Brite Hierarchies
g5115.t1	K16547	NEDD1; protein NEDD1	04812 Cytoskeleton proteins	Protein families: signaling and cellular processes	Brite Hierarchies
g5116.t1	K01930	FPGS; folylpolyglutamate synthase [EC:6.3.2.17]	00790 Folate biosynthesis	Metabolism of cofactors and vitamins	Metabolism
g5117.t1	K22940	YIPF1_2; protein YIPF1/2	04131 Membrane trafficking	Protein families: genetic information processing	Brite Hierarchies
g5118.t1	K12657	ALDH18A1; delta-1-pyrroline-5-carboxylate synthetase [EC:2.7.2.11 1.2.1.41]	00330 Arginine and proline metabolism	Amino acid metabolism	Metabolism
g5119.t1	K15414	C1QBP; complement component 1 Q subcomponent-binding protein, mitochondrial	00536 Glycosaminoglycan binding proteins	Protein families: signaling and cellular processes	Brite Hierarchies
g5120.t1	K11303	HAT1; histone acetyltransferase 1 [EC:2.3.1.48]	03036 Chromosome and associated proteins	Protein families: genetic information processing	Brite Hierarchies
g5127.t1	K14497	PP2C; protein phosphatase 2C [EC:3.1.3.16]	04075 Plant hormone signal transduction	Signal transduction	Environmental Information Processing
g5127.t1	K14497	PP2C; protein phosphatase 2C [EC:3.1.3.16]	04016 MAPK signaling pathway - plant	Signal transduction	Environmental Information Processing
g5137.t1	K14831	MAK16; protein MAK16	03009 Ribosome biogenesis	Protein families: genetic information processing	Brite Hierarchies
g5142.t1	K14831	MAK16; protein MAK16	03009 Ribosome biogenesis	Protein families: genetic information processing	Brite Hierarchies
g5144.t1	K19828	MTG1; mitochondrial GTPase 1	03009 Ribosome biogenesis	Protein families: genetic information processing	Brite Hierarchies
g5144.t1	K19828	MTG1; mitochondrial GTPase 1	03029 Mitochondrial biogenesis	Protein families: genetic information processing	Brite Hierarchies
g5146.t1	K18443	GBF1; golgi-specific brefeldin A-resistance guanine nucleotide exchange factor 1	04131 Membrane trafficking	Protein families: genetic information processing	Brite Hierarchies
g5146.t1	K18443	GBF1; golgi-specific brefeldin A-resistance guanine nucleotide exchange factor 1	04144 Endocytosis	Transport and catabolism	Cellular Processes
g5148.t1	K13945	LBD29; LOB domain-containing protein 29	03000 Transcription factors	Protein families: genetic information processing	Brite Hierarchies
g5155.t1	K13508	GPAT; glycerol-3-phosphate acyltransferase [EC:2.3.1.15 2.3.1.198]	00564 Glycerophospholipid metabolism	Lipid metabolism	Metabolism
g5155.t1	K13508	GPAT; glycerol-3-phosphate acyltransferase [EC:2.3.1.15 2.3.1.198]	01004 Lipid biosynthesis proteins	Protein families: metabolism	Brite Hierarchies
g5155.t1	K13508	GPAT; glycerol-3-phosphate acyltransferase [EC:2.3.1.15 2.3.1.198]	00561 Glycerolipid metabolism	Lipid metabolism	Metabolism
g5156.t1	K11982	RNF115_126; E3 ubiquitin-protein ligase RNF115/126 [EC:2.3.2.27]	04131 Membrane trafficking	Protein families: genetic information processing	Brite Hierarchies
g5156.t1	K11982	RNF115_126; E3 ubiquitin-protein ligase RNF115/126 [EC:2.3.2.27]	04121 Ubiquitin system	Protein families: genetic information processing	Brite Hierarchies
g5162.t1	K11672	ACTR5; actin-related protein 5	03036 Chromosome and associated proteins	Protein families: genetic information processing	Brite Hierarchies
g5167.t1	K12397	AP3B; AP-3 complex subunit beta	04131 Membrane trafficking	Protein families: genetic information processing	Brite Hierarchies
g5172.t1	K12900	FUSIP1; FUS-interacting serine-arginine-rich protein 1	03040 Spliceosome	Transcription	Genetic Information Processing
g5172.t1	K12900	FUSIP1; FUS-interacting serine-arginine-rich protein 1	01009 Protein phosphatases and associated proteins	Protein families: metabolism	Brite Hierarchies
g5172.t1	K12900	FUSIP1; FUS-interacting serine-arginine-rich protein 1	03041 Spliceosome	Protein families: genetic information processing	Brite Hierarchies
g5174.t1	K12870	ISY1; pre-mRNA-splicing factor ISY1	03040 Spliceosome	Transcription	Genetic Information Processing
g5174.t1	K12870	ISY1; pre-mRNA-splicing factor ISY1	03041 Spliceosome	Protein families: genetic information processing	Brite Hierarchies
g5175.t1	K10838	XPC; xeroderma pigmentosum group C-complementing protein	03420 Nucleotide excision repair	Replication and repair	Genetic Information Processing
g5175.t1	K10838	XPC; xeroderma pigmentosum group C-complementing protein	03400 DNA repair and recombination proteins	Protein families: genetic information processing	Brite Hierarchies
g5176.t1	K06941	rlmN; 23S rRNA (adenine2503-C2)-methyltransferase [EC:2.1.1.192]	03009 Ribosome biogenesis	Protein families: genetic information processing	Brite Hierarchies
g5178.t1	K13205	AAR2; A1 cistron-splicing factor AAR2	03041 Spliceosome	Protein families: genetic information processing	Brite Hierarchies
g5187.t1	K09874	NIP; aquaporin NIP	02000 Transporters	Protein families: signaling and cellular processes	Brite Hierarchies
g5195.t1	K13448	CML; calcium-binding protein CML	04626 Plant-pathogen interaction	Environmental adaptation	Organismal Systems
g5196.t1	K00847	E2.7.1.4; fructokinase [EC:2.7.1.4]	00051 Fructose and mannose metabolism	Carbohydrate metabolism	Metabolism
g5196.t1	K00847	E2.7.1.4; fructokinase [EC:2.7.1.4]	00500 Starch and sucrose metabolism	Carbohydrate metabolism	Metabolism
g5196.t1	K00847	E2.7.1.4; fructokinase [EC:2.7.1.4]	00520 Amino sugar and nucleotide sugar metabolism	Carbohydrate metabolism	Metabolism
g5198.t1	K13448	CML; calcium-binding protein CML	04626 Plant-pathogen interaction	Environmental adaptation	Organismal Systems
g5199.t1	K15032	MTERFD; mTERF domain-containing protein, mitochondrial	03029 Mitochondrial biogenesis	Protein families: genetic information processing	Brite Hierarchies
g5199.t1	K15032	MTERFD; mTERF domain-containing protein, mitochondrial	03012 Translation factors	Protein families: genetic information processing	Brite Hierarchies
g5220.t1	K15032	MTERFD; mTERF domain-containing protein, mitochondrial	03029 Mitochondrial biogenesis	Protein families: genetic information processing	Brite Hierarchies
g5220.t1	K15032	MTERFD; mTERF domain-containing protein, mitochondrial	03012 Translation factors	Protein families: genetic information processing	Brite Hierarchies
g5229.t1	K14494	DELLA; DELLA protein	04075 Plant hormone signal transduction	Signal transduction	Environmental Information Processing
g5233.t1	K14771	NOC4; U3 small nucleolar RNA-associated protein 19	03009 Ribosome biogenesis	Protein families: genetic information processing	Brite Hierarchies
g5240.t1	K07955	ARL8; ADP-ribosylation factor-like protein 8	04031 GTP-binding proteins	Protein families: signaling and cellular processes	Brite Hierarchies
g5240.t1	K07955	ARL8; ADP-ribosylation factor-like protein 8	04131 Membrane trafficking	Protein families: genetic information processing	Brite Hierarchies
g5242.t1	K09422	MYBP; transcription factor MYB, plant	03000 Transcription factors	Protein families: genetic information processing	Brite Hierarchies
g5245.t1	K19891	GN1_2_3; glucan endo-1,3-beta-glucosidase 1/2/3 [EC:3.2.1.39]	00537 Glycosylphosphatidylinositol (GPI)-anchored proteins	Protein families: signaling and cellular processes	Brite Hierarchies
g5245.t1	K19891	GN1_2_3; glucan endo-1,3-beta-glucosidase 1/2/3 [EC:3.2.1.39]	00500 Starch and sucrose metabolism	Carbohydrate metabolism	Metabolism
g5249.t1	K13993	HSP20; HSP20 family protein	03110 Chaperones and folding catalysts	Protein families: genetic information processing	Brite Hierarchies
g5249.t1	K13993	HSP20; HSP20 family protein	04141 Protein processing in endoplasmic reticulum	Folding, sorting and degradation	Genetic Information Processing
g5253.t1	K07766	E3.6.1.52; diphosphoinositol-polyphosphate diphosphatase [EC:3.6.1.52]	99980 Enzymes with EC numbers	Unclassified: metabolism	Not Included in Pathway or Brite
g5254.t1	K01915	glnA; glutamine synthetase [EC:6.3.1.2]	00220 Arginine biosynthesis	Amino acid metabolism	Metabolism
g5254.t1	K01915	glnA; glutamine synthetase [EC:6.3.1.2]	00250 Alanine, aspartate and glutamate metabolism	Amino acid metabolism	Metabolism
g5254.t1	K01915	glnA; glutamine synthetase [EC:6.3.1.2]	00630 Glyoxylate and dicarboxylate metabolism	Carbohydrate metabolism	Metabolism
g5254.t1	K01915	glnA; glutamine synthetase [EC:6.3.1.2]	04147 Exosome	Protein families: signaling and cellular processes	Brite Hierarchies
g5254.t1	K01915	glnA; glutamine synthetase [EC:6.3.1.2]	00910 Nitrogen metabolism	Energy metabolism	Metabolism
g5256.t1	K01915	glnA; glutamine synthetase [EC:6.3.1.2]	00220 Arginine biosynthesis	Amino acid metabolism	Metabolism
g5256.t1	K01915	glnA; glutamine synthetase [EC:6.3.1.2]	00250 Alanine, aspartate and glutamate metabolism	Amino acid metabolism	Metabolism
g5256.t1	K01915	glnA; glutamine synthetase [EC:6.3.1.2]	00630 Glyoxylate and dicarboxylate metabolism	Carbohydrate metabolism	Metabolism
g5256.t1	K01915	glnA; glutamine synthetase [EC:6.3.1.2]	04147 Exosome	Protein families: signaling and cellular processes	Brite Hierarchies
g5256.t1	K01915	glnA; glutamine synthetase [EC:6.3.1.2]	00910 Nitrogen metabolism	Energy metabolism	Metabolism
g5260.t1	K22132	tcdA; tRNA threonylcarbamoyladenosine dehydratase	03016 Transfer RNA biogenesis	Protein families: genetic information processing	Brite Hierarchies
g5264.t1	K21867	AKT; potassium channel	02000 Transporters	Protein families: signaling and cellular processes	Brite Hierarchies
g5291.t1	K23327	HIKESHI; protein Hikeshi	03110 Chaperones and folding catalysts	Protein families: genetic information processing	Brite Hierarchies
g5294.t1	K12850	PRPF38B; pre-mRNA-splicing factor 38B	03040 Spliceosome	Transcription	Genetic Information Processing
g5294.t1	K12850	PRPF38B; pre-mRNA-splicing factor 38B	03041 Spliceosome	Protein families: genetic information processing	Brite Hierarchies
g5295.t1	K17085	TM9SF1; transmembrane 9 superfamily member 1	99993 Cell motility	Unclassified: signaling and cellular processes	Not Included in Pathway or Brite
g5301.t1	K08869	ADCK; aarF domain-containing kinase	01001 Protein kinases	Protein families: metabolism	Brite Hierarchies
g5302.t1	K00031	IDH1; isocitrate dehydrogenase [EC:1.1.1.42]	04146 Peroxisome	Transport and catabolism	Cellular Processes
g5302.t1	K00031	IDH1; isocitrate dehydrogenase [EC:1.1.1.42]	00480 Glutathione metabolism	Metabolism of other amino acids	Metabolism
g5302.t1	K00031	IDH1; isocitrate dehydrogenase [EC:1.1.1.42]	00020 Citrate cycle (TCA cycle)	Carbohydrate metabolism	Metabolism
g5306.t1	K00963	UGP2; UTP--glucose-1-phosphate uridylyltransferase [EC:2.7.7.9]	00500 Starch and sucrose metabolism	Carbohydrate metabolism	Metabolism
g5306.t1	K00963	UGP2; UTP--glucose-1-phosphate uridylyltransferase [EC:2.7.7.9]	00520 Amino sugar and nucleotide sugar metabolism	Carbohydrate metabolism	Metabolism
g5306.t1	K00963	UGP2; UTP--glucose-1-phosphate uridylyltransferase [EC:2.7.7.9]	00040 Pentose and glucuronate interconversions	Carbohydrate metabolism	Metabolism
g5306.t1	K00963	UGP2; UTP--glucose-1-phosphate uridylyltransferase [EC:2.7.7.9]	00052 Galactose metabolism	Carbohydrate metabolism	Metabolism
g5310.t1	K08339	ATG5; autophagy-related protein 5	03029 Mitochondrial biogenesis	Protein families: genetic information processing	Brite Hierarchies
g5310.t1	K08339	ATG5; autophagy-related protein 5	04131 Membrane trafficking	Protein families: genetic information processing	Brite Hierarchies
g5310.t1	K08339	ATG5; autophagy-related protein 5	04136 Autophagy - other	Transport and catabolism	Cellular Processes
g5310.t2	K08339	ATG5; autophagy-related protein 5	03029 Mitochondrial biogenesis	Protein families: genetic information processing	Brite Hierarchies
g5310.t2	K08339	ATG5; autophagy-related protein 5	04131 Membrane trafficking	Protein families: genetic information processing	Brite Hierarchies
g5310.t2	K08339	ATG5; autophagy-related protein 5	04136 Autophagy - other	Transport and catabolism	Cellular Processes
g5312.t1	K00799	GST; glutathione S-transferase [EC:2.5.1.18]	02000 Transporters	Protein families: signaling and cellular processes	Brite Hierarchies
g5312.t1	K00799	GST; glutathione S-transferase [EC:2.5.1.18]	00480 Glutathione metabolism	Metabolism of other amino acids	Metabolism
g5316.t1	K00695	SUS; sucrose synthase [EC:2.4.1.13]	01003 Glycosyltransferases	Protein families: metabolism	Brite Hierarchies
g5316.t1	K00695	SUS; sucrose synthase [EC:2.4.1.13]	00500 Starch and sucrose metabolism	Carbohydrate metabolism	Metabolism
g5319.t1	K17839	PAO4; polyamine oxidase [EC:1.5.3.17 1.5.3.-]	00770 Pantothenate and CoA biosynthesis	Metabolism of cofactors and vitamins	Metabolism
g5319.t1	K17839	PAO4; polyamine oxidase [EC:1.5.3.17 1.5.3.-]	00410 beta-Alanine metabolism	Metabolism of other amino acids	Metabolism
g5319.t1	K17839	PAO4; polyamine oxidase [EC:1.5.3.17 1.5.3.-]	00330 Arginine and proline metabolism	Amino acid metabolism	Metabolism
g5320.t1	K14649	TAF8; transcription initiation factor TFIID subunit 8	03021 Transcription machinery	Protein families: genetic information processing	Brite Hierarchies
g5320.t1	K14649	TAF8; transcription initiation factor TFIID subunit 8	03022 Basal transcription factors	Transcription	Genetic Information Processing
g878.t1	K11498	CENPE; centromeric protein E	01009 Protein phosphatases and associated proteins	Protein families: metabolism	Brite Hierarchies
g878.t1	K11498	CENPE; centromeric protein E	03036 Chromosome and associated proteins	Protein families: genetic information processing	Brite Hierarchies
g884.t1	K04506	SIAH1; E3 ubiquitin-protein ligase SIAH1 [EC:2.3.2.27]	04121 Ubiquitin system	Protein families: genetic information processing	Brite Hierarchies
g884.t1	K04506	SIAH1; E3 ubiquitin-protein ligase SIAH1 [EC:2.3.2.27]	04120 Ubiquitin mediated proteolysis	Folding, sorting and degradation	Genetic Information Processing
g885.t1	K16570	TUBGCP3; gamma-tubulin complex component 3	04147 Exosome	Protein families: signaling and cellular processes	Brite Hierarchies
g885.t1	K16570	TUBGCP3; gamma-tubulin complex component 3	04812 Cytoskeleton proteins	Protein families: signaling and cellular processes	Brite Hierarchies
g885.t1	K16570	TUBGCP3; gamma-tubulin complex component 3	03036 Chromosome and associated proteins	Protein families: genetic information processing	Brite Hierarchies
g886.t1	K03652	MPG; DNA-3-methyladenine glycosylase [EC:3.2.2.21]	03400 DNA repair and recombination proteins	Protein families: genetic information processing	Brite Hierarchies
g886.t1	K03652	MPG; DNA-3-methyladenine glycosylase [EC:3.2.2.21]	03410 Base excision repair	Replication and repair	Genetic Information Processing
g892.t1	K09338	HD-ZIP; homeobox-leucine zipper protein	03000 Transcription factors	Protein families: genetic information processing	Brite Hierarchies
g896.t1	K00430	E1.11.1.7; peroxidase [EC:1.11.1.7]	00940 Phenylpropanoid biosynthesis	Biosynthesis of other secondary metabolites	Metabolism
g901.t1	K14692	SLC30A5_7; solute carrier family 30 (zinc transporter), member 5/7	02000 Transporters	Protein families: signaling and cellular processes	Brite Hierarchies
g902.t1	K18453	NUDT23; ADP-ribose/FAD diphosphatase [EC:3.6.1.13 3.6.1.18]	00740 Riboflavin metabolism	Metabolism of cofactors and vitamins	Metabolism
g902.t1	K18453	NUDT23; ADP-ribose/FAD diphosphatase [EC:3.6.1.13 3.6.1.18]	00230 Purine metabolism	Nucleotide metabolism	Metabolism
g907.t1	K10355	ACTF; actin, other eukaryote	04812 Cytoskeleton proteins	Protein families: signaling and cellular processes	Brite Hierarchies
g908.t1	K01102	PDP; pyruvate dehydrogenase phosphatase [EC:3.1.3.43]	01009 Protein phosphatases and associated proteins	Protein families: metabolism	Brite Hierarchies
g910.t1	K02328	POLD2; DNA polymerase delta subunit 2	03400 DNA repair and recombination proteins	Protein families: genetic information processing	Brite Hierarchies
g910.t1	K02328	POLD2; DNA polymerase delta subunit 2	03430 Mismatch repair	Replication and repair	Genetic Information Processing
g910.t1	K02328	POLD2; DNA polymerase delta subunit 2	03440 Homologous recombination	Replication and repair	Genetic Information Processing
g910.t1	K02328	POLD2; DNA polymerase delta subunit 2	03420 Nucleotide excision repair	Replication and repair	Genetic Information Processing
g910.t1	K02328	POLD2; DNA polymerase delta subunit 2	03030 DNA replication	Replication and repair	Genetic Information Processing
g910.t1	K02328	POLD2; DNA polymerase delta subunit 2	03032 DNA replication proteins	Protein families: genetic information processing	Brite Hierarchies
g910.t1	K02328	POLD2; DNA polymerase delta subunit 2	03410 Base excision repair	Replication and repair	Genetic Information Processing
g911.t1	K10256	FAD2; omega-6 fatty acid desaturase / acyl-lipid omega-6 desaturase (Delta-12 desaturase) [EC:1.14.19.6 1.14.19.22]	01004 Lipid biosynthesis proteins	Protein families: metabolism	Brite Hierarchies
g911.t1	K10256	FAD2; omega-6 fatty acid desaturase / acyl-lipid omega-6 desaturase (Delta-12 desaturase) [EC:1.14.19.6 1.14.19.22]	01040 Biosynthesis of unsaturated fatty acids	Lipid metabolism	Metabolism
g916.t1	K22825	NSMCE4; non-structural maintenance of chromosomes element 4	03400 DNA repair and recombination proteins	Protein families: genetic information processing	Brite Hierarchies
g924.t1	K12741	HNRNPA1_3; heterogeneous nuclear ribonucleoprotein A1/A3	03040 Spliceosome	Transcription	Genetic Information Processing
g924.t1	K12741	HNRNPA1_3; heterogeneous nuclear ribonucleoprotein A1/A3	03019 Messenger RNA biogenesis	Protein families: genetic information processing	Brite Hierarchies
g924.t1	K12741	HNRNPA1_3; heterogeneous nuclear ribonucleoprotein A1/A3	03041 Spliceosome	Protein families: genetic information processing	Brite Hierarchies
g929.t1	K17790	TIM22; mitochondrial import inner membrane translocase subunit TIM22	03029 Mitochondrial biogenesis	Protein families: genetic information processing	Brite Hierarchies
g929.t1	K17790	TIM22; mitochondrial import inner membrane translocase subunit TIM22	02000 Transporters	Protein families: signaling and cellular processes	Brite Hierarchies
g934.t1	K16810	TBCCD1; TBCC domain-containing protein 1	03036 Chromosome and associated proteins	Protein families: genetic information processing	Brite Hierarchies
g935.t1	K16810	TBCCD1; TBCC domain-containing protein 1	03036 Chromosome and associated proteins	Protein families: genetic information processing	Brite Hierarchies
g939.t1	K14431	TGA; transcription factor TGA	03000 Transcription factors	Protein families: genetic information processing	Brite Hierarchies
g939.t1	K14431	TGA; transcription factor TGA	04075 Plant hormone signal transduction	Signal transduction	Environmental Information Processing
g942.t1	K02969	RP-S20e; small subunit ribosomal protein S20e	03010 Ribosome	Translation	Genetic Information Processing
g942.t1	K02969	RP-S20e; small subunit ribosomal protein S20e	03011 Ribosome	Protein families: genetic information processing	Brite Hierarchies
g947.t1	K24188	CYP93A; cytochrome P450 family 93 subfamily A [EC:1.14.-.-]	00199 Cytochrome P450	Protein families: metabolism	Brite Hierarchies
g948.t1	K24188	CYP93A; cytochrome P450 family 93 subfamily A [EC:1.14.-.-]	00199 Cytochrome P450	Protein families: metabolism	Brite Hierarchies
g956.t1	K20368	CNIH; protein cornichon	04131 Membrane trafficking	Protein families: genetic information processing	Brite Hierarchies
g956.t1	K20368	CNIH; protein cornichon	02000 Transporters	Protein families: signaling and cellular processes	Brite Hierarchies
g965.t1	K09529	DNAJC9; DnaJ homolog subfamily C member 9	03110 Chaperones and folding catalysts	Protein families: genetic information processing	Brite Hierarchies
g966.t1	K08857	NEK1_4_5; NIMA (never in mitosis gene a)-related kinase 1/4/5 [EC:2.7.11.1]	01001 Protein kinases	Protein families: metabolism	Brite Hierarchies
g966.t1	K08857	NEK1_4_5; NIMA (never in mitosis gene a)-related kinase 1/4/5 [EC:2.7.11.1]	03036 Chromosome and associated proteins	Protein families: genetic information processing	Brite Hierarchies
g966.t1	K08857	NEK1_4_5; NIMA (never in mitosis gene a)-related kinase 1/4/5 [EC:2.7.11.1]	03400 DNA repair and recombination proteins	Protein families: genetic information processing	Brite Hierarchies
g970.t1	K13523	AGPAT3_4; lysophosphatidic acid acyltransferase / lysophosphatidylinositol acyltransferase [EC:2.3.1.51 2.3.1.-]	00561 Glycerolipid metabolism	Lipid metabolism	Metabolism
g970.t1	K13523	AGPAT3_4; lysophosphatidic acid acyltransferase / lysophosphatidylinositol acyltransferase [EC:2.3.1.51 2.3.1.-]	01004 Lipid biosynthesis proteins	Protein families: metabolism	Brite Hierarchies
g970.t1	K13523	AGPAT3_4; lysophosphatidic acid acyltransferase / lysophosphatidylinositol acyltransferase [EC:2.3.1.51 2.3.1.-]	00564 Glycerophospholipid metabolism	Lipid metabolism	Metabolism
g973.t1	K01939	purA; adenylosuccinate synthase [EC:6.3.4.4]	00250 Alanine, aspartate and glutamate metabolism	Amino acid metabolism	Metabolism
g973.t1	K01939	purA; adenylosuccinate synthase [EC:6.3.4.4]	00230 Purine metabolism	Nucleotide metabolism	Metabolism
g975.t1	K19036	IGHMBP2; ATP-dependent RNA/DNA helicase IGHMBP2 [EC:3.6.4.12 3.6.4.13]	03012 Translation factors	Protein families: genetic information processing	Brite Hierarchies
g975.t1	K19036	IGHMBP2; ATP-dependent RNA/DNA helicase IGHMBP2 [EC:3.6.4.12 3.6.4.13]	03009 Ribosome biogenesis	Protein families: genetic information processing	Brite Hierarchies
g982.t1	K00942	E2.7.4.8; guanylate kinase [EC:2.7.4.8]	00230 Purine metabolism	Nucleotide metabolism	Metabolism
g992.t1	K13412	CPK; calcium-dependent protein kinase [EC:2.7.11.1]	04626 Plant-pathogen interaction	Environmental adaptation	Organismal Systems
g992.t1	K13412	CPK; calcium-dependent protein kinase [EC:2.7.11.1]	01001 Protein kinases	Protein families: metabolism	Brite Hierarchies
g994.t1	K06617	E2.4.1.82; raffinose synthase [EC:2.4.1.82]	00052 Galactose metabolism	Carbohydrate metabolism	Metabolism
g995.t1	K01184	E3.2.1.15; polygalacturonase [EC:3.2.1.15]	00040 Pentose and glucuronate interconversions	Carbohydrate metabolism	Metabolism
g998.t1	K21842	EFR3; protein EFR3	04131 Membrane trafficking	Protein families: genetic information processing	Brite Hierarchies
g1003.t1	K01408	IDE; insulysin [EC:3.4.24.56]	01002 Peptidases and inhibitors	Protein families: metabolism	Brite Hierarchies
g1003.t2	K01408	IDE; insulysin [EC:3.4.24.56]	01002 Peptidases and inhibitors	Protein families: metabolism	Brite Hierarchies
g1007.t1	K03403	chlH; magnesium chelatase subunit H [EC:6.6.1.1]	00860 Porphyrin and chlorophyll metabolism	Metabolism of cofactors and vitamins	Metabolism
g1008.t1	K14169	CTU2; cytoplasmic tRNA 2-thiolation protein 2	04122 Sulfur relay system	Folding, sorting and degradation	Genetic Information Processing
g1008.t1	K14169	CTU2; cytoplasmic tRNA 2-thiolation protein 2	03016 Transfer RNA biogenesis	Protein families: genetic information processing	Brite Hierarchies
g1009.t1	K14169	CTU2; cytoplasmic tRNA 2-thiolation protein 2	04122 Sulfur relay system	Folding, sorting and degradation	Genetic Information Processing
g1009.t1	K14169	CTU2; cytoplasmic tRNA 2-thiolation protein 2	03016 Transfer RNA biogenesis	Protein families: genetic information processing	Brite Hierarchies
g1010.t1	K17604	ZSWIM3; zinc finger SWIM domain-containing protein 3	01009 Protein phosphatases and associated proteins	Protein families: metabolism	Brite Hierarchies
g1019.t1	K09285	OVM; AP2-like factor, ANT lineage	03000 Transcription factors	Protein families: genetic information processing	Brite Hierarchies
g1023.t1	K05643	ABCA3; ATP-binding cassette, subfamily A (ABC1), member 3	02010 ABC transporters	Membrane transport	Environmental Information Processing
g1023.t1	K05643	ABCA3; ATP-binding cassette, subfamily A (ABC1), member 3	02000 Transporters	Protein families: signaling and cellular processes	Brite Hierarchies
g1026.t1	K09419	HSFF; heat shock transcription factor, other eukaryote	03000 Transcription factors	Protein families: genetic information processing	Brite Hierarchies
g1031.t1	K19828	MTG1; mitochondrial GTPase 1	03009 Ribosome biogenesis	Protein families: genetic information processing	Brite Hierarchies
g1031.t1	K19828	MTG1; mitochondrial GTPase 1	03029 Mitochondrial biogenesis	Protein families: genetic information processing	Brite Hierarchies
g1032.t1	K10406	KIFC2_3; kinesin family member C2/C3	04812 Cytoskeleton proteins	Protein families: signaling and cellular processes	Brite Hierarchies
g1034.t1	K11792	DDA1; DET1- and DDB1-associated protein 1	04121 Ubiquitin system	Protein families: genetic information processing	Brite Hierarchies
g1035.t1	K03124	TFIIB; transcription initiation factor TFIIB	03021 Transcription machinery	Protein families: genetic information processing	Brite Hierarchies
g1035.t1	K03124	TFIIB; transcription initiation factor TFIIB	03022 Basal transcription factors	Transcription	Genetic Information Processing
g1038.t1	K13495	CISZOG; cis-zeatin O-glucosyltransferase [EC:2.4.1.215]	00908 Zeatin biosynthesis	Metabolism of terpenoids and polyketides	Metabolism
g1039.t1	K15326	TSEN54; tRNA-splicing endonuclease subunit Sen54	03016 Transfer RNA biogenesis	Protein families: genetic information processing	Brite Hierarchies
g1045.t1	K15326	TSEN54; tRNA-splicing endonuclease subunit Sen54	03016 Transfer RNA biogenesis	Protein families: genetic information processing	Brite Hierarchies
g1054.t1	K01537	ATP2C; P-type Ca2+ transporter type 2C [EC:7.2.2.10]	99980 Enzymes with EC numbers	Unclassified: metabolism	Not Included in Pathway or Brite
g1059.t1	K00006	GPD1; glycerol-3-phosphate dehydrogenase (NAD+) [EC:1.1.1.8]	00564 Glycerophospholipid metabolism	Lipid metabolism	Metabolism
g1060.t1	K11665	INO80; chromatin-remodeling ATPase INO80 [EC:3.6.4.-]	03036 Chromosome and associated proteins	Protein families: genetic information processing	Brite Hierarchies
g1061.t1	K01674	cah; carbonic anhydrase [EC:4.2.1.1]	00910 Nitrogen metabolism	Energy metabolism	Metabolism
g1062.t1	K01674	cah; carbonic anhydrase [EC:4.2.1.1]	00910 Nitrogen metabolism	Energy metabolism	Metabolism
g1063.t1	K01674	cah; carbonic anhydrase [EC:4.2.1.1]	00910 Nitrogen metabolism	Energy metabolism	Metabolism
g1064.t1	K09527	DNAJC7; DnaJ homolog subfamily C member 7	03110 Chaperones and folding catalysts	Protein families: genetic information processing	Brite Hierarchies
g1068.t1	K00279	CKX; cytokinin dehydrogenase [EC:1.5.99.12]	00908 Zeatin biosynthesis	Metabolism of terpenoids and polyketides	Metabolism
g1083.t1	K07565	NIP7; 60S ribosome subunit biogenesis protein NIP7	03009 Ribosome biogenesis	Protein families: genetic information processing	Brite Hierarchies
g1085.t1	K03860	PIGQ; phosphatidylinositol N-acetylglucosaminyltransferase subunit Q	00563 Glycosylphosphatidylinositol (GPI)-anchor biosynthesis	Glycan biosynthesis and metabolism	Metabolism
g1091.t1	K06118	SQD1; UDP-sulfoquinovose synthase [EC:3.13.1.1]	00520 Amino sugar and nucleotide sugar metabolism	Carbohydrate metabolism	Metabolism
g1091.t1	K06118	SQD1; UDP-sulfoquinovose synthase [EC:3.13.1.1]	00561 Glycerolipid metabolism	Lipid metabolism	Metabolism
g1093.t1	K14674	TGL4; TAG lipase / steryl ester hydrolase / phospholipase A2 / LPA acyltransferase [EC:3.1.1.3 3.1.1.13 3.1.1.4 2.3.1.51]	00564 Glycerophospholipid metabolism	Lipid metabolism	Metabolism
g1093.t1	K14674	TGL4; TAG lipase / steryl ester hydrolase / phospholipase A2 / LPA acyltransferase [EC:3.1.1.3 3.1.1.13 3.1.1.4 2.3.1.51]	00591 Linoleic acid metabolism	Lipid metabolism	Metabolism
g1093.t1	K14674	TGL4; TAG lipase / steryl ester hydrolase / phospholipase A2 / LPA acyltransferase [EC:3.1.1.3 3.1.1.13 3.1.1.4 2.3.1.51]	00561 Glycerolipid metabolism	Lipid metabolism	Metabolism
g1093.t1	K14674	TGL4; TAG lipase / steryl ester hydrolase / phospholipase A2 / LPA acyltransferase [EC:3.1.1.3 3.1.1.13 3.1.1.4 2.3.1.51]	00565 Ether lipid metabolism	Lipid metabolism	Metabolism
g1093.t1	K14674	TGL4; TAG lipase / steryl ester hydrolase / phospholipase A2 / LPA acyltransferase [EC:3.1.1.3 3.1.1.13 3.1.1.4 2.3.1.51]	00592 alpha-Linolenic acid metabolism	Lipid metabolism	Metabolism
g1093.t1	K14674	TGL4; TAG lipase / steryl ester hydrolase / phospholipase A2 / LPA acyltransferase [EC:3.1.1.3 3.1.1.13 3.1.1.4 2.3.1.51]	00100 Steroid biosynthesis	Lipid metabolism	Metabolism
g1093.t1	K14674	TGL4; TAG lipase / steryl ester hydrolase / phospholipase A2 / LPA acyltransferase [EC:3.1.1.3 3.1.1.13 3.1.1.4 2.3.1.51]	00590 Arachidonic acid metabolism	Lipid metabolism	Metabolism
g1094.t1	K13448	CML; calcium-binding protein CML	04626 Plant-pathogen interaction	Environmental adaptation	Organismal Systems
g1100.t1	K13354	SLC25A17; solute carrier family 25 (peroxisomal adenine nucleotide transporter), member 17	02000 Transporters	Protein families: signaling and cellular processes	Brite Hierarchies
g1100.t1	K13354	SLC25A17; solute carrier family 25 (peroxisomal adenine nucleotide transporter), member 17	04146 Peroxisome	Transport and catabolism	Cellular Processes
g1103.t1	K14492	ARR-A; two-component response regulator ARR-A family	04075 Plant hormone signal transduction	Signal transduction	Environmental Information Processing
g1105.t1	K01760	metC; cysteine-S-conjugate beta-lyase [EC:4.4.1.13]	00450 Selenocompound metabolism	Metabolism of other amino acids	Metabolism
g1105.t1	K01760	metC; cysteine-S-conjugate beta-lyase [EC:4.4.1.13]	00270 Cysteine and methionine metabolism	Amino acid metabolism	Metabolism
g1106.t1	K17479	GRXCR1; glutaredoxin domain-containing cysteine-rich protein 1	01009 Protein phosphatases and associated proteins	Protein families: metabolism	Brite Hierarchies
g1106.t1	K17479	GRXCR1; glutaredoxin domain-containing cysteine-rich protein 1	03110 Chaperones and folding catalysts	Protein families: genetic information processing	Brite Hierarchies
g1107.t1	K03013	RPB5; DNA-directed RNA polymerases I, II, and III subunit RPABC1	03020 RNA polymerase	Transcription	Genetic Information Processing
g1107.t1	K03013	RPB5; DNA-directed RNA polymerases I, II, and III subunit RPABC1	03021 Transcription machinery	Protein families: genetic information processing	Brite Hierarchies
g1107.t1	K03013	RPB5; DNA-directed RNA polymerases I, II, and III subunit RPABC1	03400 DNA repair and recombination proteins	Protein families: genetic information processing	Brite Hierarchies
g1108.t1	K17969	FIS1; mitochondrial fission 1 protein	03029 Mitochondrial biogenesis	Protein families: genetic information processing	Brite Hierarchies
g1114.t1	K00286	proC; pyrroline-5-carboxylate reductase [EC:1.5.1.2]	00330 Arginine and proline metabolism	Amino acid metabolism	Metabolism
g1115.t1	K06443	lcyB; lycopene beta-cyclase [EC:5.5.1.19]	00906 Carotenoid biosynthesis	Metabolism of terpenoids and polyketides	Metabolism
g1118.t1	K14508	NPR1; regulatory protein NPR1	04075 Plant hormone signal transduction	Signal transduction	Environmental Information Processing
g1118.t1	K14508	NPR1; regulatory protein NPR1	04121 Ubiquitin system	Protein families: genetic information processing	Brite Hierarchies
g1121.t1	K00284	GLU; glutamate synthase (ferredoxin) [EC:1.4.7.1]	00910 Nitrogen metabolism	Energy metabolism	Metabolism
g1121.t1	K00284	GLU; glutamate synthase (ferredoxin) [EC:1.4.7.1]	00630 Glyoxylate and dicarboxylate metabolism	Carbohydrate metabolism	Metabolism
g1121.t1	K00284	GLU; glutamate synthase (ferredoxin) [EC:1.4.7.1]	01002 Peptidases and inhibitors	Protein families: metabolism	Brite Hierarchies
g1122.t1	K00889	PIP5K; 1-phosphatidylinositol-4-phosphate 5-kinase [EC:2.7.1.68]	00562 Inositol phosphate metabolism	Carbohydrate metabolism	Metabolism
g1122.t1	K00889	PIP5K; 1-phosphatidylinositol-4-phosphate 5-kinase [EC:2.7.1.68]	04131 Membrane trafficking	Protein families: genetic information processing	Brite Hierarchies
g1122.t1	K00889	PIP5K; 1-phosphatidylinositol-4-phosphate 5-kinase [EC:2.7.1.68]	04144 Endocytosis	Transport and catabolism	Cellular Processes
g1122.t1	K00889	PIP5K; 1-phosphatidylinositol-4-phosphate 5-kinase [EC:2.7.1.68]	04070 Phosphatidylinositol signaling system	Signal transduction	Environmental Information Processing
g1125.t1	K15015	SLC32A; solute carrier family 32 (vesicular inhibitory amino acid transporter)	02000 Transporters	Protein families: signaling and cellular processes	Brite Hierarchies
g1129.t1	K14431	TGA; transcription factor TGA	03000 Transcription factors	Protein families: genetic information processing	Brite Hierarchies
g1129.t1	K14431	TGA; transcription factor TGA	04075 Plant hormone signal transduction	Signal transduction	Environmental Information Processing
g1133.t1	K02470	gyrB; DNA gyrase subunit B [EC:5.6.2.2]	03400 DNA repair and recombination proteins	Protein families: genetic information processing	Brite Hierarchies
g1133.t1	K02470	gyrB; DNA gyrase subunit B [EC:5.6.2.2]	03032 DNA replication proteins	Protein families: genetic information processing	Brite Hierarchies
g1138.t1	K13448	CML; calcium-binding protein CML	04626 Plant-pathogen interaction	Environmental adaptation	Organismal Systems
g1145.t1	K21848	ARV1; lipid intermediate transporter	04131 Membrane trafficking	Protein families: genetic information processing	Brite Hierarchies
g1146.t1	K14819	DUSP12; dual specificity phosphatase 12 [EC:3.1.3.16 3.1.3.48]	01009 Protein phosphatases and associated proteins	Protein families: metabolism	Brite Hierarchies
g1146.t1	K14819	DUSP12; dual specificity phosphatase 12 [EC:3.1.3.16 3.1.3.48]	03009 Ribosome biogenesis	Protein families: genetic information processing	Brite Hierarchies
g1148.t1	K03142	TFIIH2; transcription initiation factor TFIIH subunit 2	03400 DNA repair and recombination proteins	Protein families: genetic information processing	Brite Hierarchies
g1148.t1	K03142	TFIIH2; transcription initiation factor TFIIH subunit 2	03021 Transcription machinery	Protein families: genetic information processing	Brite Hierarchies
g1148.t1	K03142	TFIIH2; transcription initiation factor TFIIH subunit 2	03420 Nucleotide excision repair	Replication and repair	Genetic Information Processing
g1148.t1	K03142	TFIIH2; transcription initiation factor TFIIH subunit 2	03022 Basal transcription factors	Transcription	Genetic Information Processing
g1149.t1	K22484	CBF1; transcriptional regulator CBF1	03000 Transcription factors	Protein families: genetic information processing	Brite Hierarchies
g1150.t1	K13947	PIN; auxin efflux carrier family protein	02000 Transporters	Protein families: signaling and cellular processes	Brite Hierarchies
g1153.t1	K01640	E4.1.3.4; hydroxymethylglutaryl-CoA lyase [EC:4.1.3.4]	00072 Synthesis and degradation of ketone bodies	Lipid metabolism	Metabolism
g1153.t1	K01640	E4.1.3.4; hydroxymethylglutaryl-CoA lyase [EC:4.1.3.4]	00650 Butanoate metabolism	Carbohydrate metabolism	Metabolism
g1153.t1	K01640	E4.1.3.4; hydroxymethylglutaryl-CoA lyase [EC:4.1.3.4]	04146 Peroxisome	Transport and catabolism	Cellular Processes
g1153.t1	K01640	E4.1.3.4; hydroxymethylglutaryl-CoA lyase [EC:4.1.3.4]	00280 Valine, leucine and isoleucine degradation	Amino acid metabolism	Metabolism
g1155.t1	K04078	groES; chaperonin GroES	03029 Mitochondrial biogenesis	Protein families: genetic information processing	Brite Hierarchies
g1155.t1	K04078	groES; chaperonin GroES	03110 Chaperones and folding catalysts	Protein families: genetic information processing	Brite Hierarchies
g1156.t1	K16297	SCPL-II; serine carboxypeptidase-like clade II [EC:3.4.16.-]	01002 Peptidases and inhibitors	Protein families: metabolism	Brite Hierarchies
g1157.t1	K16297	SCPL-II; serine carboxypeptidase-like clade II [EC:3.4.16.-]	01002 Peptidases and inhibitors	Protein families: metabolism	Brite Hierarchies
g1158.t1	K16297	SCPL-II; serine carboxypeptidase-like clade II [EC:3.4.16.-]	01002 Peptidases and inhibitors	Protein families: metabolism	Brite Hierarchies
g1163.t1	K15711	SMARCA3; SWI/SNF-related matrix-associated actin-dependent regulator of chromatin subfamily A3 [EC:3.6.4.- 2.3.2.27]	03400 DNA repair and recombination proteins	Protein families: genetic information processing	Brite Hierarchies
g1163.t1	K15711	SMARCA3; SWI/SNF-related matrix-associated actin-dependent regulator of chromatin subfamily A3 [EC:3.6.4.- 2.3.2.27]	04121 Ubiquitin system	Protein families: genetic information processing	Brite Hierarchies
g1167.t1	K21777	CCNB; G2/mitotic-specific cyclin-B, other	03032 DNA replication proteins	Protein families: genetic information processing	Brite Hierarchies
g1167.t1	K21777	CCNB; G2/mitotic-specific cyclin-B, other	03036 Chromosome and associated proteins	Protein families: genetic information processing	Brite Hierarchies
g1168.t1	K21777	CCNB; G2/mitotic-specific cyclin-B, other	03032 DNA replication proteins	Protein families: genetic information processing	Brite Hierarchies
g1168.t1	K21777	CCNB; G2/mitotic-specific cyclin-B, other	03036 Chromosome and associated proteins	Protein families: genetic information processing	Brite Hierarchies
g1188.t1	K09754	CYP98A; 5-O-(4-coumaroyl)-D-quinate 3'-monooxygenase [EC:1.14.14.96]	00941 Flavonoid biosynthesis	Biosynthesis of other secondary metabolites	Metabolism
g1188.t1	K09754	CYP98A; 5-O-(4-coumaroyl)-D-quinate 3'-monooxygenase [EC:1.14.14.96]	00945 Stilbenoid, diarylheptanoid and gingerol biosynthesis	Biosynthesis of other secondary metabolites	Metabolism
g1188.t1	K09754	CYP98A; 5-O-(4-coumaroyl)-D-quinate 3'-monooxygenase [EC:1.14.14.96]	00940 Phenylpropanoid biosynthesis	Biosynthesis of other secondary metabolites	Metabolism
g1188.t1	K09754	CYP98A; 5-O-(4-coumaroyl)-D-quinate 3'-monooxygenase [EC:1.14.14.96]	00199 Cytochrome P450	Protein families: metabolism	Brite Hierarchies
g1192.t1	K00705	malQ; 4-alpha-glucanotransferase [EC:2.4.1.25]	00500 Starch and sucrose metabolism	Carbohydrate metabolism	Metabolism
g1195.t1	K11292	SUPT6H; transcription elongation factor SPT6	03021 Transcription machinery	Protein families: genetic information processing	Brite Hierarchies
g1195.t1	K11292	SUPT6H; transcription elongation factor SPT6	03036 Chromosome and associated proteins	Protein families: genetic information processing	Brite Hierarchies
g1202.t1	K14320	AAAS; aladin	03013 RNA transport	Translation	Genetic Information Processing
g1202.t1	K14320	AAAS; aladin	03019 Messenger RNA biogenesis	Protein families: genetic information processing	Brite Hierarchies
g1203.t1	K19034	PSRP5; 50S ribosomal protein 5	03011 Ribosome	Protein families: genetic information processing	Brite Hierarchies
g1207.t1	K01209	abfA; alpha-L-arabinofuranosidase [EC:3.2.1.55]	00520 Amino sugar and nucleotide sugar metabolism	Carbohydrate metabolism	Metabolism
g1208.t1	K01209	abfA; alpha-L-arabinofuranosidase [EC:3.2.1.55]	00520 Amino sugar and nucleotide sugar metabolism	Carbohydrate metabolism	Metabolism
g1212.t1	K24405	SUVH1; [histone H3]-lysine9 N-dimethyltransferase [EC:2.1.1.368]	00310 Lysine degradation	Amino acid metabolism	Metabolism
g1212.t1	K24405	SUVH1; [histone H3]-lysine9 N-dimethyltransferase [EC:2.1.1.368]	03036 Chromosome and associated proteins	Protein families: genetic information processing	Brite Hierarchies
g1222.t1	K04035	E1.14.13.81; magnesium-protoporphyrin IX monomethyl ester (oxidative) cyclase [EC:1.14.13.81]	00860 Porphyrin and chlorophyll metabolism	Metabolism of cofactors and vitamins	Metabolism
g1224.t1	K09875	SIP; aquaporin SIP	02000 Transporters	Protein families: signaling and cellular processes	Brite Hierarchies
g1225.t1	K23678	PQLC2; solute carrier family 66 (lysosomal lysine-arginine transporter), member 1	02000 Transporters	Protein families: signaling and cellular processes	Brite Hierarchies
g1234.t1	K12741	HNRNPA1_3; heterogeneous nuclear ribonucleoprotein A1/A3	03040 Spliceosome	Transcription	Genetic Information Processing
g1234.t1	K12741	HNRNPA1_3; heterogeneous nuclear ribonucleoprotein A1/A3	03019 Messenger RNA biogenesis	Protein families: genetic information processing	Brite Hierarchies
g1234.t1	K12741	HNRNPA1_3; heterogeneous nuclear ribonucleoprotein A1/A3	03041 Spliceosome	Protein families: genetic information processing	Brite Hierarchies
g1236.t1	K14432	ABF; ABA responsive element binding factor	04075 Plant hormone signal transduction	Signal transduction	Environmental Information Processing
g1236.t1	K14432	ABF; ABA responsive element binding factor	03000 Transcription factors	Protein families: genetic information processing	Brite Hierarchies
g1242.t1	K01209	abfA; alpha-L-arabinofuranosidase [EC:3.2.1.55]	00520 Amino sugar and nucleotide sugar metabolism	Carbohydrate metabolism	Metabolism
g1249.t1	K12176	COPS2; COP9 signalosome complex subunit 2	04121 Ubiquitin system	Protein families: genetic information processing	Brite Hierarchies
g1252.t1	K10583	UBE2S; ubiquitin-conjugating enzyme E2 S [EC:2.3.2.23]	04120 Ubiquitin mediated proteolysis	Folding, sorting and degradation	Genetic Information Processing
g1252.t1	K10583	UBE2S; ubiquitin-conjugating enzyme E2 S [EC:2.3.2.23]	04121 Ubiquitin system	Protein families: genetic information processing	Brite Hierarchies
g1253.t1	K02183	CALM; calmodulin	04147 Exosome	Protein families: signaling and cellular processes	Brite Hierarchies
g1253.t1	K02183	CALM; calmodulin	04131 Membrane trafficking	Protein families: genetic information processing	Brite Hierarchies
g1253.t1	K02183	CALM; calmodulin	01009 Protein phosphatases and associated proteins	Protein families: metabolism	Brite Hierarchies
g1253.t1	K02183	CALM; calmodulin	04626 Plant-pathogen interaction	Environmental adaptation	Organismal Systems
g1253.t1	K02183	CALM; calmodulin	04016 MAPK signaling pathway - plant	Signal transduction	Environmental Information Processing
g1253.t1	K02183	CALM; calmodulin	04070 Phosphatidylinositol signaling system	Signal transduction	Environmental Information Processing
g1253.t1	K02183	CALM; calmodulin	03036 Chromosome and associated proteins	Protein families: genetic information processing	Brite Hierarchies
g1254.t1	K01209	abfA; alpha-L-arabinofuranosidase [EC:3.2.1.55]	00520 Amino sugar and nucleotide sugar metabolism	Carbohydrate metabolism	Metabolism
g1255.t1	K15559	RTT103; regulator of Ty1 transposition protein 103	03021 Transcription machinery	Protein families: genetic information processing	Brite Hierarchies
g1256.t1	K23538	ELMOD; ELMO domain-containing protein	04131 Membrane trafficking	Protein families: genetic information processing	Brite Hierarchies
g1257.t1	K03327	TC.MATE; multidrug resistance protein, MATE family	02000 Transporters	Protein families: signaling and cellular processes	Brite Hierarchies
g1260.t1	K03327	TC.MATE; multidrug resistance protein, MATE family	02000 Transporters	Protein families: signaling and cellular processes	Brite Hierarchies
g1261.t1	K01649	leuA; 2-isopropylmalate synthase [EC:2.3.3.13]	00620 Pyruvate metabolism	Carbohydrate metabolism	Metabolism
g1261.t1	K01649	leuA; 2-isopropylmalate synthase [EC:2.3.3.13]	00290 Valine, leucine and isoleucine biosynthesis	Amino acid metabolism	Metabolism
g11952.t1	K05285	PIGN; GPI ethanolamine phosphate transferase 1 [EC:2.7.-.-]	00563 Glycosylphosphatidylinositol (GPI)-anchor biosynthesis	Glycan biosynthesis and metabolism	Metabolism
g11958.t1	K10846	ERCC5; DNA excision repair protein ERCC-5	03400 DNA repair and recombination proteins	Protein families: genetic information processing	Brite Hierarchies
g11958.t1	K10846	ERCC5; DNA excision repair protein ERCC-5	03420 Nucleotide excision repair	Replication and repair	Genetic Information Processing
g11964.t1	K03549	kup; KUP system potassium uptake protein	02000 Transporters	Protein families: signaling and cellular processes	Brite Hierarchies
g11965.t1	K05391	CNGC; cyclic nucleotide gated channel, plant	04626 Plant-pathogen interaction	Environmental adaptation	Organismal Systems
g11965.t1	K05391	CNGC; cyclic nucleotide gated channel, plant	04040 Ion channels	Protein families: signaling and cellular processes	Brite Hierarchies
g11969.t1	K18980	EO; 2-methylene-furan-3-one reductase [EC:1.3.1.105]	99980 Enzymes with EC numbers	Unclassified: metabolism	Not Included in Pathway or Brite
g11982.t1	K08232	E1.6.5.4; monodehydroascorbate reductase (NADH) [EC:1.6.5.4]	00053 Ascorbate and aldarate metabolism	Carbohydrate metabolism	Metabolism
g11985.t1	K09422	MYBP; transcription factor MYB, plant	03000 Transcription factors	Protein families: genetic information processing	Brite Hierarchies
g11995.t1	K09422	MYBP; transcription factor MYB, plant	03000 Transcription factors	Protein families: genetic information processing	Brite Hierarchies
g11997.t1	K03676	grxC; glutaredoxin 3	03110 Chaperones and folding catalysts	Protein families: genetic information processing	Brite Hierarchies
g12003.t1	K15271	HFM1; ATP-dependent DNA helicase HFM1/MER3 [EC:3.6.4.12]	03400 DNA repair and recombination proteins	Protein families: genetic information processing	Brite Hierarchies
g12014.t1	K03860	PIGQ; phosphatidylinositol N-acetylglucosaminyltransferase subunit Q	00563 Glycosylphosphatidylinositol (GPI)-anchor biosynthesis	Glycan biosynthesis and metabolism	Metabolism
g12021.t1	K02355	fusA; elongation factor G	03012 Translation factors	Protein families: genetic information processing	Brite Hierarchies
g12021.t1	K02355	fusA; elongation factor G	03029 Mitochondrial biogenesis	Protein families: genetic information processing	Brite Hierarchies
g12024.t1	K01184	E3.2.1.15; polygalacturonase [EC:3.2.1.15]	00040 Pentose and glucuronate interconversions	Carbohydrate metabolism	Metabolism
g12026.t1	K14306	NUP62; nuclear pore complex protein Nup62	03013 RNA transport	Translation	Genetic Information Processing
g12026.t1	K14306	NUP62; nuclear pore complex protein Nup62	03019 Messenger RNA biogenesis	Protein families: genetic information processing	Brite Hierarchies
g12026.t2	K14306	NUP62; nuclear pore complex protein Nup62	03013 RNA transport	Translation	Genetic Information Processing
g12026.t2	K14306	NUP62; nuclear pore complex protein Nup62	03019 Messenger RNA biogenesis	Protein families: genetic information processing	Brite Hierarchies
g12029.t1	K17912	CCD7; 9-cis-beta-carotene 9',10'-cleaving dioxygenase [EC:1.13.11.68]	00906 Carotenoid biosynthesis	Metabolism of terpenoids and polyketides	Metabolism
g12030.t1	K20092	CHD1L; chromodomain-helicase-DNA-binding protein 1-like [EC:3.6.4.12]	03036 Chromosome and associated proteins	Protein families: genetic information processing	Brite Hierarchies
g12035.t1	K10696	BRE1; E3 ubiquitin-protein ligase BRE1 [EC:2.3.2.27]	04121 Ubiquitin system	Protein families: genetic information processing	Brite Hierarchies
g12040.t1	K01649	leuA; 2-isopropylmalate synthase [EC:2.3.3.13]	00620 Pyruvate metabolism	Carbohydrate metabolism	Metabolism
g12040.t1	K01649	leuA; 2-isopropylmalate synthase [EC:2.3.3.13]	00290 Valine, leucine and isoleucine biosynthesis	Amino acid metabolism	Metabolism
g12043.t1	K08237	E2.4.1.218; hydroquinone glucosyltransferase [EC:2.4.1.218]	01003 Glycosyltransferases	Protein families: metabolism	Brite Hierarchies
g12046.t1	K08237	E2.4.1.218; hydroquinone glucosyltransferase [EC:2.4.1.218]	01003 Glycosyltransferases	Protein families: metabolism	Brite Hierarchies
g12047.t1	K08237	E2.4.1.218; hydroquinone glucosyltransferase [EC:2.4.1.218]	01003 Glycosyltransferases	Protein families: metabolism	Brite Hierarchies
g12077.t1	K12882	NCBP1; nuclear cap-binding protein subunit 1	03015 mRNA surveillance pathway	Translation	Genetic Information Processing
g12077.t1	K12882	NCBP1; nuclear cap-binding protein subunit 1	03040 Spliceosome	Transcription	Genetic Information Processing
g12077.t1	K12882	NCBP1; nuclear cap-binding protein subunit 1	03013 RNA transport	Translation	Genetic Information Processing
g12077.t1	K12882	NCBP1; nuclear cap-binding protein subunit 1	03019 Messenger RNA biogenesis	Protein families: genetic information processing	Brite Hierarchies
g12077.t1	K12882	NCBP1; nuclear cap-binding protein subunit 1	03041 Spliceosome	Protein families: genetic information processing	Brite Hierarchies
g12077.t2	K12882	NCBP1; nuclear cap-binding protein subunit 1	03015 mRNA surveillance pathway	Translation	Genetic Information Processing
g12077.t2	K12882	NCBP1; nuclear cap-binding protein subunit 1	03040 Spliceosome	Transcription	Genetic Information Processing
g12077.t2	K12882	NCBP1; nuclear cap-binding protein subunit 1	03013 RNA transport	Translation	Genetic Information Processing
g12077.t2	K12882	NCBP1; nuclear cap-binding protein subunit 1	03019 Messenger RNA biogenesis	Protein families: genetic information processing	Brite Hierarchies
g12077.t2	K12882	NCBP1; nuclear cap-binding protein subunit 1	03041 Spliceosome	Protein families: genetic information processing	Brite Hierarchies
g12084.t1	K15102	SLC25A3; solute carrier family 25 (mitochondrial phosphate transporter), member 3	04147 Exosome	Protein families: signaling and cellular processes	Brite Hierarchies
g12084.t1	K15102	SLC25A3; solute carrier family 25 (mitochondrial phosphate transporter), member 3	02000 Transporters	Protein families: signaling and cellular processes	Brite Hierarchies
g12087.t1	K02148	ATPeV1C; V-type H+-transporting ATPase subunit C	04145 Phagosome	Transport and catabolism	Cellular Processes
g12087.t1	K02148	ATPeV1C; V-type H+-transporting ATPase subunit C	00190 Oxidative phosphorylation	Energy metabolism	Metabolism
g12096.t1	K13250	SSR2; translocon-associated protein subunit beta	04141 Protein processing in endoplasmic reticulum	Folding, sorting and degradation	Genetic Information Processing
g12112.t1	K18696	GDE1; glycerophosphodiester phosphodiesterase [EC:3.1.4.46]	00564 Glycerophospholipid metabolism	Lipid metabolism	Metabolism
g12115.t1	K13430	PBS1; serine/threonine-protein kinase PBS1 [EC:2.7.11.1]	04626 Plant-pathogen interaction	Environmental adaptation	Organismal Systems
g12115.t1	K13430	PBS1; serine/threonine-protein kinase PBS1 [EC:2.7.11.1]	01001 Protein kinases	Protein families: metabolism	Brite Hierarchies
g12119.t1	K07195	EXOC7; exocyst complex component 7	04131 Membrane trafficking	Protein families: genetic information processing	Brite Hierarchies
g12119.t1	K07195	EXOC7; exocyst complex component 7	03036 Chromosome and associated proteins	Protein families: genetic information processing	Brite Hierarchies
g12120.t1	K15559	RTT103; regulator of Ty1 transposition protein 103	03021 Transcription machinery	Protein families: genetic information processing	Brite Hierarchies
g12122.t1	K03676	grxC; glutaredoxin 3	03110 Chaperones and folding catalysts	Protein families: genetic information processing	Brite Hierarchies
g12127.t1	K15400	HHT1; omega-hydroxypalmitate O-feruloyl transferase [EC:2.3.1.188]	00073 Cutin, suberine and wax biosynthesis	Lipid metabolism	Metabolism
g12129.t1	K17260	ACTR2; actin-related protein 2	04131 Membrane trafficking	Protein families: genetic information processing	Brite Hierarchies
g12129.t1	K17260	ACTR2; actin-related protein 2	04147 Exosome	Protein families: signaling and cellular processes	Brite Hierarchies
g12129.t1	K17260	ACTR2; actin-related protein 2	04144 Endocytosis	Transport and catabolism	Cellular Processes
g12129.t1	K17260	ACTR2; actin-related protein 2	04812 Cytoskeleton proteins	Protein families: signaling and cellular processes	Brite Hierarchies
g12131.t1	K18730	GIGYF; PERQ amino acid-rich with GYF domain-containing protein	03019 Messenger RNA biogenesis	Protein families: genetic information processing	Brite Hierarchies
g12138.t1	K13172	SRRM2; serine/arginine repetitive matrix protein 2	03041 Spliceosome	Protein families: genetic information processing	Brite Hierarchies
g12160.t1	K00430	E1.11.1.7; peroxidase [EC:1.11.1.7]	00940 Phenylpropanoid biosynthesis	Biosynthesis of other secondary metabolites	Metabolism
g12165.t1	K10808	RRM2; ribonucleoside-diphosphate reductase subunit M2 [EC:1.17.4.1]	03400 DNA repair and recombination proteins	Protein families: genetic information processing	Brite Hierarchies
g12165.t1	K10808	RRM2; ribonucleoside-diphosphate reductase subunit M2 [EC:1.17.4.1]	00240 Pyrimidine metabolism	Nucleotide metabolism	Metabolism
g12165.t1	K10808	RRM2; ribonucleoside-diphosphate reductase subunit M2 [EC:1.17.4.1]	00230 Purine metabolism	Nucleotide metabolism	Metabolism
g12165.t1	K10808	RRM2; ribonucleoside-diphosphate reductase subunit M2 [EC:1.17.4.1]	00480 Glutathione metabolism	Metabolism of other amino acids	Metabolism
g12172.t1	K11368	ENY2; enhancer of yellow 2 transcription factor	03021 Transcription machinery	Protein families: genetic information processing	Brite Hierarchies
g12172.t1	K11368	ENY2; enhancer of yellow 2 transcription factor	03036 Chromosome and associated proteins	Protein families: genetic information processing	Brite Hierarchies
g12172.t1	K11368	ENY2; enhancer of yellow 2 transcription factor	03019 Messenger RNA biogenesis	Protein families: genetic information processing	Brite Hierarchies
g12176.t1	K20665	CYP94B; jasmonoyl-L-amino acid 12-hydroxylase [EC:1.14.14.48]	00199 Cytochrome P450	Protein families: metabolism	Brite Hierarchies
g12177.t1	K11650	SMARCD; SWI/SNF-related matrix-associated actin-dependent regulator of chromatin subfamily D	03021 Transcription machinery	Protein families: genetic information processing	Brite Hierarchies
g12177.t1	K11650	SMARCD; SWI/SNF-related matrix-associated actin-dependent regulator of chromatin subfamily D	03036 Chromosome and associated proteins	Protein families: genetic information processing	Brite Hierarchies
g12189.t1	K05016	CLCN7; chloride channel 7	04040 Ion channels	Protein families: signaling and cellular processes	Brite Hierarchies
g12189.t1	K05016	CLCN7; chloride channel 7	01009 Protein phosphatases and associated proteins	Protein families: metabolism	Brite Hierarchies
g12196.t1	K01783	rpe; ribulose-phosphate 3-epimerase [EC:5.1.3.1]	00040 Pentose and glucuronate interconversions	Carbohydrate metabolism	Metabolism
g12196.t1	K01783	rpe; ribulose-phosphate 3-epimerase [EC:5.1.3.1]	00030 Pentose phosphate pathway	Carbohydrate metabolism	Metabolism
g12196.t1	K01783	rpe; ribulose-phosphate 3-epimerase [EC:5.1.3.1]	00710 Carbon fixation in photosynthetic organisms	Energy metabolism	Metabolism
g12198.t1	K13448	CML; calcium-binding protein CML	04626 Plant-pathogen interaction	Environmental adaptation	Organismal Systems
g12200.t1	K00939	adk; adenylate kinase [EC:2.7.4.3]	04147 Exosome	Protein families: signaling and cellular processes	Brite Hierarchies
g12200.t1	K00939	adk; adenylate kinase [EC:2.7.4.3]	00230 Purine metabolism	Nucleotide metabolism	Metabolism
g12200.t1	K00939	adk; adenylate kinase [EC:2.7.4.3]	00730 Thiamine metabolism	Metabolism of cofactors and vitamins	Metabolism
g12202.t1	K00231	PPOX; protoporphyrinogen/coproporphyrinogen III oxidase [EC:1.3.3.4 1.3.3.15]	00860 Porphyrin and chlorophyll metabolism	Metabolism of cofactors and vitamins	Metabolism
g12203.t1	K06670	SCC1; cohesin complex subunit SCC1	03036 Chromosome and associated proteins	Protein families: genetic information processing	Brite Hierarchies
g12206.t1	K06670	SCC1; cohesin complex subunit SCC1	03036 Chromosome and associated proteins	Protein families: genetic information processing	Brite Hierarchies
g12207.t1	K00006	GPD1; glycerol-3-phosphate dehydrogenase (NAD+) [EC:1.1.1.8]	00564 Glycerophospholipid metabolism	Lipid metabolism	Metabolism
g12213.t1	K18156	ATP23; mitochondrial inner membrane protease ATP23 [EC:3.4.24.-]	03029 Mitochondrial biogenesis	Protein families: genetic information processing	Brite Hierarchies
g12214.t1	K11364	SGF29; SAGA-associated factor 29	03021 Transcription machinery	Protein families: genetic information processing	Brite Hierarchies
g12214.t1	K11364	SGF29; SAGA-associated factor 29	03036 Chromosome and associated proteins	Protein families: genetic information processing	Brite Hierarchies
g12214.t2	K11364	SGF29; SAGA-associated factor 29	03021 Transcription machinery	Protein families: genetic information processing	Brite Hierarchies
g12214.t2	K11364	SGF29; SAGA-associated factor 29	03036 Chromosome and associated proteins	Protein families: genetic information processing	Brite Hierarchies
g12217.t1	K12386	CTNS; cystinosin	04147 Exosome	Protein families: signaling and cellular processes	Brite Hierarchies
g12219.t1	K12386	CTNS; cystinosin	04147 Exosome	Protein families: signaling and cellular processes	Brite Hierarchies
g12220.t1	K01191	MAN2C1; alpha-mannosidase [EC:3.2.1.24]	04131 Membrane trafficking	Protein families: genetic information processing	Brite Hierarchies
g12220.t1	K01191	MAN2C1; alpha-mannosidase [EC:3.2.1.24]	00511 Other glycan degradation	Glycan biosynthesis and metabolism	Metabolism
g12221.t1	K01191	MAN2C1; alpha-mannosidase [EC:3.2.1.24]	04131 Membrane trafficking	Protein families: genetic information processing	Brite Hierarchies
g12221.t1	K01191	MAN2C1; alpha-mannosidase [EC:3.2.1.24]	00511 Other glycan degradation	Glycan biosynthesis and metabolism	Metabolism
g12225.t1	K11420	EHMT; [histone H3]-lysine9 N-trimethyltransferase EHMT [EC:2.1.1.355]	00310 Lysine degradation	Amino acid metabolism	Metabolism
g12225.t1	K11420	EHMT; [histone H3]-lysine9 N-trimethyltransferase EHMT [EC:2.1.1.355]	03036 Chromosome and associated proteins	Protein families: genetic information processing	Brite Hierarchies
g12230.t1	K00411	UQCRFS1; ubiquinol-cytochrome c reductase iron-sulfur subunit [EC:7.1.1.8]	00190 Oxidative phosphorylation	Energy metabolism	Metabolism
g12235.t1	K22138	MPC1; mitochondrial pyruvate carrier 1	03029 Mitochondrial biogenesis	Protein families: genetic information processing	Brite Hierarchies
g12235.t1	K22138	MPC1; mitochondrial pyruvate carrier 1	02000 Transporters	Protein families: signaling and cellular processes	Brite Hierarchies
g12235.t2	K22138	MPC1; mitochondrial pyruvate carrier 1	03029 Mitochondrial biogenesis	Protein families: genetic information processing	Brite Hierarchies
g12235.t2	K22138	MPC1; mitochondrial pyruvate carrier 1	02000 Transporters	Protein families: signaling and cellular processes	Brite Hierarchies
g12247.t1	K00660	CHS; chalcone synthase [EC:2.3.1.74]	00941 Flavonoid biosynthesis	Biosynthesis of other secondary metabolites	Metabolism
g12247.t1	K00660	CHS; chalcone synthase [EC:2.3.1.74]	04712 Circadian rhythm - plant	Environmental adaptation	Organismal Systems
g12247.t1	K00660	CHS; chalcone synthase [EC:2.3.1.74]	01008 Polyketide biosynthesis proteins	Protein families: metabolism	Brite Hierarchies
g38835.t1	K18208	RNLS; renalase [EC:1.6.3.5]	99980 Enzymes with EC numbers	Unclassified: metabolism	Not Included in Pathway or Brite
g38836.t1	K03541	psbR; photosystem II 10kDa protein	00195 Photosynthesis	Energy metabolism	Metabolism
g38836.t1	K03541	psbR; photosystem II 10kDa protein	00194 Photosynthesis proteins	Protein families: metabolism	Brite Hierarchies
g38837.t1	K12854	SNRNP200; pre-mRNA-splicing helicase BRR2 [EC:3.6.4.13]	03040 Spliceosome	Transcription	Genetic Information Processing
g38837.t1	K12854	SNRNP200; pre-mRNA-splicing helicase BRR2 [EC:3.6.4.13]	03041 Spliceosome	Protein families: genetic information processing	Brite Hierarchies
g38839.t1	K14775	UTP30; ribosome biogenesis protein UTP30	03009 Ribosome biogenesis	Protein families: genetic information processing	Brite Hierarchies
g38851.t1	K12617	PATL1; DNA topoisomerase 2-associated protein PAT1	03018 RNA degradation	Folding, sorting and degradation	Genetic Information Processing
g38851.t1	K12617	PATL1; DNA topoisomerase 2-associated protein PAT1	03019 Messenger RNA biogenesis	Protein families: genetic information processing	Brite Hierarchies
g38852.t1	K12617	PATL1; DNA topoisomerase 2-associated protein PAT1	03018 RNA degradation	Folding, sorting and degradation	Genetic Information Processing
g38852.t1	K12617	PATL1; DNA topoisomerase 2-associated protein PAT1	03019 Messenger RNA biogenesis	Protein families: genetic information processing	Brite Hierarchies
g38856.t1	K14488	SAUR; SAUR family protein	04075 Plant hormone signal transduction	Signal transduction	Environmental Information Processing
g38857.t1	K15032	MTERFD; mTERF domain-containing protein, mitochondrial	03029 Mitochondrial biogenesis	Protein families: genetic information processing	Brite Hierarchies
g38857.t1	K15032	MTERFD; mTERF domain-containing protein, mitochondrial	03012 Translation factors	Protein families: genetic information processing	Brite Hierarchies
g38858.t1	K12158	NEDD8; ubiquitin-like protein Nedd8	04121 Ubiquitin system	Protein families: genetic information processing	Brite Hierarchies
g38859.t1	K09422	MYBP; transcription factor MYB, plant	03000 Transcription factors	Protein families: genetic information processing	Brite Hierarchies
g38860.t1	K00799	GST; glutathione S-transferase [EC:2.5.1.18]	02000 Transporters	Protein families: signaling and cellular processes	Brite Hierarchies
g38860.t1	K00799	GST; glutathione S-transferase [EC:2.5.1.18]	00480 Glutathione metabolism	Metabolism of other amino acids	Metabolism
g38861.t1	K00799	GST; glutathione S-transferase [EC:2.5.1.18]	02000 Transporters	Protein families: signaling and cellular processes	Brite Hierarchies
g38861.t1	K00799	GST; glutathione S-transferase [EC:2.5.1.18]	00480 Glutathione metabolism	Metabolism of other amino acids	Metabolism
g38863.t1	K00799	GST; glutathione S-transferase [EC:2.5.1.18]	02000 Transporters	Protein families: signaling and cellular processes	Brite Hierarchies
g38863.t1	K00799	GST; glutathione S-transferase [EC:2.5.1.18]	00480 Glutathione metabolism	Metabolism of other amino acids	Metabolism
g38864.t1	K00799	GST; glutathione S-transferase [EC:2.5.1.18]	02000 Transporters	Protein families: signaling and cellular processes	Brite Hierarchies
g38864.t1	K00799	GST; glutathione S-transferase [EC:2.5.1.18]	00480 Glutathione metabolism	Metabolism of other amino acids	Metabolism
g38868.t1	K03242	EIF2S3; translation initiation factor 2 subunit 3	03013 RNA transport	Translation	Genetic Information Processing
g38868.t1	K03242	EIF2S3; translation initiation factor 2 subunit 3	03012 Translation factors	Protein families: genetic information processing	Brite Hierarchies
g38870.t1	K14325	RNPS1; RNA-binding protein with serine-rich domain 1	03019 Messenger RNA biogenesis	Protein families: genetic information processing	Brite Hierarchies
g38870.t1	K14325	RNPS1; RNA-binding protein with serine-rich domain 1	03015 mRNA surveillance pathway	Translation	Genetic Information Processing
g38870.t1	K14325	RNPS1; RNA-binding protein with serine-rich domain 1	03013 RNA transport	Translation	Genetic Information Processing
g38876.t1	K19042	BOI; E3 ubiquitin-protein ligase BOI and related proteins [EC:2.3.2.27]	04121 Ubiquitin system	Protein families: genetic information processing	Brite Hierarchies
g38877.t1	K13728	MAD2L2; mitotic spindle assembly checkpoint protein MAD2B	03036 Chromosome and associated proteins	Protein families: genetic information processing	Brite Hierarchies
g38878.t1	K03842	ALG1; beta-1,4-mannosyltransferase [EC:2.4.1.142]	00510 N-Glycan biosynthesis	Glycan biosynthesis and metabolism	Metabolism
g38878.t1	K03842	ALG1; beta-1,4-mannosyltransferase [EC:2.4.1.142]	00513 Various types of N-glycan biosynthesis	Glycan biosynthesis and metabolism	Metabolism
g38878.t1	K03842	ALG1; beta-1,4-mannosyltransferase [EC:2.4.1.142]	01003 Glycosyltransferases	Protein families: metabolism	Brite Hierarchies
g38879.t1	K03234	EEF2; elongation factor 2	03012 Translation factors	Protein families: genetic information processing	Brite Hierarchies
g38879.t1	K03234	EEF2; elongation factor 2	04147 Exosome	Protein families: signaling and cellular processes	Brite Hierarchies
g38880.t1	K03234	EEF2; elongation factor 2	03012 Translation factors	Protein families: genetic information processing	Brite Hierarchies
g38880.t1	K03234	EEF2; elongation factor 2	04147 Exosome	Protein families: signaling and cellular processes	Brite Hierarchies
g38898.t1	K02519	infB; translation initiation factor IF-2	03029 Mitochondrial biogenesis	Protein families: genetic information processing	Brite Hierarchies
g38898.t1	K02519	infB; translation initiation factor IF-2	03012 Translation factors	Protein families: genetic information processing	Brite Hierarchies
g38899.t1	K10406	KIFC2_3; kinesin family member C2/C3	04812 Cytoskeleton proteins	Protein families: signaling and cellular processes	Brite Hierarchies
g38905.t1	K00134	GAPDH; glyceraldehyde 3-phosphate dehydrogenase [EC:1.2.1.12]	00010 Glycolysis / Gluconeogenesis	Carbohydrate metabolism	Metabolism
g38905.t1	K00134	GAPDH; glyceraldehyde 3-phosphate dehydrogenase [EC:1.2.1.12]	04131 Membrane trafficking	Protein families: genetic information processing	Brite Hierarchies
g38905.t1	K00134	GAPDH; glyceraldehyde 3-phosphate dehydrogenase [EC:1.2.1.12]	04147 Exosome	Protein families: signaling and cellular processes	Brite Hierarchies
g38905.t1	K00134	GAPDH; glyceraldehyde 3-phosphate dehydrogenase [EC:1.2.1.12]	00710 Carbon fixation in photosynthetic organisms	Energy metabolism	Metabolism
g38906.t1	K23145	S8H; scopoletin 8-hydroxylase [EC:1.14.11.60]	99980 Enzymes with EC numbers	Unclassified: metabolism	Not Included in Pathway or Brite
g38915.t1	K04125	GA2ox; gibberellin 2beta-dioxygenase [EC:1.14.11.13]	00904 Diterpenoid biosynthesis	Metabolism of terpenoids and polyketides	Metabolism
g38916.t1	K04125	GA2ox; gibberellin 2beta-dioxygenase [EC:1.14.11.13]	00904 Diterpenoid biosynthesis	Metabolism of terpenoids and polyketides	Metabolism
g38920.t1	K11855	USP36_42; ubiquitin carboxyl-terminal hydrolase 36/42 [EC:3.4.19.12]	04121 Ubiquitin system	Protein families: genetic information processing	Brite Hierarchies
g38920.t1	K11855	USP36_42; ubiquitin carboxyl-terminal hydrolase 36/42 [EC:3.4.19.12]	01002 Peptidases and inhibitors	Protein families: metabolism	Brite Hierarchies
g38937.t1	K11000	CALS; callose synthase [EC:2.4.1.-]	01003 Glycosyltransferases	Protein families: metabolism	Brite Hierarchies
g38940.t1	K17725	ETHE1; sulfur dioxygenase [EC:1.13.11.18]	03029 Mitochondrial biogenesis	Protein families: genetic information processing	Brite Hierarchies
g38940.t1	K17725	ETHE1; sulfur dioxygenase [EC:1.13.11.18]	00920 Sulfur metabolism	Energy metabolism	Metabolism
g38942.t1	K17873	CYP72A; 11-oxo-beta-amyrin 30-oxidase [EC:1.14.14.115]	00199 Cytochrome P450	Protein families: metabolism	Brite Hierarchies
g38946.t1	K09647	IMP1; mitochondrial inner membrane protease subunit 1 [EC:3.4.21.-]	03029 Mitochondrial biogenesis	Protein families: genetic information processing	Brite Hierarchies
g38946.t1	K09647	IMP1; mitochondrial inner membrane protease subunit 1 [EC:3.4.21.-]	03060 Protein export	Folding, sorting and degradation	Genetic Information Processing
g38946.t1	K09647	IMP1; mitochondrial inner membrane protease subunit 1 [EC:3.4.21.-]	01002 Peptidases and inhibitors	Protein families: metabolism	Brite Hierarchies
g38949.t2	K05953	E2.5.1.43; nicotianamine synthase [EC:2.5.1.43]	99980 Enzymes with EC numbers	Unclassified: metabolism	Not Included in Pathway or Brite
g38950.t1	K11855	USP36_42; ubiquitin carboxyl-terminal hydrolase 36/42 [EC:3.4.19.12]	04121 Ubiquitin system	Protein families: genetic information processing	Brite Hierarchies
g38950.t1	K11855	USP36_42; ubiquitin carboxyl-terminal hydrolase 36/42 [EC:3.4.19.12]	01002 Peptidases and inhibitors	Protein families: metabolism	Brite Hierarchies
g38956.t1	K11517	HAO; (S)-2-hydroxy-acid oxidase [EC:1.1.3.15]	04146 Peroxisome	Transport and catabolism	Cellular Processes
g38956.t1	K11517	HAO; (S)-2-hydroxy-acid oxidase [EC:1.1.3.15]	00630 Glyoxylate and dicarboxylate metabolism	Carbohydrate metabolism	Metabolism
g38958.t1	K04077	groEL; chaperonin GroEL	04147 Exosome	Protein families: signaling and cellular processes	Brite Hierarchies
g38958.t1	K04077	groEL; chaperonin GroEL	03018 RNA degradation	Folding, sorting and degradation	Genetic Information Processing
g38958.t1	K04077	groEL; chaperonin GroEL	03029 Mitochondrial biogenesis	Protein families: genetic information processing	Brite Hierarchies
g38958.t1	K04077	groEL; chaperonin GroEL	03019 Messenger RNA biogenesis	Protein families: genetic information processing	Brite Hierarchies
g38958.t1	K04077	groEL; chaperonin GroEL	03110 Chaperones and folding catalysts	Protein families: genetic information processing	Brite Hierarchies
g38960.t1	K09840	NCED; 9-cis-epoxycarotenoid dioxygenase [EC:1.13.11.51]	00906 Carotenoid biosynthesis	Metabolism of terpenoids and polyketides	Metabolism
g38970.t1	K00927	PGK; phosphoglycerate kinase [EC:2.7.2.3]	04147 Exosome	Protein families: signaling and cellular processes	Brite Hierarchies
g38970.t1	K00927	PGK; phosphoglycerate kinase [EC:2.7.2.3]	00710 Carbon fixation in photosynthetic organisms	Energy metabolism	Metabolism
g38970.t1	K00927	PGK; phosphoglycerate kinase [EC:2.7.2.3]	00010 Glycolysis / Gluconeogenesis	Carbohydrate metabolism	Metabolism
g38971.t1	K00927	PGK; phosphoglycerate kinase [EC:2.7.2.3]	04147 Exosome	Protein families: signaling and cellular processes	Brite Hierarchies
g38971.t1	K00927	PGK; phosphoglycerate kinase [EC:2.7.2.3]	00710 Carbon fixation in photosynthetic organisms	Energy metabolism	Metabolism
g38971.t1	K00927	PGK; phosphoglycerate kinase [EC:2.7.2.3]	00010 Glycolysis / Gluconeogenesis	Carbohydrate metabolism	Metabolism
g38973.t1	K01011	TST; thiosulfate/3-mercaptopyruvate sulfurtransferase [EC:2.8.1.1 2.8.1.2]	04122 Sulfur relay system	Folding, sorting and degradation	Genetic Information Processing
g38973.t1	K01011	TST; thiosulfate/3-mercaptopyruvate sulfurtransferase [EC:2.8.1.1 2.8.1.2]	00920 Sulfur metabolism	Energy metabolism	Metabolism
g38973.t1	K01011	TST; thiosulfate/3-mercaptopyruvate sulfurtransferase [EC:2.8.1.1 2.8.1.2]	00270 Cysteine and methionine metabolism	Amino acid metabolism	Metabolism
g38981.t1	K08066	NFYC; nuclear transcription factor Y, gamma	03000 Transcription factors	Protein families: genetic information processing	Brite Hierarchies
g38984.t1	K15188	CCNT; cyclin T	03021 Transcription machinery	Protein families: genetic information processing	Brite Hierarchies
g38989.t1	K17822	DCUN1D1_2; DCN1-like protein 1/2	04121 Ubiquitin system	Protein families: genetic information processing	Brite Hierarchies
g38992.t1	K14709	SLC39A1_2_3; solute carrier family 39 (zinc transporter), member 1/2/3	02000 Transporters	Protein families: signaling and cellular processes	Brite Hierarchies
g38996.t1	K00088	IMPDH; IMP dehydrogenase [EC:1.1.1.205]	04147 Exosome	Protein families: signaling and cellular processes	Brite Hierarchies
g38996.t1	K00088	IMPDH; IMP dehydrogenase [EC:1.1.1.205]	00230 Purine metabolism	Nucleotide metabolism	Metabolism
g38997.t1	K04121	E4.2.3.19; ent-kaurene synthase [EC:4.2.3.19]	00904 Diterpenoid biosynthesis	Metabolism of terpenoids and polyketides	Metabolism
g38998.t1	K07556	ATPeAF2; ATP synthase mitochondrial F1 complex assembly factor 2	03029 Mitochondrial biogenesis	Protein families: genetic information processing	Brite Hierarchies
g38999.t1	K00235	SDHB; succinate dehydrogenase (ubiquinone) iron-sulfur subunit [EC:1.3.5.1]	00190 Oxidative phosphorylation	Energy metabolism	Metabolism
g38999.t1	K00235	SDHB; succinate dehydrogenase (ubiquinone) iron-sulfur subunit [EC:1.3.5.1]	00020 Citrate cycle (TCA cycle)	Carbohydrate metabolism	Metabolism
g39006.t1	K17761	SSADH; succinate-semialdehyde dehydrogenase, mitochondrial [EC:1.2.1.24]	00250 Alanine, aspartate and glutamate metabolism	Amino acid metabolism	Metabolism
g39006.t1	K17761	SSADH; succinate-semialdehyde dehydrogenase, mitochondrial [EC:1.2.1.24]	00650 Butanoate metabolism	Carbohydrate metabolism	Metabolism
g39013.t1	K09422	MYBP; transcription factor MYB, plant	03000 Transcription factors	Protein families: genetic information processing	Brite Hierarchies
g39029.t1	K16280	RGLG; E3 ubiquitin-protein ligase RGLG [EC:2.3.2.27]	04121 Ubiquitin system	Protein families: genetic information processing	Brite Hierarchies
g39029.t2	K16280	RGLG; E3 ubiquitin-protein ligase RGLG [EC:2.3.2.27]	04121 Ubiquitin system	Protein families: genetic information processing	Brite Hierarchies
g39032.t1	K00430	E1.11.1.7; peroxidase [EC:1.11.1.7]	00940 Phenylpropanoid biosynthesis	Biosynthesis of other secondary metabolites	Metabolism
g39033.t1	K01246	tag; DNA-3-methyladenine glycosylase I [EC:3.2.2.20]	03400 DNA repair and recombination proteins	Protein families: genetic information processing	Brite Hierarchies
g39033.t1	K01246	tag; DNA-3-methyladenine glycosylase I [EC:3.2.2.20]	03410 Base excision repair	Replication and repair	Genetic Information Processing
g39037.t1	K09291	TPR; nucleoprotein TPR	03019 Messenger RNA biogenesis	Protein families: genetic information processing	Brite Hierarchies
g39037.t1	K09291	TPR; nucleoprotein TPR	03013 RNA transport	Translation	Genetic Information Processing
g39041.t1	K20102	YTHDF; YTH domain-containing family protein	03019 Messenger RNA biogenesis	Protein families: genetic information processing	Brite Hierarchies
g39048.t1	K12373	HEXA_B; hexosaminidase [EC:3.2.1.52]	03110 Chaperones and folding catalysts	Protein families: genetic information processing	Brite Hierarchies
g39048.t1	K12373	HEXA_B; hexosaminidase [EC:3.2.1.52]	00603 Glycosphingolipid biosynthesis - globo and isoglobo series	Glycan biosynthesis and metabolism	Metabolism
g39048.t1	K12373	HEXA_B; hexosaminidase [EC:3.2.1.52]	00604 Glycosphingolipid biosynthesis - ganglio series	Glycan biosynthesis and metabolism	Metabolism
g39048.t1	K12373	HEXA_B; hexosaminidase [EC:3.2.1.52]	00520 Amino sugar and nucleotide sugar metabolism	Carbohydrate metabolism	Metabolism
g39048.t1	K12373	HEXA_B; hexosaminidase [EC:3.2.1.52]	00531 Glycosaminoglycan degradation	Glycan biosynthesis and metabolism	Metabolism
g39048.t1	K12373	HEXA_B; hexosaminidase [EC:3.2.1.52]	00511 Other glycan degradation	Glycan biosynthesis and metabolism	Metabolism
g39048.t1	K12373	HEXA_B; hexosaminidase [EC:3.2.1.52]	00513 Various types of N-glycan biosynthesis	Glycan biosynthesis and metabolism	Metabolism
g39056.t1	K10357	MYO5; myosin V	04131 Membrane trafficking	Protein families: genetic information processing	Brite Hierarchies
g39056.t1	K10357	MYO5; myosin V	04812 Cytoskeleton proteins	Protein families: signaling and cellular processes	Brite Hierarchies
g39056.t1	K10357	MYO5; myosin V	03029 Mitochondrial biogenesis	Protein families: genetic information processing	Brite Hierarchies
g39056.t1	K10357	MYO5; myosin V	03019 Messenger RNA biogenesis	Protein families: genetic information processing	Brite Hierarchies
g39059.t1	K01937	pyrG; CTP synthase [EC:6.3.4.2]	00240 Pyrimidine metabolism	Nucleotide metabolism	Metabolism
g39064.t1	K17681	ATAD3A_B; ATPase family AAA domain-containing protein 3A/B	03029 Mitochondrial biogenesis	Protein families: genetic information processing	Brite Hierarchies
g39065.t1	K00031	IDH1; isocitrate dehydrogenase [EC:1.1.1.42]	04146 Peroxisome	Transport and catabolism	Cellular Processes
g39065.t1	K00031	IDH1; isocitrate dehydrogenase [EC:1.1.1.42]	00480 Glutathione metabolism	Metabolism of other amino acids	Metabolism
g39065.t1	K00031	IDH1; isocitrate dehydrogenase [EC:1.1.1.42]	00020 Citrate cycle (TCA cycle)	Carbohydrate metabolism	Metabolism
g39067.t1	K15139	MED22; mediator of RNA polymerase II transcription subunit 22	03021 Transcription machinery	Protein families: genetic information processing	Brite Hierarchies
g39069.t1	K01648	ACLY; ATP citrate (pro-S)-lyase [EC:2.3.3.8]	04147 Exosome	Protein families: signaling and cellular processes	Brite Hierarchies
g39069.t1	K01648	ACLY; ATP citrate (pro-S)-lyase [EC:2.3.3.8]	00020 Citrate cycle (TCA cycle)	Carbohydrate metabolism	Metabolism
g39070.t1	K02998	RP-SAe; small subunit ribosomal protein SAe	03010 Ribosome	Translation	Genetic Information Processing
g39070.t1	K02998	RP-SAe; small subunit ribosomal protein SAe	03011 Ribosome	Protein families: genetic information processing	Brite Hierarchies
g39074.t1	K05284	PIGM; GPI mannosyltransferase 1 subunit M [EC:2.4.1.-]	00563 Glycosylphosphatidylinositol (GPI)-anchor biosynthesis	Glycan biosynthesis and metabolism	Metabolism
g39074.t1	K05284	PIGM; GPI mannosyltransferase 1 subunit M [EC:2.4.1.-]	01003 Glycosyltransferases	Protein families: metabolism	Brite Hierarchies
g39075.t2	K12373	HEXA_B; hexosaminidase [EC:3.2.1.52]	03110 Chaperones and folding catalysts	Protein families: genetic information processing	Brite Hierarchies
g39075.t2	K12373	HEXA_B; hexosaminidase [EC:3.2.1.52]	00603 Glycosphingolipid biosynthesis - globo and isoglobo series	Glycan biosynthesis and metabolism	Metabolism
g39075.t2	K12373	HEXA_B; hexosaminidase [EC:3.2.1.52]	00604 Glycosphingolipid biosynthesis - ganglio series	Glycan biosynthesis and metabolism	Metabolism
g39075.t2	K12373	HEXA_B; hexosaminidase [EC:3.2.1.52]	00520 Amino sugar and nucleotide sugar metabolism	Carbohydrate metabolism	Metabolism
g39075.t2	K12373	HEXA_B; hexosaminidase [EC:3.2.1.52]	00531 Glycosaminoglycan degradation	Glycan biosynthesis and metabolism	Metabolism
g39075.t2	K12373	HEXA_B; hexosaminidase [EC:3.2.1.52]	00511 Other glycan degradation	Glycan biosynthesis and metabolism	Metabolism
g39075.t2	K12373	HEXA_B; hexosaminidase [EC:3.2.1.52]	00513 Various types of N-glycan biosynthesis	Glycan biosynthesis and metabolism	Metabolism
g39084.t1	K08900	BCS1; mitochondrial chaperone BCS1	03029 Mitochondrial biogenesis	Protein families: genetic information processing	Brite Hierarchies
g39085.t1	K11982	RNF115_126; E3 ubiquitin-protein ligase RNF115/126 [EC:2.3.2.27]	04131 Membrane trafficking	Protein families: genetic information processing	Brite Hierarchies
g39085.t1	K11982	RNF115_126; E3 ubiquitin-protein ligase RNF115/126 [EC:2.3.2.27]	04121 Ubiquitin system	Protein families: genetic information processing	Brite Hierarchies
g39088.t1	K03639	moaA; GTP 3',8-cyclase [EC:4.1.99.22]	04122 Sulfur relay system	Folding, sorting and degradation	Genetic Information Processing
g39088.t1	K03639	moaA; GTP 3',8-cyclase [EC:4.1.99.22]	00790 Folate biosynthesis	Metabolism of cofactors and vitamins	Metabolism
g39093.t1	K01647	CS; citrate synthase [EC:2.3.3.1]	00630 Glyoxylate and dicarboxylate metabolism	Carbohydrate metabolism	Metabolism
g39093.t1	K01647	CS; citrate synthase [EC:2.3.3.1]	00020 Citrate cycle (TCA cycle)	Carbohydrate metabolism	Metabolism
g39101.t1	K11000	CALS; callose synthase [EC:2.4.1.-]	01003 Glycosyltransferases	Protein families: metabolism	Brite Hierarchies
g39105.t1	K20720	RTN4; reticulon-4	03036 Chromosome and associated proteins	Protein families: genetic information processing	Brite Hierarchies
g39105.t1	K20720	RTN4; reticulon-4	04131 Membrane trafficking	Protein families: genetic information processing	Brite Hierarchies
g39106.t1	K18999	CPL3_4; RNA polymerase II C-terminal domain phosphatase-like 3/4 [EC:3.1.3.16]	03021 Transcription machinery	Protein families: genetic information processing	Brite Hierarchies
g39106.t1	K18999	CPL3_4; RNA polymerase II C-terminal domain phosphatase-like 3/4 [EC:3.1.3.16]	01009 Protein phosphatases and associated proteins	Protein families: metabolism	Brite Hierarchies
g39106.t2	K18999	CPL3_4; RNA polymerase II C-terminal domain phosphatase-like 3/4 [EC:3.1.3.16]	03021 Transcription machinery	Protein families: genetic information processing	Brite Hierarchies
g39106.t2	K18999	CPL3_4; RNA polymerase II C-terminal domain phosphatase-like 3/4 [EC:3.1.3.16]	01009 Protein phosphatases and associated proteins	Protein families: metabolism	Brite Hierarchies
g39108.t1	K19828	MTG1; mitochondrial GTPase 1	03009 Ribosome biogenesis	Protein families: genetic information processing	Brite Hierarchies
g39108.t1	K19828	MTG1; mitochondrial GTPase 1	03029 Mitochondrial biogenesis	Protein families: genetic information processing	Brite Hierarchies
g39111.t1	K10666	RNF5; E3 ubiquitin-protein ligase RNF5 [EC:2.3.2.27]	04121 Ubiquitin system	Protein families: genetic information processing	Brite Hierarchies
g39111.t1	K10666	RNF5; E3 ubiquitin-protein ligase RNF5 [EC:2.3.2.27]	04141 Protein processing in endoplasmic reticulum	Folding, sorting and degradation	Genetic Information Processing
g39115.t1	K09338	HD-ZIP; homeobox-leucine zipper protein	03000 Transcription factors	Protein families: genetic information processing	Brite Hierarchies
g39121.t1	K03000	RPA12; DNA-directed RNA polymerase I subunit RPA12	03021 Transcription machinery	Protein families: genetic information processing	Brite Hierarchies
g39121.t1	K03000	RPA12; DNA-directed RNA polymerase I subunit RPA12	03020 RNA polymerase	Transcription	Genetic Information Processing
g39123.t1	K01213	E3.2.1.67; galacturan 1,4-alpha-galacturonidase [EC:3.2.1.67]	00040 Pentose and glucuronate interconversions	Carbohydrate metabolism	Metabolism
g39124.t1	K14662	NTAN1; protein N-terminal asparagine amidohydrolase [EC:3.5.1.121]	99980 Enzymes with EC numbers	Unclassified: metabolism	Not Included in Pathway or Brite
g39130.t1	K08853	AAK; AP2-associated kinase [EC:2.7.11.1]	04131 Membrane trafficking	Protein families: genetic information processing	Brite Hierarchies
g39130.t1	K08853	AAK; AP2-associated kinase [EC:2.7.11.1]	01001 Protein kinases	Protein families: metabolism	Brite Hierarchies
g39131.t1	K08853	AAK; AP2-associated kinase [EC:2.7.11.1]	04131 Membrane trafficking	Protein families: genetic information processing	Brite Hierarchies
g39131.t1	K08853	AAK; AP2-associated kinase [EC:2.7.11.1]	01001 Protein kinases	Protein families: metabolism	Brite Hierarchies
g39134.t1	K22279	VH; vicianin beta-glucosidase [EC:3.2.1.119]	99980 Enzymes with EC numbers	Unclassified: metabolism	Not Included in Pathway or Brite
g39142.t1	K02303	cobA; uroporphyrin-III C-methyltransferase [EC:2.1.1.107]	00860 Porphyrin and chlorophyll metabolism	Metabolism of cofactors and vitamins	Metabolism
g39150.t1	K06670	SCC1; cohesin complex subunit SCC1	03036 Chromosome and associated proteins	Protein families: genetic information processing	Brite Hierarchies
g39151.t1	K13126	PABPC; polyadenylate-binding protein	03041 Spliceosome	Protein families: genetic information processing	Brite Hierarchies
g39151.t1	K13126	PABPC; polyadenylate-binding protein	03018 RNA degradation	Folding, sorting and degradation	Genetic Information Processing
g39151.t1	K13126	PABPC; polyadenylate-binding protein	03019 Messenger RNA biogenesis	Protein families: genetic information processing	Brite Hierarchies
g39151.t1	K13126	PABPC; polyadenylate-binding protein	03015 mRNA surveillance pathway	Translation	Genetic Information Processing
g39151.t1	K13126	PABPC; polyadenylate-binding protein	03013 RNA transport	Translation	Genetic Information Processing
g39152.t1	K02934	RP-L6e; large subunit ribosomal protein L6e	03010 Ribosome	Translation	Genetic Information Processing
g39152.t1	K02934	RP-L6e; large subunit ribosomal protein L6e	03011 Ribosome	Protein families: genetic information processing	Brite Hierarchies
g39154.t1	K03686	dnaJ; molecular chaperone DnaJ	03110 Chaperones and folding catalysts	Protein families: genetic information processing	Brite Hierarchies
g39154.t1	K03686	dnaJ; molecular chaperone DnaJ	03029 Mitochondrial biogenesis	Protein families: genetic information processing	Brite Hierarchies
g39157.t1	K03255	TIF31; protein TIF31	03012 Translation factors	Protein families: genetic information processing	Brite Hierarchies
g39159.t1	K13096	SF4; splicing factor 4	03041 Spliceosome	Protein families: genetic information processing	Brite Hierarchies
g39159.t2	K13096	SF4; splicing factor 4	03041 Spliceosome	Protein families: genetic information processing	Brite Hierarchies
g39160.t1	K03216	trmL; tRNA (cytidine/uridine-2'-O-)-methyltransferase [EC:2.1.1.207]	03016 Transfer RNA biogenesis	Protein families: genetic information processing	Brite Hierarchies
g34515.t1	K21444	PCBP3_4; poly(rC)-binding protein 3/4	03019 Messenger RNA biogenesis	Protein families: genetic information processing	Brite Hierarchies
g34517.t1	K17065	DNM1L; dynamin 1-like protein [EC:3.6.5.5]	04990 Domain-containing proteins not elsewhere classified	Protein families: signaling and cellular processes	Brite Hierarchies
g34517.t1	K17065	DNM1L; dynamin 1-like protein [EC:3.6.5.5]	04131 Membrane trafficking	Protein families: genetic information processing	Brite Hierarchies
g34517.t1	K17065	DNM1L; dynamin 1-like protein [EC:3.6.5.5]	03029 Mitochondrial biogenesis	Protein families: genetic information processing	Brite Hierarchies
g34517.t1	K17065	DNM1L; dynamin 1-like protein [EC:3.6.5.5]	04147 Exosome	Protein families: signaling and cellular processes	Brite Hierarchies
g34518.t1	K22314	GGP; glucosinolate gamma-glutamyl hydrolase [EC:3.4.19.16]	99980 Enzymes with EC numbers	Unclassified: metabolism	Not Included in Pathway or Brite
g34523.t1	K14553	UTP18; U3 small nucleolar RNA-associated protein 18	03008 Ribosome biogenesis in eukaryotes	Translation	Genetic Information Processing
g34523.t1	K14553	UTP18; U3 small nucleolar RNA-associated protein 18	03009 Ribosome biogenesis	Protein families: genetic information processing	Brite Hierarchies
g34529.t1	K04043	dnaK; molecular chaperone DnaK	03110 Chaperones and folding catalysts	Protein families: genetic information processing	Brite Hierarchies
g34529.t1	K04043	dnaK; molecular chaperone DnaK	04147 Exosome	Protein families: signaling and cellular processes	Brite Hierarchies
g34529.t1	K04043	dnaK; molecular chaperone DnaK	03019 Messenger RNA biogenesis	Protein families: genetic information processing	Brite Hierarchies
g34529.t1	K04043	dnaK; molecular chaperone DnaK	03018 RNA degradation	Folding, sorting and degradation	Genetic Information Processing
g34529.t1	K04043	dnaK; molecular chaperone DnaK	03029 Mitochondrial biogenesis	Protein families: genetic information processing	Brite Hierarchies
g34530.t1	K02331	POL5; DNA polymerase phi [EC:2.7.7.7]	03400 DNA repair and recombination proteins	Protein families: genetic information processing	Brite Hierarchies
g34530.t1	K02331	POL5; DNA polymerase phi [EC:2.7.7.7]	03036 Chromosome and associated proteins	Protein families: genetic information processing	Brite Hierarchies
g34540.t1	K23333	RMND5; E3 ubiquitin-protein transferase RMND5 [EC:2.3.2.27]	04121 Ubiquitin system	Protein families: genetic information processing	Brite Hierarchies
g34541.t1	K07305	msrB; peptide-methionine (R)-S-oxide reductase [EC:1.8.4.12]	99980 Enzymes with EC numbers	Unclassified: metabolism	Not Included in Pathway or Brite
g34542.t1	K23677	SPNS; MFS transporter, Spinster family, sphingosine-1-phosphate transporter	02000 Transporters	Protein families: signaling and cellular processes	Brite Hierarchies
g34543.t1	K01507	ppa; inorganic pyrophosphatase [EC:3.6.1.1]	00190 Oxidative phosphorylation	Energy metabolism	Metabolism
g34549.t1	K01259	pip; proline iminopeptidase [EC:3.4.11.5]	00330 Arginine and proline metabolism	Amino acid metabolism	Metabolism
g34549.t1	K01259	pip; proline iminopeptidase [EC:3.4.11.5]	01002 Peptidases and inhibitors	Protein families: metabolism	Brite Hierarchies
g34551.t1	K00511	SQLE; squalene monooxygenase [EC:1.14.14.17]	00100 Steroid biosynthesis	Lipid metabolism	Metabolism
g34551.t1	K00511	SQLE; squalene monooxygenase [EC:1.14.14.17]	00909 Sesquiterpenoid and triterpenoid biosynthesis	Metabolism of terpenoids and polyketides	Metabolism
g34553.t1	K16302	CNNM; metal transporter CNNM	02000 Transporters	Protein families: signaling and cellular processes	Brite Hierarchies
g34554.t1	K16302	CNNM; metal transporter CNNM	02000 Transporters	Protein families: signaling and cellular processes	Brite Hierarchies
g34555.t1	K23871	CGR; putative pectin methylesterase [EC:2.1.1.-]	99980 Enzymes with EC numbers	Unclassified: metabolism	Not Included in Pathway or Brite
g34556.t1	K13449	PR1; pathogenesis-related protein 1	04016 MAPK signaling pathway - plant	Signal transduction	Environmental Information Processing
g34556.t1	K13449	PR1; pathogenesis-related protein 1	04075 Plant hormone signal transduction	Signal transduction	Environmental Information Processing
g34556.t1	K13449	PR1; pathogenesis-related protein 1	04626 Plant-pathogen interaction	Environmental adaptation	Organismal Systems
g34557.t1	K13449	PR1; pathogenesis-related protein 1	04016 MAPK signaling pathway - plant	Signal transduction	Environmental Information Processing
g34557.t1	K13449	PR1; pathogenesis-related protein 1	04075 Plant hormone signal transduction	Signal transduction	Environmental Information Processing
g34557.t1	K13449	PR1; pathogenesis-related protein 1	04626 Plant-pathogen interaction	Environmental adaptation	Organismal Systems
g34558.t1	K13449	PR1; pathogenesis-related protein 1	04016 MAPK signaling pathway - plant	Signal transduction	Environmental Information Processing
g34558.t1	K13449	PR1; pathogenesis-related protein 1	04075 Plant hormone signal transduction	Signal transduction	Environmental Information Processing
g34558.t1	K13449	PR1; pathogenesis-related protein 1	04626 Plant-pathogen interaction	Environmental adaptation	Organismal Systems
g34559.t1	K13449	PR1; pathogenesis-related protein 1	04016 MAPK signaling pathway - plant	Signal transduction	Environmental Information Processing
g34559.t1	K13449	PR1; pathogenesis-related protein 1	04075 Plant hormone signal transduction	Signal transduction	Environmental Information Processing
g34559.t1	K13449	PR1; pathogenesis-related protein 1	04626 Plant-pathogen interaction	Environmental adaptation	Organismal Systems
g34560.t1	K13449	PR1; pathogenesis-related protein 1	04016 MAPK signaling pathway - plant	Signal transduction	Environmental Information Processing
g34560.t1	K13449	PR1; pathogenesis-related protein 1	04075 Plant hormone signal transduction	Signal transduction	Environmental Information Processing
g34560.t1	K13449	PR1; pathogenesis-related protein 1	04626 Plant-pathogen interaction	Environmental adaptation	Organismal Systems
g34566.t1	K03671	trxA; thioredoxin 1	03110 Chaperones and folding catalysts	Protein families: genetic information processing	Brite Hierarchies
g34571.t1	K24668	NES; neryl diphosphate diphosphatase [EC:3.7.1.27]	99980 Enzymes with EC numbers	Unclassified: metabolism	Not Included in Pathway or Brite
g34575.t1	K02867	RP-L11; large subunit ribosomal protein L11	03011 Ribosome	Protein families: genetic information processing	Brite Hierarchies
g34575.t1	K02867	RP-L11; large subunit ribosomal protein L11	03010 Ribosome	Translation	Genetic Information Processing
g34577.t1	K03809	wrbA; NAD(P)H dehydrogenase (quinone) [EC:1.6.5.2]	00130 Ubiquinone and other terpenoid-quinone biosynthesis	Metabolism of cofactors and vitamins	Metabolism
g34588.t1	K24345	KIC; calcium-binding protein KIC and related proteins	04812 Cytoskeleton proteins	Protein families: signaling and cellular processes	Brite Hierarchies
g34589.t1	K09602	OTUB1; ubiquitin thioesterase protein OTUB1 [EC:3.4.19.12]	04121 Ubiquitin system	Protein families: genetic information processing	Brite Hierarchies
g34589.t1	K09602	OTUB1; ubiquitin thioesterase protein OTUB1 [EC:3.4.19.12]	01002 Peptidases and inhibitors	Protein families: metabolism	Brite Hierarchies
g34591.t1	K13125	NOSIP; nitric oxide synthase-interacting protein	03041 Spliceosome	Protein families: genetic information processing	Brite Hierarchies
g34593.t1	K18812	CYCD6; cyclin D6, plant	99995 Signaling proteins	Unclassified: signaling and cellular processes	Not Included in Pathway or Brite
g34595.t1	K15014	SLC29A1_2_3; solute carrier family 29 (equilibrative nucleoside transporter), member 1/2/3	02000 Transporters	Protein families: signaling and cellular processes	Brite Hierarchies
g34596.t1	K15601	KDM3; [histone H3]-dimethyl-L-lysine9 demethylase [EC:1.14.11.65]	03036 Chromosome and associated proteins	Protein families: genetic information processing	Brite Hierarchies
g34597.t1	K08869	ADCK; aarF domain-containing kinase	01001 Protein kinases	Protein families: metabolism	Brite Hierarchies
g34598.t1	K09422	MYBP; transcription factor MYB, plant	03000 Transcription factors	Protein families: genetic information processing	Brite Hierarchies
g34599.t1	K01082	cysQ; 3'(2'), 5'-bisphosphate nucleotidase [EC:3.1.3.7]	03016 Transfer RNA biogenesis	Protein families: genetic information processing	Brite Hierarchies
g34599.t1	K01082	cysQ; 3'(2'), 5'-bisphosphate nucleotidase [EC:3.1.3.7]	00920 Sulfur metabolism	Energy metabolism	Metabolism
g34603.t1	K17871	ndh1; NADH:ubiquinone reductase (non-electrogenic) [EC:1.6.5.9]	99980 Enzymes with EC numbers	Unclassified: metabolism	Not Included in Pathway or Brite
g34613.t1	K12867	SYF1; pre-mRNA-splicing factor SYF1	03040 Spliceosome	Transcription	Genetic Information Processing
g34613.t1	K12867	SYF1; pre-mRNA-splicing factor SYF1	03041 Spliceosome	Protein families: genetic information processing	Brite Hierarchies
g34613.t1	K12867	SYF1; pre-mRNA-splicing factor SYF1	03019 Messenger RNA biogenesis	Protein families: genetic information processing	Brite Hierarchies
g34617.t1	K02898	RP-L26e; large subunit ribosomal protein L26e	03011 Ribosome	Protein families: genetic information processing	Brite Hierarchies
g34617.t1	K02898	RP-L26e; large subunit ribosomal protein L26e	03010 Ribosome	Translation	Genetic Information Processing
g34621.t1	K01082	cysQ; 3'(2'), 5'-bisphosphate nucleotidase [EC:3.1.3.7]	03016 Transfer RNA biogenesis	Protein families: genetic information processing	Brite Hierarchies
g34621.t1	K01082	cysQ; 3'(2'), 5'-bisphosphate nucleotidase [EC:3.1.3.7]	00920 Sulfur metabolism	Energy metabolism	Metabolism
g34623.t1	K19995	SCAMP; secretory carrier-associated membrane protein	04131 Membrane trafficking	Protein families: genetic information processing	Brite Hierarchies
g34627.t1	K18643	KATNB1; katanin p80 WD40 repeat-containing subunit B1	04812 Cytoskeleton proteins	Protein families: signaling and cellular processes	Brite Hierarchies
g34627.t2	K18643	KATNB1; katanin p80 WD40 repeat-containing subunit B1	04812 Cytoskeleton proteins	Protein families: signaling and cellular processes	Brite Hierarchies
g34635.t1	K23338	GID8; glucose-induced degradation protein 8	04121 Ubiquitin system	Protein families: genetic information processing	Brite Hierarchies
g34637.t1	K16297	SCPL-II; serine carboxypeptidase-like clade II [EC:3.4.16.-]	01002 Peptidases and inhibitors	Protein families: metabolism	Brite Hierarchies
g34638.t1	K07517	ECI1_2; Delta3-Delta2-enoyl-CoA isomerase [EC:5.3.3.8]	00071 Fatty acid degradation	Lipid metabolism	Metabolism
g34647.t1	K00422	E1.10.3.1; polyphenol oxidase [EC:1.10.3.1]	00350 Tyrosine metabolism	Amino acid metabolism	Metabolism
g34647.t1	K00422	E1.10.3.1; polyphenol oxidase [EC:1.10.3.1]	00950 Isoquinoline alkaloid biosynthesis	Biosynthesis of other secondary metabolites	Metabolism
g34649.t1	K00422	E1.10.3.1; polyphenol oxidase [EC:1.10.3.1]	00350 Tyrosine metabolism	Amino acid metabolism	Metabolism
g34649.t1	K00422	E1.10.3.1; polyphenol oxidase [EC:1.10.3.1]	00950 Isoquinoline alkaloid biosynthesis	Biosynthesis of other secondary metabolites	Metabolism
g34650.t1	K00422	E1.10.3.1; polyphenol oxidase [EC:1.10.3.1]	00350 Tyrosine metabolism	Amino acid metabolism	Metabolism
g34650.t1	K00422	E1.10.3.1; polyphenol oxidase [EC:1.10.3.1]	00950 Isoquinoline alkaloid biosynthesis	Biosynthesis of other secondary metabolites	Metabolism
g34653.t1	K12829	SF3B2; splicing factor 3B subunit 2	03040 Spliceosome	Transcription	Genetic Information Processing
g34653.t1	K12829	SF3B2; splicing factor 3B subunit 2	03041 Spliceosome	Protein families: genetic information processing	Brite Hierarchies
g34655.t1	K01988	A4GALT; lactosylceramide 4-alpha-galactosyltransferase [EC:2.4.1.228]	00601 Glycosphingolipid biosynthesis - lacto and neolacto series	Glycan biosynthesis and metabolism	Metabolism
g34655.t1	K01988	A4GALT; lactosylceramide 4-alpha-galactosyltransferase [EC:2.4.1.228]	00603 Glycosphingolipid biosynthesis - globo and isoglobo series	Glycan biosynthesis and metabolism	Metabolism
g34655.t1	K01988	A4GALT; lactosylceramide 4-alpha-galactosyltransferase [EC:2.4.1.228]	01003 Glycosyltransferases	Protein families: metabolism	Brite Hierarchies
g34656.t1	K03941	NDUFS8; NADH dehydrogenase (ubiquinone) Fe-S protein 8 [EC:7.1.1.2]	00190 Oxidative phosphorylation	Energy metabolism	Metabolism
g34661.t1	K01652	E2.2.1.6L; acetolactate synthase I/II/III large subunit [EC:2.2.1.6]	00290 Valine, leucine and isoleucine biosynthesis	Amino acid metabolism	Metabolism
g34661.t1	K01652	E2.2.1.6L; acetolactate synthase I/II/III large subunit [EC:2.2.1.6]	00650 Butanoate metabolism	Carbohydrate metabolism	Metabolism
g34661.t1	K01652	E2.2.1.6L; acetolactate synthase I/II/III large subunit [EC:2.2.1.6]	00770 Pantothenate and CoA biosynthesis	Metabolism of cofactors and vitamins	Metabolism
g34661.t1	K01652	E2.2.1.6L; acetolactate synthase I/II/III large subunit [EC:2.2.1.6]	00660 C5-Branched dibasic acid metabolism	Carbohydrate metabolism	Metabolism
g34665.t1	K04712	DEGS; sphingolipid 4-desaturase/C4-monooxygenase [EC:1.14.19.17 1.14.18.5]	00600 Sphingolipid metabolism	Lipid metabolism	Metabolism
g34665.t1	K04712	DEGS; sphingolipid 4-desaturase/C4-monooxygenase [EC:1.14.19.17 1.14.18.5]	01004 Lipid biosynthesis proteins	Protein families: metabolism	Brite Hierarchies
g34667.t1	K01466	allB; allantoinase [EC:3.5.2.5]	00230 Purine metabolism	Nucleotide metabolism	Metabolism
g34668.t1	K01466	allB; allantoinase [EC:3.5.2.5]	00230 Purine metabolism	Nucleotide metabolism	Metabolism
g34674.t1	K14864	FTSJ1; tRNA (cytidine32/guanosine34-2'-O)-methyltransferase [EC:2.1.1.205]	03016 Transfer RNA biogenesis	Protein families: genetic information processing	Brite Hierarchies
g34679.t1	K10666	RNF5; E3 ubiquitin-protein ligase RNF5 [EC:2.3.2.27]	04121 Ubiquitin system	Protein families: genetic information processing	Brite Hierarchies
g34679.t1	K10666	RNF5; E3 ubiquitin-protein ligase RNF5 [EC:2.3.2.27]	04141 Protein processing in endoplasmic reticulum	Folding, sorting and degradation	Genetic Information Processing
g34681.t1	K11000	CALS; callose synthase [EC:2.4.1.-]	01003 Glycosyltransferases	Protein families: metabolism	Brite Hierarchies
g34683.t1	K10581	UBE2O; ubiquitin-conjugating enzyme E2 O [EC:2.3.2.24]	04120 Ubiquitin mediated proteolysis	Folding, sorting and degradation	Genetic Information Processing
g34683.t1	K10581	UBE2O; ubiquitin-conjugating enzyme E2 O [EC:2.3.2.24]	04121 Ubiquitin system	Protein families: genetic information processing	Brite Hierarchies
g34692.t1	K15397	KCS; 3-ketoacyl-CoA synthase [EC:2.3.1.199]	04626 Plant-pathogen interaction	Environmental adaptation	Organismal Systems
g34692.t1	K15397	KCS; 3-ketoacyl-CoA synthase [EC:2.3.1.199]	00062 Fatty acid elongation	Lipid metabolism	Metabolism
g34696.t1	K03251	EIF3D; translation initiation factor 3 subunit D	03013 RNA transport	Translation	Genetic Information Processing
g34696.t1	K03251	EIF3D; translation initiation factor 3 subunit D	03012 Translation factors	Protein families: genetic information processing	Brite Hierarchies
g34699.t1	K02991	RP-S6e; small subunit ribosomal protein S6e	03011 Ribosome	Protein families: genetic information processing	Brite Hierarchies
g34699.t1	K02991	RP-S6e; small subunit ribosomal protein S6e	03010 Ribosome	Translation	Genetic Information Processing
g34704.t1	K23012	TYSND1; peroxisomal leader peptide-processing protease [EC:3.4.21.-]	01002 Peptidases and inhibitors	Protein families: metabolism	Brite Hierarchies
g34711.t1	K09286	EREBP; EREBP-like factor	03000 Transcription factors	Protein families: genetic information processing	Brite Hierarchies
g34718.t1	K00688	PYG; glycogen phosphorylase [EC:2.4.1.1]	00500 Starch and sucrose metabolism	Carbohydrate metabolism	Metabolism
g34719.t1	K03024	RPC7; DNA-directed RNA polymerase III subunit RPC7	03020 RNA polymerase	Transcription	Genetic Information Processing
g34719.t1	K03024	RPC7; DNA-directed RNA polymerase III subunit RPC7	03021 Transcription machinery	Protein families: genetic information processing	Brite Hierarchies
g34720.t1	K09510	DNAJB4; DnaJ homolog subfamily B member 4	03110 Chaperones and folding catalysts	Protein families: genetic information processing	Brite Hierarchies
g34724.t1	K07442	TRM61; tRNA (adenine57-N1/adenine58-N1)-methyltransferase catalytic subunit [EC:2.1.1.219 2.1.1.220]	03016 Transfer RNA biogenesis	Protein families: genetic information processing	Brite Hierarchies
g34728.t1	K03676	grxC; glutaredoxin 3	03110 Chaperones and folding catalysts	Protein families: genetic information processing	Brite Hierarchies
g34729.t1	K14486	K14486; auxin response factor	04075 Plant hormone signal transduction	Signal transduction	Environmental Information Processing
g34731.t1	K01724	PCBD; 4a-hydroxytetrahydrobiopterin dehydratase [EC:4.2.1.96]	00790 Folate biosynthesis	Metabolism of cofactors and vitamins	Metabolism
g34731.t1	K01724	PCBD; 4a-hydroxytetrahydrobiopterin dehydratase [EC:4.2.1.96]	04147 Exosome	Protein families: signaling and cellular processes	Brite Hierarchies
g34733.t1	K23166	OPA3; optic atrophy 3 protein	03029 Mitochondrial biogenesis	Protein families: genetic information processing	Brite Hierarchies
g34745.t1	K13433	PTI5; pathogenesis-related genes transcriptional activator PTI5	03000 Transcription factors	Protein families: genetic information processing	Brite Hierarchies
g34745.t1	K13433	PTI5; pathogenesis-related genes transcriptional activator PTI5	04626 Plant-pathogen interaction	Environmental adaptation	Organismal Systems
g34749.t1	K07560	dtd; D-aminoacyl-tRNA deacylase [EC:3.1.1.96]	03016 Transfer RNA biogenesis	Protein families: genetic information processing	Brite Hierarchies
g34752.t1	K13117	DHX35; ATP-dependent RNA helicase DDX35 [EC:3.6.4.13]	03041 Spliceosome	Protein families: genetic information processing	Brite Hierarchies
g34754.t1	K19038	ATL41; E3 ubiquitin-protein ligase ATL41 [EC:2.3.2.27]	04121 Ubiquitin system	Protein families: genetic information processing	Brite Hierarchies
g34756.t1	K17879	NUDT7; peroxisomal coenzyme A diphosphatase NUDT7 [EC:3.6.1.-]	04146 Peroxisome	Transport and catabolism	Cellular Processes
g34757.t1	K17879	NUDT7; peroxisomal coenzyme A diphosphatase NUDT7 [EC:3.6.1.-]	04146 Peroxisome	Transport and catabolism	Cellular Processes
g34757.t2	K17879	NUDT7; peroxisomal coenzyme A diphosphatase NUDT7 [EC:3.6.1.-]	04146 Peroxisome	Transport and catabolism	Cellular Processes
g34760.t1	K23978	IAH1; isoamyl acetate esterase [EC:3.1.1.112]	99980 Enzymes with EC numbers	Unclassified: metabolism	Not Included in Pathway or Brite
g34761.t1	K13176	THOC7; THO complex subunit 7	03041 Spliceosome	Protein families: genetic information processing	Brite Hierarchies
g34761.t1	K13176	THOC7; THO complex subunit 7	03013 RNA transport	Translation	Genetic Information Processing
g34761.t1	K13176	THOC7; THO complex subunit 7	03019 Messenger RNA biogenesis	Protein families: genetic information processing	Brite Hierarchies
g34773.t1	K01568	PDC; pyruvate decarboxylase [EC:4.1.1.1]	00010 Glycolysis / Gluconeogenesis	Carbohydrate metabolism	Metabolism
g34784.t1	K02914	RP-L34; large subunit ribosomal protein L34	03010 Ribosome	Translation	Genetic Information Processing
g34784.t1	K02914	RP-L34; large subunit ribosomal protein L34	03011 Ribosome	Protein families: genetic information processing	Brite Hierarchies
g34787.t1	K02914	RP-L34; large subunit ribosomal protein L34	03010 Ribosome	Translation	Genetic Information Processing
g34787.t1	K02914	RP-L34; large subunit ribosomal protein L34	03011 Ribosome	Protein families: genetic information processing	Brite Hierarchies
g34798.t1	K13341	PEX7; peroxin-7	04146 Peroxisome	Transport and catabolism	Cellular Processes
g34799.t1	K14496	PYL; abscisic acid receptor PYR/PYL family	04075 Plant hormone signal transduction	Signal transduction	Environmental Information Processing
g34799.t1	K14496	PYL; abscisic acid receptor PYR/PYL family	04016 MAPK signaling pathway - plant	Signal transduction	Environmental Information Processing
g34800.t1	K12828	SF3B1; splicing factor 3B subunit 1	03041 Spliceosome	Protein families: genetic information processing	Brite Hierarchies
g34800.t1	K12828	SF3B1; splicing factor 3B subunit 1	03040 Spliceosome	Transcription	Genetic Information Processing
g34800.t1	K12828	SF3B1; splicing factor 3B subunit 1	03036 Chromosome and associated proteins	Protein families: genetic information processing	Brite Hierarchies
g34805.t1	K23953	PCO; plant cysteine oxidase [EC:1.13.11.-]	99980 Enzymes with EC numbers	Unclassified: metabolism	Not Included in Pathway or Brite
g34812.t1	K14502	BIN2; protein brassinosteroid insensitive 2 [EC:2.7.11.1]	01001 Protein kinases	Protein families: metabolism	Brite Hierarchies
g34812.t1	K14502	BIN2; protein brassinosteroid insensitive 2 [EC:2.7.11.1]	04075 Plant hormone signal transduction	Signal transduction	Environmental Information Processing
g34820.t1	K08266	MLST8; target of rapamycin complex subunit LST8	04131 Membrane trafficking	Protein families: genetic information processing	Brite Hierarchies
g34820.t1	K08266	MLST8; target of rapamycin complex subunit LST8	04136 Autophagy - other	Transport and catabolism	Cellular Processes
g34834.t1	K09419	HSFF; heat shock transcription factor, other eukaryote	03000 Transcription factors	Protein families: genetic information processing	Brite Hierarchies
g34837.t1	K20523	SH3YL1; SH3 domain-containing YSC84-like protein 1	04131 Membrane trafficking	Protein families: genetic information processing	Brite Hierarchies
g34839.t1	K15731	CTDSP; carboxy-terminal domain RNA polymerase II polypeptide A small phosphatase [EC:3.1.3.16]	01009 Protein phosphatases and associated proteins	Protein families: metabolism	Brite Hierarchies
g34839.t1	K15731	CTDSP; carboxy-terminal domain RNA polymerase II polypeptide A small phosphatase [EC:3.1.3.16]	03021 Transcription machinery	Protein families: genetic information processing	Brite Hierarchies
g34840.t1	K06215	pdxS; pyridoxal 5'-phosphate synthase pdxS subunit [EC:4.3.3.6]	00750 Vitamin B6 metabolism	Metabolism of cofactors and vitamins	Metabolism
g34841.t1	K09874	NIP; aquaporin NIP	02000 Transporters	Protein families: signaling and cellular processes	Brite Hierarchies
g34842.t1	K19365	BSCL2; seipin	99983 Lipid metabolism	Unclassified: metabolism	Not Included in Pathway or Brite
g34847.t1	K03030	PSMD14; 26S proteasome regulatory subunit N11	04121 Ubiquitin system	Protein families: genetic information processing	Brite Hierarchies
g34847.t1	K03030	PSMD14; 26S proteasome regulatory subunit N11	01002 Peptidases and inhibitors	Protein families: metabolism	Brite Hierarchies
g34847.t1	K03030	PSMD14; 26S proteasome regulatory subunit N11	03050 Proteasome	Folding, sorting and degradation	Genetic Information Processing
g34847.t1	K03030	PSMD14; 26S proteasome regulatory subunit N11	03051 Proteasome	Protein families: genetic information processing	Brite Hierarchies
g34851.t1	K03283	HSPA1s; heat shock 70kDa protein 1/2/6/8	04131 Membrane trafficking	Protein families: genetic information processing	Brite Hierarchies
g34851.t1	K03283	HSPA1s; heat shock 70kDa protein 1/2/6/8	04147 Exosome	Protein families: signaling and cellular processes	Brite Hierarchies
g34851.t1	K03283	HSPA1s; heat shock 70kDa protein 1/2/6/8	01009 Protein phosphatases and associated proteins	Protein families: metabolism	Brite Hierarchies
g34851.t1	K03283	HSPA1s; heat shock 70kDa protein 1/2/6/8	03040 Spliceosome	Transcription	Genetic Information Processing
g34851.t1	K03283	HSPA1s; heat shock 70kDa protein 1/2/6/8	03029 Mitochondrial biogenesis	Protein families: genetic information processing	Brite Hierarchies
g34851.t1	K03283	HSPA1s; heat shock 70kDa protein 1/2/6/8	04144 Endocytosis	Transport and catabolism	Cellular Processes
g34851.t1	K03283	HSPA1s; heat shock 70kDa protein 1/2/6/8	03051 Proteasome	Protein families: genetic information processing	Brite Hierarchies
g34851.t1	K03283	HSPA1s; heat shock 70kDa protein 1/2/6/8	04141 Protein processing in endoplasmic reticulum	Folding, sorting and degradation	Genetic Information Processing
g34851.t1	K03283	HSPA1s; heat shock 70kDa protein 1/2/6/8	03041 Spliceosome	Protein families: genetic information processing	Brite Hierarchies
g34851.t1	K03283	HSPA1s; heat shock 70kDa protein 1/2/6/8	03009 Ribosome biogenesis	Protein families: genetic information processing	Brite Hierarchies
g34851.t1	K03283	HSPA1s; heat shock 70kDa protein 1/2/6/8	03110 Chaperones and folding catalysts	Protein families: genetic information processing	Brite Hierarchies
g34852.t1	K03283	HSPA1s; heat shock 70kDa protein 1/2/6/8	04131 Membrane trafficking	Protein families: genetic information processing	Brite Hierarchies
g34852.t1	K03283	HSPA1s; heat shock 70kDa protein 1/2/6/8	04147 Exosome	Protein families: signaling and cellular processes	Brite Hierarchies
g34852.t1	K03283	HSPA1s; heat shock 70kDa protein 1/2/6/8	01009 Protein phosphatases and associated proteins	Protein families: metabolism	Brite Hierarchies
g34852.t1	K03283	HSPA1s; heat shock 70kDa protein 1/2/6/8	03040 Spliceosome	Transcription	Genetic Information Processing
g34852.t1	K03283	HSPA1s; heat shock 70kDa protein 1/2/6/8	03029 Mitochondrial biogenesis	Protein families: genetic information processing	Brite Hierarchies
g34852.t1	K03283	HSPA1s; heat shock 70kDa protein 1/2/6/8	04144 Endocytosis	Transport and catabolism	Cellular Processes
g34852.t1	K03283	HSPA1s; heat shock 70kDa protein 1/2/6/8	03051 Proteasome	Protein families: genetic information processing	Brite Hierarchies
g34852.t1	K03283	HSPA1s; heat shock 70kDa protein 1/2/6/8	04141 Protein processing in endoplasmic reticulum	Folding, sorting and degradation	Genetic Information Processing
g34852.t1	K03283	HSPA1s; heat shock 70kDa protein 1/2/6/8	03041 Spliceosome	Protein families: genetic information processing	Brite Hierarchies
g34852.t1	K03283	HSPA1s; heat shock 70kDa protein 1/2/6/8	03009 Ribosome biogenesis	Protein families: genetic information processing	Brite Hierarchies
g34852.t1	K03283	HSPA1s; heat shock 70kDa protein 1/2/6/8	03110 Chaperones and folding catalysts	Protein families: genetic information processing	Brite Hierarchies
g34857.t1	K09264	K09264; MADS-box transcription factor, plant	03000 Transcription factors	Protein families: genetic information processing	Brite Hierarchies
g34875.t1	K03259	EIF4E; translation initiation factor 4E	03019 Messenger RNA biogenesis	Protein families: genetic information processing	Brite Hierarchies
g34875.t1	K03259	EIF4E; translation initiation factor 4E	03012 Translation factors	Protein families: genetic information processing	Brite Hierarchies
g34875.t1	K03259	EIF4E; translation initiation factor 4E	03013 RNA transport	Translation	Genetic Information Processing
g34876.t1	K00600	glyA; glycine hydroxymethyltransferase [EC:2.1.2.1]	00460 Cyanoamino acid metabolism	Metabolism of other amino acids	Metabolism
g34876.t1	K00600	glyA; glycine hydroxymethyltransferase [EC:2.1.2.1]	00260 Glycine, serine and threonine metabolism	Amino acid metabolism	Metabolism
g34876.t1	K00600	glyA; glycine hydroxymethyltransferase [EC:2.1.2.1]	00630 Glyoxylate and dicarboxylate metabolism	Carbohydrate metabolism	Metabolism
g34876.t1	K00600	glyA; glycine hydroxymethyltransferase [EC:2.1.2.1]	00670 One carbon pool by folate	Metabolism of cofactors and vitamins	Metabolism
g34879.t1	K05658	ABCB1; ATP-binding cassette, subfamily B (MDR/TAP), member 1 [EC:7.6.2.2]	02010 ABC transporters	Membrane transport	Environmental Information Processing
g34879.t1	K05658	ABCB1; ATP-binding cassette, subfamily B (MDR/TAP), member 1 [EC:7.6.2.2]	04147 Exosome	Protein families: signaling and cellular processes	Brite Hierarchies
g34879.t1	K05658	ABCB1; ATP-binding cassette, subfamily B (MDR/TAP), member 1 [EC:7.6.2.2]	02000 Transporters	Protein families: signaling and cellular processes	Brite Hierarchies
g34879.t1	K05658	ABCB1; ATP-binding cassette, subfamily B (MDR/TAP), member 1 [EC:7.6.2.2]	04090 CD molecules	Protein families: signaling and cellular processes	Brite Hierarchies
g34880.t1	K05658	ABCB1; ATP-binding cassette, subfamily B (MDR/TAP), member 1 [EC:7.6.2.2]	02010 ABC transporters	Membrane transport	Environmental Information Processing
g34880.t1	K05658	ABCB1; ATP-binding cassette, subfamily B (MDR/TAP), member 1 [EC:7.6.2.2]	04147 Exosome	Protein families: signaling and cellular processes	Brite Hierarchies
g34880.t1	K05658	ABCB1; ATP-binding cassette, subfamily B (MDR/TAP), member 1 [EC:7.6.2.2]	02000 Transporters	Protein families: signaling and cellular processes	Brite Hierarchies
g34880.t1	K05658	ABCB1; ATP-binding cassette, subfamily B (MDR/TAP), member 1 [EC:7.6.2.2]	04090 CD molecules	Protein families: signaling and cellular processes	Brite Hierarchies
g34885.t1	K16296	SCPL-I; serine carboxypeptidase-like clade I [EC:3.4.16.-]	01002 Peptidases and inhibitors	Protein families: metabolism	Brite Hierarchies
g34890.t1	K02923	RP-L38e; large subunit ribosomal protein L38e	03010 Ribosome	Translation	Genetic Information Processing
g34890.t1	K02923	RP-L38e; large subunit ribosomal protein L38e	03011 Ribosome	Protein families: genetic information processing	Brite Hierarchies
g34899.t1	K21989	TMEM63; calcium permeable stress-gated cation channel	02000 Transporters	Protein families: signaling and cellular processes	Brite Hierarchies
g34901.t1	K14315	NDC1; nucleoporin NDC1	03019 Messenger RNA biogenesis	Protein families: genetic information processing	Brite Hierarchies
g34901.t1	K14315	NDC1; nucleoporin NDC1	03013 RNA transport	Translation	Genetic Information Processing
g34905.t1	K23741	MAN1B; endoplasmic reticulum Man9GlcNAc2 1,2-alpha-mannosidase [EC:3.2.1.209]	00513 Various types of N-glycan biosynthesis	Glycan biosynthesis and metabolism	Metabolism
g34905.t1	K23741	MAN1B; endoplasmic reticulum Man9GlcNAc2 1,2-alpha-mannosidase [EC:3.2.1.209]	04131 Membrane trafficking	Protein families: genetic information processing	Brite Hierarchies
g34905.t1	K23741	MAN1B; endoplasmic reticulum Man9GlcNAc2 1,2-alpha-mannosidase [EC:3.2.1.209]	04141 Protein processing in endoplasmic reticulum	Folding, sorting and degradation	Genetic Information Processing
g34905.t1	K23741	MAN1B; endoplasmic reticulum Man9GlcNAc2 1,2-alpha-mannosidase [EC:3.2.1.209]	00510 N-Glycan biosynthesis	Glycan biosynthesis and metabolism	Metabolism
g34912.t1	K04125	GA2ox; gibberellin 2beta-dioxygenase [EC:1.14.11.13]	00904 Diterpenoid biosynthesis	Metabolism of terpenoids and polyketides	Metabolism
g34915.t1	K10609	CUL4; cullin 4	03420 Nucleotide excision repair	Replication and repair	Genetic Information Processing
g34915.t1	K10609	CUL4; cullin 4	04147 Exosome	Protein families: signaling and cellular processes	Brite Hierarchies
g34915.t1	K10609	CUL4; cullin 4	04121 Ubiquitin system	Protein families: genetic information processing	Brite Hierarchies
g34915.t1	K10609	CUL4; cullin 4	04120 Ubiquitin mediated proteolysis	Folding, sorting and degradation	Genetic Information Processing
g34915.t1	K10609	CUL4; cullin 4	03400 DNA repair and recombination proteins	Protein families: genetic information processing	Brite Hierarchies
g34918.t1	K00162	PDHB; pyruvate dehydrogenase E1 component beta subunit [EC:1.2.4.1]	00620 Pyruvate metabolism	Carbohydrate metabolism	Metabolism
g34918.t1	K00162	PDHB; pyruvate dehydrogenase E1 component beta subunit [EC:1.2.4.1]	00010 Glycolysis / Gluconeogenesis	Carbohydrate metabolism	Metabolism
g34918.t1	K00162	PDHB; pyruvate dehydrogenase E1 component beta subunit [EC:1.2.4.1]	00020 Citrate cycle (TCA cycle)	Carbohydrate metabolism	Metabolism
g34925.t1	K18192	ATP10; mitochondrial ATPase complex subunit ATP10	03029 Mitochondrial biogenesis	Protein families: genetic information processing	Brite Hierarchies
g34926.t1	K03861	PIGP; phosphatidylinositol N-acetylglucosaminyltransferase subunit P	00563 Glycosylphosphatidylinositol (GPI)-anchor biosynthesis	Glycan biosynthesis and metabolism	Metabolism
g34936.t1	K21867	AKT; potassium channel	02000 Transporters	Protein families: signaling and cellular processes	Brite Hierarchies
g34939.t1	K15191	LARP7; La-related protein 7	03021 Transcription machinery	Protein families: genetic information processing	Brite Hierarchies
g34940.t1	K01000	mraY; phospho-N-acetylmuramoyl-pentapeptide-transferase [EC:2.7.8.13]	01011 Peptidoglycan biosynthesis and degradation proteins	Protein families: metabolism	Brite Hierarchies
g34941.t1	K09832	CYP710A; sterol 22-desaturase [EC:1.14.19.41]	00199 Cytochrome P450	Protein families: metabolism	Brite Hierarchies
g34941.t1	K09832	CYP710A; sterol 22-desaturase [EC:1.14.19.41]	00100 Steroid biosynthesis	Lipid metabolism	Metabolism
g34943.t1	K02955	RP-S14e; small subunit ribosomal protein S14e	03010 Ribosome	Translation	Genetic Information Processing
g34943.t1	K02955	RP-S14e; small subunit ribosomal protein S14e	03011 Ribosome	Protein families: genetic information processing	Brite Hierarchies
g34944.t1	K02882	RP-L18Ae; large subunit ribosomal protein L18Ae	03010 Ribosome	Translation	Genetic Information Processing
g34944.t1	K02882	RP-L18Ae; large subunit ribosomal protein L18Ae	03011 Ribosome	Protein families: genetic information processing	Brite Hierarchies
g34950.t1	K03354	APC7; anaphase-promoting complex subunit 7	03036 Chromosome and associated proteins	Protein families: genetic information processing	Brite Hierarchies
g34950.t1	K03354	APC7; anaphase-promoting complex subunit 7	04120 Ubiquitin mediated proteolysis	Folding, sorting and degradation	Genetic Information Processing
g34950.t1	K03354	APC7; anaphase-promoting complex subunit 7	04121 Ubiquitin system	Protein families: genetic information processing	Brite Hierarchies
g34958.t1	K03676	grxC; glutaredoxin 3	03110 Chaperones and folding catalysts	Protein families: genetic information processing	Brite Hierarchies
g34959.t1	K03676	grxC; glutaredoxin 3	03110 Chaperones and folding catalysts	Protein families: genetic information processing	Brite Hierarchies
g34961.t1	K11654	SMARCA5; SWI/SNF-related matrix-associated actin-dependent regulator of chromatin subfamily A member 5 [EC:3.6.4.-]	03021 Transcription machinery	Protein families: genetic information processing	Brite Hierarchies
g34961.t1	K11654	SMARCA5; SWI/SNF-related matrix-associated actin-dependent regulator of chromatin subfamily A member 5 [EC:3.6.4.-]	03036 Chromosome and associated proteins	Protein families: genetic information processing	Brite Hierarchies
g34963.t1	K10144	RCHY1; RING finger and CHY zinc finger domain-containing protein 1 [EC:2.3.2.27]	04121 Ubiquitin system	Protein families: genetic information processing	Brite Hierarchies
g34963.t1	K10144	RCHY1; RING finger and CHY zinc finger domain-containing protein 1 [EC:2.3.2.27]	04120 Ubiquitin mediated proteolysis	Folding, sorting and degradation	Genetic Information Processing
g34967.t1	K19073	DVR; divinyl chlorophyllide a 8-vinyl-reductase [EC:1.3.1.75]	00860 Porphyrin and chlorophyll metabolism	Metabolism of cofactors and vitamins	Metabolism
g34969.t1	K08819	CDK12_13; cyclin-dependent kinase 12/13 [EC:2.7.11.22 2.7.11.23]	01001 Protein kinases	Protein families: metabolism	Brite Hierarchies
g34983.t1	K17545	ULK4; serine/threonine-protein kinase ULK4 [EC:2.7.11.1]	01001 Protein kinases	Protein families: metabolism	Brite Hierarchies
g34986.t1	K20780	MDC1; mediator of DNA damage checkpoint protein 1	03400 DNA repair and recombination proteins	Protein families: genetic information processing	Brite Hierarchies
g34990.t1	K01662	dxs; 1-deoxy-D-xylulose-5-phosphate synthase [EC:2.2.1.7]	00730 Thiamine metabolism	Metabolism of cofactors and vitamins	Metabolism
g34990.t1	K01662	dxs; 1-deoxy-D-xylulose-5-phosphate synthase [EC:2.2.1.7]	00900 Terpenoid backbone biosynthesis	Metabolism of terpenoids and polyketides	Metabolism
g34992.t1	K11801	DCAF11; DDB1- and CUL4-associated factor 11	04121 Ubiquitin system	Protein families: genetic information processing	Brite Hierarchies
g34994.t1	K14490	AHP; histidine-containing phosphotransfer peotein	04075 Plant hormone signal transduction	Signal transduction	Environmental Information Processing
g34995.t1	K00472	P4HA; prolyl 4-hydroxylase [EC:1.14.11.2]	00330 Arginine and proline metabolism	Amino acid metabolism	Metabolism
g35001.t1	K24205	TMBIM; protein lifeguard	99995 Signaling proteins	Unclassified: signaling and cellular processes	Not Included in Pathway or Brite
g35004.t1	K10268	FBXL2_20; F-box and leucine-rich repeat protein 2/20	04121 Ubiquitin system	Protein families: genetic information processing	Brite Hierarchies
g35006.t1	K01611	speD; S-adenosylmethionine decarboxylase [EC:4.1.1.50]	00270 Cysteine and methionine metabolism	Amino acid metabolism	Metabolism
g35006.t1	K01611	speD; S-adenosylmethionine decarboxylase [EC:4.1.1.50]	00330 Arginine and proline metabolism	Amino acid metabolism	Metabolism
g35008.t1	K23719	SAC3; nuclear mRNA export protein SAC3	03019 Messenger RNA biogenesis	Protein families: genetic information processing	Brite Hierarchies
g35010.t1	K07305	msrB; peptide-methionine (R)-S-oxide reductase [EC:1.8.4.12]	99980 Enzymes with EC numbers	Unclassified: metabolism	Not Included in Pathway or Brite
g19900.t1	K15208	SNAPC1; snRNA-activating protein complex subunit 1	03021 Transcription machinery	Protein families: genetic information processing	Brite Hierarchies
g19901.t1	K06617	E2.4.1.82; raffinose synthase [EC:2.4.1.82]	00052 Galactose metabolism	Carbohydrate metabolism	Metabolism
g19902.t1	K11138	RIF1; telomere-associated protein RIF1	03032 DNA replication proteins	Protein families: genetic information processing	Brite Hierarchies
g19903.t1	K12607	CNOT10; CCR4-NOT transcription complex subunit 10	03018 RNA degradation	Folding, sorting and degradation	Genetic Information Processing
g19903.t1	K12607	CNOT10; CCR4-NOT transcription complex subunit 10	03019 Messenger RNA biogenesis	Protein families: genetic information processing	Brite Hierarchies
g19905.t1	K08515	VAMP7; vesicle-associated membrane protein 7	04131 Membrane trafficking	Protein families: genetic information processing	Brite Hierarchies
g19905.t1	K08515	VAMP7; vesicle-associated membrane protein 7	04147 Exosome	Protein families: signaling and cellular processes	Brite Hierarchies
g19905.t1	K08515	VAMP7; vesicle-associated membrane protein 7	04130 SNARE interactions in vesicular transport	Folding, sorting and degradation	Genetic Information Processing
g19907.t1	K20043	SNAP91; clathrin coat assembly protein AP180	04131 Membrane trafficking	Protein families: genetic information processing	Brite Hierarchies
g19908.t1	K20823	NAA35; N-alpha-acetyltransferase 35, NatC auxiliary subunit	04131 Membrane trafficking	Protein families: genetic information processing	Brite Hierarchies
g19910.t1	K18789	XGD1; xylogalacturonan beta-1,3-xylosyltransferase [EC:2.4.2.41]	01003 Glycosyltransferases	Protein families: metabolism	Brite Hierarchies
g19911.t1	K18789	XGD1; xylogalacturonan beta-1,3-xylosyltransferase [EC:2.4.2.41]	01003 Glycosyltransferases	Protein families: metabolism	Brite Hierarchies
g19912.t1	K18789	XGD1; xylogalacturonan beta-1,3-xylosyltransferase [EC:2.4.2.41]	01003 Glycosyltransferases	Protein families: metabolism	Brite Hierarchies
g19915.t1	K00696	E2.4.1.14; sucrose-phosphate synthase [EC:2.4.1.14]	00500 Starch and sucrose metabolism	Carbohydrate metabolism	Metabolism
g19917.t1	K05016	CLCN7; chloride channel 7	04040 Ion channels	Protein families: signaling and cellular processes	Brite Hierarchies
g19917.t1	K05016	CLCN7; chloride channel 7	01009 Protein phosphatases and associated proteins	Protein families: metabolism	Brite Hierarchies
g19923.t1	K11366	USP22_27_51; ubiquitin carboxyl-terminal hydrolase 22/27/51 [EC:3.4.19.12]	03021 Transcription machinery	Protein families: genetic information processing	Brite Hierarchies
g19923.t1	K11366	USP22_27_51; ubiquitin carboxyl-terminal hydrolase 22/27/51 [EC:3.4.19.12]	04121 Ubiquitin system	Protein families: genetic information processing	Brite Hierarchies
g19923.t1	K11366	USP22_27_51; ubiquitin carboxyl-terminal hydrolase 22/27/51 [EC:3.4.19.12]	01002 Peptidases and inhibitors	Protein families: metabolism	Brite Hierarchies
g19923.t1	K11366	USP22_27_51; ubiquitin carboxyl-terminal hydrolase 22/27/51 [EC:3.4.19.12]	03036 Chromosome and associated proteins	Protein families: genetic information processing	Brite Hierarchies
g19924.t1	K11366	USP22_27_51; ubiquitin carboxyl-terminal hydrolase 22/27/51 [EC:3.4.19.12]	03021 Transcription machinery	Protein families: genetic information processing	Brite Hierarchies
g19924.t1	K11366	USP22_27_51; ubiquitin carboxyl-terminal hydrolase 22/27/51 [EC:3.4.19.12]	04121 Ubiquitin system	Protein families: genetic information processing	Brite Hierarchies
g19924.t1	K11366	USP22_27_51; ubiquitin carboxyl-terminal hydrolase 22/27/51 [EC:3.4.19.12]	01002 Peptidases and inhibitors	Protein families: metabolism	Brite Hierarchies
g19924.t1	K11366	USP22_27_51; ubiquitin carboxyl-terminal hydrolase 22/27/51 [EC:3.4.19.12]	03036 Chromosome and associated proteins	Protein families: genetic information processing	Brite Hierarchies
g19926.t1	K05756	ARPC3; actin related protein 2/3 complex, subunit 3	04812 Cytoskeleton proteins	Protein families: signaling and cellular processes	Brite Hierarchies
g19926.t1	K05756	ARPC3; actin related protein 2/3 complex, subunit 3	04131 Membrane trafficking	Protein families: genetic information processing	Brite Hierarchies
g19926.t1	K05756	ARPC3; actin related protein 2/3 complex, subunit 3	04144 Endocytosis	Transport and catabolism	Cellular Processes
g19927.t1	K03715	MGD; 1,2-diacylglycerol 3-beta-galactosyltransferase [EC:2.4.1.46]	00561 Glycerolipid metabolism	Lipid metabolism	Metabolism
g19927.t1	K03715	MGD; 1,2-diacylglycerol 3-beta-galactosyltransferase [EC:2.4.1.46]	01003 Glycosyltransferases	Protein families: metabolism	Brite Hierarchies
g19930.t1	K23025	AVP; H+-translocating diphosphatase [EC:7.1.3.1]	02000 Transporters	Protein families: signaling and cellular processes	Brite Hierarchies
g19932.t1	K08193	SLC17A; MFS transporter, ACS family, solute carrier family 17 (sodium-dependent inorganic phosphate cotransporter), other	02000 Transporters	Protein families: signaling and cellular processes	Brite Hierarchies
g19933.t1	K07964	HPSE; heparanase [EC:3.2.1.166]	00531 Glycosaminoglycan degradation	Glycan biosynthesis and metabolism	Metabolism
g19933.t1	K07964	HPSE; heparanase [EC:3.2.1.166]	00536 Glycosaminoglycan binding proteins	Protein families: signaling and cellular processes	Brite Hierarchies
g19940.t1	K20032	ZDHHC13_17; palmitoyltransferase ZDHHC13/17 [EC:2.3.1.225]	04131 Membrane trafficking	Protein families: genetic information processing	Brite Hierarchies
g19966.t1	K23390	BAG6; large proline-rich protein BAG6	03400 DNA repair and recombination proteins	Protein families: genetic information processing	Brite Hierarchies
g19966.t2	K23390	BAG6; large proline-rich protein BAG6	03400 DNA repair and recombination proteins	Protein families: genetic information processing	Brite Hierarchies
g19967.t1	K02949	RP-S11e; small subunit ribosomal protein S11e	03010 Ribosome	Translation	Genetic Information Processing
g19967.t1	K02949	RP-S11e; small subunit ribosomal protein S11e	03011 Ribosome	Protein families: genetic information processing	Brite Hierarchies
g19968.t1	K14803	PTC2_3; protein phosphatase PTC2/3 [EC:3.1.3.16]	03009 Ribosome biogenesis	Protein families: genetic information processing	Brite Hierarchies
g19968.t1	K14803	PTC2_3; protein phosphatase PTC2/3 [EC:3.1.3.16]	01009 Protein phosphatases and associated proteins	Protein families: metabolism	Brite Hierarchies
g19969.t1	K12852	EFTUD2; 116 kDa U5 small nuclear ribonucleoprotein component	03040 Spliceosome	Transcription	Genetic Information Processing
g19969.t1	K12852	EFTUD2; 116 kDa U5 small nuclear ribonucleoprotein component	03041 Spliceosome	Protein families: genetic information processing	Brite Hierarchies
g19978.t1	K17569	GPATCH2; G patch domain-containing protein 2	01009 Protein phosphatases and associated proteins	Protein families: metabolism	Brite Hierarchies
g19981.t1	K17086	TM9SF2_4; transmembrane 9 superfamily member 2/4	04147 Exosome	Protein families: signaling and cellular processes	Brite Hierarchies
g19985.t1	K11462	EED; polycomb protein EED	03036 Chromosome and associated proteins	Protein families: genetic information processing	Brite Hierarchies
g19986.t1	K11592	DICER1; endoribonuclease Dicer [EC:3.1.26.-]	03036 Chromosome and associated proteins	Protein families: genetic information processing	Brite Hierarchies
g19988.t1	K02209	MCM5; DNA replication licensing factor MCM5 [EC:3.6.4.12]	03030 DNA replication	Replication and repair	Genetic Information Processing
g19988.t1	K02209	MCM5; DNA replication licensing factor MCM5 [EC:3.6.4.12]	03036 Chromosome and associated proteins	Protein families: genetic information processing	Brite Hierarchies
g19988.t1	K02209	MCM5; DNA replication licensing factor MCM5 [EC:3.6.4.12]	03032 DNA replication proteins	Protein families: genetic information processing	Brite Hierarchies
g19994.t1	K01535	PMA1; H+-transporting ATPase [EC:7.1.2.1]	00190 Oxidative phosphorylation	Energy metabolism	Metabolism
g19995.t1	K17824	DCUN1D4_5; DCN1-like protein 4/5	04121 Ubiquitin system	Protein families: genetic information processing	Brite Hierarchies
g19996.t1	K01183	E3.2.1.14; chitinase [EC:3.2.1.14]	00520 Amino sugar and nucleotide sugar metabolism	Carbohydrate metabolism	Metabolism
g19998.t1	K01183	E3.2.1.14; chitinase [EC:3.2.1.14]	00520 Amino sugar and nucleotide sugar metabolism	Carbohydrate metabolism	Metabolism
g20000.t1	K01076	ABHD17; abhydrolase domain-containing protein 17 [EC:3.1.2.22]	01002 Peptidases and inhibitors	Protein families: metabolism	Brite Hierarchies
g20007.t1	K06173	truA; tRNA pseudouridine38-40 synthase [EC:5.4.99.12]	03016 Transfer RNA biogenesis	Protein families: genetic information processing	Brite Hierarchies
g20009.t1	K00131	gapN; glyceraldehyde-3-phosphate dehydrogenase (NADP+) [EC:1.2.1.9]	00010 Glycolysis / Gluconeogenesis	Carbohydrate metabolism	Metabolism
g20009.t1	K00131	gapN; glyceraldehyde-3-phosphate dehydrogenase (NADP+) [EC:1.2.1.9]	00030 Pentose phosphate pathway	Carbohydrate metabolism	Metabolism
g20011.t1	K18179	COA6; cytochrome c oxidase assembly factor 6	03029 Mitochondrial biogenesis	Protein families: genetic information processing	Brite Hierarchies
g20017.t1	K10255	FAD6; acyl-lipid omega-6 desaturase (Delta-12 desaturase) [EC:1.14.19.23 1.14.19.45]	01004 Lipid biosynthesis proteins	Protein families: metabolism	Brite Hierarchies
g20019.t1	K11855	USP36_42; ubiquitin carboxyl-terminal hydrolase 36/42 [EC:3.4.19.12]	04121 Ubiquitin system	Protein families: genetic information processing	Brite Hierarchies
g20019.t1	K11855	USP36_42; ubiquitin carboxyl-terminal hydrolase 36/42 [EC:3.4.19.12]	01002 Peptidases and inhibitors	Protein families: metabolism	Brite Hierarchies
g20021.t1	K03263	EIF5A; translation initiation factor 5A	03012 Translation factors	Protein families: genetic information processing	Brite Hierarchies
g20024.t1	K01246	tag; DNA-3-methyladenine glycosylase I [EC:3.2.2.20]	03400 DNA repair and recombination proteins	Protein families: genetic information processing	Brite Hierarchies
g20024.t1	K01246	tag; DNA-3-methyladenine glycosylase I [EC:3.2.2.20]	03410 Base excision repair	Replication and repair	Genetic Information Processing
g20025.t1	K01255	CARP; leucyl aminopeptidase [EC:3.4.11.1]	01002 Peptidases and inhibitors	Protein families: metabolism	Brite Hierarchies
g20025.t1	K01255	CARP; leucyl aminopeptidase [EC:3.4.11.1]	00480 Glutathione metabolism	Metabolism of other amino acids	Metabolism
g20027.t1	K17086	TM9SF2_4; transmembrane 9 superfamily member 2/4	04147 Exosome	Protein families: signaling and cellular processes	Brite Hierarchies
g20028.t1	K05391	CNGC; cyclic nucleotide gated channel, plant	04626 Plant-pathogen interaction	Environmental adaptation	Organismal Systems
g20028.t1	K05391	CNGC; cyclic nucleotide gated channel, plant	04040 Ion channels	Protein families: signaling and cellular processes	Brite Hierarchies
g20031.t1	K13431	SRPR; signal recognition particle receptor subunit alpha	03060 Protein export	Folding, sorting and degradation	Genetic Information Processing
g20031.t1	K13431	SRPR; signal recognition particle receptor subunit alpha	02044 Secretion system	Protein families: signaling and cellular processes	Brite Hierarchies
g20032.t1	K16297	SCPL-II; serine carboxypeptidase-like clade II [EC:3.4.16.-]	01002 Peptidases and inhibitors	Protein families: metabolism	Brite Hierarchies
g20038.t1	K03260	EIF4G; translation initiation factor 4G	03019 Messenger RNA biogenesis	Protein families: genetic information processing	Brite Hierarchies
g20038.t1	K03260	EIF4G; translation initiation factor 4G	03012 Translation factors	Protein families: genetic information processing	Brite Hierarchies
g20038.t1	K03260	EIF4G; translation initiation factor 4G	03013 RNA transport	Translation	Genetic Information Processing
g20039.t1	K03283	HSPA1s; heat shock 70kDa protein 1/2/6/8	04131 Membrane trafficking	Protein families: genetic information processing	Brite Hierarchies
g20039.t1	K03283	HSPA1s; heat shock 70kDa protein 1/2/6/8	04147 Exosome	Protein families: signaling and cellular processes	Brite Hierarchies
g20039.t1	K03283	HSPA1s; heat shock 70kDa protein 1/2/6/8	01009 Protein phosphatases and associated proteins	Protein families: metabolism	Brite Hierarchies
g20039.t1	K03283	HSPA1s; heat shock 70kDa protein 1/2/6/8	03040 Spliceosome	Transcription	Genetic Information Processing
g20039.t1	K03283	HSPA1s; heat shock 70kDa protein 1/2/6/8	03029 Mitochondrial biogenesis	Protein families: genetic information processing	Brite Hierarchies
g20039.t1	K03283	HSPA1s; heat shock 70kDa protein 1/2/6/8	04144 Endocytosis	Transport and catabolism	Cellular Processes
g20039.t1	K03283	HSPA1s; heat shock 70kDa protein 1/2/6/8	03051 Proteasome	Protein families: genetic information processing	Brite Hierarchies
g20039.t1	K03283	HSPA1s; heat shock 70kDa protein 1/2/6/8	04141 Protein processing in endoplasmic reticulum	Folding, sorting and degradation	Genetic Information Processing
g20039.t1	K03283	HSPA1s; heat shock 70kDa protein 1/2/6/8	03041 Spliceosome	Protein families: genetic information processing	Brite Hierarchies
g20039.t1	K03283	HSPA1s; heat shock 70kDa protein 1/2/6/8	03009 Ribosome biogenesis	Protein families: genetic information processing	Brite Hierarchies
g20039.t1	K03283	HSPA1s; heat shock 70kDa protein 1/2/6/8	03110 Chaperones and folding catalysts	Protein families: genetic information processing	Brite Hierarchies
g20040.t1	K10999	CESA; cellulose synthase A [EC:2.4.1.12]	01003 Glycosyltransferases	Protein families: metabolism	Brite Hierarchies
g20056.t1	K08330	ATG11; autophagy-related protein 11	04131 Membrane trafficking	Protein families: genetic information processing	Brite Hierarchies
g20056.t1	K08330	ATG11; autophagy-related protein 11	04136 Autophagy - other	Transport and catabolism	Cellular Processes
g20056.t1	K08330	ATG11; autophagy-related protein 11	03029 Mitochondrial biogenesis	Protein families: genetic information processing	Brite Hierarchies
g20058.t1	K02916	RP-L35; large subunit ribosomal protein L35	03010 Ribosome	Translation	Genetic Information Processing
g20058.t1	K02916	RP-L35; large subunit ribosomal protein L35	03011 Ribosome	Protein families: genetic information processing	Brite Hierarchies
g20059.t1	K10745	RNASEH2C; ribonuclease H2 subunit C	03030 DNA replication	Replication and repair	Genetic Information Processing
g20059.t1	K10745	RNASEH2C; ribonuclease H2 subunit C	03032 DNA replication proteins	Protein families: genetic information processing	Brite Hierarchies
g20060.t1	K14305	NUP43; nuclear pore complex protein Nup43	03013 RNA transport	Translation	Genetic Information Processing
g20060.t1	K14305	NUP43; nuclear pore complex protein Nup43	03019 Messenger RNA biogenesis	Protein families: genetic information processing	Brite Hierarchies
g20060.t1	K14305	NUP43; nuclear pore complex protein Nup43	03036 Chromosome and associated proteins	Protein families: genetic information processing	Brite Hierarchies
g20064.t1	K09285	OVM; AP2-like factor, ANT lineage	03000 Transcription factors	Protein families: genetic information processing	Brite Hierarchies
g20065.t1	K22314	GGP; glucosinolate gamma-glutamyl hydrolase [EC:3.4.19.16]	99980 Enzymes with EC numbers	Unclassified: metabolism	Not Included in Pathway or Brite
g20068.t1	K17908	WIPI1_2; autophagy-related protein 18	03029 Mitochondrial biogenesis	Protein families: genetic information processing	Brite Hierarchies
g20068.t1	K17908	WIPI1_2; autophagy-related protein 18	04131 Membrane trafficking	Protein families: genetic information processing	Brite Hierarchies
g20068.t1	K17908	WIPI1_2; autophagy-related protein 18	04136 Autophagy - other	Transport and catabolism	Cellular Processes
g20068.t2	K17908	WIPI1_2; autophagy-related protein 18	03029 Mitochondrial biogenesis	Protein families: genetic information processing	Brite Hierarchies
g20068.t2	K17908	WIPI1_2; autophagy-related protein 18	04131 Membrane trafficking	Protein families: genetic information processing	Brite Hierarchies
g20068.t2	K17908	WIPI1_2; autophagy-related protein 18	04136 Autophagy - other	Transport and catabolism	Cellular Processes
g20070.t1	K18798	AFG1; peroxisome-assembly ATPase [EC:3.6.4.7]	03029 Mitochondrial biogenesis	Protein families: genetic information processing	Brite Hierarchies
g20072.t1	K07023	K07023; putative hydrolases of HD superfamily	99996 General function prediction only	Poorly characterized	Not Included in Pathway or Brite
g20073.t1	K08679	GAE; UDP-glucuronate 4-epimerase [EC:5.1.3.6]	00053 Ascorbate and aldarate metabolism	Carbohydrate metabolism	Metabolism
g20073.t1	K08679	GAE; UDP-glucuronate 4-epimerase [EC:5.1.3.6]	00520 Amino sugar and nucleotide sugar metabolism	Carbohydrate metabolism	Metabolism
g20077.t1	K02267	COX6B; cytochrome c oxidase subunit 6b	00190 Oxidative phosphorylation	Energy metabolism	Metabolism
g20088.t1	K05286	PIGB; GPI mannosyltransferase 3 [EC:2.4.1.-]	00563 Glycosylphosphatidylinositol (GPI)-anchor biosynthesis	Glycan biosynthesis and metabolism	Metabolism
g20088.t1	K05286	PIGB; GPI mannosyltransferase 3 [EC:2.4.1.-]	01003 Glycosyltransferases	Protein families: metabolism	Brite Hierarchies
g20090.t1	K19044	XBAT32_33; E3 ubiquitin-protein ligase XBAT32/33 [EC:2.3.2.27]	04121 Ubiquitin system	Protein families: genetic information processing	Brite Hierarchies
g20096.t1	K16055	TPS; trehalose 6-phosphate synthase/phosphatase [EC:2.4.1.15 3.1.3.12]	01003 Glycosyltransferases	Protein families: metabolism	Brite Hierarchies
g20096.t1	K16055	TPS; trehalose 6-phosphate synthase/phosphatase [EC:2.4.1.15 3.1.3.12]	00500 Starch and sucrose metabolism	Carbohydrate metabolism	Metabolism
g20100.t1	K22900	TRMO; tRNA (adenine37-N6)-methyltransferase [EC:2.1.1.-]	03016 Transfer RNA biogenesis	Protein families: genetic information processing	Brite Hierarchies
g20102.t1	K00901	dgkA; diacylglycerol kinase (ATP) [EC:2.7.1.107]	04070 Phosphatidylinositol signaling system	Signal transduction	Environmental Information Processing
g20102.t1	K00901	dgkA; diacylglycerol kinase (ATP) [EC:2.7.1.107]	00561 Glycerolipid metabolism	Lipid metabolism	Metabolism
g20102.t1	K00901	dgkA; diacylglycerol kinase (ATP) [EC:2.7.1.107]	00564 Glycerophospholipid metabolism	Lipid metabolism	Metabolism
g20105.t1	K11097	SNRPE; small nuclear ribonucleoprotein E	03040 Spliceosome	Transcription	Genetic Information Processing
g20105.t1	K11097	SNRPE; small nuclear ribonucleoprotein E	03032 DNA replication proteins	Protein families: genetic information processing	Brite Hierarchies
g20105.t1	K11097	SNRPE; small nuclear ribonucleoprotein E	03041 Spliceosome	Protein families: genetic information processing	Brite Hierarchies
g20110.t1	K01662	dxs; 1-deoxy-D-xylulose-5-phosphate synthase [EC:2.2.1.7]	00730 Thiamine metabolism	Metabolism of cofactors and vitamins	Metabolism
g20110.t1	K01662	dxs; 1-deoxy-D-xylulose-5-phosphate synthase [EC:2.2.1.7]	00900 Terpenoid backbone biosynthesis	Metabolism of terpenoids and polyketides	Metabolism
g20111.t1	K01662	dxs; 1-deoxy-D-xylulose-5-phosphate synthase [EC:2.2.1.7]	00730 Thiamine metabolism	Metabolism of cofactors and vitamins	Metabolism
g20111.t1	K01662	dxs; 1-deoxy-D-xylulose-5-phosphate synthase [EC:2.2.1.7]	00900 Terpenoid backbone biosynthesis	Metabolism of terpenoids and polyketides	Metabolism
g20112.t1	K07942	ARL1; ADP-ribosylation factor-like protein 1	04131 Membrane trafficking	Protein families: genetic information processing	Brite Hierarchies
g20112.t1	K07942	ARL1; ADP-ribosylation factor-like protein 1	04031 GTP-binding proteins	Protein families: signaling and cellular processes	Brite Hierarchies
g20114.t1	K01805	xylA; xylose isomerase [EC:5.3.1.5]	00051 Fructose and mannose metabolism	Carbohydrate metabolism	Metabolism
g20114.t1	K01805	xylA; xylose isomerase [EC:5.3.1.5]	00040 Pentose and glucuronate interconversions	Carbohydrate metabolism	Metabolism
g20118.t1	K09422	MYBP; transcription factor MYB, plant	03000 Transcription factors	Protein families: genetic information processing	Brite Hierarchies
g20122.t1	K19562	BIO3-BIO1; bifunctional dethiobiotin synthetase / adenosylmethionine---8-amino-7-oxononanoate aminotransferase [EC:6.3.3.3 2.6.1.62]	00780 Biotin metabolism	Metabolism of cofactors and vitamins	Metabolism
g20125.t1	K14504	TCH4; xyloglucan:xyloglucosyl transferase TCH4 [EC:2.4.1.207]	04075 Plant hormone signal transduction	Signal transduction	Environmental Information Processing
g20126.t1	K14504	TCH4; xyloglucan:xyloglucosyl transferase TCH4 [EC:2.4.1.207]	04075 Plant hormone signal transduction	Signal transduction	Environmental Information Processing
g20127.t1	K14504	TCH4; xyloglucan:xyloglucosyl transferase TCH4 [EC:2.4.1.207]	04075 Plant hormone signal transduction	Signal transduction	Environmental Information Processing
g20128.t1	K14504	TCH4; xyloglucan:xyloglucosyl transferase TCH4 [EC:2.4.1.207]	04075 Plant hormone signal transduction	Signal transduction	Environmental Information Processing
g20129.t1	K14504	TCH4; xyloglucan:xyloglucosyl transferase TCH4 [EC:2.4.1.207]	04075 Plant hormone signal transduction	Signal transduction	Environmental Information Processing
g20132.t1	K01904	4CL; 4-coumarate--CoA ligase [EC:6.2.1.12]	00940 Phenylpropanoid biosynthesis	Biosynthesis of other secondary metabolites	Metabolism
g20132.t1	K01904	4CL; 4-coumarate--CoA ligase [EC:6.2.1.12]	00130 Ubiquinone and other terpenoid-quinone biosynthesis	Metabolism of cofactors and vitamins	Metabolism
g20134.t1	K01904	4CL; 4-coumarate--CoA ligase [EC:6.2.1.12]	00940 Phenylpropanoid biosynthesis	Biosynthesis of other secondary metabolites	Metabolism
g20134.t1	K01904	4CL; 4-coumarate--CoA ligase [EC:6.2.1.12]	00130 Ubiquinone and other terpenoid-quinone biosynthesis	Metabolism of cofactors and vitamins	Metabolism
g20138.t1	K15040	VDAC2; voltage-dependent anion channel protein 2	04040 Ion channels	Protein families: signaling and cellular processes	Brite Hierarchies
g20138.t1	K15040	VDAC2; voltage-dependent anion channel protein 2	03029 Mitochondrial biogenesis	Protein families: genetic information processing	Brite Hierarchies
g20139.t1	K22943	YIPF6; protein YIPF6	04131 Membrane trafficking	Protein families: genetic information processing	Brite Hierarchies
g20141.t1	K19199	SETD3; protein-histidine N-methyltransferase [EC:2.1.1.85]	04812 Cytoskeleton proteins	Protein families: signaling and cellular processes	Brite Hierarchies
g20145.t1	K11254	H4; histone H4	03036 Chromosome and associated proteins	Protein families: genetic information processing	Brite Hierarchies
g20146.t1	K11254	H4; histone H4	03036 Chromosome and associated proteins	Protein families: genetic information processing	Brite Hierarchies
g20147.t1	K24189	GPP; (DL)-glycerol-3-phosphatase [EC:3.1.3.21]	00561 Glycerolipid metabolism	Lipid metabolism	Metabolism
g20148.t1	K24189	GPP; (DL)-glycerol-3-phosphatase [EC:3.1.3.21]	00561 Glycerolipid metabolism	Lipid metabolism	Metabolism
g20150.t1	K11098	SNRPF; small nuclear ribonucleoprotein F	03040 Spliceosome	Transcription	Genetic Information Processing
g20150.t1	K11098	SNRPF; small nuclear ribonucleoprotein F	03041 Spliceosome	Protein families: genetic information processing	Brite Hierarchies
g20150.t1	K11098	SNRPF; small nuclear ribonucleoprotein F	03032 DNA replication proteins	Protein families: genetic information processing	Brite Hierarchies
g20151.t1	K00327	POR; NADPH-ferrihemoprotein reductase [EC:1.6.2.4]	99980 Enzymes with EC numbers	Unclassified: metabolism	Not Included in Pathway or Brite
g20154.t1	K10739	RFA2; replication factor A2	03420 Nucleotide excision repair	Replication and repair	Genetic Information Processing
g20154.t1	K10739	RFA2; replication factor A2	03400 DNA repair and recombination proteins	Protein families: genetic information processing	Brite Hierarchies
g20154.t1	K10739	RFA2; replication factor A2	03430 Mismatch repair	Replication and repair	Genetic Information Processing
g20154.t1	K10739	RFA2; replication factor A2	03440 Homologous recombination	Replication and repair	Genetic Information Processing
g20154.t1	K10739	RFA2; replication factor A2	03032 DNA replication proteins	Protein families: genetic information processing	Brite Hierarchies
g20154.t1	K10739	RFA2; replication factor A2	03030 DNA replication	Replication and repair	Genetic Information Processing
g20156.t1	K09285	OVM; AP2-like factor, ANT lineage	03000 Transcription factors	Protein families: genetic information processing	Brite Hierarchies
g20158.t1	K01602	rbcS; ribulose-bisphosphate carboxylase small chain [EC:4.1.1.39]	00630 Glyoxylate and dicarboxylate metabolism	Carbohydrate metabolism	Metabolism
g20158.t1	K01602	rbcS; ribulose-bisphosphate carboxylase small chain [EC:4.1.1.39]	00710 Carbon fixation in photosynthetic organisms	Energy metabolism	Metabolism
g20159.t1	K12846	SNRNP27; U4/U6.U5 tri-snRNP-associated protein 3	03040 Spliceosome	Transcription	Genetic Information Processing
g20159.t1	K12846	SNRNP27; U4/U6.U5 tri-snRNP-associated protein 3	03041 Spliceosome	Protein families: genetic information processing	Brite Hierarchies
g20161.t1	K14552	NAN1; NET1-associated nuclear protein 1 (U3 small nucleolar RNA-associated protein 17)	03009 Ribosome biogenesis	Protein families: genetic information processing	Brite Hierarchies
g20161.t1	K14552	NAN1; NET1-associated nuclear protein 1 (U3 small nucleolar RNA-associated protein 17)	03008 Ribosome biogenesis in eukaryotes	Translation	Genetic Information Processing
g20163.t1	K09833	HPT; homogentisate phytyltransferase / homogentisate geranylgeranyltransferase [EC:2.5.1.115 2.5.1.116]	00130 Ubiquinone and other terpenoid-quinone biosynthesis	Metabolism of cofactors and vitamins	Metabolism
g20163.t1	K09833	HPT; homogentisate phytyltransferase / homogentisate geranylgeranyltransferase [EC:2.5.1.115 2.5.1.116]	01006 Prenyltransferases	Protein families: metabolism	Brite Hierarchies
g20163.t2	K09833	HPT; homogentisate phytyltransferase / homogentisate geranylgeranyltransferase [EC:2.5.1.115 2.5.1.116]	00130 Ubiquinone and other terpenoid-quinone biosynthesis	Metabolism of cofactors and vitamins	Metabolism
g20163.t2	K09833	HPT; homogentisate phytyltransferase / homogentisate geranylgeranyltransferase [EC:2.5.1.115 2.5.1.116]	01006 Prenyltransferases	Protein families: metabolism	Brite Hierarchies
g20165.t1	K01535	PMA1; H+-transporting ATPase [EC:7.1.2.1]	00190 Oxidative phosphorylation	Energy metabolism	Metabolism
g20169.t1	K00430	E1.11.1.7; peroxidase [EC:1.11.1.7]	00940 Phenylpropanoid biosynthesis	Biosynthesis of other secondary metabolites	Metabolism
g20171.t1	K01792	E5.1.3.15; glucose-6-phosphate 1-epimerase [EC:5.1.3.15]	00010 Glycolysis / Gluconeogenesis	Carbohydrate metabolism	Metabolism
g20174.t1	K13065	E2.3.1.133; shikimate O-hydroxycinnamoyltransferase [EC:2.3.1.133]	00940 Phenylpropanoid biosynthesis	Biosynthesis of other secondary metabolites	Metabolism
g20174.t1	K13065	E2.3.1.133; shikimate O-hydroxycinnamoyltransferase [EC:2.3.1.133]	00941 Flavonoid biosynthesis	Biosynthesis of other secondary metabolites	Metabolism
g20174.t1	K13065	E2.3.1.133; shikimate O-hydroxycinnamoyltransferase [EC:2.3.1.133]	00945 Stilbenoid, diarylheptanoid and gingerol biosynthesis	Biosynthesis of other secondary metabolites	Metabolism
g20175.t1	K19306	BUD23; 18S rRNA (guanine1575-N7)-methyltransferase [EC:2.1.1.309]	03009 Ribosome biogenesis	Protein families: genetic information processing	Brite Hierarchies
g20177.t1	K17776	MTX; metaxin	03029 Mitochondrial biogenesis	Protein families: genetic information processing	Brite Hierarchies
g20179.t1	K01534	zntA; Zn2+/Cd2+-exporting ATPase [EC:7.2.2.12 7.2.2.21]	99980 Enzymes with EC numbers	Unclassified: metabolism	Not Included in Pathway or Brite
g20182.t1	K22285	OSBPL8; oxysterol-binding protein-related protein 8	04131 Membrane trafficking	Protein families: genetic information processing	Brite Hierarchies
g20182.t1	K22285	OSBPL8; oxysterol-binding protein-related protein 8	02000 Transporters	Protein families: signaling and cellular processes	Brite Hierarchies
g20183.t1	K22285	OSBPL8; oxysterol-binding protein-related protein 8	04131 Membrane trafficking	Protein families: genetic information processing	Brite Hierarchies
g20183.t1	K22285	OSBPL8; oxysterol-binding protein-related protein 8	02000 Transporters	Protein families: signaling and cellular processes	Brite Hierarchies
g20186.t1	K18469	TBC1D5; TBC1 domain family member 5	04131 Membrane trafficking	Protein families: genetic information processing	Brite Hierarchies
g20193.t1	K21444	PCBP3_4; poly(rC)-binding protein 3/4	03019 Messenger RNA biogenesis	Protein families: genetic information processing	Brite Hierarchies
g20194.t1	K07253	MIF; phenylpyruvate tautomerase [EC:5.3.2.1]	00360 Phenylalanine metabolism	Amino acid metabolism	Metabolism
g20194.t1	K07253	MIF; phenylpyruvate tautomerase [EC:5.3.2.1]	04147 Exosome	Protein families: signaling and cellular processes	Brite Hierarchies
g20194.t1	K07253	MIF; phenylpyruvate tautomerase [EC:5.3.2.1]	00350 Tyrosine metabolism	Amino acid metabolism	Metabolism
g20195.t1	K13105	PRCC; proline-rich protein PRCC	03041 Spliceosome	Protein families: genetic information processing	Brite Hierarchies
g20197.t1	K01230	MAN1A_C; mannosyl-oligosaccharide alpha-1,2-mannosidase [EC:3.2.1.113]	00510 N-Glycan biosynthesis	Glycan biosynthesis and metabolism	Metabolism
g20197.t1	K01230	MAN1A_C; mannosyl-oligosaccharide alpha-1,2-mannosidase [EC:3.2.1.113]	04141 Protein processing in endoplasmic reticulum	Folding, sorting and degradation	Genetic Information Processing
g20197.t1	K01230	MAN1A_C; mannosyl-oligosaccharide alpha-1,2-mannosidase [EC:3.2.1.113]	04131 Membrane trafficking	Protein families: genetic information processing	Brite Hierarchies
g20197.t1	K01230	MAN1A_C; mannosyl-oligosaccharide alpha-1,2-mannosidase [EC:3.2.1.113]	00513 Various types of N-glycan biosynthesis	Glycan biosynthesis and metabolism	Metabolism
g20199.t1	K18368	CSE; caffeoylshikimate esterase [EC:3.1.1.-]	00940 Phenylpropanoid biosynthesis	Biosynthesis of other secondary metabolites	Metabolism
g20201.t1	K19513	CLEC16A; protein CLEC16A	03029 Mitochondrial biogenesis	Protein families: genetic information processing	Brite Hierarchies
g20201.t1	K19513	CLEC16A; protein CLEC16A	04131 Membrane trafficking	Protein families: genetic information processing	Brite Hierarchies
g20204.t1	K01537	ATP2C; P-type Ca2+ transporter type 2C [EC:7.2.2.10]	99980 Enzymes with EC numbers	Unclassified: metabolism	Not Included in Pathway or Brite
g20205.t1	K00499	CMO; choline monooxygenase [EC:1.14.15.7]	00260 Glycine, serine and threonine metabolism	Amino acid metabolism	Metabolism
g20217.t1	K13947	PIN; auxin efflux carrier family protein	02000 Transporters	Protein families: signaling and cellular processes	Brite Hierarchies
g20223.t1	K08507	USE1; unconventional SNARE in the endoplasmic reticulum protein 1	04130 SNARE interactions in vesicular transport	Folding, sorting and degradation	Genetic Information Processing
g20223.t1	K08507	USE1; unconventional SNARE in the endoplasmic reticulum protein 1	04131 Membrane trafficking	Protein families: genetic information processing	Brite Hierarchies
g20224.t1	K21760	RIOX2; bifunctional lysine-specific demethylase and histidyl-hydroxylase MINA [EC:1.14.11.-]	03036 Chromosome and associated proteins	Protein families: genetic information processing	Brite Hierarchies
g20224.t1	K21760	RIOX2; bifunctional lysine-specific demethylase and histidyl-hydroxylase MINA [EC:1.14.11.-]	03009 Ribosome biogenesis	Protein families: genetic information processing	Brite Hierarchies
g20229.t1	K14504	TCH4; xyloglucan:xyloglucosyl transferase TCH4 [EC:2.4.1.207]	04075 Plant hormone signal transduction	Signal transduction	Environmental Information Processing
g20230.t1	K14849	RRP1; ribosomal RNA-processing protein 1	03009 Ribosome biogenesis	Protein families: genetic information processing	Brite Hierarchies
g20230.t1	K14849	RRP1; ribosomal RNA-processing protein 1	01009 Protein phosphatases and associated proteins	Protein families: metabolism	Brite Hierarchies
g20233.t1	K23801	PCID2; nuclear mRNA export protein PCID2/THP1	03019 Messenger RNA biogenesis	Protein families: genetic information processing	Brite Hierarchies
g20233.t2	K23801	PCID2; nuclear mRNA export protein PCID2/THP1	03019 Messenger RNA biogenesis	Protein families: genetic information processing	Brite Hierarchies
g20237.t1	K12259	SMOX; spermine oxidase [EC:1.5.3.16 1.5.3.-]	00410 beta-Alanine metabolism	Metabolism of other amino acids	Metabolism
g20237.t1	K12259	SMOX; spermine oxidase [EC:1.5.3.16 1.5.3.-]	00330 Arginine and proline metabolism	Amino acid metabolism	Metabolism
g20240.t1	K00279	CKX; cytokinin dehydrogenase [EC:1.5.99.12]	00908 Zeatin biosynthesis	Metabolism of terpenoids and polyketides	Metabolism
g20241.t1	K00279	CKX; cytokinin dehydrogenase [EC:1.5.99.12]	00908 Zeatin biosynthesis	Metabolism of terpenoids and polyketides	Metabolism
g20243.t2	K06889	K06889; uncharacterized protein	99997 Function unknown	Poorly characterized	Not Included in Pathway or Brite
g20244.t1	K06889	K06889; uncharacterized protein	99997 Function unknown	Poorly characterized	Not Included in Pathway or Brite
g20245.t1	K06889	K06889; uncharacterized protein	99997 Function unknown	Poorly characterized	Not Included in Pathway or Brite
g20249.t1	K03553	recA; recombination protein RecA	03440 Homologous recombination	Replication and repair	Genetic Information Processing
g20249.t1	K03553	recA; recombination protein RecA	03400 DNA repair and recombination proteins	Protein families: genetic information processing	Brite Hierarchies
g20250.t1	K11279	NAP1L1; nucleosome assembly protein 1-like 1	03036 Chromosome and associated proteins	Protein families: genetic information processing	Brite Hierarchies
g20251.t1	K09419	HSFF; heat shock transcription factor, other eukaryote	03000 Transcription factors	Protein families: genetic information processing	Brite Hierarchies
g20255.t1	K02218	CSNK1; casein kinase 1 [EC:2.7.11.1]	01001 Protein kinases	Protein families: metabolism	Brite Hierarchies
g20257.t1	K11155	DGAT1; diacylglycerol O-acyltransferase 1 [EC:2.3.1.20 2.3.1.75 2.3.1.76]	00561 Glycerolipid metabolism	Lipid metabolism	Metabolism
g20258.t1	K03257	EIF4A; translation initiation factor 4A	03012 Translation factors	Protein families: genetic information processing	Brite Hierarchies
g20258.t1	K03257	EIF4A; translation initiation factor 4A	03019 Messenger RNA biogenesis	Protein families: genetic information processing	Brite Hierarchies
g20258.t1	K03257	EIF4A; translation initiation factor 4A	03013 RNA transport	Translation	Genetic Information Processing
g20258.t1	K03257	EIF4A; translation initiation factor 4A	04147 Exosome	Protein families: signaling and cellular processes	Brite Hierarchies
g20260.t1	K13175	THOC6; THO complex subunit 6	03041 Spliceosome	Protein families: genetic information processing	Brite Hierarchies
g20260.t1	K13175	THOC6; THO complex subunit 6	03019 Messenger RNA biogenesis	Protein families: genetic information processing	Brite Hierarchies
g20260.t1	K13175	THOC6; THO complex subunit 6	03013 RNA transport	Translation	Genetic Information Processing
g20261.t1	K00430	E1.11.1.7; peroxidase [EC:1.11.1.7]	00940 Phenylpropanoid biosynthesis	Biosynthesis of other secondary metabolites	Metabolism
g20263.t1	K08234	yaeR; glyoxylase I family protein	99985 Amino acid metabolism	Unclassified: metabolism	Not Included in Pathway or Brite
g20264.t1	K08234	yaeR; glyoxylase I family protein	99985 Amino acid metabolism	Unclassified: metabolism	Not Included in Pathway or Brite
g20268.t1	K14497	PP2C; protein phosphatase 2C [EC:3.1.3.16]	04075 Plant hormone signal transduction	Signal transduction	Environmental Information Processing
g20268.t1	K14497	PP2C; protein phosphatase 2C [EC:3.1.3.16]	04016 MAPK signaling pathway - plant	Signal transduction	Environmental Information Processing
[truncated: 14,410 more rows]
