# Supplementary material for: Draft genome sequence of the pulse crop blackgram [Vigna mungo (L.) Hepper] reveals potential R-genes
Source: Sci Rep. 2021 May 27;11:11247. doi: 10.1038/s41598-021-90683-9 (PMC8160138; doi:10.1038/s41598-021-90683-9)
Supplement: Supplementary file 6 — Supplementary Table S6. [file 41598_2021_90683_MOESM6_ESM.xlsx]

## Sheet: Sheet1
Draft genome sequence of the pulse crop blackgram [Vigna mungo (L.) Hepper] reveals potential R-genes.
Souframanien J 12, Avi Raizada2, Punniyamoorthy Dhanasekar1 and Penna Suprasanna1
1 Nuclear Agriculture and Biotechnology Division, BARC, Trombay, Mumbai-400085, India.
2Homi Bhabha National Institute, Training School Complex, Anushaktinagar, Mumbai-400094, India.
Table S6. Simple sequence repeats (SSRs) content and location in the assembled blackgram genome.
Transcript ID	Type of SSR	SSR Pattern	SSR Length	Gene start	Gene end
scaffold00135	p6	(TTTTTC)5	30	1125875	1125904
scaffold00486	p6	(TTTTTA)7	42	48278	48319
scaffold00239	p6	(TTTTTA)5	30	525183	525212
scaffold00040	p6	(TTTTTA)5	30	2284569	2284598
scaffold00405	p6	(TTTTTA)5	30	205875	205904
scaffold00052	p6	(TTTTTA)5	30	1800320	1800349
scaffold00055	p6	(TTTTTA)5	30	1661060	1661089
scaffold00097	p6	(TTTTAT)5	30	245107	245136
scaffold00075	p6	(TTTTAA)5	30	1383449	1383478
scaffold00004	p6	(TTTGGT)5	30	728938	728967
scaffold00087	p6	(TTTCTT)6	36	865200	865235
scaffold00134	p6	(TTTCTT)5	30	1074975	1075004
scaffold00211	p6	(TTTCTC)5	30	141093	141122
scaffold00066	p6	(TTTCAT)9	54	1728750	1728803
scaffold00543	p6	(TTTATT)7	42	51176	51217
scaffold00509	p6	(TTTATT)7	42	35097	35138
scaffold00159	p6	(TTTATT)5	30	570964	570993
scaffold00177	p6	(TTGGTA)5	30	325902	325931
scaffold00219	p6	(TTCCTC)14	84	72676	72759
scaffold00070	p6	(TTCATT)6	36	1263889	1263924
scaffold00159	p6	(TTATTT)5	30	999802	999831
scaffold00108	p6	(TTATTT)5	30	709076	709105
scaffold00066	p6	(TTATTT)5	30	1759747	1759776
scaffold00066	p6	(TTATTT)5	30	1746685	1746714
scaffold00054	p6	(TTAATA)5	30	1487194	1487223
scaffold00380	p6	(TGTTGG)5	30	224172	224201
scaffold00225	p6	(TGTATG)6	36	527037	527072
scaffold00023	p6	(TGCCTT)5	30	149736	149765
scaffold00070	p6	(TGAGCA)6	36	127816	127851
scaffold00005	p6	(TGAATT)6	36	394402	394437
scaffold00142	p6	(TCTTTT)5	30	605342	605371
scaffold00140	p6	(TCTCTT)6	36	342588	342623
scaffold00062	p6	(TCTCTT)5	30	134757	134786
scaffold00008	p6	(TCTCAA)5	30	495341	495370
scaffold00867	p6	(TCATCT)7	42	5057	5098
scaffold00007	p6	(TCACTC)5	30	3508615	3508644
scaffold00285	p6	(TATTTT)6	36	452298	452333
scaffold00186	p6	(TATTTT)5	30	231046	231075
scaffold00186	p6	(TATTTT)5	30	220770	220799
scaffold00324	p6	(TATGTG)10	60	282541	282600
scaffold00012	p6	(TATATG)5	30	3305787	3305816
scaffold00126	p6	(TAGTAA)5	30	1086564	1086593
scaffold00006	p6	(TAGGGT)5	30	3523011	3523040
scaffold00045	p6	(TAACTA)5	30	1764134	1764163
scaffold00493	p6	(TAAAAA)6	36	23404	23439
scaffold00142	p6	(GTTGTG)5	30	1089024	1089053
scaffold00031	p6	(GTCCAT)5	30	2362794	2362823
scaffold00010	p6	(GGTGAA)6	36	1111554	1111589
scaffold00049	p6	(GGAGAG)5	30	994486	994515
scaffold00060	p6	(GGAGAA)5	30	1155493	1155522
scaffold00004	p6	(GGAAAC)5	30	495095	495124
scaffold00003	p6	(GGAAAA)6	36	3219070	3219105
scaffold00063	p6	(GCTTGG)5	30	1833796	1833825
scaffold00022	p6	(GCATTG)7	42	2258603	2258644
scaffold00041	p6	(GATGGT)6	36	345910	345945
scaffold00116	p6	(GATGAG)6	36	684304	684339
scaffold00030	p6	(GATGAG)5	30	1579764	1579793
scaffold00061	p6	(GATGAG)5	30	1362559	1362588
scaffold00446	p6	(GAGGGA)6	36	19474	19509
scaffold00249	p6	(GAGGGA)5	30	531054	531083
scaffold00369	p6	(GAGAGG)6	36	39861	39896
scaffold00068	p6	(GAGAAA)6	36	415274	415309
scaffold00048	p6	(GAAGGA)6	36	1660670	1660705
scaffold00022	p6	(GAAGAT)7	42	84309	84350
scaffold00346	p6	(GAAGAT)7	42	49654	49695
scaffold00073	p6	(GAAGAC)5	30	970320	970349
scaffold00300	p6	(GAAAAT)5	30	415950	415979
scaffold00002	p6	(CTTTTT)5	30	214390	214419
scaffold00138	p6	(CTCTCA)5	30	1158362	1158391
scaffold00096	p6	(CGCCAC)5	30	14114	14143
scaffold00252	p6	(CCTTCT)6	36	520199	520234
scaffold00032	p6	(CCTGTT)5	30	95293	95322
scaffold00651	p6	(CCTAAA)11	66	496	561
scaffold00183	p6	(CCCCAA)6	36	444565	444600
scaffold00054	p6	(CCATCT)5	30	977961	977990
scaffold00084	p6	(CCAAAT)5	30	1095204	1095233
scaffold00250	p6	(CATTCT)5	30	336696	336725
scaffold00098	p6	(CAACAT)5	30	951556	951585
scaffold00498	p6	(CAACAT)5	30	703	732
scaffold00269	p6	(CAACAT)5	30	457601	457630
scaffold00122	p6	(CAACAC)5	30	420568	420597
scaffold00006	p6	(ATGTTG)6	36	957404	957439
scaffold00050	p6	(ATGTTG)5	30	867923	867952
scaffold00012	p6	(ATGTTG)5	30	586764	586793
scaffold00280	p6	(ATGTTG)5	30	495237	495266
scaffold00361	p6	(ATGTTG)5	30	270280	270309
scaffold00012	p6	(ATGTTG)5	30	2250744	2250773
scaffold00008	p6	(ATGTTG)5	30	1784301	1784330
scaffold00058	p6	(ATGTTG)5	30	1104495	1104524
scaffold00121	p6	(AGGTGC)5	30	478426	478455
scaffold00080	p6	(AGAGAA)7	42	420483	420524
scaffold00273	p6	(AGAGAA)5	30	484539	484568
scaffold00114	p6	(AGAGAA)5	30	158837	158866
scaffold00008	p6	(AGAAAG)5	30	63356	63385
scaffold00011	p6	(ACTATA)5	30	1252042	1252071
scaffold00060	p6	(ACCAAA)5	30	1670639	1670668
scaffold00183	p6	(AATTTT)5	30	636857	636886
scaffold00013	p6	(AAGAGA)5	30	320112	320141
scaffold00048	p6	(AAGAGA)5	30	1941023	1941052
scaffold00004	p6	(AAGAGA)5	30	1396899	1396928
scaffold00123	p6	(AACCAC)5	30	711341	711370
scaffold00368	p6	(AACAAA)5	30	192883	192912
scaffold00081	p6	(AAATGG)6	36	993855	993890
scaffold00017	p6	(AAATAA)5	30	2783779	2783808
scaffold00145	p6	(AAAATA)5	30	594798	594827
scaffold00039	p6	(AAAATA)5	30	2004238	2004267
scaffold00047	p6	(AAAATA)5	30	1708786	1708815
scaffold00276	p6	(AAAATA)5	30	16265	16294
scaffold00136	p6	(AAAAGT)5	30	607898	607927
scaffold00172	p6	(AAAAGA)5	30	319083	319112
scaffold00032	p6	(AAAACG)5	30	91981	92010
scaffold00438	p6	(AAAAAT)7	42	53562	53603
scaffold00062	p6	(AAAAAT)5	30	1203706	1203735
scaffold00016	p6	(AAAAAC)5	30	2765813	2765842
scaffold00017	p5	(TTTTG)5	25	2637743	2637767
scaffold00040	p5	(TTTTG)5	25	1654795	1654819
scaffold00020	p5	(TTTTG)5	25	1438747	1438771
scaffold00086	p5	(TTTTC)5	25	884758	884782
scaffold00172	p5	(TTTTC)5	25	82340	82364
scaffold00020	p5	(TTTTC)5	25	1485471	1485495
scaffold00227	p5	(TTTTA)9	45	660341	660385
scaffold00328	p5	(TTTTA)8	40	150562	150601
scaffold00163	p5	(TTTTA)7	35	137302	137336
scaffold00164	p5	(TTTTA)7	35	103032	103066
scaffold00451	p5	(TTTTA)6	30	93676	93705
scaffold00128	p5	(TTTTA)6	30	844374	844403
scaffold00002	p5	(TTTTA)6	30	5636587	5636616
scaffold00262	p5	(TTTTA)6	30	483887	483916
scaffold00078	p5	(TTTTA)6	30	447957	447986
scaffold00092	p5	(TTTTA)6	30	397538	397567
scaffold00587	p5	(TTTTA)6	30	20349	20378
scaffold00189	p5	(TTTTA)5	25	823879	823903
scaffold00054	p5	(TTTTA)5	25	589816	589840
scaffold00126	p5	(TTTTA)5	25	531132	531156
scaffold00001	p5	(TTTTA)5	25	4344262	4344286
scaffold00046	p5	(TTTTA)5	25	358209	358233
scaffold00342	p5	(TTTTA)5	25	278525	278549
scaffold00332	p5	(TTTTA)5	25	256597	256621
scaffold00001	p5	(TTTTA)5	25	2342785	2342809
scaffold00035	p5	(TTTTA)5	25	2205612	2205636
scaffold00026	p5	(TTTTA)5	25	1766791	1766815
scaffold00077	p5	(TTTTA)5	25	1464386	1464410
scaffold00328	p5	(TTTTA)5	25	134206	134230
scaffold00029	p5	(TTTTA)5	25	1266201	1266225
scaffold00328	p5	(TTTTA)5	25	123728	123752
scaffold00259	p5	(TTTTA)5	25	108098	108122
scaffold00021	p5	(TTTTA)5	25	1066005	1066029
scaffold00069	p5	(TTTTA)5	25	1050386	1050410
scaffold00863	p5	(TTTTA)5	25	10185	10209
scaffold00195	p5	(TTTTA)19	95	844438	844532
scaffold00334	p5	(TTTTA)18	90	210138	210227
scaffold00092	p5	(TTTGA)7	35	500414	500448
scaffold00374	p5	(TTTGA)6	30	183068	183097
scaffold00169	p5	(TTTGA)5	25	597317	597341
scaffold00001	p5	(TTTGA)5	25	3439792	3439816
scaffold00161	p5	(TTTGA)5	25	206084	206108
scaffold00034	p5	(TTTGA)5	25	189355	189379
scaffold00156	p5	(TTTAT)7	35	539504	539538
scaffold00001	p5	(TTTAT)7	35	1545912	1545946
scaffold00046	p5	(TTTAT)6	30	638587	638616
scaffold00231	p5	(TTTAT)6	30	305898	305927
scaffold00001	p5	(TTTAT)6	30	1546850	1546879
scaffold00001	p5	(TTTAT)6	30	1394352	1394381
scaffold00034	p5	(TTTAT)5	25	895865	895889
scaffold00276	p5	(TTTAT)5	25	81546	81570
scaffold00082	p5	(TTTAT)5	25	6185	6209
scaffold00336	p5	(TTTAT)5	25	242491	242515
scaffold00008	p5	(TTTAT)5	25	2047618	2047642
scaffold00026	p5	(TTTAT)5	25	1925177	1925201
scaffold00401	p5	(TTTAT)5	25	163027	163051
scaffold00001	p5	(TTTAT)5	25	1549997	1550021
scaffold00019	p5	(TTTAT)5	25	1425476	1425500
scaffold00055	p5	(TTTAT)5	25	1360104	1360128
scaffold00020	p5	(TTGTT)6	30	1313395	1313424
scaffold00011	p5	(TTGTG)6	30	2762156	2762185
scaffold00103	p5	(TTGTG)5	25	277491	277515
scaffold00030	p5	(TTGTA)5	25	2077201	2077225
scaffold00618	p5	(TTGGG)6	30	40756	40785
scaffold00620	p5	(TTGGG)6	30	40156	40185
scaffold00007	p5	(TTGCA)5	25	2313092	2313116
scaffold00092	p5	(TTGAT)7	35	511981	512015
scaffold00363	p5	(TTGAT)6	30	278853	278882
scaffold00412	p5	(TTCTT)5	25	90035	90059
scaffold00208	p5	(TTCTT)5	25	294858	294882
scaffold00087	p5	(TTCTC)5	25	677983	678007
scaffold00172	p5	(TTCTC)5	25	38308	38332
scaffold00019	p5	(TTCTC)5	25	2945086	2945110
scaffold00033	p5	(TTATT)8	40	131515	131554
scaffold00038	p5	(TTATT)6	30	977493	977522
scaffold00084	p5	(TTATT)6	30	685097	685126
scaffold00001	p5	(TTATT)6	30	4504102	4504131
scaffold00199	p5	(TTATT)6	30	322412	322441
scaffold00223	p5	(TTATT)6	30	28458	28487
scaffold00492	p5	(TTATT)5	25	82148	82172
scaffold00278	p5	(TTATT)5	25	451661	451685
scaffold00293	p5	(TTATT)5	25	409635	409659
scaffold00033	p5	(TTATT)5	25	279251	279275
scaffold00013	p5	(TTATT)5	25	2584383	2584407
scaffold00024	p5	(TTATT)5	25	2433996	2434020
scaffold00034	p5	(TTATT)5	25	242757	242781
scaffold00210	p5	(TTATT)5	25	229943	229967
scaffold00033	p5	(TTATT)5	25	2123491	2123515
scaffold00406	p5	(TTATT)5	25	21120	21144
scaffold00062	p5	(TTATT)5	25	1219353	1219377
scaffold00054	p5	(TTATT)5	25	1099516	1099540
scaffold00195	p5	(TTATC)15	75	844639	844713
scaffold00091	p5	(TTATA)8	40	1355041	1355080
scaffold00048	p5	(TTAAT)5	25	934740	934764
scaffold00110	p5	(TTAAA)7	35	627877	627911
scaffold00090	p5	(TTAAA)5	25	644320	644344
scaffold00015	p5	(TTAAA)5	25	434612	434636
scaffold00193	p5	(TTAAA)5	25	379190	379214
scaffold00006	p5	(TTAAA)5	25	1604257	1604281
scaffold00195	p5	(TGGTG)5	25	111438	111462
scaffold00307	p5	(TGCTA)6	30	196389	196418
scaffold00301	p5	(TGATT)8	40	216003	216042
scaffold00375	p5	(TGATT)5	25	31817	31841
scaffold00217	p5	(TGATT)5	25	261247	261271
scaffold00262	p5	(TGATT)5	25	248429	248453
scaffold00150	p5	(TGAGA)6	30	422035	422064
scaffold00132	p5	(TCTTT)5	25	917401	917425
scaffold00070	p5	(TCTTC)5	25	782862	782886
scaffold00144	p5	(TCTGT)5	25	515266	515290
scaffold00127	p5	(TCTCT)5	25	657381	657405
scaffold00278	p5	(TATTT)7	35	449979	450013
scaffold00048	p5	(TATTT)6	30	1705024	1705053
scaffold00012	p5	(TATTT)5	25	941091	941115
scaffold00035	p5	(TATTT)5	25	907125	907149
scaffold00115	p5	(TATTT)5	25	668954	668978
scaffold00017	p5	(TATTT)5	25	523571	523595
scaffold00012	p5	(TATTT)5	25	280570	280594
scaffold00045	p5	(TATTT)5	25	1299321	1299345
scaffold00028	p5	(TATTT)5	25	1042594	1042618
scaffold00057	p5	(TATTA)7	35	1056989	1057023
scaffold00057	p5	(TATTA)6	30	1074546	1074575
scaffold00063	p5	(TATTA)5	25	219964	219988
scaffold00086	p5	(TATTA)5	25	1343174	1343198
scaffold00200	p5	(TATAT)6	30	444132	444161
scaffold00039	p5	(TATAT)6	30	2023054	2023083
scaffold00027	p5	(TATAT)5	25	2144847	2144871
scaffold00038	p5	(TATAT)5	25	1314407	1314431
scaffold00101	p5	(TATAT)5	25	1104517	1104541
scaffold00089	p5	(TATAA)6	30	580776	580805
scaffold00184	p5	(TAATT)5	25	792561	792585
scaffold00815	p5	(TAATG)5	25	14883	14907
scaffold00148	p5	(TAATA)5	25	202977	203001
scaffold00026	p5	(TAATA)5	25	1480944	1480968
scaffold00138	p5	(TAAAT)5	25	718891	718915
scaffold00100	p5	(TAAAT)5	25	285466	285490
scaffold00144	p5	(TAAAT)5	25	123989	124013
scaffold00002	p5	(TAAAA)6	30	5322360	5322389
scaffold00014	p5	(TAAAA)5	25	365558	365582
scaffold00020	p5	(TAAAA)5	25	2175760	2175784
scaffold00101	p5	(TAAAA)5	25	1328628	1328652
scaffold00447	p5	(TAAAA)14	70	79208	79277
scaffold00042	p5	(GTTTT)6	30	852791	852820
scaffold00266	p5	(GTTTT)5	25	99765	99789
scaffold00035	p5	(GTTTT)5	25	607461	607485
scaffold00296	p5	(GTTTT)5	25	30675	30699
scaffold00026	p5	(GTTTT)5	25	2522640	2522664
scaffold00189	p5	(GTTTT)5	25	208211	208235
scaffold00072	p5	(GTTTT)5	25	1025204	1025228
scaffold00009	p5	(GTTTA)5	25	2817173	2817197
scaffold00618	p5	(GTTGG)5	25	42802	42826
scaffold00620	p5	(GTTGG)5	25	42202	42226
scaffold00618	p5	(GTTGG)5	25	41390	41414
scaffold00620	p5	(GTTGG)5	25	40790	40814
scaffold00036	p5	(GGTTT)6	30	118568	118597
scaffold00242	p5	(GGTTG)6	30	434552	434581
scaffold00618	p5	(GGTTG)5	25	41601	41625
scaffold00620	p5	(GGTTG)5	25	41001	41025
scaffold00146	p5	(GGTTG)5	25	1089857	1089881
scaffold00110	p5	(GGTTC)6	30	1155310	1155339
scaffold00618	p5	(GGGTT)6	30	42123	42152
scaffold00620	p5	(GGGTT)6	30	41523	41552
scaffold00618	p5	(GGGTT)6	30	40177	40206
scaffold00620	p5	(GGGTT)6	30	39577	39606
scaffold00618	p5	(GGGTT)5	25	43102	43126
scaffold00620	p5	(GGGTT)5	25	42502	42526
scaffold00618	p5	(GGGTT)5	25	41208	41232
scaffold00620	p5	(GGGTT)5	25	40608	40632
scaffold00618	p5	(GGGTT)5	25	39532	39556
scaffold00620	p5	(GGGTT)5	25	38932	38956
scaffold00031	p5	(GCATT)5	25	1976676	1976700
scaffold00267	p5	(GATTT)6	30	451683	451712
scaffold00250	p5	(GAGGA)6	30	476606	476635
scaffold00125	p5	(GAATT)5	25	220439	220463
scaffold00179	p5	(GAATT)5	25	182082	182106
scaffold00168	p5	(GAAGA)6	30	580892	580921
scaffold00004	p5	(GAAAG)7	35	1267927	1267961
scaffold00146	p5	(GAAAA)7	35	789204	789238
scaffold00107	p5	(GAAAA)6	30	218546	218575
scaffold00074	p5	(CTTTT)5	25	564251	564275
scaffold00486	p5	(CTTTT)5	25	18055	18079
scaffold00572	p5	(CTTTT)5	25	17462	17486
scaffold00001	p5	(CCTTG)5	25	30029	30053
scaffold00082	p5	(CCTTC)5	25	286597	286621
scaffold00306	p5	(CCCAA)5	25	424491	424515
scaffold00306	p5	(CCAAC)8	40	426928	426967
scaffold00466	p5	(CCAAC)8	40	13548	13587
scaffold00306	p5	(CCAAC)5	25	425324	425348
scaffold00307	p5	(CCAAC)5	25	419288	419312
scaffold00307	p5	(CCAAC)5	25	417219	417243
scaffold00048	p5	(CCAAC)5	25	2110430	2110454
scaffold00048	p5	(CCAAC)5	25	2108361	2108385
scaffold00073	p5	(CCAAC)5	25	1767544	1767568
scaffold00146	p5	(CCAAC)5	25	1042595	1042619
scaffold00146	p5	(CCAAC)5	25	1042437	1042461
scaffold00781	p5	(CATTA)5	25	4265	4289
scaffold00006	p5	(CATCC)5	25	1716363	1716387
scaffold00025	p5	(CACAA)5	25	827536	827560
scaffold00128	p5	(CAAAT)5	25	890259	890283
scaffold00020	p5	(CAAAA)6	30	1942543	1942572
scaffold00097	p5	(CAAAA)5	25	678371	678395
scaffold00253	p5	(CAAAA)5	25	441788	441812
scaffold00200	p5	(CAAAA)5	25	311980	312004
scaffold00074	p5	(CAAAA)5	25	189322	189346
scaffold00099	p5	(CAAAA)5	25	1199459	1199483
scaffold00072	p5	(CAAAA)5	25	1049472	1049496
scaffold00261	p5	(ATTTT)9	45	564675	564719
scaffold00034	p5	(ATTTT)8	40	246288	246327
scaffold00156	p5	(ATTTT)7	35	585442	585476
scaffold00120	p5	(ATTTT)7	35	548043	548077
scaffold00020	p5	(ATTTT)7	35	510962	510996
scaffold00270	p5	(ATTTT)7	35	314122	314156
scaffold00320	p5	(ATTTT)7	35	277595	277629
scaffold00021	p5	(ATTTT)7	35	2381578	2381612
scaffold00221	p5	(ATTTT)7	35	234597	234631
scaffold00128	p5	(ATTTT)7	35	1120555	1120589
scaffold00115	p5	(ATTTT)6	30	728817	728846
scaffold00317	p5	(ATTTT)6	30	72050	72079
scaffold00103	p5	(ATTTT)6	30	637695	637724
scaffold00046	p5	(ATTTT)6	30	466777	466806
scaffold00278	p5	(ATTTT)6	30	448586	448615
scaffold00024	p5	(ATTTT)6	30	2348713	2348742
scaffold00038	p5	(ATTTT)6	30	1807993	1808022
scaffold00020	p5	(ATTTT)6	30	1580077	1580106
scaffold00097	p5	(ATTTT)6	30	1431110	1431139
scaffold00083	p5	(ATTTT)6	30	1360931	1360960
scaffold00072	p5	(ATTTT)6	30	1309915	1309944
scaffold00128	p5	(ATTTT)5	25	718957	718981
scaffold00148	p5	(ATTTT)5	25	645049	645073
scaffold00190	p5	(ATTTT)5	25	633324	633348
scaffold00041	p5	(ATTTT)5	25	559020	559044
scaffold00020	p5	(ATTTT)5	25	511127	511151
scaffold00007	p5	(ATTTT)5	25	505377	505401
scaffold00086	p5	(ATTTT)5	25	400312	400336
scaffold00214	p5	(ATTTT)5	25	344621	344645
scaffold00217	p5	(ATTTT)5	25	319634	319658
scaffold00020	p5	(ATTTT)5	25	2614406	2614430
scaffold00013	p5	(ATTTT)5	25	2583068	2583092
scaffold00028	p5	(ATTTT)5	25	2537903	2537927
scaffold00128	p5	(ATTTT)5	25	198362	198386
scaffold00033	p5	(ATTTT)5	25	1509338	1509362
scaffold00026	p5	(ATTTT)13	65	2471555	2471619
scaffold00220	p5	(ATTTT)11	55	454666	454720
scaffold00028	p5	(ATTTG)9	45	14252	14296
scaffold00113	p5	(ATTTG)8	40	619956	619995
scaffold00424	p5	(ATTTG)6	30	99802	99831
scaffold00143	p5	(ATTTG)6	30	949171	949200
scaffold00241	p5	(ATTTG)6	30	415657	415686
scaffold00262	p5	(ATTTG)6	30	246136	246165
scaffold00099	p5	(ATTTG)5	25	449916	449940
scaffold00374	p5	(ATTTG)5	25	27371	27395
scaffold00020	p5	(ATTTG)5	25	2169201	2169225
scaffold00040	p5	(ATTTG)5	25	1465626	1465650
scaffold00072	p5	(ATTTG)5	25	1245484	1245508
scaffold00021	p5	(ATTTG)10	50	2595004	2595053
scaffold00363	p5	(ATTTA)6	30	204637	204666
scaffold00298	p5	(ATTTA)5	25	338106	338130
scaffold00075	p5	(ATTTA)5	25	1173996	1174020
scaffold00012	p5	(ATTAT)5	25	1593675	1593699
scaffold00090	p5	(ATTAA)5	25	104973	104997
scaffold00064	p5	(ATGTT)5	25	1518250	1518274
scaffold00118	p5	(ATCAT)5	25	1026475	1026499
scaffold00100	p5	(ATATT)11	55	162796	162850
scaffold00239	p5	(ATATG)5	25	81683	81707
scaffold00318	p5	(ATATA)8	40	271191	271230
scaffold00158	p5	(ATATA)6	30	660893	660922
scaffold00141	p5	(ATATA)6	30	269320	269349
scaffold00006	p5	(ATATA)5	25	628663	628687
scaffold00363	p5	(ATATA)5	25	52596	52620
scaffold00127	p5	(ATATA)10	50	761569	761618
scaffold00084	p5	(ATAAT)5	25	145529	145553
scaffold00034	p5	(ATAAT)5	25	122044	122068
scaffold00084	p5	(ATAAA)9	45	102272	102316
scaffold00044	p5	(ATAAA)8	40	626953	626992
scaffold00005	p5	(ATAAA)5	25	4545094	4545118
scaffold00019	p5	(ATAAA)5	25	1456451	1456475
scaffold00019	p5	(ATAAA)5	25	1329250	1329274
scaffold00048	p5	(ATAAA)5	25	1162863	1162887
scaffold00029	p5	(ATAAA)11	55	2480459	2480513
scaffold00038	p5	(AGAAG)6	30	1450096	1450125
scaffold00198	p5	(AGAAG)5	25	503769	503793
scaffold00074	p5	(AGAAG)5	25	480204	480228
scaffold00150	p5	(AGAAA)5	25	727254	727278
scaffold00189	p5	(AGAAA)5	25	554076	554100
scaffold00203	p5	(AGAAA)5	25	480321	480345
scaffold00004	p5	(AGAAA)5	25	354502	354526
scaffold00146	p5	(ACCCC)5	25	1044998	1045022
scaffold00073	p5	(ACCCA)7	35	1767913	1767947
scaffold00307	p5	(ACCCA)6	30	422948	422977
scaffold00048	p5	(ACCCA)6	30	2114090	2114119
scaffold00073	p5	(ACCCA)6	30	1768541	1768570
scaffold00100	p5	(ACCCA)5	25	735	759
scaffold00306	p5	(ACCCA)5	25	427308	427332
scaffold00307	p5	(ACCCA)5	25	421777	421801
scaffold00307	p5	(ACCCA)5	25	421588	421612
scaffold00307	p5	(ACCCA)5	25	418951	418975
scaffold00048	p5	(ACCCA)5	25	2112919	2112943
scaffold00048	p5	(ACCCA)5	25	2112730	2112754
scaffold00048	p5	(ACCCA)5	25	2110093	2110117
scaffold00073	p5	(ACCCA)5	25	1772144	1772168
scaffold00073	p5	(ACCCA)5	25	1769304	1769328
scaffold00073	p5	(ACCCA)5	25	1767226	1767250
scaffold00146	p5	(ACCCA)5	25	1044542	1044566
scaffold00250	p5	(ACATA)5	25	25396	25420
scaffold00010	p5	(ACACA)5	25	1752879	1752903
scaffold00041	p5	(AATTT)5	25	531124	531148
scaffold00138	p5	(AATCA)5	25	965501	965525
scaffold00400	p5	(AATAG)5	25	226021	226045
scaffold00026	p5	(AATAA)9	45	2399225	2399269
scaffold00111	p5	(AATAA)7	35	671620	671654
scaffold00164	p5	(AATAA)7	35	645093	645127
scaffold00092	p5	(AATAA)6	30	527003	527032
scaffold00116	p5	(AATAA)6	30	162669	162698
scaffold00170	p5	(AATAA)5	25	754215	754239
scaffold00066	p5	(AATAA)5	25	642770	642794
scaffold00253	p5	(AATAA)5	25	443909	443933
scaffold00001	p5	(AATAA)5	25	296526	296550
scaffold00262	p5	(AATAA)5	25	232313	232337
scaffold00025	p5	(AATAA)5	25	1980810	1980834
scaffold00024	p5	(AATAA)5	25	1577929	1577953
scaffold00036	p5	(AATAA)5	25	1575756	1575780
scaffold00241	p5	(AATAA)5	25	129592	129616
scaffold00072	p5	(AATAA)5	25	1192533	1192557
scaffold00162	p5	(AATAA)10	50	473214	473263
scaffold00009	p5	(AATAA)10	50	1011116	1011165
scaffold00484	p5	(AAGAG)5	25	88251	88275
scaffold00209	p5	(AAGAA)5	25	157223	157247
scaffold00307	p5	(AACCC)6	30	423245	423274
scaffold00048	p5	(AACCC)6	30	2114387	2114416
scaffold00146	p5	(AACCC)6	30	1043243	1043272
scaffold00009	p5	(AACAT)5	25	3106820	3106844
scaffold00178	p5	(AACAC)6	30	345164	345193
scaffold00082	p5	(AACAC)5	25	89189	89213
scaffold00069	p5	(AAATT)6	30	165095	165124
scaffold00147	p5	(AAATT)5	25	323135	323159
scaffold00304	p5	(AAATC)9	45	367816	367860
scaffold00109	p5	(AAATC)8	40	1254652	1254691
scaffold00018	p5	(AAATC)7	35	2426203	2426237
scaffold00115	p5	(AAATC)7	35	1149468	1149502
scaffold00020	p5	(AAATC)7	35	114533	114567
scaffold00083	p5	(AAATC)6	30	995065	995094
scaffold00112	p5	(AAATC)6	30	704524	704553
scaffold00040	p5	(AAATC)6	30	599272	599301
scaffold00066	p5	(AAATC)6	30	574264	574293
scaffold00255	p5	(AAATC)6	30	535664	535693
scaffold00033	p5	(AAATC)6	30	2072009	2072038
scaffold00113	p5	(AAATC)6	30	1244784	1244813
scaffold00058	p5	(AAATC)5	25	856556	856580
scaffold00156	p5	(AAATC)5	25	805074	805098
scaffold00033	p5	(AAATC)5	25	75398	75422
scaffold00267	p5	(AAATC)5	25	47514	47538
scaffold00021	p5	(AAATC)5	25	2518500	2518524
scaffold00071	p5	(AAATC)5	25	1525143	1525167
scaffold00099	p5	(AAATC)5	25	152381	152405
scaffold00024	p5	(AAATC)11	55	1067021	1067075
scaffold00033	p5	(AAATC)10	50	1645968	1646017
scaffold00040	p5	(AAATC)10	50	1507416	1507465
scaffold00200	p5	(AAATA)8	40	184407	184446
scaffold00099	p5	(AAATA)7	35	869462	869496
scaffold00108	p5	(AAATA)7	35	765080	765114
scaffold00187	p5	(AAATA)6	30	576002	576031
scaffold00033	p5	(AAATA)6	30	441195	441224
scaffold00028	p5	(AAATA)6	30	440195	440224
scaffold00310	p5	(AAATA)6	30	391233	391262
scaffold00016	p5	(AAATA)6	30	1728945	1728974
scaffold00272	p5	(AAATA)6	30	14583	14612
scaffold00270	p5	(AAATA)5	25	88672	88696
scaffold00032	p5	(AAATA)5	25	758445	758469
scaffold00132	p5	(AAATA)5	25	534790	534814
scaffold00276	p5	(AAATA)5	25	425827	425851
scaffold00413	p5	(AAATA)5	25	39109	39133
scaffold00108	p5	(AAATA)5	25	378124	378148
scaffold00043	p5	(AAATA)5	25	323177	323201
scaffold00020	p5	(AAATA)5	25	3033904	3033928
scaffold00002	p5	(AAATA)5	25	2872527	2872551
scaffold00065	p5	(AAATA)5	25	254015	254039
scaffold00029	p5	(AAATA)5	25	2243606	2243630
scaffold00293	p5	(AAATA)5	25	219533	219557
scaffold00050	p5	(AAATA)5	25	205238	205262
scaffold00056	p5	(AAATA)5	25	1962796	1962820
scaffold00008	p5	(AAATA)5	25	1672433	1672457
scaffold00316	p5	(AAATA)5	25	167099	167123
scaffold00085	p5	(AAATA)5	25	1412685	1412709
scaffold00097	p5	(AAATA)5	25	1375088	1375112
scaffold00495	p5	(AAATA)5	25	10215	10239
scaffold00016	p5	(AAATA)12	60	2329013	2329072
scaffold00226	p5	(AAATA)11	55	71330	71384
scaffold00008	p5	(AAAGA)5	25	1545587	1545611
scaffold00042	p5	(AAACA)5	25	508036	508060
scaffold00040	p5	(AAAAT)9	45	740754	740798
scaffold00026	p5	(AAAAT)9	45	287074	287118
scaffold00033	p5	(AAAAT)8	40	2384400	2384439
scaffold00117	p5	(AAAAT)8	40	1278237	1278276
scaffold00024	p5	(AAAAT)8	40	1090600	1090639
scaffold00158	p5	(AAAAT)7	35	849042	849076
scaffold00066	p5	(AAAAT)7	35	820251	820285
scaffold00069	p5	(AAAAT)7	35	195114	195148
scaffold00051	p5	(AAAAT)7	35	1058640	1058674
scaffold00143	p5	(AAAAT)6	30	944191	944220
scaffold00020	p5	(AAAAT)6	30	871565	871594
scaffold00133	p5	(AAAAT)6	30	48881	48910
scaffold00005	p5	(AAAAT)6	30	4544886	4544915
scaffold00028	p5	(AAAAT)6	30	1964730	1964759
scaffold00017	p5	(AAAAT)6	30	175778	175807
scaffold00021	p5	(AAAAT)6	30	1363761	1363790
scaffold00113	p5	(AAAAT)6	30	1195786	1195815
scaffold00154	p5	(AAAAT)5	25	953528	953552
scaffold00044	p5	(AAAAT)5	25	909800	909824
scaffold00085	p5	(AAAAT)5	25	82055	82079
scaffold00026	p5	(AAAAT)5	25	742740	742764
scaffold00041	p5	(AAAAT)5	25	645196	645220
scaffold00221	p5	(AAAAT)5	25	544866	544890
scaffold00113	p5	(AAAAT)5	25	538395	538419
scaffold00198	p5	(AAAAT)5	25	50663	50687
scaffold00210	p5	(AAAAT)5	25	505511	505535
scaffold00125	p5	(AAAAT)5	25	447128	447152
scaffold00260	p5	(AAAAT)5	25	419261	419285
scaffold00137	p5	(AAAAT)5	25	389711	389735
scaffold00041	p5	(AAAAT)5	25	375290	375314
scaffold00038	p5	(AAAAT)5	25	352323	352347
scaffold00467	p5	(AAAAT)5	25	34480	34504
scaffold00913	p5	(AAAAT)5	25	3447	3471
scaffold00243	p5	(AAAAT)5	25	283762	283786
scaffold00080	p5	(AAAAT)5	25	280334	280358
scaffold00008	p5	(AAAAT)5	25	2799563	2799587
scaffold00120	p5	(AAAAT)5	25	277739	277763
scaffold00037	p5	(AAAAT)5	25	27738	27762
scaffold00432	p5	(AAAAT)5	25	27067	27091
scaffold00112	p5	(AAAAT)5	25	26135	26159
scaffold00225	p5	(AAAAT)5	25	235906	235930
scaffold00175	p5	(AAAAT)5	25	23537	23561
scaffold00003	p5	(AAAAT)5	25	1669937	1669961
scaffold00097	p5	(AAAAT)5	25	157322	157346
scaffold00061	p5	(AAAAT)5	25	1525391	1525415
scaffold00085	p5	(AAAAT)5	25	1460768	1460792
scaffold00426	p5	(AAAAT)5	25	144415	144439
scaffold00045	p5	(AAAAT)5	25	1290798	1290822
scaffold00016	p5	(AAAAT)5	25	1099438	1099462
scaffold00006	p5	(AAAAT)18	90	11088	11177
scaffold00032	p5	(AAAAT)17	85	10405	10489
scaffold00060	p5	(AAAAT)12	60	958180	958239
scaffold00264	p5	(AAAAT)10	50	40193	40242
scaffold00044	p5	(AAAAG)7	35	460316	460350
scaffold00210	p5	(AAAAG)5	25	712123	712147
scaffold00072	p5	(AAAAC)5	25	1441303	1441327
scaffold00499	p4	(TTTG)8	32	10029	10060
scaffold00512	p4	(TTTG)8	32	10029	10060
scaffold00035	p4	(TTTG)5	20	614050	614069
scaffold00100	p4	(TTTG)5	20	213606	213625
scaffold00029	p4	(TTTG)5	20	1966520	1966539
scaffold00064	p4	(TTTG)5	20	1469695	1469714
scaffold00037	p4	(TTTG)4	16	954335	954350
scaffold00209	p4	(TTTG)4	16	93206	93221
scaffold00101	p4	(TTTG)4	16	887045	887060
scaffold00097	p4	(TTTG)4	16	810064	810079
scaffold00114	p4	(TTTG)4	16	78138	78153
scaffold00527	p4	(TTTG)4	16	67236	67251
scaffold00231	p4	(TTTG)4	16	619101	619116
scaffold00001	p4	(TTTG)4	16	6161797	6161812
scaffold00014	p4	(TTTG)4	16	57436	57451
scaffold00002	p4	(TTTG)4	16	5712338	5712353
scaffold00003	p4	(TTTG)4	16	5679010	5679025
scaffold00053	p4	(TTTG)4	16	526582	526597
scaffold00125	p4	(TTTG)4	16	522947	522962
scaffold00237	p4	(TTTG)4	16	418726	418741
scaffold00263	p4	(TTTG)4	16	39244	39259
scaffold00212	p4	(TTTG)4	16	389463	389478
scaffold00001	p4	(TTTG)4	16	3893364	3893379
scaffold00162	p4	(TTTG)4	16	311431	311446
scaffold00347	p4	(TTTG)4	16	31122	31137
scaffold00103	p4	(TTTG)4	16	208966	208981
scaffold00032	p4	(TTTG)4	16	2011904	2011919
scaffold00077	p4	(TTTG)4	16	1677981	1677996
scaffold00006	p4	(TTTG)4	16	1602172	1602187
scaffold00001	p4	(TTTG)4	16	1468946	1468961
scaffold00151	p4	(TTTG)4	16	141481	141496
scaffold00222	p4	(TTTG)4	16	139000	139015
scaffold00130	p4	(TTTG)4	16	1204658	1204673
scaffold00130	p4	(TTTG)4	16	1196420	1196435
scaffold00092	p4	(TTTG)4	16	1111560	1111575
scaffold00003	p4	(TTTG)4	16	1068879	1068894
scaffold00435	p4	(TTTG)4	16	106739	106754
scaffold00055	p4	(TTTG)4	16	1028056	1028071
scaffold00118	p4	(TTTG)3	12	9919	9930
scaffold00348	p4	(TTTG)3	12	98797	98808
scaffold00168	p4	(TTTG)3	12	971460	971471
scaffold00058	p4	(TTTG)3	12	970741	970752
scaffold00030	p4	(TTTG)3	12	970055	970066
scaffold00263	p4	(TTTG)3	12	96794	96805
scaffold00046	p4	(TTTG)3	12	962428	962439
scaffold00007	p4	(TTTG)3	12	96225	96236
scaffold00106	p4	(TTTG)3	12	961232	961243
scaffold00025	p4	(TTTG)3	12	959581	959592
scaffold00083	p4	(TTTG)3	12	959573	959584
scaffold00080	p4	(TTTG)3	12	958440	958451
scaffold00014	p4	(TTTG)3	12	952818	952829
scaffold00020	p4	(TTTG)3	12	947217	947228
scaffold00031	p4	(TTTG)3	12	946275	946286
scaffold00032	p4	(TTTG)3	12	945760	945771
scaffold00370	p4	(TTTG)3	12	93630	93641
scaffold00808	p4	(TTTG)3	12	9311	9322
scaffold00106	p4	(TTTG)3	12	930354	930365
scaffold00105	p4	(TTTG)3	12	930125	930136
scaffold00148	p4	(TTTG)3	12	924074	924085
scaffold00035	p4	(TTTG)3	12	911014	911025
scaffold00151	p4	(TTTG)3	12	908226	908237
scaffold00411	p4	(TTTG)3	12	9073	9084
scaffold00252	p4	(TTTG)3	12	90268	90279
scaffold00121	p4	(TTTG)3	12	901116	901127
scaffold00157	p4	(TTTG)3	12	89980	89991
scaffold00029	p4	(TTTG)3	12	899711	899722
scaffold00116	p4	(TTTG)3	12	899247	899258
scaffold00599	p4	(TTTG)3	12	8947	8958
scaffold00164	p4	(TTTG)3	12	89403	89414
scaffold00053	p4	(TTTG)3	12	891699	891710
scaffold00017	p4	(TTTG)3	12	891602	891613
scaffold00470	p4	(TTTG)3	12	88941	88952
scaffold00361	p4	(TTTG)3	12	88238	88249
scaffold00035	p4	(TTTG)3	12	881561	881572
scaffold00064	p4	(TTTG)3	12	8803	8814
scaffold00106	p4	(TTTG)3	12	879092	879103
scaffold00185	p4	(TTTG)3	12	87278	87289
scaffold00136	p4	(TTTG)3	12	87252	87263
scaffold00024	p4	(TTTG)3	12	871231	871242
scaffold00017	p4	(TTTG)3	12	870676	870687
scaffold00017	p4	(TTTG)3	12	868053	868064
scaffold00165	p4	(TTTG)3	12	866302	866313
scaffold00101	p4	(TTTG)3	12	865162	865173
scaffold00161	p4	(TTTG)3	12	864876	864887
scaffold00003	p4	(TTTG)3	12	864142	864153
scaffold00484	p4	(TTTG)3	12	86411	86422
scaffold00103	p4	(TTTG)3	12	863689	863700
scaffold00111	p4	(TTTG)3	12	86042	86053
scaffold00057	p4	(TTTG)3	12	860087	860098
scaffold00166	p4	(TTTG)3	12	858327	858338
scaffold00011	p4	(TTTG)3	12	854955	854966
scaffold00054	p4	(TTTG)3	12	854218	854229
scaffold00117	p4	(TTTG)3	12	852567	852578
scaffold00099	p4	(TTTG)3	12	849988	849999
scaffold00180	p4	(TTTG)3	12	842557	842568
scaffold00085	p4	(TTTG)3	12	84118	84129
scaffold00101	p4	(TTTG)3	12	838379	838390
scaffold00481	p4	(TTTG)3	12	83702	83713
scaffold00103	p4	(TTTG)3	12	836045	836056
scaffold00190	p4	(TTTG)3	12	834940	834951
scaffold00140	p4	(TTTG)3	12	821423	821434
scaffold00047	p4	(TTTG)3	12	820137	820148
scaffold00126	p4	(TTTG)3	12	817888	817899
scaffold00131	p4	(TTTG)3	12	809751	809762
scaffold00166	p4	(TTTG)3	12	802690	802701
scaffold00051	p4	(TTTG)3	12	802269	802280
scaffold00013	p4	(TTTG)3	12	802101	802112
scaffold00026	p4	(TTTG)3	12	799634	799645
scaffold00051	p4	(TTTG)3	12	799569	799580
scaffold00178	p4	(TTTG)3	12	799015	799026
scaffold00116	p4	(TTTG)3	12	792595	792606
scaffold00074	p4	(TTTG)3	12	791587	791598
scaffold00076	p4	(TTTG)3	12	791227	791238
scaffold00178	p4	(TTTG)3	12	791049	791060
scaffold00091	p4	(TTTG)3	12	789458	789469
scaffold00378	p4	(TTTG)3	12	78754	78765
scaffold00313	p4	(TTTG)3	12	78430	78441
scaffold00166	p4	(TTTG)3	12	783759	783770
scaffold00161	p4	(TTTG)3	12	782274	782285
scaffold00169	p4	(TTTG)3	12	781887	781898
scaffold00088	p4	(TTTG)3	12	781080	781091
scaffold00793	p4	(TTTG)3	12	7713	7724
scaffold00167	p4	(TTTG)3	12	767327	767338
scaffold00103	p4	(TTTG)3	12	76566	76577
scaffold00166	p4	(TTTG)3	12	760613	760624
scaffold00497	p4	(TTTG)3	12	75662	75673
scaffold00010	p4	(TTTG)3	12	753899	753910
scaffold00041	p4	(TTTG)3	12	752986	752997
scaffold00793	p4	(TTTG)3	12	7523	7534
scaffold00206	p4	(TTTG)3	12	742994	743005
scaffold00112	p4	(TTTG)3	12	730323	730334
scaffold00092	p4	(TTTG)3	12	73006	73017
scaffold00061	p4	(TTTG)3	12	727446	727457
scaffold00118	p4	(TTTG)3	12	727098	727109
scaffold00158	p4	(TTTG)3	12	726502	726513
scaffold00100	p4	(TTTG)3	12	724227	724238
scaffold00055	p4	(TTTG)3	12	724092	724103
scaffold00055	p4	(TTTG)3	12	717663	717674
scaffold00067	p4	(TTTG)3	12	717235	717246
scaffold00358	p4	(TTTG)3	12	71620	71631
scaffold00473	p4	(TTTG)3	12	71447	71458
scaffold00078	p4	(TTTG)3	12	709946	709957
scaffold00090	p4	(TTTG)3	12	705546	705557
scaffold00210	p4	(TTTG)3	12	704983	704994
scaffold00108	p4	(TTTG)3	12	704819	704830
scaffold00055	p4	(TTTG)3	12	704045	704056
scaffold00195	p4	(TTTG)3	12	696661	696672
scaffold00212	p4	(TTTG)3	12	692178	692189
scaffold00194	p4	(TTTG)3	12	69215	69226
scaffold00118	p4	(TTTG)3	12	691994	692005
scaffold00016	p4	(TTTG)3	12	691805	691816
scaffold00163	p4	(TTTG)3	12	689441	689452
scaffold00061	p4	(TTTG)3	12	688296	688307
scaffold00220	p4	(TTTG)3	12	687162	687173
scaffold00229	p4	(TTTG)3	12	682428	682439
scaffold00224	p4	(TTTG)3	12	680644	680655
scaffold00143	p4	(TTTG)3	12	67557	67568
scaffold00074	p4	(TTTG)3	12	675124	675135
scaffold00216	p4	(TTTG)3	12	674752	674763
scaffold00218	p4	(TTTG)3	12	672268	672279
scaffold00024	p4	(TTTG)3	12	672178	672189
scaffold00216	p4	(TTTG)3	12	662902	662913
scaffold00053	p4	(TTTG)3	12	662604	662615
scaffold00187	p4	(TTTG)3	12	654132	654143
scaffold00139	p4	(TTTG)3	12	650298	650309
scaffold00107	p4	(TTTG)3	12	650024	650035
scaffold00198	p4	(TTTG)3	12	648394	648405
scaffold00103	p4	(TTTG)3	12	645558	645569
scaffold00140	p4	(TTTG)3	12	643875	643886
scaffold00048	p4	(TTTG)3	12	634223	634234
scaffold00001	p4	(TTTG)3	12	6334549	6334560
scaffold00135	p4	(TTTG)3	12	630507	630518
scaffold00209	p4	(TTTG)3	12	62949	62960
scaffold00438	p4	(TTTG)3	12	6263	6274
scaffold00127	p4	(TTTG)3	12	623917	623928
scaffold00017	p4	(TTTG)3	12	622486	622497
scaffold00001	p4	(TTTG)3	12	6199518	6199529
scaffold00038	p4	(TTTG)3	12	619938	619949
scaffold00001	p4	(TTTG)3	12	6181645	6181656
scaffold00529	p4	(TTTG)3	12	61718	61729
scaffold00138	p4	(TTTG)3	12	614854	614865
scaffold00061	p4	(TTTG)3	12	610324	610335
scaffold00026	p4	(TTTG)3	12	608259	608270
scaffold00122	p4	(TTTG)3	12	607288	607299
scaffold00002	p4	(TTTG)3	12	605404	605415
scaffold00171	p4	(TTTG)3	12	605323	605334
scaffold00151	p4	(TTTG)3	12	599314	599325
scaffold00302	p4	(TTTG)3	12	59869	59880
scaffold00189	p4	(TTTG)3	12	598652	598663
scaffold00155	p4	(TTTG)3	12	597885	597896
scaffold00238	p4	(TTTG)3	12	595338	595349
scaffold00210	p4	(TTTG)3	12	585374	585385
scaffold00018	p4	(TTTG)3	12	584343	584354
scaffold00288	p4	(TTTG)3	12	58278	58289
scaffold00088	p4	(TTTG)3	12	580257	580268
scaffold00046	p4	(TTTG)3	12	574865	574876
scaffold00117	p4	(TTTG)3	12	572573	572584
scaffold00288	p4	(TTTG)3	12	57064	57075
scaffold00159	p4	(TTTG)3	12	568026	568037
scaffold00265	p4	(TTTG)3	12	56626	56637
scaffold00053	p4	(TTTG)3	12	565085	565096
scaffold00113	p4	(TTTG)3	12	56065	56076
scaffold00052	p4	(TTTG)3	12	559939	559950
scaffold00253	p4	(TTTG)3	12	559325	559336
scaffold00129	p4	(TTTG)3	12	558180	558191
scaffold00113	p4	(TTTG)3	12	55768	55779
scaffold00093	p4	(TTTG)3	12	556857	556868
scaffold00088	p4	(TTTG)3	12	551248	551259
scaffold00051	p4	(TTTG)3	12	550804	550815
scaffold00194	p4	(TTTG)3	12	550269	550280
scaffold00167	p4	(TTTG)3	12	548465	548476
scaffold00049	p4	(TTTG)3	12	546421	546432
scaffold00002	p4	(TTTG)3	12	5447206	5447217
scaffold00011	p4	(TTTG)3	12	537573	537584
scaffold00011	p4	(TTTG)3	12	535552	535563
scaffold00011	p4	(TTTG)3	12	533531	533542
scaffold00235	p4	(TTTG)3	12	531582	531593
scaffold00011	p4	(TTTG)3	12	531499	531510
scaffold00004	p4	(TTTG)3	12	53142	53153
scaffold00178	p4	(TTTG)3	12	529675	529686
scaffold00011	p4	(TTTG)3	12	529476	529487
scaffold00087	p4	(TTTG)3	12	528450	528461
scaffold00011	p4	(TTTG)3	12	527455	527466
scaffold00121	p4	(TTTG)3	12	527329	527340
scaffold00425	p4	(TTTG)3	12	52627	52638
scaffold00269	p4	(TTTG)3	12	523655	523666
scaffold00192	p4	(TTTG)3	12	519333	519344
scaffold00022	p4	(TTTG)3	12	514666	514677
scaffold00003	p4	(TTTG)3	12	5078602	5078613
scaffold00275	p4	(TTTG)3	12	506605	506616
scaffold00150	p4	(TTTG)3	12	505565	505576
scaffold00014	p4	(TTTG)3	12	502622	502633
scaffold00263	p4	(TTTG)3	12	502620	502631
scaffold00033	p4	(TTTG)3	12	501857	501868
scaffold00203	p4	(TTTG)3	12	501683	501694
scaffold00166	p4	(TTTG)3	12	497454	497465
scaffold00003	p4	(TTTG)3	12	4951794	4951805
scaffold00188	p4	(TTTG)3	12	494131	494142
scaffold00269	p4	(TTTG)3	12	491513	491524
scaffold00077	p4	(TTTG)3	12	489728	489739
scaffold00230	p4	(TTTG)3	12	489169	489180
scaffold00257	p4	(TTTG)3	12	488494	488505
scaffold00174	p4	(TTTG)3	12	481250	481261
scaffold00002	p4	(TTTG)3	12	4799335	4799346
scaffold00163	p4	(TTTG)3	12	478941	478952
scaffold00166	p4	(TTTG)3	12	477367	477378
scaffold00077	p4	(TTTG)3	12	476289	476300
scaffold00001	p4	(TTTG)3	12	4762451	4762462
scaffold00003	p4	(TTTG)3	12	4746600	4746611
scaffold00126	p4	(TTTG)3	12	470994	471005
scaffold00181	p4	(TTTG)3	12	470729	470740
scaffold00283	p4	(TTTG)3	12	468351	468362
scaffold00397	p4	(TTTG)3	12	46782	46793
scaffold00003	p4	(TTTG)3	12	4619333	4619344
scaffold00130	p4	(TTTG)3	12	460787	460798
scaffold00224	p4	(TTTG)3	12	460186	460197
scaffold00074	p4	(TTTG)3	12	457035	457046
scaffold00022	p4	(TTTG)3	12	455127	455138
scaffold00233	p4	(TTTG)3	12	454036	454047
scaffold00195	p4	(TTTG)3	12	451462	451473
scaffold00001	p4	(TTTG)3	12	4506120	4506131
scaffold00179	p4	(TTTG)3	12	445419	445430
scaffold00108	p4	(TTTG)3	12	445108	445119
scaffold00001	p4	(TTTG)3	12	4414157	4414168
scaffold00261	p4	(TTTG)3	12	439569	439580
scaffold00059	p4	(TTTG)3	12	439320	439331
scaffold00201	p4	(TTTG)3	12	438858	438869
scaffold00111	p4	(TTTG)3	12	437931	437942
scaffold00251	p4	(TTTG)3	12	434542	434553
scaffold00226	p4	(TTTG)3	12	434059	434070
scaffold00004	p4	(TTTG)3	12	4247748	4247759
scaffold00497	p4	(TTTG)3	12	41834	41845
scaffold00004	p4	(TTTG)3	12	416714	416725
scaffold00111	p4	(TTTG)3	12	412859	412870
scaffold00216	p4	(TTTG)3	12	412265	412276
scaffold00028	p4	(TTTG)3	12	409873	409884
scaffold00190	p4	(TTTG)3	12	405328	405339
scaffold00005	p4	(TTTG)3	12	4050834	4050845
scaffold00040	p4	(TTTG)3	12	403456	403467
scaffold00280	p4	(TTTG)3	12	401905	401916
scaffold00161	p4	(TTTG)3	12	399870	399881
scaffold00002	p4	(TTTG)3	12	396156	396167
scaffold00047	p4	(TTTG)3	12	394373	394384
scaffold00119	p4	(TTTG)3	12	392645	392656
scaffold00433	p4	(TTTG)3	12	39237	39248
scaffold00025	p4	(TTTG)3	12	391995	392006
scaffold00191	p4	(TTTG)3	12	389969	389980
scaffold00063	p4	(TTTG)3	12	389314	389325
scaffold00150	p4	(TTTG)3	12	388892	388903
scaffold00268	p4	(TTTG)3	12	387498	387509
scaffold00188	p4	(TTTG)3	12	383037	383048
scaffold00006	p4	(TTTG)3	12	3789669	3789680
scaffold00644	p4	(TTTG)3	12	37845	37856
scaffold00104	p4	(TTTG)3	12	375544	375555
scaffold00093	p4	(TTTG)3	12	37229	37240
scaffold00236	p4	(TTTG)3	12	368025	368036
scaffold00002	p4	(TTTG)3	12	3650003	3650014
scaffold00002	p4	(TTTG)3	12	3645826	3645837
scaffold00042	p4	(TTTG)3	12	363899	363910
scaffold00287	p4	(TTTG)3	12	363240	363251
scaffold00002	p4	(TTTG)3	12	3587114	3587125
scaffold00284	p4	(TTTG)3	12	356929	356940
scaffold00092	p4	(TTTG)3	12	356202	356213
scaffold00082	p4	(TTTG)3	12	355298	355309
scaffold00295	p4	(TTTG)3	12	354298	354309
scaffold00166	p4	(TTTG)3	12	352530	352541
scaffold00004	p4	(TTTG)3	12	3519204	3519215
scaffold00274	p4	(TTTG)3	12	349592	349603
scaffold00410	p4	(TTTG)3	12	34838	34849
scaffold00323	p4	(TTTG)3	12	347801	347812
scaffold00042	p4	(TTTG)3	12	346749	346760
scaffold00033	p4	(TTTG)3	12	346709	346720
scaffold00203	p4	(TTTG)3	12	34668	34679
scaffold00011	p4	(TTTG)3	12	3466227	3466238
scaffold00206	p4	(TTTG)3	12	346117	346128
scaffold00008	p4	(TTTG)3	12	3431962	3431973
scaffold00093	p4	(TTTG)3	12	342759	342770
scaffold00010	p4	(TTTG)3	12	3422395	3422406
scaffold00327	p4	(TTTG)3	12	341239	341250
scaffold00013	p4	(TTTG)3	12	3409135	3409146
scaffold00655	p4	(TTTG)3	12	33784	33795
scaffold00289	p4	(TTTG)3	12	336858	336869
scaffold00141	p4	(TTTG)3	12	336321	336332
scaffold00343	p4	(TTTG)3	12	331583	331594
scaffold00003	p4	(TTTG)3	12	3305227	3305238
scaffold00344	p4	(TTTG)3	12	330339	330350
scaffold00156	p4	(TTTG)3	12	329672	329683
scaffold00286	p4	(TTTG)3	12	329401	329412
scaffold00034	p4	(TTTG)3	12	329081	329092
scaffold00079	p4	(TTTG)3	12	328781	328792
scaffold00236	p4	(TTTG)3	12	324059	324070
scaffold00046	p4	(TTTG)3	12	320090	320101
scaffold00012	p4	(TTTG)3	12	319549	319560
scaffold00209	p4	(TTTG)3	12	319172	319183
scaffold00618	p4	(TTTG)3	12	31897	31908
scaffold00144	p4	(TTTG)3	12	318693	318704
scaffold00131	p4	(TTTG)3	12	318103	318114
scaffold00007	p4	(TTTG)3	12	3155992	3156003
scaffold00171	p4	(TTTG)3	12	315101	315112
scaffold00326	p4	(TTTG)3	12	313865	313876
scaffold00620	p4	(TTTG)3	12	31297	31308
scaffold00327	p4	(TTTG)3	12	311518	311529
scaffold00014	p4	(TTTG)3	12	3108677	3108688
scaffold00003	p4	(TTTG)3	12	3102556	3102567
scaffold00198	p4	(TTTG)3	12	309856	309867
scaffold00062	p4	(TTTG)3	12	309104	309115
scaffold00020	p4	(TTTG)3	12	3089322	3089333
scaffold00050	p4	(TTTG)3	12	308750	308761
scaffold00331	p4	(TTTG)3	12	307477	307488
scaffold00115	p4	(TTTG)3	12	304145	304156
scaffold00216	p4	(TTTG)3	12	304039	304050
scaffold00279	p4	(TTTG)3	12	303333	303344
scaffold00017	p4	(TTTG)3	12	3014346	3014357
scaffold00613	p4	(TTTG)3	12	29787	29798
scaffold00003	p4	(TTTG)3	12	2977450	2977461
scaffold00001	p4	(TTTG)3	12	2960619	2960630
scaffold00018	p4	(TTTG)3	12	2951370	2951381
scaffold00216	p4	(TTTG)3	12	293495	293506
scaffold00100	p4	(TTTG)3	12	292300	292311
scaffold00015	p4	(TTTG)3	12	2916830	2916841
scaffold00100	p4	(TTTG)3	12	289818	289829
scaffold00019	p4	(TTTG)3	12	289763	289774
scaffold00176	p4	(TTTG)3	12	288640	288651
scaffold00034	p4	(TTTG)3	12	288337	288348
scaffold00011	p4	(TTTG)3	12	2877973	2877984
scaffold00098	p4	(TTTG)3	12	287642	287653
scaffold00636	p4	(TTTG)3	12	2867	2878
scaffold00353	p4	(TTTG)3	12	286139	286150
scaffold00275	p4	(TTTG)3	12	285214	285225
scaffold00027	p4	(TTTG)3	12	282297	282308
scaffold00389	p4	(TTTG)3	12	28223	28234
scaffold00226	p4	(TTTG)3	12	28198	28209
scaffold00320	p4	(TTTG)3	12	280939	280950
scaffold00342	p4	(TTTG)3	12	280660	280671
scaffold00145	p4	(TTTG)3	12	279613	279624
scaffold00001	p4	(TTTG)3	12	2779012	2779023
scaffold00006	p4	(TTTG)3	12	2767839	2767850
scaffold00176	p4	(TTTG)3	12	276408	276419
scaffold00278	p4	(TTTG)3	12	274389	274400
scaffold00280	p4	(TTTG)3	12	269565	269576
scaffold00007	p4	(TTTG)3	12	2694995	2695006
scaffold00072	p4	(TTTG)3	12	269441	269452
scaffold00106	p4	(TTTG)3	12	26890	26901
scaffold00239	p4	(TTTG)3	12	267584	267595
scaffold00071	p4	(TTTG)3	12	267395	267406
scaffold00022	p4	(TTTG)3	12	2672087	2672098
scaffold00140	p4	(TTTG)3	12	265685	265696
scaffold00015	p4	(TTTG)3	12	2650573	2650584
scaffold00013	p4	(TTTG)3	12	264871	264882
scaffold00018	p4	(TTTG)3	12	264250	264261
scaffold00200	p4	(TTTG)3	12	262133	262144
scaffold00250	p4	(TTTG)3	12	261183	261194
scaffold00109	p4	(TTTG)3	12	259615	259626
scaffold00015	p4	(TTTG)3	12	2578118	2578129
scaffold00239	p4	(TTTG)3	12	255012	255023
scaffold00001	p4	(TTTG)3	12	2549602	2549613
scaffold00099	p4	(TTTG)3	12	2549	2560
scaffold00380	p4	(TTTG)3	12	254753	254764
scaffold00241	p4	(TTTG)3	12	253873	253884
scaffold00319	p4	(TTTG)3	12	249969	249980
scaffold00019	p4	(TTTG)3	12	2497264	2497275
scaffold00019	p4	(TTTG)3	12	2491594	2491605
scaffold00008	p4	(TTTG)3	12	2487612	2487623
scaffold00131	p4	(TTTG)3	12	247934	247945
scaffold00018	p4	(TTTG)3	12	247559	247570
scaffold00303	p4	(TTTG)3	12	246819	246830
scaffold00207	p4	(TTTG)3	12	246398	246409
scaffold00137	p4	(TTTG)3	12	24636	24647
scaffold00384	p4	(TTTG)3	12	244950	244961
scaffold00141	p4	(TTTG)3	12	244628	244639
scaffold00035	p4	(TTTG)3	12	2445153	2445164
scaffold00237	p4	(TTTG)3	12	244460	244471
scaffold00248	p4	(TTTG)3	12	242675	242686
scaffold00242	p4	(TTTG)3	12	242486	242497
scaffold00007	p4	(TTTG)3	12	2410041	2410052
scaffold00351	p4	(TTTG)3	12	240981	240992
scaffold00172	p4	(TTTG)3	12	240260	240271
scaffold00032	p4	(TTTG)3	12	2395293	2395304
scaffold00003	p4	(TTTG)3	12	2388737	2388748
scaffold00005	p4	(TTTG)3	12	2379040	2379051
scaffold00005	p4	(TTTG)3	12	2365506	2365517
scaffold00019	p4	(TTTG)3	12	235037	235048
scaffold00008	p4	(TTTG)3	12	2346701	2346712
scaffold00010	p4	(TTTG)3	12	2335280	2335291
scaffold00023	p4	(TTTG)3	12	2329664	2329675
scaffold00053	p4	(TTTG)3	12	232562	232573
scaffold00033	p4	(TTTG)3	12	2323561	2323572
scaffold00006	p4	(TTTG)3	12	2315627	2315638
scaffold00139	p4	(TTTG)3	12	230123	230134
scaffold00213	p4	(TTTG)3	12	230034	230045
scaffold00108	p4	(TTTG)3	12	229568	229579
scaffold00010	p4	(TTTG)3	12	229117	229128
scaffold00028	p4	(TTTG)3	12	2286579	2286590
scaffold00282	p4	(TTTG)3	12	228435	228446
scaffold00169	p4	(TTTG)3	12	227870	227881
scaffold00017	p4	(TTTG)3	12	2275472	2275483
scaffold00337	p4	(TTTG)3	12	227188	227199
scaffold00189	p4	(TTTG)3	12	22610	22621
scaffold00298	p4	(TTTG)3	12	223665	223676
scaffold00023	p4	(TTTG)3	12	2233818	2233829
scaffold00245	p4	(TTTG)3	12	222820	222831
scaffold00028	p4	(TTTG)3	12	2220864	2220875
scaffold00208	p4	(TTTG)3	12	221734	221745
scaffold00084	p4	(TTTG)3	12	221498	221509
scaffold00027	p4	(TTTG)3	12	2204942	2204953
scaffold00025	p4	(TTTG)3	12	2192321	2192332
scaffold00007	p4	(TTTG)3	12	2187117	2187128
scaffold00013	p4	(TTTG)3	12	2163685	2163696
scaffold00201	p4	(TTTG)3	12	215444	215455
scaffold00233	p4	(TTTG)3	12	215204	215215
scaffold00034	p4	(TTTG)3	12	2142632	2142643
scaffold00244	p4	(TTTG)3	12	213733	213744
scaffold00064	p4	(TTTG)3	12	212729	212740
scaffold00040	p4	(TTTG)3	12	2126381	2126392
scaffold00017	p4	(TTTG)3	12	2118783	2118794
scaffold00366	p4	(TTTG)3	12	21088	21099
scaffold00226	p4	(TTTG)3	12	210154	210165
scaffold00409	p4	(TTTG)3	12	209867	209878
scaffold00017	p4	(TTTG)3	12	2084031	2084042
scaffold00047	p4	(TTTG)3	12	2080736	2080747
scaffold00407	p4	(TTTG)3	12	208050	208061
scaffold00371	p4	(TTTG)3	12	20693	20704
scaffold00023	p4	(TTTG)3	12	2065794	2065805
scaffold00044	p4	(TTTG)3	12	2058510	2058521
scaffold00074	p4	(TTTG)3	12	204536	204547
scaffold00289	p4	(TTTG)3	12	20431	20442
scaffold00469	p4	(TTTG)3	12	20354	20365
scaffold00237	p4	(TTTG)3	12	202519	202530
scaffold00397	p4	(TTTG)3	12	202284	202295
scaffold00282	p4	(TTTG)3	12	202283	202294
scaffold00137	p4	(TTTG)3	12	202171	202182
scaffold00034	p4	(TTTG)3	12	1997355	1997366
scaffold00023	p4	(TTTG)3	12	1992994	1993005
scaffold00038	p4	(TTTG)3	12	1992813	1992824
scaffold00048	p4	(TTTG)3	12	1985326	1985337
scaffold00418	p4	(TTTG)3	12	198328	198339
scaffold00412	p4	(TTTG)3	12	197806	197817
scaffold00475	p4	(TTTG)3	12	19594	19605
scaffold00387	p4	(TTTG)3	12	195560	195571
scaffold00186	p4	(TTTG)3	12	195175	195186
scaffold00051	p4	(TTTG)3	12	1945575	1945586
scaffold00345	p4	(TTTG)3	12	19414	19425
scaffold00536	p4	(TTTG)3	12	19357	19368
scaffold00039	p4	(TTTG)3	12	1924883	1924894
scaffold00383	p4	(TTTG)3	12	19191	19202
scaffold00046	p4	(TTTG)3	12	1918188	1918199
scaffold00012	p4	(TTTG)3	12	1902785	1902796
scaffold00334	p4	(TTTG)3	12	189938	189949
scaffold00022	p4	(TTTG)3	12	1883323	1883334
scaffold00063	p4	(TTTG)3	12	1882691	1882702
scaffold00099	p4	(TTTG)3	12	18773	18784
scaffold00035	p4	(TTTG)3	12	1864839	1864850
scaffold00113	p4	(TTTG)3	12	185553	185564
scaffold00055	p4	(TTTG)3	12	1848821	1848832
scaffold00010	p4	(TTTG)3	12	1846375	1846386
scaffold00010	p4	(TTTG)3	12	1843754	1843765
scaffold00102	p4	(TTTG)3	12	184265	184276
scaffold00334	p4	(TTTG)3	12	183070	183081
scaffold00052	p4	(TTTG)3	12	1827595	1827606
scaffold00483	p4	(TTTG)3	12	18251	18262
scaffold00230	p4	(TTTG)3	12	182376	182387
scaffold00355	p4	(TTTG)3	12	181873	181884
scaffold00060	p4	(TTTG)3	12	1813478	1813489
scaffold00197	p4	(TTTG)3	12	180569	180580
scaffold00402	p4	(TTTG)3	12	180052	180063
scaffold00290	p4	(TTTG)3	12	179375	179386
scaffold00020	p4	(TTTG)3	12	1781663	1781674
scaffold00336	p4	(TTTG)3	12	177262	177273
scaffold00059	p4	(TTTG)3	12	1768888	1768899
scaffold00327	p4	(TTTG)3	12	175977	175988
scaffold00309	p4	(TTTG)3	12	175942	175953
scaffold00013	p4	(TTTG)3	12	1759308	1759319
scaffold00042	p4	(TTTG)3	12	175536	175547
scaffold00003	p4	(TTTG)3	12	1738350	1738361
scaffold00240	p4	(TTTG)3	12	173572	173583
scaffold00066	p4	(TTTG)3	12	1733519	1733530
scaffold00015	p4	(TTTG)3	12	1726401	1726412
scaffold00051	p4	(TTTG)3	12	1725432	1725443
scaffold00157	p4	(TTTG)3	12	171330	171341
scaffold00070	p4	(TTTG)3	12	1708546	1708557
scaffold00565	p4	(TTTG)3	12	17063	17074
scaffold00022	p4	(TTTG)3	12	1702379	1702390
scaffold00225	p4	(TTTG)3	12	169326	169337
scaffold00020	p4	(TTTG)3	12	1691889	1691900
scaffold00333	p4	(TTTG)3	12	168396	168407
scaffold00210	p4	(TTTG)3	12	167712	167723
scaffold00037	p4	(TTTG)3	12	1673391	1673402
scaffold00048	p4	(TTTG)3	12	167253	167264
scaffold00068	p4	(TTTG)3	12	1662417	1662428
scaffold00407	p4	(TTTG)3	12	165871	165882
scaffold00028	p4	(TTTG)3	12	1658136	1658147
scaffold00017	p4	(TTTG)3	12	1657324	1657335
scaffold00055	p4	(TTTG)3	12	1653919	1653930
scaffold00065	p4	(TTTG)3	12	1653747	1653758
scaffold00081	p4	(TTTG)3	12	1650257	1650268
scaffold00032	p4	(TTTG)3	12	1650132	1650143
scaffold00047	p4	(TTTG)3	12	1630466	1630477
scaffold00032	p4	(TTTG)3	12	1622087	1622098
scaffold00655	p4	(TTTG)3	12	16146	16157
scaffold00051	p4	(TTTG)3	12	1579438	1579449
scaffold00027	p4	(TTTG)3	12	1578933	1578944
scaffold00446	p4	(TTTG)3	12	157155	157166
scaffold00225	p4	(TTTG)3	12	156865	156876
scaffold00016	p4	(TTTG)3	12	1562664	1562675
scaffold00018	p4	(TTTG)3	12	1552141	1552152
scaffold00060	p4	(TTTG)3	12	1544531	1544542
scaffold00252	p4	(TTTG)3	12	153861	153872
scaffold00005	p4	(TTTG)3	12	1536302	1536313
scaffold00045	p4	(TTTG)3	12	1533965	1533976
scaffold00051	p4	(TTTG)3	12	1527152	1527163
scaffold00062	p4	(TTTG)3	12	1508942	1508953
scaffold00431	p4	(TTTG)3	12	150751	150762
scaffold00367	p4	(TTTG)3	12	14801	14812
scaffold00045	p4	(TTTG)3	12	1475330	1475341
scaffold00156	p4	(TTTG)3	12	147248	147259
scaffold00054	p4	(TTTG)3	12	1470314	1470325
scaffold00051	p4	(TTTG)3	12	1467363	1467374
scaffold00048	p4	(TTTG)3	12	1458481	1458492
scaffold00057	p4	(TTTG)3	12	1454823	1454834
scaffold00011	p4	(TTTG)3	12	1450954	1450965
scaffold00030	p4	(TTTG)3	12	1437530	1437541
scaffold00012	p4	(TTTG)3	12	1414546	1414557
scaffold00014	p4	(TTTG)3	12	1409474	1409485
scaffold00074	p4	(TTTG)3	12	139785	139796
scaffold00030	p4	(TTTG)3	12	1397163	1397174
scaffold00025	p4	(TTTG)3	12	1393898	1393909
scaffold00047	p4	(TTTG)3	12	139048	139059
scaffold00029	p4	(TTTG)3	12	138982	138993
scaffold00068	p4	(TTTG)3	12	1381728	1381739
scaffold00006	p4	(TTTG)3	12	1380404	1380415
scaffold00332	p4	(TTTG)3	12	137912	137923
scaffold00088	p4	(TTTG)3	12	1379064	1379075
scaffold00041	p4	(TTTG)3	12	1378604	1378615
scaffold00042	p4	(TTTG)3	12	1348598	1348609
scaffold00093	p4	(TTTG)3	12	1348460	1348471
scaffold00436	p4	(TTTG)3	12	131739	131750
scaffold00463	p4	(TTTG)3	12	131501	131512
scaffold00037	p4	(TTTG)3	12	1314802	1314813
scaffold00433	p4	(TTTG)3	12	131475	131486
scaffold00098	p4	(TTTG)3	12	1313677	1313688
scaffold00116	p4	(TTTG)3	12	1311443	1311454
scaffold00104	p4	(TTTG)3	12	1307492	1307503
scaffold00176	p4	(TTTG)3	12	130605	130616
scaffold00049	p4	(TTTG)3	12	1301857	1301868
scaffold00576	p4	(TTTG)3	12	12947	12958
scaffold00125	p4	(TTTG)3	12	128968	128979
scaffold00112	p4	(TTTG)3	12	1287631	1287642
scaffold00058	p4	(TTTG)3	12	1282683	1282694
scaffold00347	p4	(TTTG)3	12	126640	126651
scaffold00038	p4	(TTTG)3	12	1263955	1263966
scaffold00055	p4	(TTTG)3	12	1261371	1261382
scaffold00094	p4	(TTTG)3	12	1261331	1261342
scaffold00045	p4	(TTTG)3	12	125910	125921
scaffold00330	p4	(TTTG)3	12	125239	125250
scaffold00008	p4	(TTTG)3	12	1238366	1238377
scaffold00407	p4	(TTTG)3	12	123673	123684
scaffold00126	p4	(TTTG)3	12	1232140	1232151
scaffold00002	p4	(TTTG)3	12	1231734	1231745
scaffold00028	p4	(TTTG)3	12	1231624	1231635
scaffold00167	p4	(TTTG)3	12	122908	122919
scaffold00465	p4	(TTTG)3	12	122904	122915
scaffold00110	p4	(TTTG)3	12	1227921	1227932
scaffold00073	p4	(TTTG)3	12	1225664	1225675
scaffold00004	p4	(TTTG)3	12	1223521	1223532
scaffold00093	p4	(TTTG)3	12	1218625	1218636
scaffold00117	p4	(TTTG)3	12	1209174	1209185
scaffold00052	p4	(TTTG)3	12	120830	120841
scaffold00079	p4	(TTTG)3	12	1206068	1206079
scaffold00047	p4	(TTTG)3	12	1202376	1202387
scaffold00009	p4	(TTTG)3	12	1202359	1202370
scaffold00038	p4	(TTTG)3	12	1195350	1195361
scaffold00020	p4	(TTTG)3	12	1193279	1193290
scaffold00062	p4	(TTTG)3	12	1191250	1191261
scaffold00438	p4	(TTTG)3	12	118893	118904
scaffold00032	p4	(TTTG)3	12	1188347	1188358
scaffold00029	p4	(TTTG)3	12	1187711	1187722
scaffold00024	p4	(TTTG)3	12	1183109	1183120
scaffold00030	p4	(TTTG)3	12	1176239	1176250
scaffold00129	p4	(TTTG)3	12	1171349	1171360
scaffold00037	p4	(TTTG)3	12	1165792	1165803
scaffold00445	p4	(TTTG)3	12	116216	116227
scaffold00042	p4	(TTTG)3	12	1162049	1162060
scaffold00079	p4	(TTTG)3	12	1160186	1160197
scaffold00009	p4	(TTTG)3	12	1155501	1155512
scaffold00042	p4	(TTTG)3	12	1151868	1151879
scaffold00116	p4	(TTTG)3	12	1150280	1150291
scaffold00031	p4	(TTTG)3	12	1149928	1149939
scaffold00088	p4	(TTTG)3	12	1146722	1146733
scaffold00407	p4	(TTTG)3	12	113900	113911
scaffold00096	p4	(TTTG)3	12	1123764	1123775
scaffold00137	p4	(TTTG)3	12	1122019	1122030
scaffold00088	p4	(TTTG)3	12	111943	111954
scaffold00103	p4	(TTTG)3	12	1116452	1116463
scaffold00323	p4	(TTTG)3	12	110854	110865
scaffold00058	p4	(TTTG)3	12	1103538	1103549
scaffold00068	p4	(TTTG)3	12	1102300	1102311
scaffold00021	p4	(TTTG)3	12	1101854	1101865
scaffold00309	p4	(TTTG)3	12	109877	109888
scaffold00044	p4	(TTTG)3	12	1098471	1098482
scaffold00027	p4	(TTTG)3	12	1098450	1098461
scaffold00075	p4	(TTTG)3	12	1097481	1097492
scaffold00393	p4	(TTTG)3	12	109349	109360
scaffold00058	p4	(TTTG)3	12	1085764	1085775
scaffold00017	p4	(TTTG)3	12	1085110	1085121
scaffold00081	p4	(TTTG)3	12	108449	108460
scaffold00122	p4	(TTTG)3	12	1079857	1079868
scaffold00136	p4	(TTTG)3	12	1073345	1073356
scaffold00613	p4	(TTTG)3	12	10705	10716
scaffold00046	p4	(TTTG)3	12	1069862	1069873
scaffold00123	p4	(TTTG)3	12	1067634	1067645
scaffold00127	p4	(TTTG)3	12	1064743	1064754
scaffold00018	p4	(TTTG)3	12	105660	105671
scaffold00062	p4	(TTTG)3	12	1051547	1051558
scaffold00109	p4	(TTTG)3	12	1046620	1046631
scaffold00134	p4	(TTTG)3	12	1046537	1046548
scaffold00132	p4	(TTTG)3	12	1042591	1042602
scaffold00126	p4	(TTTG)3	12	1038177	1038188
scaffold00316	p4	(TTTG)3	12	103725	103736
scaffold00093	p4	(TTTG)3	12	1032201	1032212
scaffold00150	p4	(TTTG)3	12	103028	103039
scaffold00015	p4	(TTTG)3	12	1027188	1027199
scaffold00323	p4	(TTTG)3	12	102328	102339
scaffold00046	p4	(TTTG)3	12	1019074	1019085
scaffold00134	p4	(TTTG)3	12	1010488	1010499
scaffold00031	p4	(TTTG)3	12	100941	100952
scaffold00037	p4	(TTTG)3	12	1008655	1008666
scaffold00166	p4	(TTTG)3	12	1000822	1000833
scaffold00265	p4	(TTTC)8	32	473365	473396
scaffold00063	p4	(TTTC)6	24	516141	516164
scaffold00081	p4	(TTTC)6	24	29586	29609
scaffold00124	p4	(TTTC)5	20	700619	700638
scaffold00108	p4	(TTTC)5	20	346834	346853
scaffold00009	p4	(TTTC)5	20	3004673	3004692
scaffold00013	p4	(TTTC)5	20	2776727	2776746
scaffold00003	p4	(TTTC)5	20	1856722	1856741
scaffold00045	p4	(TTTC)5	20	1758272	1758291
scaffold00135	p4	(TTTC)5	20	162525	162544
scaffold00115	p4	(TTTC)5	20	1025299	1025318
scaffold00067	p4	(TTTC)4	16	990283	990298
scaffold00060	p4	(TTTC)4	16	940789	940804
scaffold00007	p4	(TTTC)4	16	888141	888156
scaffold00161	p4	(TTTC)4	16	842727	842742
scaffold00105	p4	(TTTC)4	16	838138	838153
scaffold00204	p4	(TTTC)4	16	781964	781979
scaffold00176	p4	(TTTC)4	16	778931	778946
scaffold00371	p4	(TTTC)4	16	76617	76632
scaffold00368	p4	(TTTC)4	16	76226	76241
scaffold00213	p4	(TTTC)4	16	734172	734187
scaffold00394	p4	(TTTC)4	16	72627	72642
scaffold00047	p4	(TTTC)4	16	716005	716020
scaffold00028	p4	(TTTC)4	16	630357	630372
scaffold00088	p4	(TTTC)4	16	596965	596980
scaffold00085	p4	(TTTC)4	16	579067	579082
scaffold00001	p4	(TTTC)4	16	5465242	5465257
scaffold00172	p4	(TTTC)4	16	528605	528620
scaffold00003	p4	(TTTC)4	16	4936882	4936897
scaffold00164	p4	(TTTC)4	16	436894	436909
scaffold00344	p4	(TTTC)4	16	42932	42947
scaffold00064	p4	(TTTC)4	16	411095	411110
scaffold00253	p4	(TTTC)4	16	37354	37369
scaffold00305	p4	(TTTC)4	16	367235	367250
scaffold00194	p4	(TTTC)4	16	354902	354917
scaffold00084	p4	(TTTC)4	16	339535	339550
scaffold00052	p4	(TTTC)4	16	330834	330849
scaffold00291	p4	(TTTC)4	16	303188	303203
scaffold00170	p4	(TTTC)4	16	295470	295485
scaffold00006	p4	(TTTC)4	16	2950679	2950694
scaffold00248	p4	(TTTC)4	16	278133	278148
scaffold00008	p4	(TTTC)4	16	2671478	2671493
scaffold00308	p4	(TTTC)4	16	231407	231422
scaffold00030	p4	(TTTC)4	16	2219407	2219422
scaffold00281	p4	(TTTC)4	16	218320	218335
scaffold00247	p4	(TTTC)4	16	205309	205324
scaffold00083	p4	(TTTC)4	16	188693	188708
scaffold00518	p4	(TTTC)4	16	1878	1893
scaffold00019	p4	(TTTC)4	16	1872371	1872386
scaffold00002	p4	(TTTC)4	16	1631138	1631153
scaffold00320	p4	(TTTC)4	16	15691	15706
scaffold00183	p4	(TTTC)4	16	151606	151621
scaffold00300	p4	(TTTC)4	16	150016	150031
scaffold00003	p4	(TTTC)4	16	1407178	1407193
scaffold00068	p4	(TTTC)4	16	1385796	1385811
scaffold00013	p4	(TTTC)4	16	1382459	1382474
scaffold00444	p4	(TTTC)4	16	137513	137528
scaffold00099	p4	(TTTC)4	16	1363285	1363300
scaffold00133	p4	(TTTC)4	16	135525	135540
scaffold00041	p4	(TTTC)4	16	1352735	1352750
scaffold00093	p4	(TTTC)4	16	1329299	1329314
scaffold00017	p4	(TTTC)4	16	1267475	1267490
scaffold00037	p4	(TTTC)4	16	1261006	1261021
scaffold00086	p4	(TTTC)4	16	1169400	1169415
scaffold00101	p4	(TTTC)4	16	10994	11009
scaffold00134	p4	(TTTC)4	16	1069222	1069237
scaffold00070	p4	(TTTC)4	16	1065143	1065158
scaffold00120	p4	(TTTC)4	16	1060481	1060496
scaffold00073	p4	(TTTC)4	16	105086	105101
scaffold00057	p4	(TTTC)4	16	1031081	1031096
scaffold00061	p4	(TTTC)4	16	1014871	1014886
scaffold00250	p4	(TTTC)4	16	100962	100977
scaffold00360	p4	(TTTC)4	16	100862	100877
scaffold00030	p4	(TTTC)4	16	100303	100318
scaffold00013	p4	(TTTC)3	12	99926	99937
scaffold00082	p4	(TTTC)3	12	99836	99847
scaffold00012	p4	(TTTC)3	12	994985	994996
scaffold00127	p4	(TTTC)3	12	986096	986107
scaffold00009	p4	(TTTC)3	12	985750	985761
scaffold00009	p4	(TTTC)3	12	984624	984635
scaffold00322	p4	(TTTC)3	12	98440	98451
scaffold00022	p4	(TTTC)3	12	979682	979693
scaffold00047	p4	(TTTC)3	12	978880	978891
scaffold00104	p4	(TTTC)3	12	977349	977360
scaffold00421	p4	(TTTC)3	12	97732	97743
scaffold00074	p4	(TTTC)3	12	976654	976665
scaffold00427	p4	(TTTC)3	12	9727	9738
scaffold00094	p4	(TTTC)3	12	971252	971263
scaffold00133	p4	(TTTC)3	12	970376	970387
scaffold00161	p4	(TTTC)3	12	970160	970171
scaffold00056	p4	(TTTC)3	12	967948	967959
scaffold00088	p4	(TTTC)3	12	965642	965653
scaffold00453	p4	(TTTC)3	12	95473	95484
scaffold00013	p4	(TTTC)3	12	952155	952166
scaffold00155	p4	(TTTC)3	12	950775	950786
scaffold00046	p4	(TTTC)3	12	94822	94833
scaffold00126	p4	(TTTC)3	12	946985	946996
scaffold00079	p4	(TTTC)3	12	944501	944512
scaffold00326	p4	(TTTC)3	12	94439	94450
scaffold00055	p4	(TTTC)3	12	944254	944265
scaffold00011	p4	(TTTC)3	12	94243	94254
scaffold00045	p4	(TTTC)3	12	942353	942364
scaffold00432	p4	(TTTC)3	12	94166	94177
scaffold00175	p4	(TTTC)3	12	940491	940502
scaffold00171	p4	(TTTC)3	12	938562	938573
scaffold00042	p4	(TTTC)3	12	938478	938489
scaffold00159	p4	(TTTC)3	12	93800	93811
scaffold00137	p4	(TTTC)3	12	93410	93421
scaffold00026	p4	(TTTC)3	12	933900	933911
scaffold00124	p4	(TTTC)3	12	933161	933172
scaffold00169	p4	(TTTC)3	12	932418	932429
scaffold00131	p4	(TTTC)3	12	930867	930878
scaffold00086	p4	(TTTC)3	12	926390	926401
scaffold00010	p4	(TTTC)3	12	924201	924212
scaffold00158	p4	(TTTC)3	12	922107	922118
scaffold00001	p4	(TTTC)3	12	918763	918774
scaffold00213	p4	(TTTC)3	12	91699	91710
scaffold00055	p4	(TTTC)3	12	913982	913993
scaffold00042	p4	(TTTC)3	12	91369	91380
scaffold00013	p4	(TTTC)3	12	910638	910649
scaffold00147	p4	(TTTC)3	12	910396	910407
scaffold00449	p4	(TTTC)3	12	90968	90979
scaffold00103	p4	(TTTC)3	12	909169	909180
scaffold00068	p4	(TTTC)3	12	907116	907127
scaffold00008	p4	(TTTC)3	12	9067	9078
scaffold00102	p4	(TTTC)3	12	906468	906479
scaffold00004	p4	(TTTC)3	12	905258	905269
scaffold00073	p4	(TTTC)3	12	904724	904735
scaffold00095	p4	(TTTC)3	12	903657	903668
scaffold00091	p4	(TTTC)3	12	902882	902893
scaffold00078	p4	(TTTC)3	12	900690	900701
scaffold00051	p4	(TTTC)3	12	897820	897831
scaffold00141	p4	(TTTC)3	12	897580	897591
scaffold00121	p4	(TTTC)3	12	893639	893650
scaffold00115	p4	(TTTC)3	12	893471	893482
scaffold00011	p4	(TTTC)3	12	893144	893155
scaffold00053	p4	(TTTC)3	12	887953	887964
scaffold00180	p4	(TTTC)3	12	887667	887678
scaffold00108	p4	(TTTC)3	12	886542	886553
scaffold00013	p4	(TTTC)3	12	88553	88564
scaffold00177	p4	(TTTC)3	12	88165	88176
scaffold00006	p4	(TTTC)3	12	879209	879220
scaffold00053	p4	(TTTC)3	12	873144	873155
scaffold00075	p4	(TTTC)3	12	871712	871723
scaffold00119	p4	(TTTC)3	12	871639	871650
scaffold00115	p4	(TTTC)3	12	871353	871364
scaffold00037	p4	(TTTC)3	12	870171	870182
scaffold00004	p4	(TTTC)3	12	869104	869115
scaffold00029	p4	(TTTC)3	12	86896	86907
scaffold00116	p4	(TTTC)3	12	864706	864717
scaffold00118	p4	(TTTC)3	12	862008	862019
scaffold00172	p4	(TTTC)3	12	85939	85950
scaffold00047	p4	(TTTC)3	12	858712	858723
scaffold00187	p4	(TTTC)3	12	858346	858357
scaffold00069	p4	(TTTC)3	12	856782	856793
scaffold00014	p4	(TTTC)3	12	856700	856711
scaffold00081	p4	(TTTC)3	12	855962	855973
scaffold00023	p4	(TTTC)3	12	854388	854399
scaffold00064	p4	(TTTC)3	12	85270	85281
scaffold00002	p4	(TTTC)3	12	851632	851643
scaffold00129	p4	(TTTC)3	12	85162	85173
scaffold00185	p4	(TTTC)3	12	849088	849099
scaffold00173	p4	(TTTC)3	12	848814	848825
scaffold00047	p4	(TTTC)3	12	848433	848444
scaffold00018	p4	(TTTC)3	12	848390	848401
scaffold00165	p4	(TTTC)3	12	843764	843775
scaffold00104	p4	(TTTC)3	12	841736	841747
scaffold00196	p4	(TTTC)3	12	839114	839125
scaffold00049	p4	(TTTC)3	12	834734	834745
scaffold00487	p4	(TTTC)3	12	83451	83462
scaffold00054	p4	(TTTC)3	12	833481	833492
scaffold00273	p4	(TTTC)3	12	83218	83229
scaffold00266	p4	(TTTC)3	12	83052	83063
scaffold00039	p4	(TTTC)3	12	825414	825425
scaffold00092	p4	(TTTC)3	12	824683	824694
scaffold00011	p4	(TTTC)3	12	824602	824613
scaffold00052	p4	(TTTC)3	12	819651	819662
scaffold00039	p4	(TTTC)3	12	819047	819058
scaffold00151	p4	(TTTC)3	12	815050	815061
scaffold00101	p4	(TTTC)3	12	81428	81439
scaffold00032	p4	(TTTC)3	12	814046	814057
scaffold00068	p4	(TTTC)3	12	812774	812785
scaffold00407	p4	(TTTC)3	12	81161	81172
scaffold00047	p4	(TTTC)3	12	809034	809045
scaffold00236	p4	(TTTC)3	12	80841	80852
scaffold00060	p4	(TTTC)3	12	804895	804906
scaffold00107	p4	(TTTC)3	12	802606	802617
scaffold00063	p4	(TTTC)3	12	80061	80072
scaffold00071	p4	(TTTC)3	12	794727	794738
scaffold00028	p4	(TTTC)3	12	794317	794328
scaffold00069	p4	(TTTC)3	12	790971	790982
scaffold00071	p4	(TTTC)3	12	788844	788855
scaffold00014	p4	(TTTC)3	12	78803	78814
scaffold00142	p4	(TTTC)3	12	787418	787429
scaffold00080	p4	(TTTC)3	12	787062	787073
scaffold00055	p4	(TTTC)3	12	785505	785516
scaffold00062	p4	(TTTC)3	12	784568	784579
scaffold00110	p4	(TTTC)3	12	784118	784129
scaffold00167	p4	(TTTC)3	12	783944	783955
scaffold00210	p4	(TTTC)3	12	783464	783475
scaffold00115	p4	(TTTC)3	12	779548	779559
scaffold00103	p4	(TTTC)3	12	777940	777951
scaffold00191	p4	(TTTC)3	12	777741	777752
scaffold00037	p4	(TTTC)3	12	777505	777516
scaffold00108	p4	(TTTC)3	12	77746	77757
scaffold00082	p4	(TTTC)3	12	772193	772204
scaffold00160	p4	(TTTC)3	12	769735	769746
scaffold00168	p4	(TTTC)3	12	769454	769465
scaffold00133	p4	(TTTC)3	12	76684	76695
scaffold00109	p4	(TTTC)3	12	765045	765056
scaffold00180	p4	(TTTC)3	12	764477	764488
scaffold00039	p4	(TTTC)3	12	763388	763399
scaffold00513	p4	(TTTC)3	12	7631	7642
scaffold00109	p4	(TTTC)3	12	762501	762512
scaffold00084	p4	(TTTC)3	12	758946	758957
scaffold00092	p4	(TTTC)3	12	758872	758883
scaffold00113	p4	(TTTC)3	12	756797	756808
scaffold00215	p4	(TTTC)3	12	755274	755285
scaffold00143	p4	(TTTC)3	12	754910	754921
scaffold00120	p4	(TTTC)3	12	749382	749393
scaffold00177	p4	(TTTC)3	12	747375	747386
scaffold00240	p4	(TTTC)3	12	7457	7468
scaffold00105	p4	(TTTC)3	12	744871	744882
scaffold00034	p4	(TTTC)3	12	741963	741974
scaffold00247	p4	(TTTC)3	12	74176	74187
scaffold00085	p4	(TTTC)3	12	738993	739004
scaffold00107	p4	(TTTC)3	12	736807	736818
scaffold00148	p4	(TTTC)3	12	735374	735385
scaffold00202	p4	(TTTC)3	12	734293	734304
scaffold00374	p4	(TTTC)3	12	72929	72940
scaffold00481	p4	(TTTC)3	12	72858	72869
scaffold00185	p4	(TTTC)3	12	726350	726361
scaffold00016	p4	(TTTC)3	12	725179	725190
scaffold00057	p4	(TTTC)3	12	722988	722999
scaffold00217	p4	(TTTC)3	12	721180	721191
scaffold00024	p4	(TTTC)3	12	720380	720391
scaffold00157	p4	(TTTC)3	12	716696	716707
scaffold00103	p4	(TTTC)3	12	716021	716032
scaffold00091	p4	(TTTC)3	12	713964	713975
scaffold00035	p4	(TTTC)3	12	711459	711470
scaffold00268	p4	(TTTC)3	12	70763	70774
scaffold00044	p4	(TTTC)3	12	704129	704140
scaffold00183	p4	(TTTC)3	12	701882	701893
scaffold00168	p4	(TTTC)3	12	701794	701805
scaffold00116	p4	(TTTC)3	12	700444	700455
scaffold00085	p4	(TTTC)3	12	698339	698350
scaffold00140	p4	(TTTC)3	12	698330	698341
scaffold00054	p4	(TTTC)3	12	696318	696329
scaffold00396	p4	(TTTC)3	12	69583	69594
scaffold00168	p4	(TTTC)3	12	695406	695417
scaffold00166	p4	(TTTC)3	12	694534	694545
scaffold00003	p4	(TTTC)3	12	694282	694293
scaffold00001	p4	(TTTC)3	12	693710	693721
scaffold00036	p4	(TTTC)3	12	692513	692524
scaffold00148	p4	(TTTC)3	12	688016	688027
scaffold00021	p4	(TTTC)3	12	685427	685438
scaffold00058	p4	(TTTC)3	12	684571	684582
scaffold00077	p4	(TTTC)3	12	68228	68239
scaffold00110	p4	(TTTC)3	12	681206	681217
scaffold00137	p4	(TTTC)3	12	680515	680526
scaffold00204	p4	(TTTC)3	12	678369	678380
scaffold00148	p4	(TTTC)3	12	678221	678232
scaffold00324	p4	(TTTC)3	12	67693	67704
scaffold00238	p4	(TTTC)3	12	67640	67651
scaffold00010	p4	(TTTC)3	12	676114	676125
scaffold00355	p4	(TTTC)3	12	67478	67489
scaffold00028	p4	(TTTC)3	12	669598	669609
scaffold00062	p4	(TTTC)3	12	668588	668599
scaffold00045	p4	(TTTC)3	12	668143	668154
scaffold00001	p4	(TTTC)3	12	667339	667350
scaffold00055	p4	(TTTC)3	12	664516	664527
scaffold00165	p4	(TTTC)3	12	662561	662572
scaffold00059	p4	(TTTC)3	12	66144	66155
scaffold00200	p4	(TTTC)3	12	659497	659508
scaffold00211	p4	(TTTC)3	12	659072	659083
scaffold00039	p4	(TTTC)3	12	654412	654423
scaffold00100	p4	(TTTC)3	12	653719	653730
scaffold00108	p4	(TTTC)3	12	653207	653218
scaffold00210	p4	(TTTC)3	12	652784	652795
scaffold00004	p4	(TTTC)3	12	651003	651014
scaffold00142	p4	(TTTC)3	12	650841	650852
scaffold00026	p4	(TTTC)3	12	649944	649955
scaffold00137	p4	(TTTC)3	12	649817	649828
scaffold00092	p4	(TTTC)3	12	649758	649769
scaffold00488	p4	(TTTC)3	12	64779	64790
scaffold00008	p4	(TTTC)3	12	646553	646564
scaffold00009	p4	(TTTC)3	12	646129	646140
scaffold00151	p4	(TTTC)3	12	64452	64463
scaffold00063	p4	(TTTC)3	12	643744	643755
scaffold00138	p4	(TTTC)3	12	643727	643738
scaffold00150	p4	(TTTC)3	12	64291	64302
scaffold00052	p4	(TTTC)3	12	641752	641763
scaffold00209	p4	(TTTC)3	12	640229	640240
scaffold00083	p4	(TTTC)3	12	638812	638823
scaffold00206	p4	(TTTC)3	12	63409	63420
scaffold00460	p4	(TTTC)3	12	63265	63276
scaffold00068	p4	(TTTC)3	12	631984	631995
scaffold00232	p4	(TTTC)3	12	628805	628816
scaffold00207	p4	(TTTC)3	12	628681	628692
scaffold00059	p4	(TTTC)3	12	628601	628612
scaffold00119	p4	(TTTC)3	12	625763	625774
scaffold00438	p4	(TTTC)3	12	62443	62454
scaffold00046	p4	(TTTC)3	12	622399	622410
scaffold00033	p4	(TTTC)3	12	62234	62245
scaffold00147	p4	(TTTC)3	12	619447	619458
scaffold00536	p4	(TTTC)3	12	61931	61942
scaffold00096	p4	(TTTC)3	12	617738	617749
scaffold00034	p4	(TTTC)3	12	61465	61476
scaffold00208	p4	(TTTC)3	12	614043	614054
scaffold00154	p4	(TTTC)3	12	613194	613205
scaffold00176	p4	(TTTC)3	12	611159	611170
scaffold00117	p4	(TTTC)3	12	610647	610658
scaffold00096	p4	(TTTC)3	12	610312	610323
scaffold00143	p4	(TTTC)3	12	610224	610235
scaffold00136	p4	(TTTC)3	12	61005	61016
scaffold00147	p4	(TTTC)3	12	608688	608699
scaffold00182	p4	(TTTC)3	12	606864	606875
scaffold00148	p4	(TTTC)3	12	60645	60656
scaffold00002	p4	(TTTC)3	12	6051802	6051813
scaffold00023	p4	(TTTC)3	12	605055	605066
scaffold00208	p4	(TTTC)3	12	603524	603535
scaffold00352	p4	(TTTC)3	12	6030	6041
scaffold00246	p4	(TTTC)3	12	602368	602379
scaffold00021	p4	(TTTC)3	12	600086	600097
scaffold00209	p4	(TTTC)3	12	599228	599239
scaffold00009	p4	(TTTC)3	12	597304	597315
scaffold00019	p4	(TTTC)3	12	596778	596789
scaffold00066	p4	(TTTC)3	12	596436	596447
scaffold00058	p4	(TTTC)3	12	596260	596271
scaffold00347	p4	(TTTC)3	12	59614	59625
scaffold00096	p4	(TTTC)3	12	594499	594510
scaffold00238	p4	(TTTC)3	12	592365	592376
scaffold00096	p4	(TTTC)3	12	587569	587580
scaffold00068	p4	(TTTC)3	12	585974	585985
scaffold00395	p4	(TTTC)3	12	57741	57752
scaffold00182	p4	(TTTC)3	12	576947	576958
scaffold00238	p4	(TTTC)3	12	576439	576450
scaffold00070	p4	(TTTC)3	12	57587	57598
scaffold00166	p4	(TTTC)3	12	575005	575016
scaffold00001	p4	(TTTC)3	12	5735752	5735763
scaffold00003	p4	(TTTC)3	12	5722070	5722081
scaffold00155	p4	(TTTC)3	12	569049	569060
scaffold00052	p4	(TTTC)3	12	564834	564845
scaffold00107	p4	(TTTC)3	12	564507	564518
scaffold00009	p4	(TTTC)3	12	561344	561355
scaffold00003	p4	(TTTC)3	12	5566947	5566958
scaffold00002	p4	(TTTC)3	12	5551115	5551126
scaffold00046	p4	(TTTC)3	12	554632	554643
scaffold00083	p4	(TTTC)3	12	551727	551738
scaffold00517	p4	(TTTC)3	12	55170	55181
scaffold00247	p4	(TTTC)3	12	549309	549320
scaffold00243	p4	(TTTC)3	12	548754	548765
scaffold00010	p4	(TTTC)3	12	547923	547934
scaffold00012	p4	(TTTC)3	12	547597	547608
scaffold00217	p4	(TTTC)3	12	545855	545866
scaffold00188	p4	(TTTC)3	12	543759	543770
scaffold00061	p4	(TTTC)3	12	543708	543719
scaffold00175	p4	(TTTC)3	12	541967	541978
scaffold00087	p4	(TTTC)3	12	537968	537979
scaffold00060	p4	(TTTC)3	12	537044	537055
scaffold00045	p4	(TTTC)3	12	531165	531176
scaffold00214	p4	(TTTC)3	12	52979	52990
scaffold00510	p4	(TTTC)3	12	5272	5283
scaffold00012	p4	(TTTC)3	12	525109	525120
scaffold00180	p4	(TTTC)3	12	524522	524533
scaffold00156	p4	(TTTC)3	12	523900	523911
scaffold00076	p4	(TTTC)3	12	52304	52315
scaffold00042	p4	(TTTC)3	12	522013	522024
scaffold00242	p4	(TTTC)3	12	519737	519748
scaffold00180	p4	(TTTC)3	12	518766	518777
scaffold00197	p4	(TTTC)3	12	517634	517645
scaffold00033	p4	(TTTC)3	12	517433	517444
scaffold00003	p4	(TTTC)3	12	5166740	5166751
scaffold00137	p4	(TTTC)3	12	515817	515828
scaffold00140	p4	(TTTC)3	12	514816	514827
scaffold00146	p4	(TTTC)3	12	511827	511838
scaffold00342	p4	(TTTC)3	12	51066	51077
scaffold00121	p4	(TTTC)3	12	509455	509466
scaffold00148	p4	(TTTC)3	12	505918	505929
scaffold00177	p4	(TTTC)3	12	503953	503964
scaffold00072	p4	(TTTC)3	12	503294	503305
scaffold00057	p4	(TTTC)3	12	494306	494317
scaffold00093	p4	(TTTC)3	12	494012	494023
scaffold00020	p4	(TTTC)3	12	493883	493894
scaffold00277	p4	(TTTC)3	12	493579	493590
scaffold00194	p4	(TTTC)3	12	492788	492799
scaffold00227	p4	(TTTC)3	12	487403	487414
scaffold00122	p4	(TTTC)3	12	487140	487151
scaffold00013	p4	(TTTC)3	12	484639	484650
scaffold00156	p4	(TTTC)3	12	483550	483561
scaffold00228	p4	(TTTC)3	12	482726	482737
scaffold00002	p4	(TTTC)3	12	4818767	4818778
scaffold00540	p4	(TTTC)3	12	4817	4828
scaffold00144	p4	(TTTC)3	12	480696	480707
scaffold00130	p4	(TTTC)3	12	478001	478012
scaffold00100	p4	(TTTC)3	12	474808	474819
scaffold00288	p4	(TTTC)3	12	473050	473061
scaffold00155	p4	(TTTC)3	12	467333	467344
scaffold00569	p4	(TTTC)3	12	4621	4632
scaffold00258	p4	(TTTC)3	12	459204	459215
scaffold00106	p4	(TTTC)3	12	459181	459192
scaffold00078	p4	(TTTC)3	12	455561	455572
scaffold00042	p4	(TTTC)3	12	453913	453924
scaffold00003	p4	(TTTC)3	12	4531410	4531421
scaffold00559	p4	(TTTC)3	12	45056	45067
scaffold00100	p4	(TTTC)3	12	448548	448559
scaffold00004	p4	(TTTC)3	12	445988	445999
scaffold00122	p4	(TTTC)3	12	445045	445056
scaffold00027	p4	(TTTC)3	12	444983	444994
scaffold00001	p4	(TTTC)3	12	4443247	4443258
scaffold00237	p4	(TTTC)3	12	442600	442611
scaffold00217	p4	(TTTC)3	12	441475	441486
scaffold00102	p4	(TTTC)3	12	433257	433268
scaffold00134	p4	(TTTC)3	12	432880	432891
scaffold00110	p4	(TTTC)3	12	432599	432610
scaffold00003	p4	(TTTC)3	12	432054	432065
scaffold00100	p4	(TTTC)3	12	431141	431152
scaffold00003	p4	(TTTC)3	12	4305839	4305850
scaffold00237	p4	(TTTC)3	12	427377	427388
scaffold00020	p4	(TTTC)3	12	422415	422426
scaffold00192	p4	(TTTC)3	12	422144	422155
scaffold00098	p4	(TTTC)3	12	421969	421980
scaffold00188	p4	(TTTC)3	12	421834	421845
scaffold00014	p4	(TTTC)3	12	421563	421574
scaffold00863	p4	(TTTC)3	12	4214	4225
scaffold00094	p4	(TTTC)3	12	420360	420371
scaffold00158	p4	(TTTC)3	12	415197	415208
scaffold00073	p4	(TTTC)3	12	413505	413516
scaffold00248	p4	(TTTC)3	12	412594	412605
scaffold00267	p4	(TTTC)3	12	412324	412335
scaffold00149	p4	(TTTC)3	12	412232	412243
scaffold00014	p4	(TTTC)3	12	411631	411642
scaffold00054	p4	(TTTC)3	12	411435	411446
scaffold00192	p4	(TTTC)3	12	411251	411262
scaffold00242	p4	(TTTC)3	12	409514	409525
scaffold00313	p4	(TTTC)3	12	407936	407947
scaffold00001	p4	(TTTC)3	12	4075650	4075661
scaffold00088	p4	(TTTC)3	12	406001	406012
scaffold00004	p4	(TTTC)3	12	4049504	4049515
scaffold00273	p4	(TTTC)3	12	404613	404624
scaffold00007	p4	(TTTC)3	12	4030288	4030299
scaffold00002	p4	(TTTC)3	12	4023229	4023240
scaffold00188	p4	(TTTC)3	12	402157	402168
scaffold00066	p4	(TTTC)3	12	40060	40071
scaffold00230	p4	(TTTC)3	12	399592	399603
scaffold00026	p4	(TTTC)3	12	398259	398270
scaffold00077	p4	(TTTC)3	12	396688	396699
scaffold00547	p4	(TTTC)3	12	39648	39659
scaffold00242	p4	(TTTC)3	12	396358	396369
scaffold00119	p4	(TTTC)3	12	394585	394596
scaffold00262	p4	(TTTC)3	12	394415	394426
scaffold00229	p4	(TTTC)3	12	391736	391747
scaffold00002	p4	(TTTC)3	12	3898747	3898758
scaffold00002	p4	(TTTC)3	12	3895065	3895076
scaffold00003	p4	(TTTC)3	12	3893241	3893252
scaffold00248	p4	(TTTC)3	12	388078	388089
scaffold00184	p4	(TTTC)3	12	387365	387376
scaffold00200	p4	(TTTC)3	12	38587	38598
scaffold00195	p4	(TTTC)3	12	385133	385144
scaffold00217	p4	(TTTC)3	12	383612	383623
scaffold00093	p4	(TTTC)3	12	382667	382678
scaffold00372	p4	(TTTC)3	12	38251	38262
scaffold00016	p4	(TTTC)3	12	382493	382504
scaffold00101	p4	(TTTC)3	12	382327	382338
scaffold00089	p4	(TTTC)3	12	381255	381266
scaffold00002	p4	(TTTC)3	12	3805219	3805230
scaffold00151	p4	(TTTC)3	12	380369	380380
scaffold00079	p4	(TTTC)3	12	378729	378740
scaffold00234	p4	(TTTC)3	12	376391	376402
scaffold00001	p4	(TTTC)3	12	3743223	3743234
scaffold00268	p4	(TTTC)3	12	37406	37417
scaffold00152	p4	(TTTC)3	12	371974	371985
scaffold00006	p4	(TTTC)3	12	3710145	3710156
scaffold00008	p4	(TTTC)3	12	3701813	3701824
scaffold00014	p4	(TTTC)3	12	369110	369121
scaffold00206	p4	(TTTC)3	12	368228	368239
scaffold00206	p4	(TTTC)3	12	365015	365026
scaffold00273	p4	(TTTC)3	12	364403	364414
scaffold00211	p4	(TTTC)3	12	363860	363871
scaffold00233	p4	(TTTC)3	12	362185	362196
scaffold00076	p4	(TTTC)3	12	36040	36051
scaffold00107	p4	(TTTC)3	12	359874	359885
scaffold00217	p4	(TTTC)3	12	359319	359330
scaffold00114	p4	(TTTC)3	12	358981	358992
scaffold00278	p4	(TTTC)3	12	356520	356531
scaffold00013	p4	(TTTC)3	12	355577	355588
scaffold00176	p4	(TTTC)3	12	355151	355162
scaffold00291	p4	(TTTC)3	12	354594	354605
scaffold00009	p4	(TTTC)3	12	3526937	3526948
scaffold00093	p4	(TTTC)3	12	351659	351670
scaffold00029	p4	(TTTC)3	12	351335	351346
scaffold00287	p4	(TTTC)3	12	350461	350472
scaffold00243	p4	(TTTC)3	12	348095	348106
scaffold00005	p4	(TTTC)3	12	3473361	3473372
scaffold00153	p4	(TTTC)3	12	346570	346581
scaffold00547	p4	(TTTC)3	12	34522	34533
scaffold00010	p4	(TTTC)3	12	3410579	3410590
scaffold00269	p4	(TTTC)3	12	340843	340854
scaffold00064	p4	(TTTC)3	12	338849	338860
scaffold00003	p4	(TTTC)3	12	3381492	3381503
scaffold00236	p4	(TTTC)3	12	337	348
scaffold00081	p4	(TTTC)3	12	336886	336897
scaffold00123	p4	(TTTC)3	12	335691	335702
scaffold00541	p4	(TTTC)3	12	33344	33355
scaffold00137	p4	(TTTC)3	12	333414	333425
scaffold00045	p4	(TTTC)3	12	332061	332072
scaffold00327	p4	(TTTC)3	12	331978	331989
scaffold00164	p4	(TTTC)3	12	330375	330386
scaffold00009	p4	(TTTC)3	12	3300274	3300285
scaffold00273	p4	(TTTC)3	12	329902	329913
scaffold00012	p4	(TTTC)3	12	328308	328319
scaffold00018	p4	(TTTC)3	12	327418	327429
scaffold00270	p4	(TTTC)3	12	327098	327109
scaffold00178	p4	(TTTC)3	12	326619	326630
scaffold00183	p4	(TTTC)3	12	326068	326079
scaffold00242	p4	(TTTC)3	12	325260	325271
scaffold00594	p4	(TTTC)3	12	32418	32429
scaffold00013	p4	(TTTC)3	12	3225386	3225397
scaffold00081	p4	(TTTC)3	12	322318	322329
scaffold00913	p4	(TTTC)3	12	3200	3211
scaffold00026	p4	(TTTC)3	12	318463	318474
scaffold00293	p4	(TTTC)3	12	318361	318372
scaffold00065	p4	(TTTC)3	12	317852	317863
scaffold00118	p4	(TTTC)3	12	317227	317238
scaffold00173	p4	(TTTC)3	12	31285	31296
scaffold00019	p4	(TTTC)3	12	3125777	3125788
scaffold00308	p4	(TTTC)3	12	311870	311881
scaffold00214	p4	(TTTC)3	12	310410	310421
scaffold00439	p4	(TTTC)3	12	30911	30922
scaffold00006	p4	(TTTC)3	12	3082568	3082579
scaffold00004	p4	(TTTC)3	12	3081944	3081955
scaffold00299	p4	(TTTC)3	12	308091	308102
scaffold00190	p4	(TTTC)3	12	307260	307271
scaffold00340	p4	(TTTC)3	12	306893	306904
scaffold00020	p4	(TTTC)3	12	3060970	3060981
scaffold00372	p4	(TTTC)3	12	30463	30474
scaffold00029	p4	(TTTC)3	12	304046	304057
scaffold00015	p4	(TTTC)3	12	3031566	3031577
scaffold00023	p4	(TTTC)3	12	302567	302578
scaffold00217	p4	(TTTC)3	12	302479	302490
scaffold00017	p4	(TTTC)3	12	3023600	3023611
scaffold00154	p4	(TTTC)3	12	301764	301775
scaffold00155	p4	(TTTC)3	12	301349	301360
scaffold00021	p4	(TTTC)3	12	3000278	3000289
scaffold00249	p4	(TTTC)3	12	29996	30007
scaffold00189	p4	(TTTC)3	12	299652	299663
scaffold00008	p4	(TTTC)3	12	298887	298898
scaffold00185	p4	(TTTC)3	12	297792	297803
scaffold00020	p4	(TTTC)3	12	2943757	2943768
scaffold00016	p4	(TTTC)3	12	2940719	2940730
scaffold00003	p4	(TTTC)3	12	2939412	2939423
scaffold00247	p4	(TTTC)3	12	293650	293661
scaffold00257	p4	(TTTC)3	12	293071	293082
scaffold00121	p4	(TTTC)3	12	292414	292425
scaffold00007	p4	(TTTC)3	12	2918105	2918116
scaffold00005	p4	(TTTC)3	12	2917426	2917437
scaffold00057	p4	(TTTC)3	12	29168	29179
scaffold00006	p4	(TTTC)3	12	2903159	2903170
scaffold00014	p4	(TTTC)3	12	2896250	2896261
scaffold00201	p4	(TTTC)3	12	288494	288505
scaffold00032	p4	(TTTC)3	12	288457	288468
scaffold00060	p4	(TTTC)3	12	287747	287758
scaffold00013	p4	(TTTC)3	12	2875485	2875496
scaffold00339	p4	(TTTC)3	12	287045	287056
scaffold00166	p4	(TTTC)3	12	286817	286828
scaffold00022	p4	(TTTC)3	12	2865258	2865269
scaffold00014	p4	(TTTC)3	12	2864330	2864341
scaffold00020	p4	(TTTC)3	12	2859159	2859170
scaffold00166	p4	(TTTC)3	12	283803	283814
scaffold00067	p4	(TTTC)3	12	283391	283402
scaffold00271	p4	(TTTC)3	12	281958	281969
scaffold00353	p4	(TTTC)3	12	281369	281380
scaffold00195	p4	(TTTC)3	12	281302	281313
scaffold00008	p4	(TTTC)3	12	2812279	2812290
scaffold00353	p4	(TTTC)3	12	281171	281182
scaffold00014	p4	(TTTC)3	12	2806098	2806109
scaffold00040	p4	(TTTC)3	12	279884	279895
scaffold00010	p4	(TTTC)3	12	2793186	2793197
scaffold00010	p4	(TTTC)3	12	2786632	2786643
scaffold00099	p4	(TTTC)3	12	278657	278668
scaffold00225	p4	(TTTC)3	12	278393	278404
scaffold00349	p4	(TTTC)3	12	277013	277024
scaffold00319	p4	(TTTC)3	12	276129	276140
scaffold00232	p4	(TTTC)3	12	275896	275907
scaffold00123	p4	(TTTC)3	12	274236	274247
scaffold00053	p4	(TTTC)3	12	274108	274119
scaffold00339	p4	(TTTC)3	12	273965	273976
scaffold00004	p4	(TTTC)3	12	2736905	2736916
scaffold00174	p4	(TTTC)3	12	273605	273616
scaffold00217	p4	(TTTC)3	12	273353	273364
scaffold00061	p4	(TTTC)3	12	27204	27215
scaffold00280	p4	(TTTC)3	12	271918	271929
scaffold00334	p4	(TTTC)3	12	271265	271276
scaffold00416	p4	(TTTC)3	12	27036	27047
scaffold00245	p4	(TTTC)3	12	268225	268236
scaffold00020	p4	(TTTC)3	12	2679838	2679849
scaffold00217	p4	(TTTC)3	12	267885	267896
scaffold00540	p4	(TTTC)3	12	26786	26797
scaffold00273	p4	(TTTC)3	12	267724	267735
scaffold00296	p4	(TTTC)3	12	267587	267598
scaffold00252	p4	(TTTC)3	12	26678	26689
scaffold00007	p4	(TTTC)3	12	2665450	2665461
scaffold00024	p4	(TTTC)3	12	2665229	2665240
scaffold00203	p4	(TTTC)3	12	264907	264918
scaffold00201	p4	(TTTC)3	12	264870	264881
scaffold00128	p4	(TTTC)3	12	264045	264056
scaffold00163	p4	(TTTC)3	12	264021	264032
scaffold00008	p4	(TTTC)3	12	263597	263608
scaffold00343	p4	(TTTC)3	12	262804	262815
scaffold00412	p4	(TTTC)3	12	26271	26282
scaffold00045	p4	(TTTC)3	12	261659	261670
scaffold00001	p4	(TTTC)3	12	2614545	2614556
scaffold00018	p4	(TTTC)3	12	2611681	2611692
scaffold00149	p4	(TTTC)3	12	260978	260989
scaffold00014	p4	(TTTC)3	12	2598025	2598036
scaffold00004	p4	(TTTC)3	12	2592581	2592592
scaffold00288	p4	(TTTC)3	12	259219	259230
scaffold00027	p4	(TTTC)3	12	257954	257965
scaffold00317	p4	(TTTC)3	12	257213	257224
scaffold00009	p4	(TTTC)3	12	2565954	2565965
scaffold00421	p4	(TTTC)3	12	25617	25628
scaffold00158	p4	(TTTC)3	12	256133	256144
scaffold00001	p4	(TTTC)3	12	2544162	2544173
scaffold00063	p4	(TTTC)3	12	254209	254220
scaffold00028	p4	(TTTC)3	12	2526397	2526408
scaffold00341	p4	(TTTC)3	12	252582	252593
scaffold00237	p4	(TTTC)3	12	250855	250866
scaffold00060	p4	(TTTC)3	12	249281	249292
scaffold00314	p4	(TTTC)3	12	248454	248465
scaffold00352	p4	(TTTC)3	12	248220	248231
scaffold00268	p4	(TTTC)3	12	24760	24771
scaffold00035	p4	(TTTC)3	12	2450311	2450322
scaffold00196	p4	(TTTC)3	12	244575	244586
scaffold00368	p4	(TTTC)3	12	244188	244199
scaffold00019	p4	(TTTC)3	12	2441577	2441588
scaffold00003	p4	(TTTC)3	12	2438505	2438516
scaffold00368	p4	(TTTC)3	12	243713	243724
scaffold00288	p4	(TTTC)3	12	243499	243510
scaffold00037	p4	(TTTC)3	12	24246	24257
scaffold00010	p4	(TTTC)3	12	242310	242321
scaffold00029	p4	(TTTC)3	12	2411404	2411415
scaffold00255	p4	(TTTC)3	12	239988	239999
scaffold00374	p4	(TTTC)3	12	239830	239841
scaffold00026	p4	(TTTC)3	12	2398208	2398219
scaffold00033	p4	(TTTC)3	12	239356	239367
scaffold00199	p4	(TTTC)3	12	238996	239007
scaffold00184	p4	(TTTC)3	12	238711	238722
scaffold00016	p4	(TTTC)3	12	2386624	2386635
scaffold00310	p4	(TTTC)3	12	237953	237964
scaffold00199	p4	(TTTC)3	12	237691	237702
scaffold00109	p4	(TTTC)3	12	237485	237496
scaffold00124	p4	(TTTC)3	12	236374	236385
scaffold00007	p4	(TTTC)3	12	2363644	2363655
scaffold00030	p4	(TTTC)3	12	2356555	2356566
scaffold00052	p4	(TTTC)3	12	234799	234810
scaffold00287	p4	(TTTC)3	12	234521	234532
scaffold00199	p4	(TTTC)3	12	234022	234033
scaffold00199	p4	(TTTC)3	12	233698	233709
scaffold00033	p4	(TTTC)3	12	2336923	2336934
scaffold00093	p4	(TTTC)3	12	233498	233509
scaffold00038	p4	(TTTC)3	12	2333721	2333732
scaffold00191	p4	(TTTC)3	12	233354	233365
scaffold00024	p4	(TTTC)3	12	2328663	2328674
scaffold00220	p4	(TTTC)3	12	232838	232849
scaffold00044	p4	(TTTC)3	12	232176	232187
scaffold00027	p4	(TTTC)3	12	2320100	2320111
scaffold00015	p4	(TTTC)3	12	2313575	2313586
scaffold00417	p4	(TTTC)3	12	23121	23132
scaffold00039	p4	(TTTC)3	12	231182	231193
scaffold00020	p4	(TTTC)3	12	2309226	2309237
scaffold00059	p4	(TTTC)3	12	230364	230375
scaffold00320	p4	(TTTC)3	12	229557	229568
scaffold00161	p4	(TTTC)3	12	229515	229526
scaffold00199	p4	(TTTC)3	12	229329	229340
scaffold00199	p4	(TTTC)3	12	228997	229008
scaffold00033	p4	(TTTC)3	12	2278984	2278995
scaffold00280	p4	(TTTC)3	12	22668	22679
scaffold00231	p4	(TTTC)3	12	226457	226468
scaffold00011	p4	(TTTC)3	12	2257691	2257702
scaffold00008	p4	(TTTC)3	12	2255921	2255932
scaffold00039	p4	(TTTC)3	12	2252065	2252076
scaffold00184	p4	(TTTC)3	12	224633	224644
scaffold00038	p4	(TTTC)3	12	2242874	2242885
scaffold00064	p4	(TTTC)3	12	223422	223433
scaffold00007	p4	(TTTC)3	12	2211582	2211593
scaffold00289	p4	(TTTC)3	12	22049	22060
scaffold00143	p4	(TTTC)3	12	220469	220480
scaffold00183	p4	(TTTC)3	12	219050	219061
scaffold00364	p4	(TTTC)3	12	218649	218660
scaffold00114	p4	(TTTC)3	12	218016	218027
scaffold00200	p4	(TTTC)3	12	217973	217984
scaffold00031	p4	(TTTC)3	12	2179197	2179208
scaffold00201	p4	(TTTC)3	12	217768	217779
scaffold00165	p4	(TTTC)3	12	21756	21767
scaffold00041	p4	(TTTC)3	12	2172275	2172286
scaffold00346	p4	(TTTC)3	12	217227	217238
scaffold00064	p4	(TTTC)3	12	21705	21716
scaffold00494	p4	(TTTC)3	12	21680	21691
scaffold00023	p4	(TTTC)3	12	2165438	2165449
scaffold00278	p4	(TTTC)3	12	21636	21647
scaffold00093	p4	(TTTC)3	12	215837	215848
scaffold00046	p4	(TTTC)3	12	2128620	2128631
scaffold00035	p4	(TTTC)3	12	21230	21241
scaffold00112	p4	(TTTC)3	12	212028	212039
scaffold00227	p4	(TTTC)3	12	210902	210913
scaffold00227	p4	(TTTC)3	12	209948	209959
scaffold00010	p4	(TTTC)3	12	2096715	2096726
scaffold00016	p4	(TTTC)3	12	2080590	2080601
scaffold00227	p4	(TTTC)3	12	208000	208011
scaffold00227	p4	(TTTC)3	12	207612	207623
scaffold00009	p4	(TTTC)3	12	2063756	2063767
scaffold00276	p4	(TTTC)3	12	205326	205337
scaffold00004	p4	(TTTC)3	12	204486	204497
scaffold00037	p4	(TTTC)3	12	2037300	2037311
scaffold00540	p4	(TTTC)3	12	20369	20380
scaffold00124	p4	(TTTC)3	12	203446	203457
scaffold00074	p4	(TTTC)3	12	203189	203200
scaffold00079	p4	(TTTC)3	12	202842	202853
scaffold00195	p4	(TTTC)3	12	202579	202590
scaffold00011	p4	(TTTC)3	12	201549	201560
scaffold00396	p4	(TTTC)3	12	20138	20149
scaffold00029	p4	(TTTC)3	12	2013270	2013281
scaffold00026	p4	(TTTC)3	12	2010223	2010234
scaffold00036	p4	(TTTC)3	12	2009234	2009245
scaffold00418	p4	(TTTC)3	12	19929	19940
scaffold00025	p4	(TTTC)3	12	1992185	1992196
scaffold00029	p4	(TTTC)3	12	1991509	1991520
scaffold00036	p4	(TTTC)3	12	1989543	1989554
scaffold00053	p4	(TTTC)3	12	1980963	1980974
scaffold00036	p4	(TTTC)3	12	1978528	1978539
scaffold00281	p4	(TTTC)3	12	197565	197576
scaffold00381	p4	(TTTC)3	12	197376	197387
scaffold00040	p4	(TTTC)3	12	197134	197145
scaffold00203	p4	(TTTC)3	12	196656	196667
scaffold00056	p4	(TTTC)3	12	196431	196442
scaffold00041	p4	(TTTC)3	12	1960924	1960935
scaffold00017	p4	(TTTC)3	12	1960897	1960908
scaffold00007	p4	(TTTC)3	12	1955973	1955984
scaffold00070	p4	(TTTC)3	12	193684	193695
scaffold00015	p4	(TTTC)3	12	1932801	1932812
scaffold00007	p4	(TTTC)3	12	1931463	1931474
scaffold00016	p4	(TTTC)3	12	1915596	1915607
scaffold00015	p4	(TTTC)3	12	190672	190683
scaffold00061	p4	(TTTC)3	12	1901566	1901577
scaffold00387	p4	(TTTC)3	12	189860	189871
scaffold00049	p4	(TTTC)3	12	1887662	1887673
scaffold00063	p4	(TTTC)3	12	188642	188653
scaffold00079	p4	(TTTC)3	12	188334	188345
scaffold00002	p4	(TTTC)3	12	1875965	1875976
scaffold00020	p4	(TTTC)3	12	1873103	1873114
scaffold00059	p4	(TTTC)3	12	187189	187200
scaffold00020	p4	(TTTC)3	12	1868408	1868419
scaffold00028	p4	(TTTC)3	12	1868337	1868348
scaffold00129	p4	(TTTC)3	12	186472	186483
scaffold00039	p4	(TTTC)3	12	1863291	1863302
scaffold00242	p4	(TTTC)3	12	186278	186289
scaffold00044	p4	(TTTC)3	12	1849567	1849578
scaffold00134	p4	(TTTC)3	12	18454	18465
scaffold00216	p4	(TTTC)3	12	184341	184352
scaffold00188	p4	(TTTC)3	12	18404	18415
scaffold00017	p4	(TTTC)3	12	1834995	1835006
scaffold00036	p4	(TTTC)3	12	1830996	1831007
scaffold00017	p4	(TTTC)3	12	182484	182495
scaffold00334	p4	(TTTC)3	12	182377	182388
scaffold00008	p4	(TTTC)3	12	1819528	1819539
scaffold00368	p4	(TTTC)3	12	181721	181732
scaffold00239	p4	(TTTC)3	12	181568	181579
scaffold00050	p4	(TTTC)3	12	1814765	1814776
scaffold00004	p4	(TTTC)3	12	1813351	1813362
[truncated: 217,570+ more rows]
