# Supplementary material for: Draft genome sequence of the pulse crop blackgram [Vigna mungo (L.) Hepper] reveals potential R-genes
Source: Sci Rep. 2021 May 27;11:11247. doi: 10.1038/s41598-021-90683-9 (PMC8160138; doi:10.1038/s41598-021-90683-9)
Supplement: Supplementary file 7 — Supplementary Table S7. [file 41598_2021_90683_MOESM7_ESM.xlsx]

## Sheet: Sheet1
Draft genome sequence of the pulse crop blackgram [Vigna mungo (L.) Hepper] reveals potential R-genes.
Souframanien J 12, Avi Raizada2, Punniyamoorthy Dhanasekar1 and Penna Suprasanna1
1 Nuclear Agriculture and Biotechnology Division, BARC, Trombay, Mumbai-400085, India.
2Homi Bhabha National Institute, Training School Complex, Anushaktinagar, Mumbai-400094, India.
Table S7. List of SSR primers designed from blackgram genome sequence.
Primer	Seq ID	Orientation	Len	tm	GC%	Seq	Orientation	Len	tm	GC%	Seq	Prod size	Motif	Motif Len	SSRLen
SSR1	scaffold00001	FORWARD	21	54.55	33.33	TTGCTTTTTGGCTACACTAAT	REVERSE	21	54.78	38.1	CTAAAGACGACGAAACCAATA	158	AT	2	60
SSR2	scaffold00001	FORWARD	21	54.96	38.1	CACTTATATGCGTTTGAGCTT	REVERSE	23	53.3	30.43	TTCTCAGATATCATCGTATGTTT	114	AAT	3	39
SSR3	scaffold00001	FORWARD	21	54.94	33.33	ATTAATAACAATCCCCCACAT	REVERSE	21	54.86	38.1	TCTTGATCTAGGATTGGTTCA	134	GAAA	4	12
SSR4	scaffold00001	FORWARD	21	55.14	33.33	TGATTGTGATTGTGATGCTAA	REVERSE	21	55.03	33.33	GCAATTCAATCAATTCTCAAG	156	ATGA	4	12
SSR5	scaffold00001	FORWARD	22	54.81	31.82	TTGCTTATGTGAACTAAATTGG	REVERSE	21	55.11	38.1	AACTTGGTTTTCCACTTCTTC	144	GCAT	4	12
SSR6	scaffold00001	FORWARD	23	54.03	30.43	CTAAAACCTAGGATTGAAAAGAA	REVERSE	21	54.55	38.1	CAAGGTTCATTCTTACCTTCA	222	AT	2	72
SSR7	scaffold00001	FORWARD	21	54.79	33.33	GTAAGGCGTGTTTGAAAAATA	REVERSE	21	54.61	38.1	CATAATGAAAGAGGGCATAGA	158	AT	2	20
SSR8	scaffold00001	FORWARD	22	53.95	31.82	CAAAAATTACATAGGAAGACGA	REVERSE	22	54.21	36.36	AGTATTAAGACGATGTGAACGA	150	AAT	3	21
SSR9	scaffold00001	FORWARD	23	53.35	30.43	TGAATTGCGTATACTTTCTAATC	REVERSE	21	55.24	38.1	CTCATTTAGGTTGGACATTCA	188	AAAT	4	12
SSR10	scaffold00001	FORWARD	21	55.33	33.33	TCGTTATACGAACGAGAAAAA	REVERSE	22	54.87	31.82	GCATCTTTGAATACATTAAGCA	176	TGTT	4	12
SSR11	scaffold00001	FORWARD	21	53.93	42.86	CTCATTCTGAATCAAGACCTC	REVERSE	20	55.23	45	GACGTGGAATACAACACACA	181	TTTA	4	16
SSR12	scaffold00001	FORWARD	21	55.11	38.1	GATGGATGCCAATATTGTAGA	REVERSE	21	54.64	33.33	CATCATGCAATTATTCAGTCA	148	TTTC	4	12
SSR13	scaffold00001	FORWARD	21	55.55	38.1	ATTGAGTGAAACACTTGCTTG	REVERSE	21	54.47	38.1	ATCGTCAGTGCTAATCAAATC	158	GCAT	4	12
SSR14	scaffold00001	FORWARD	21	55.03	33.33	AAATTCCCTTGATTTTGTAGG	REVERSE	20	55.89	45	CTTTCAGCATTCTGGTCAAC	146	TCAA	4	12
SSR15	scaffold00001	FORWARD	21	55.01	42.86	TATGCGTGAGAGTGATTAGGT	REVERSE	21	54.73	33.33	TTTTGCTTAACCAATCAAGAC	187	CATC	4	12
SSR16	scaffold00001	FORWARD	22	54.74	36.36	TGTGTGTGATTCTTGACCTATT	REVERSE	20	54.94	30	ACCGAAAAATGAAAACAGAA	195	CTTT	4	12
SSR17	scaffold00001	FORWARD	21	55.74	38.1	TGGGTTGTCAAGACTATCAAA	REVERSE	21	55.51	42.86	ACACCAATCAGTAGGTGTTGA	149	GAAG	4	12
SSR18	scaffold00001	FORWARD	20	55.73	45	GAAGAGCTCCCAAAAGTTTC	REVERSE	21	55.25	33.33	AAAGGGAAGAAAACATAAACG	161	TTTA	4	12
SSR19	scaffold00001	FORWARD	20	54.8	45	AGGTAGAGCTCCCAAAAGTT	REVERSE	21	54.22	33.33	TCACAATTCTAAAAGGGAAGA	174	TTTA	4	12
SSR20	scaffold00001	FORWARD	21	54.98	38.1	GGACATGTCATTCCTTCAATA	REVERSE	21	53.65	38.1	AGCTCAAATCAGCGTAGTAAT	136	TA	2	16
SSR21	scaffold00001	FORWARD	21	54.31	33.33	AGAAAGCGATCTTCAATGATA	REVERSE	22	55.58	31.82	CTTGAAATTATGAATGTCAGCA	176	TA	2	90
SSR22	scaffold00001	FORWARD	21	54.31	33.33	AGAAAGCGATCTTCAATGATA	REVERSE	23	54.66	30.43	AAAGGATGAAGTTAACATTGTGT	297	AT	2	50
SSR23	scaffold00001	FORWARD	21	54.88	33.33	GTGAAATGTGAATGGTTTGAT	REVERSE	21	54.47	38.1	GGAGAAAGTCTTGAACATGAA	217	TTA	3	18
SSR24	scaffold00001	FORWARD	20	52.04	30	AAGAAAGCGATCTTCAAATA	REVERSE	22	55.3	31.82	TCAGAGTCATCTAAAAATGCAA	183	AT	2	64
SSR25	scaffold00001	FORWARD	21	54.66	33.33	CTATTTGAAATTCTGGACGAA	REVERSE	21	54.93	42.86	ATGACTAGCACCTACCACAAA	156	AT	2	14
SSR26	scaffold00001	FORWARD	22	54.57	40.91	GCTTTCTCTCCTGACTACATTT	REVERSE	21	55.2	42.86	CTGAGACGATTGTCAGATGAT	156	TG	2	12
SSR27	scaffold00001	FORWARD	22	54.57	40.91	GCTTTCTCTCCTGACTACATTT	REVERSE	21	55.2	42.86	CTGAGACGATTGTCAGATGAT	156	TA	2	14
SSR28	scaffold00001	FORWARD	21	55.56	38.1	TTCATAGTTTCCTGCAAGATG	REVERSE	21	54.91	33.33	TTAATGCTTCAGATCATTGGT	150	GA	2	16
SSR29	scaffold00001	FORWARD	21	55.56	38.1	TTCATAGTTTCCTGCAAGATG	REVERSE	21	54.91	33.33	TTAATGCTTCAGATCATTGGT	150	GA	2	22
SSR30	scaffold00001	FORWARD	21	54.66	38.1	CTGACTTTGTTGCTTACCAAT	REVERSE	21	53.96	47.62	CATACACACACACACACACAG	156	AT	2	60
SSR31	scaffold00001	FORWARD	20	55.85	30	ATGGCAATTCGCAATAAATA	REVERSE	21	54.25	42.86	AAGGACAGAACCTTTACTTCC	186	TG	2	16
SSR32	scaffold00001	FORWARD	21	55.12	42.86	CGGTAACAGAAACGAGTAATG	REVERSE	21	55.27	42.86	TAGCCTACAACGTGGTCTTTA	153	TA	2	32
SSR33	scaffold00001	FORWARD	21	54.54	33.33	AAAAACGAACACAGAAAACAC	REVERSE	21	55.69	42.86	CGCTCGAATTTCTCTCTAACT	150	AG	2	14
SSR34	scaffold00001	FORWARD	22	54.52	36.36	TTCCCCATCTTATATATCCCTA	REVERSE	21	55.53	33.33	TATCACAAATTTGGGGTGTTA	151	TA	2	24
SSR35	scaffold00001	FORWARD	22	54.52	36.36	TTCCCCATCTTATATATCCCTA	REVERSE	21	55.53	33.33	TATCACAAATTTGGGGTGTTA	151	TG	2	12
SSR36	scaffold00001	FORWARD	20	55.15	45	GACTCCTTTGTTCATCCTGA	REVERSE	21	55.38	42.86	GCCATCTCAGTCATTTGTCTA	158	AAG	3	18
SSR37	scaffold00001	FORWARD	21	54.63	33.33	GCGGATTAGATGAAATTGTAA	REVERSE	21	55.38	38.1	GTAAGACTTGCGGAGAAAAAT	139	CATT	4	12
SSR38	scaffold00001	FORWARD	22	54.57	40.91	GCTTTCTCTCCTGACTACATTT	REVERSE	21	55.2	42.86	CTGAGACGATTGTCAGATGAT	156	TATT	4	12
SSR39	scaffold00001	FORWARD	21	55.25	42.86	AGGTTATGGGTTGTCAAGACT	REVERSE	21	54.25	38.1	CCATCAGTAGGTGTTGATTTT	154	GAAG	4	12
SSR40	scaffold00001	FORWARD	21	54.28	38.1	TCTCATAACTTTTCTGCACCT	REVERSE	21	55.92	38.1	TACTTACAACATCAGCCCAAA	139	AGAA	4	12
SSR41	scaffold00001	FORWARD	20	55.85	30	ATGGCAATTCGCAATAAATA	REVERSE	21	54.25	42.86	AAGGACAGAACCTTTACTTCC	186	TGTA	4	12
SSR42	scaffold00001	FORWARD	21	54.79	38.1	GCACAGATTAAAACACGCTAT	REVERSE	21	56.18	33.33	AAATGAAGCAGAAAATTACGG	146	TAAA	4	12
SSR43	scaffold00001	FORWARD	21	54.46	38.1	TTACATTAGGGAAACCAACTG	REVERSE	21	54.88	47.62	CACACCTTCTGATTACTCTGG	146	CATT	4	12
SSR44	scaffold00001	FORWARD	21	54.99	42.86	AGGGACCTATTTGAGATTCTG	REVERSE	21	54.85	42.86	TACCATCCCATCACTGTTATC	166	AT	2	36
SSR45	scaffold00001	FORWARD	21	54.91	33.33	AGATACATGAATTGGAAAGCA	REVERSE	21	55.07	42.86	CCCCAAAGTATAGGGACTAAA	175	TA	2	66
SSR46	scaffold00001	FORWARD	21	55.09	38.1	ACAATTATGGCACACTCATTC	REVERSE	21	53.31	38.1	AACAAAGTGGTATCAGAGCTT	151	TC	2	18
SSR47	scaffold00001	FORWARD	21	54.64	38.1	AACTGCATATCTTTCTGATGC	REVERSE	21	54.87	38.1	GATTATTCTCCCCCTTTCATA	148	AT	2	12
SSR48	scaffold00001	FORWARD	21	56	33.33	AATGCTCAAGCAACATAATGA	REVERSE	21	55.03	33.33	TTAAGATTTTTCTACGCGATG	150	TA	2	14
SSR49	scaffold00001	FORWARD	23	55.25	43.48	CCAGTACAAGTAACACCTACGTT	REVERSE	22	51.7	31.82	CGGTAATATACAAGAGTTTTGA	170	TA	2	36
SSR50	scaffold00001	FORWARD	21	55.73	33.33	TGAATTTCAACAACATCGTCT	REVERSE	21	54.32	33.33	AAAGCACAAGTCTTCCATTTA	212	AT	2	20
SSR51	scaffold00001	FORWARD	21	54.84	38.1	GAATCCTGCTTAGCATTACAA	REVERSE	21	54.64	33.33	TGCATGATGAGTTATTCAATG	149	AC	2	16
SSR52	scaffold00001	FORWARD	21	55.07	42.86	CCCCAAAGTATAGGGACTAAA	REVERSE	20	55.36	35	CAGGTGGAAATTTGAGAAAA	268	AAT	3	48
SSR53	scaffold00001	FORWARD	21	54.88	33.33	TGATTGGTTGTTGTTGTATGA	REVERSE	21	54.99	38.1	CAAAAACCGAGTTTTACACAC	151	TTGA	4	12
SSR54	scaffold00001	FORWARD	21	55.95	38.1	TCCTTGTATAATCCCACCATT	REVERSE	21	54.87	42.86	ACAGGACATAGTCGACTTCAA	153	ATTG	4	12
SSR55	scaffold00001	FORWARD	21	55.46	38.1	ATTGAGACATCTCCGTCTTTT	REVERSE	21	55.24	33.33	GCAGCATTAAATGAATCAAAG	255	ATTT	4	12
SSR56	scaffold00001	FORWARD	21	55.06	38.1	GAAGTGTGACATCCCAATAAA	REVERSE	21	54.59	33.33	CTTGGACAACTTTAAATTCCA	143	AAGA	4	12
SSR57	scaffold00001	FORWARD	21	55.23	42.86	GATTTTCAGTGGAATCCTACC	REVERSE	21	54.38	33.33	CTTGGTGAGAATTGTTGAAAT	149	ATGC	4	12
SSR58	scaffold00001	FORWARD	21	54.31	33.33	CTAAAACCAAACAAAACTTGG	REVERSE	21	55.11	42.86	CTGTTGAGGAATGTGTGAGAT	157	ATGC	4	12
SSR59	scaffold00001	FORWARD	21	55.07	42.86	CTTGTCCCTCTCATAAAACCT	REVERSE	21	54.64	38.1	AAAGAGGGACCAAAATAGGTA	154	TA	2	50
SSR60	scaffold00001	FORWARD	21	55.18	33.33	AAAAAGACGGATCAAAATAGG	REVERSE	21	55	38.1	GTAGAGAAAACGCGTAAAACA	145	AT	2	30
SSR61	scaffold00001	FORWARD	21	54.96	42.86	CTGAGTTGCTACATTTGCTCT	REVERSE	21	54.49	33.33	AGAAAAGAAAAATCCAAGAGG	162	TA	2	56
SSR62	scaffold00001	FORWARD	21	55.11	33.33	CAATATCATTCATGCTTCCAT	REVERSE	22	55.05	40.91	TGATACTAAGCAGGGTGTATGA	148	AT	2	42
SSR63	scaffold00001	FORWARD	20	55.22	35	CAACCGAATGAATGTTTTCT	REVERSE	22	55.13	31.82	CGGTATTTTTGTAATACGGAAT	275	AT	2	38
SSR64	scaffold00001	FORWARD	21	53.79	33.33	GGTTGCACTTTTGTTTCTAAT	REVERSE	21	55.03	38.1	GAATCTTCAAGGACCAAAACT	151	AT	2	20
SSR65	scaffold00001	FORWARD	21	55.18	42.86	CCAAAGCCCTTCTAAACTAAG	REVERSE	21	54.85	33.33	AAAACATTCAAGTGGACAAGA	155	AT	2	64
SSR66	scaffold00001	FORWARD	21	54.53	38.1	CATACAAGTCACCACAAAACA	REVERSE	21	55.29	38.1	CGTATTTGAATGGGTGAGTTA	214	TTTA	4	12
SSR67	scaffold00001	FORWARD	21	55.29	33.33	TAGCTCAGAAAAACATTTCCA	REVERSE	21	54.5	38.1	GGCAATACATGTGTTTGTGTA	151	TACA	4	12
SSR68	scaffold00001	FORWARD	21	55.13	38.1	CATAAACATGGTGGAACCTAA	REVERSE	21	54.69	42.86	TGGGACACTCTTGTCACTATT	150	AAGA	4	12
SSR69	scaffold00001	FORWARD	21	54.95	38.1	GCCAACATATGAACTAATTGC	REVERSE	20	55.18	50	AGAGGTGCACGGTTACATAC	150	AATA	4	12
SSR70	scaffold00001	FORWARD	21	54.34	47.62	CCTTGAGTGTCTACAACTGGT	REVERSE	21	54.37	47.62	GGAGTCGACTGGTACTCATAA	153	TTGA	4	12
SSR71	scaffold00001	FORWARD	23	54.24	30.43	TCTTGAACCTAGTTTCTGAATTT	REVERSE	21	54.7	33.33	AAAACTCAAGCACACAAAAAC	210	TTTAT	5	30
SSR72	scaffold00001	FORWARD	21	54.72	33.33	CGATTTACGATAAGAAACCAA	REVERSE	21	54.85	47.62	GAGCTCAATACCTCACACAAC	138	ATGA	4	12
SSR73	scaffold00001	FORWARD	21	55.2	42.86	ATGGGTGCTAGGAAGATTTAG	REVERSE	21	55.1	38.1	AGATGCTTATGCAACCTATGA	150	TTTG	4	16
SSR74	scaffold00001	FORWARD	21	55.18	42.86	GATTGTGGGCATCTACTGATA	REVERSE	21	55.39	38.1	GGTATTCAAGTCAAGCATTCA	148	TTTC	4	12
SSR75	scaffold00001	FORWARD	21	54.67	47.62	GTACGAATGACTATGGGTGAG	REVERSE	21	55.48	38.1	CCTTGATCATTTGACATTCAC	152	TGAT	4	12
SSR76	scaffold00001	FORWARD	21	55.94	42.86	AAGCGATCTTCTCTGAACCTA	REVERSE	21	55.17	33.33	AACTTCTAATGCCCAATTTTC	149	TCAC	4	12
SSR77	scaffold00001	FORWARD	21	54.94	33.33	TCCCGTATCAATAAAGACAAA	REVERSE	21	55.08	33.33	TTGTTGGGAAACAATGTAATC	167	ATAA	4	12
SSR78	scaffold00001	FORWARD	22	54.98	40.91	CAGCACGTAGTCGAATATCTTA	REVERSE	21	55.34	38.1	ATTACTGAACTGCATTGGTTG	138	CAAT	4	12
SSR79	scaffold00001	FORWARD	21	55.59	42.86	TAGCACACACAGCACAGTAAA	REVERSE	21	54.66	33.33	TTGCTGCATTACATGTTCTTA	147	ATCA	4	12
SSR80	scaffold00001	FORWARD	23	54.94	30.43	AACTAAAAGTCAATTCCAGACAA	REVERSE	21	53.9	38.1	ATATAAAAGCAGCCAAGTCAC	139	TA	2	50
SSR81	scaffold00001	FORWARD	21	53.9	38.1	CCACTTGCAGACATGTAATAA	REVERSE	22	55.1	40.91	TCTGGTCTATTTTTCACTACCC	152	AC	2	12
SSR82	scaffold00001	FORWARD	22	54.42	31.82	TCTCCATTTTAACATTCACAAC	REVERSE	21	54.53	42.86	CTCGCCTTTACACATTCTTAG	209	AT	2	22
SSR83	scaffold00001	FORWARD	23	52.85	30.43	GGTAAATTTTATACACACCCATA	REVERSE	21	54.46	33.33	CGTTTTTACTTTTGTTCCTTG	199	AAAG	4	12
SSR84	scaffold00001	FORWARD	21	55.12	38.1	TGGGTAAGCTTCTTTTCTTCT	REVERSE	21	55.05	42.86	GAACACCTCATACATTCTGGA	151	AATA	4	12
SSR85	scaffold00001	FORWARD	21	54.89	33.33	TGGGAGATAGTTTTGATTTGA	REVERSE	21	54.05	38.1	CGGCCTAATGATTAAGTTAGA	152	GTTG	4	12
SSR86	scaffold00001	FORWARD	21	55.25	42.86	CTAGGTTTTTCTTCCCTGGTA	REVERSE	21	56.14	33.33	ATTCCCCAACAACAAATAGAA	145	TTCT	4	16
SSR87	scaffold00001	FORWARD	21	55.15	38.1	GCCAATTCTTAGTCTTCCATT	REVERSE	21	54.56	33.33	AGCAAGAATAAAGCAGATGAA	197	TCTT	4	12
SSR88	scaffold00001	FORWARD	21	55.26	42.86	GGACTCACGGTTTAAGCTATT	REVERSE	20	55.55	30	GAAATTGGGGATTGAAAAAT	138	TTTAT	5	35
SSR89	scaffold00001	FORWARD	22	55.1	36.36	AATATCTTGAACCAAGTTCCTG	REVERSE	21	56.02	33.33	CAAATCCAAACCACACAAATA	252	TTTAT	5	30
SSR90	scaffold00001	FORWARD	22	54.81	31.82	GTGTGATTCTTGATTGATTTTG	REVERSE	21	54.65	33.33	AGAGATTTTCAACAGGGTTTT	150	TTTAT	5	25
SSR91	scaffold00001	FORWARD	21	53.77	38.1	TCAAAGCAGTGACTAACTCAA	REVERSE	22	53.74	36.36	CAATCCAGAAACCTATTACAGA	321	AT	2	30
SSR92	scaffold00001	FORWARD	21	53.77	38.1	TCAAAGCAGTGACTAACTCAA	REVERSE	22	53.74	36.36	CAATCCAGAAACCTATTACAGA	321	TA	2	70
SSR93	scaffold00001	FORWARD	22	55.02	40.91	TCCTGACTATTACCCTCATTTC	REVERSE	21	55.06	47.62	AGAAGTGGGAGAGTATTGGAG	153	TC	2	34
SSR94	scaffold00001	FORWARD	21	54.93	42.86	TGCATCTGGTTACTGGTTACT	REVERSE	21	55.09	38.1	AAACATACATGCTCATCAACC	252	AT	2	32
SSR95	scaffold00001	FORWARD	21	54.93	42.86	TGCATCTGGTTACTGGTTACT	REVERSE	21	55.09	38.1	AAACATACATGCTCATCAACC	252	TA	2	96
SSR96	scaffold00001	FORWARD	21	53.93	33.33	AGATATGTTTTCAATGGCTGT	REVERSE	22	53.27	31.82	CGAAATCTCATTTTATACTGCT	169	ATA	3	21
SSR97	scaffold00001	FORWARD	21	53.93	33.33	AGATATGTTTTCAATGGCTGT	REVERSE	22	53.27	31.82	CGAAATCTCATTTTATACTGCT	169	ATT	3	24
SSR98	scaffold00001	FORWARD	21	53.93	33.33	AGATATGTTTTCAATGGCTGT	REVERSE	22	53.27	31.82	CGAAATCTCATTTTATACTGCT	169	ATT	3	24
SSR99	scaffold00001	FORWARD	21	53.93	33.33	AGATATGTTTTCAATGGCTGT	REVERSE	22	53.27	31.82	CGAAATCTCATTTTATACTGCT	169	ATT	3	36
SSR100	scaffold00001	FORWARD	21	54.32	33.33	TGCTTTGTAACTCCATTCTTT	REVERSE	23	55.35	30.43	GCCTATTCAATTCTTTATTGTGA	261	TTTA	4	12
SSR101	scaffold00001	FORWARD	21	54.95	38.1	CTCAATTCAGATTTTCAGTGG	REVERSE	21	55.05	42.86	GTGAAATACTTGCTTGGTGAG	171	ATGC	4	12
SSR102	scaffold00001	FORWARD	21	55.07	42.86	AGGATGTATGAATGACTGTGC	REVERSE	21	54.7	33.33	TGATCATTTGACATCCACATA	154	TGAT	4	12
SSR103	scaffold00001	FORWARD	21	54.97	42.86	GGTTTTTGTGAGTTACAGTCG	REVERSE	21	54.69	38.1	GTGTTTTGAGCAATGTGTGTA	143	TGAA	4	12
SSR104	scaffold00001	FORWARD	22	54.98	45.45	TCAGTCACTACTTCTACCACCA	REVERSE	23	53.91	34.78	ACATTTTCTCTACCTCATCAACT	148	AAAT	4	12
SSR105	scaffold00001	FORWARD	22	54.98	45.45	TCAGTCACTACTTCTACCACCA	REVERSE	23	53.91	34.78	ACATTTTCTCTACCTCATCAACT	148	AAAT	4	12
SSR106	scaffold00001	FORWARD	21	54.77	33.33	AAATGAGACAATTCTTGGTGA	REVERSE	21	54.74	33.33	AGTTGCCAAATATGCATTAAG	163	AAAT	4	12
SSR107	scaffold00001	FORWARD	21	55.03	38.1	ATGAAAATCACTCGTGACATC	REVERSE	22	54.78	31.82	TCTTTCTGTTTTGTGATCTTTG	214	TA	2	54
SSR108	scaffold00001	FORWARD	21	54.27	38.1	ATAGACATGGGGGAACTTTAT	REVERSE	21	54.36	42.86	GCGTCTGACACTATTTAAAGG	143	AAGA	4	12
SSR109	scaffold00001	FORWARD	21	55.11	42.86	GGCCCAATTTTAGTAGACACT	REVERSE	21	55.66	33.33	AAATAAATTCTGCCGAGGATA	162	TAGC	4	16
SSR110	scaffold00001	FORWARD	21	54.27	42.86	GACACTTTACATATGGCACCT	REVERSE	21	54.68	38.1	CCTCCTCTCCAAAATAAATTC	158	TAGC	4	12
SSR111	scaffold00001	FORWARD	20	55.12	35	GTTGTTCACGGTTTTTCAAT	REVERSE	21	54.93	38.1	TAGAAAACGCTACTTCCAATG	144	TGAA	4	12
SSR112	scaffold00001	FORWARD	21	55.05	38.1	CAATTTCAGATCATCAGTGGT	REVERSE	21	55.55	38.1	ATTGAGTGAAACACTTGCTTG	167	ATGC	4	12
SSR113	scaffold00001	FORWARD	21	55.31	38.1	AAGTTTAGAAAGTTGGGTTGC	REVERSE	21	54.7	38.1	GTGGCTAAGAAATTGTTGAGA	143	CTTC	4	12
SSR114	scaffold00001	FORWARD	21	54.62	33.33	TTCTCTGTTTTAGCCTTTGAA	REVERSE	22	54.99	40.91	TGAAGAGAGAAGAGGTGAAGTT	156	TTTC	4	12
SSR115	scaffold00001	FORWARD	21	55.25	42.86	CCCTCTCTTGTTTAACCCTAA	REVERSE	21	55.53	33.33	AATTACGTGGGTTAGCATTTT	146	TTAT	4	12
SSR116	scaffold00001	FORWARD	21	54.75	38.1	GTTTTAGGTTTTGGTTTAGGG	REVERSE	21	55.03	42.86	TCGTTGAGAGCGCTAATATAC	149	TGTT	4	12
SSR117	scaffold00001	FORWARD	22	52.84	31.82	TGATAGAAGTAAAATGGAGCTT	REVERSE	21	55	38.1	CAAATGTAAACGATGGAAGAG	236	AT	2	26
SSR118	scaffold00001	FORWARD	22	54.56	31.82	TTGAACGAGTAAGAGAAAACAA	REVERSE	21	54.95	47.62	CATCAGCCAAGTCAGTATCTC	208	TA	2	70
SSR119	scaffold00001	FORWARD	21	55.21	38.1	TGGGCTATGAGCTCAATAATA	REVERSE	23	53.56	34.78	TTTTCTCTCATTTCTCTCTCTCT	173	AT	2	48
SSR120	scaffold00001	FORWARD	21	55.21	38.1	TGGGCTATGAGCTCAATAATA	REVERSE	23	53.56	39.13	CTTTTCTCTCATTTCTCTCTCTC	174	TA	2	12
SSR121	scaffold00001	FORWARD	21	54.81	38.1	TGGTACACCTTCACACTTTTT	REVERSE	21	55.51	52.38	CTCAAGTCCATAGGAGGTAGG	222	TA	2	62
SSR122	scaffold00001	FORWARD	20	51.46	30	TTTTTCCTTTAAGTTTGTCC	REVERSE	21	54.67	33.33	ACTGAAAAACCCCCTTATTTA	164	TA	2	78
SSR123	scaffold00001	FORWARD	23	55.01	30.43	CATTTTTGTAACCTAAAACTTGG	REVERSE	21	54	42.86	TGGAGATAGCTCAACTAAAGG	303	AT	2	80
SSR124	scaffold00001	FORWARD	21	55.43	33.33	AAACACTAACGCAAAATGCTA	REVERSE	21	56.06	42.86	CAACACCAACACGTAGTGAAT	378	AT	2	38
SSR125	scaffold00001	FORWARD	21	54.76	33.33	GATTACATGAAATTGCAAACC	REVERSE	21	54.99	38.1	CGTGAATCAAAATCGTAAGAC	149	TTCA	4	12
SSR126	scaffold00001	FORWARD	21	54.76	33.33	GATTACATGAAATTGCAAACC	REVERSE	21	54.99	38.1	CGTGAATCAAAATCGTAAGAC	149	AATT	4	12
SSR127	scaffold00001	FORWARD	21	55.16	42.86	ATGTTGTGTGAGGTATTGAGC	REVERSE	21	55.33	33.33	TTTGGCTATAAAAGGGTTTTC	155	TGAT	4	12
SSR128	scaffold00001	FORWARD	21	54.63	33.33	GCGGATTAGATGAAATTGTAA	REVERSE	21	54.99	38.1	CGTGAATCAAAATCGTAAGAC	152	AATT	4	12
SSR129	scaffold00001	FORWARD	21	54.07	42.86	GCACAAGAGAGAAGAGAAGAA	REVERSE	21	54.41	38.1	TCCCCTTAAAAGTTTAGGTTC	159	AGAA	4	12
SSR130	scaffold00001	FORWARD	22	54.74	31.82	ACAAATTATGGACAATACGTGA	REVERSE	21	54.73	33.33	TAAATGAACCTTCAACTTTGC	147	TG	2	12
SSR131	scaffold00001	FORWARD	21	52.59	33.33	AGTGCACTTATACCAAATTCA	REVERSE	23	53.56	30.43	CAAATAAAACATAAAGTGTGGAG	233	AT	2	48
SSR132	scaffold00001	FORWARD	21	55.45	33.33	CGATTTGTTATGGTTCGTTTA	REVERSE	22	54.32	31.82	AGCAACATACTAATCATCGAAA	170	AT	2	50
SSR133	scaffold00001	FORWARD	22	54.65	31.82	GAATATACAACAAGCCAAACAA	REVERSE	21	54.92	42.86	TGGAGAGTTCTCCTATTCACA	230	TA	2	18
SSR134	scaffold00001	FORWARD	22	54.01	31.82	AGTGGAAATCTCATGTTACAAA	REVERSE	21	54.52	38.1	TCCACACACACACATATTGAT	179	AAT	3	18
SSR135	scaffold00001	FORWARD	21	55.88	38.1	CGGTGGTATTAAGCCAATAAT	REVERSE	21	54.75	33.33	TCAAACGTTCTGAAAAACTTC	146	AAT	3	30
SSR136	scaffold00001	FORWARD	21	54.86	33.33	ATTTGGCTAGAAAAAGGTGTT	REVERSE	21	55.16	42.86	ATGTTGTGTGAGGTATTGAGC	156	AATC	4	12
SSR137	scaffold00001	FORWARD	20	55.14	45	ATGCACTACAAACAGGGTTC	REVERSE	21	55.06	42.86	ACTGATGGGTAATGGTAAGGT	151	AAAC	4	16
SSR138	scaffold00001	FORWARD	21	54.67	33.33	ACATCATTCCCTAACAACAAA	REVERSE	21	55.14	42.86	GCAGAGAAGAGCATAGCAATA	132	AAGA	4	12
SSR139	scaffold00001	FORWARD	21	55.88	38.1	CGGTGGTATTAAGCCAATAAT	REVERSE	21	54.75	33.33	TCAAACGTTCTGAAAAACTTC	146	AATA	4	12
SSR140	scaffold00001	FORWARD	22	54.08	31.82	TTTCATTTAAAGTAAGGGGAGT	REVERSE	20	55	45	GTACGTCGTATTGGAAAAGC	179	TATT	4	12
SSR141	scaffold00001	FORWARD	21	54.67	38.1	GTTAAACCTGTCATTTCATGG	REVERSE	20	55.08	35	TATTTGATGGAAAGGGAATG	155	AATC	4	12
SSR142	scaffold00001	FORWARD	21	55.1	33.33	TTGCAAACAAAATAGCTTAGG	REVERSE	21	55.68	47.62	TAGTGGAGTGACACGATGAGT	155	TCGC	4	12
SSR143	scaffold00001	FORWARD	21	55.32	38.1	TCTAAAAGATCAAGTGCGGTA	REVERSE	21	55.88	42.86	GTCGAAGGAGAGTTCATGATT	150	AAAG	4	12
SSR144	scaffold00001	FORWARD	21	54.67	33.33	GCTTAAATTGAGTTGCATGAT	REVERSE	21	54.78	47.62	GTTCTCCTCTAGGACGTTTTC	152	CTTG	4	12
SSR145	scaffold00001	FORWARD	23	54.97	30.43	TGGTTATAGTGATTTTGTGTGAA	REVERSE	21	54.97	33.33	TTCTGGAGAAATACCAAACAA	278	AT	2	58
SSR146	scaffold00001	FORWARD	20	54.93	40	TGGAATAATCGCTTACCACT	REVERSE	21	55.55	33.33	TTGGCACACAACTTTAAAAAC	174	TA	2	64
SSR147	scaffold00001	FORWARD	21	55.3	38.1	AGGGAGTTTGAGTTGATGAAT	REVERSE	22	54.88	36.36	AGCTATTCGTCTGATTTTAAGC	257	AT	2	42
SSR148	scaffold00001	FORWARD	23	54.42	30.43	AAAACACAATAAAGGTTTCACTC	REVERSE	22	55.19	31.82	TGCTAGGAACATTTAAACATCA	213	TA	2	70
SSR149	scaffold00001	FORWARD	22	55.13	31.82	AAACTTTCAACACATTCTTTCC	REVERSE	23	51.81	30.43	TGTGTCACTATTTTATTAGTTCG	308	AT	2	12
SSR150	scaffold00001	FORWARD	21	55.18	33.33	TATTTAGTGCACCCTTCAAAA	REVERSE	20	51.41	30	AAAAGGGGGATCTTTATATT	201	TAT	3	21
SSR151	scaffold00001	FORWARD	21	55.11	47.62	GGTATGTTAGGGATCCAACTC	REVERSE	21	54.75	42.86	TAATGAAGACTTAGCCTGTGG	158	AAT	3	33
SSR152	scaffold00001	FORWARD	20	54.96	35	TCGTGGACAAACATTATGAA	REVERSE	21	54.59	42.86	TAAGTCTCGTGTAGGAATTGG	188	TATG	4	12
SSR153	scaffold00001	FORWARD	21	54	33.33	GAAAGCTTAATGGAAGAAACA	REVERSE	21	55.17	38.1	GTGCTTGTCACCACATTTTAT	154	AATA	4	24
SSR154	scaffold00001	FORWARD	23	55.17	30.43	AAGGTGTGAATTCGTATTTTATG	REVERSE	21	56.04	38.1	TTAACAGGGCCAATTAACTTC	144	AT	2	18
SSR155	scaffold00001	FORWARD	23	55.17	30.43	AAGGTGTGAATTCGTATTTTATG	REVERSE	21	56.04	38.1	TTAACAGGGCCAATTAACTTC	144	TA	2	56
SSR156	scaffold00001	FORWARD	22	54.57	40.91	GGTGCATAGACTCTTCTTTTCT	REVERSE	21	54.54	42.86	AGTCACATGAGAGTCAAAAGC	145	TCTT	4	12
SSR157	scaffold00001	FORWARD	21	54.11	38.1	GTGGATTAGGATGAAACCATA	REVERSE	21	55.05	33.33	GACGTTCATGTGAATTGATTT	161	TCAT	4	12
SSR158	scaffold00001	FORWARD	21	55.88	42.86	ACCATGGACTACCATCTCATT	REVERSE	21	55.88	33.33	GTGTTTTGGCAATTTCCTTAT	145	AAAT	4	12
SSR159	scaffold00001	FORWARD	21	55.24	38.1	CAAGGAACGAAATAGGAAGTT	REVERSE	21	54.74	47.62	GCCTCTCCTCTCTTCTTCTAA	162	AGGA	4	12
SSR160	scaffold00001	FORWARD	21	55.21	38.1	ATAATCCCCCTGAATAGAACA	REVERSE	21	55.11	42.86	CAACAGGGTGTAATGATAGGA	158	ACTA	4	12
SSR161	scaffold00001	FORWARD	20	55.12	45	GTGAATTCTCCTGCGTTTAG	REVERSE	21	54.91	47.62	TTGGAGATCCTCCTACCTATC	151	GA	2	16
SSR162	scaffold00001	FORWARD	20	55.12	45	GTGAATTCTCCTGCGTTTAG	REVERSE	21	54.91	47.62	TTGGAGATCCTCCTACCTATC	151	GA	2	12
SSR163	scaffold00001	FORWARD	21	54.97	33.33	TTTTAGTTGCTGTTTTCGTTC	REVERSE	21	56.29	33.33	ATGCATGTAAATTACGCATTG	180	TA	2	56
SSR164	scaffold00001	FORWARD	21	55.55	38.1	TTTACCTTTTCTCCCACAACT	REVERSE	21	55.61	42.86	CCATCACCAGTTGTTATCTTG	187	TA	2	64
SSR165	scaffold00001	FORWARD	21	55.56	33.33	TCGTTAAAGCATTTGATTGAC	REVERSE	21	54.7	33.33	CATGCTTGATTTTCTTTCACT	184	TA	2	28
SSR166	scaffold00001	FORWARD	21	54.96	33.33	AAAAGGAAGCTTCTTGTCATT	REVERSE	21	55.25	33.33	TCTTTTTCCCTCATTTCTTTC	149	AATA	4	12
SSR167	scaffold00001	FORWARD	21	55.14	42.86	CACACTTACGTGGTGGTATTT	REVERSE	20	54.89	35	ATATGCATCAATTGTCACGA	150	TTCT	4	12
SSR168	scaffold00001	FORWARD	21	55.15	38.1	GATGATAACGAAAAAGCAGTG	REVERSE	21	54.99	33.33	GGGGTTTTGCATATAATCTTT	157	AAAG	4	12
SSR169	scaffold00001	FORWARD	21	54.94	42.86	CAGAGCTCTTAAAGTTGGTGA	REVERSE	21	54.82	38.1	CAAGTGCTCTTTTAACGTCAT	152	GAAG	4	12
SSR170	scaffold00001	FORWARD	22	53.85	40.91	CATAGTCAGTAGCATCATGTCA	REVERSE	21	54.7	38.1	ACTCCAACCTTTTTCTCTGTT	150	TAAA	4	16
SSR171	scaffold00001	FORWARD	21	54.99	33.33	TTTGTCGATACACGAAGAAAT	REVERSE	23	53.64	30.43	GATCAAATTGTTTATGTGGTAGA	259	TAAA	4	12
SSR172	scaffold00001	FORWARD	21	54.67	33.33	TTGTTTAGTGGATTGGTCATT	REVERSE	21	55.25	33.33	CAATGGTTCAACATTCCTAAA	155	GCAT	4	12
SSR173	scaffold00001	FORWARD	21	54.45	47.62	TCCTGCTCTAGTGATGATACC	REVERSE	21	55.55	42.86	GAGGAGGATGATGAAGATGAT	154	TCC	3	18
SSR174	scaffold00001	FORWARD	21	55.36	42.86	TCGGTATAAGGCTTAAGGTTC	REVERSE	21	54.76	38.1	CCAGGTTTCTATGATTGAATG	149	CAAG	4	12
SSR175	scaffold00001	FORWARD	21	54.88	47.62	GCTATCAGTAGCACTTCCTCA	REVERSE	22	53.9	40.91	GAGAAGAAAGGAGAGAAGAAGA	173	TCTT	4	12
SSR176	scaffold00001	FORWARD	21	55.26	38.1	CCAATGAAATAGTGACTGCAT	REVERSE	21	54.7	38.1	TCTCTGCACAATAAAAAGACC	158	TGAA	4	16
SSR177	scaffold00001	FORWARD	21	55.87	38.1	ATGTAACATCTGTTGGGGAAT	REVERSE	21	54.67	42.86	TTGGCTCTCTACAAGTTCATC	149	GCAT	4	12
SSR178	scaffold00001	FORWARD	21	55.39	38.1	GCTTAGTGGATTTGTCATTCA	REVERSE	21	55.28	33.33	GTTCAACACTTCCAAAATTCA	165	GCAT	4	12
SSR179	scaffold00001	FORWARD	21	53.88	38.1	GAGGCCAAGAAAGTTTACATA	REVERSE	21	55	38.1	AGTGATTCAGTTGACGAGAAA	141	TTCA	4	12
SSR180	scaffold00001	FORWARD	21	54.27	33.33	ATGTATTTGGTCACATGGAAT	REVERSE	22	53.93	36.36	ACCAACACAGTTACAAACAACT	165	GCTT	4	12
SSR181	scaffold00001	FORWARD	21	55.02	42.86	GATTGTGGTTATGACGCTAAG	REVERSE	21	54.82	33.33	ACATACACATGCAATCAATCA	162	ATGA	4	12
SSR182	scaffold00001	FORWARD	21	54.58	33.33	TGGATTGGTCATTCATAAAGT	REVERSE	21	55.47	38.1	TGACAAGAACCCTCCTAAAAT	153	GCAT	4	12
SSR183	scaffold00001	FORWARD	21	54.57	38.1	TGCAGTGTTCTACTCACAAAA	REVERSE	21	55.25	33.33	GAGAAAAGGAAATTGAAAGGA	156	TTGT	4	12
SSR184	scaffold00001	FORWARD	21	54.49	38.1	GAAACTTTCATGCTGAGTGAT	REVERSE	23	52.8	30.43	CTTACCAAAAATTAACTGACAAC	214	TA	2	16
SSR185	scaffold00001	FORWARD	21	55.24	38.1	AATAAACTTCCCCTTCTCCTT	REVERSE	21	54.92	33.33	TCCTGCAAATATGGGTTATTA	248	AT	2	62
SSR186	scaffold00001	FORWARD	21	54.2	47.62	GGTTTAGTGGTTCTCTCTCCT	REVERSE	18	55.89	44.44	TCCACGCGTGATGTTTAT	270	TA	2	28
SSR187	scaffold00001	FORWARD	22	54.01	31.82	AAGTATCAAAGTCACAATCCAA	REVERSE	21	54.72	33.33	TAAACATGATAATGGGAGCAT	132	AT	2	12
SSR188	scaffold00001	FORWARD	21	55.25	33.33	CGTTTTTCCCAAAAGAATAGT	REVERSE	21	55.33	33.33	TAACACTAAATTTCGGAAGCA	170	AAT	3	18
SSR189	scaffold00001	FORWARD	22	51.45	40.91	AGCTTAGTTAGAGTAGGAAGGA	REVERSE	23	53.52	30.43	AAGCCTAATCACTAAACTTCATT	184	TAGT	4	12
SSR190	scaffold00001	FORWARD	21	54.56	42.86	AACCCCTCTATTTCTAAGCTG	REVERSE	21	54.67	38.1	ATATCTGCTTGGGAATCTTCT	144	TG	2	14
SSR191	scaffold00001	FORWARD	21	54.91	33.33	TTCATGAATCCTGCTTAACAT	REVERSE	21	54.64	33.33	TGCATGATGAGTTATTTGATG	150	AC	2	12
SSR192	scaffold00001	FORWARD	21	55.44	33.33	TGTCGAATCCACATAAATCAT	REVERSE	18	55.47	50	CTTTCTTCCCGTCGCTAT	173	TA	2	14
SSR193	scaffold00001	FORWARD	21	55.25	33.33	CGTTTTTCCCAAAAGAATAGT	REVERSE	21	55.33	33.33	TAACACTAAATTTCGGAAGCA	170	AAT	3	18
SSR194	scaffold00001	FORWARD	21	55.12	47.62	AGGAGATCTAGTTGCCATCTC	REVERSE	21	55.31	38.1	GTTGTTCGGTTATTTCTGTCA	149	AAGA	4	12
SSR195	scaffold00001	FORWARD	21	54.91	33.33	ATGTGAAATTCTCAGCCATAA	REVERSE	21	54.74	42.86	TAGAGAATGCTACAACGGTTC	171	AATA	4	16
SSR196	scaffold00001	FORWARD	23	52.79	30.43	CAAATTATCCTTAATGTTGAGAG	REVERSE	21	55.15	33.33	AATGAATGGACACTTTTGTTG	289	AAAT	4	12
SSR197	scaffold00001	FORWARD	21	54.97	38.1	TTAGGAACGTGAAAAGTGTGT	REVERSE	21	55	38.1	TTCGTCCAGGTGACTAAATAA	236	TTTA	4	12
SSR198	scaffold00001	FORWARD	21	54.47	38.1	CAGATTTTCAGTGGAATCCTA	REVERSE	21	55.19	33.33	TTGGTGAGAATTGTTGAAATC	150	ATGC	4	12
SSR199	scaffold00001	FORWARD	21	54.66	33.33	TTGCTGCATTACATGTTCTTA	REVERSE	21	55.54	38.1	AAATGATGCATAGCACATAGC	147	TTGA	4	12
SSR200	scaffold00001	FORWARD	21	54.73	33.33	ACTTGTCTTTTTGTTCCCTTT	REVERSE	20	55.57	40	CACGTGTGCTTAAACCTTTT	167	TTTA	4	12
SSR201	scaffold00001	FORWARD	21	55.33	38.1	GCCCTTTTTGAAGACCTAATA	REVERSE	21	55.52	38.1	GAAGGAATCCAAATTCAGAAG	261	AT	2	54
SSR202	scaffold00001	FORWARD	21	54.66	33.33	CCTTCATCAAGTCGAAAAATA	REVERSE	23	53.37	34.78	GAGATTTGACATATTGTACTTGC	159	TA	2	28
SSR203	scaffold00001	FORWARD	21	55.84	33.33	CTGATTTGGCATTGTTAATTG	REVERSE	21	54.82	42.86	CAATCACTTCTGACCCTAATG	146	AT	2	52
SSR204	scaffold00001	FORWARD	21	54.08	33.33	TTCAGAGGAAACTTCAACATT	REVERSE	21	55.02	42.86	ACTCACCAACATGTTTGACTC	297	TAT	3	30
SSR205	scaffold00001	FORWARD	21	54.57	33.33	ACTTCTGAATTTGGATTCCTT	REVERSE	21	54.42	33.33	ATGATATCTTTGTCGCAAATC	150	AGAT	4	12
SSR206	scaffold00001	FORWARD	21	55.32	42.86	AGTGTCACCTCACATTGTCAT	REVERSE	21	55.13	38.1	TCCGTACTAACACCGTTAAAA	164	TAAA	4	12
SSR207	scaffold00001	FORWARD	21	54.62	38.1	TATTCTTTTGACATGCTCCTC	REVERSE	21	54.85	38.1	CCTCGCTCTCATAATTGTAAA	141	ATTT	4	12
SSR208	scaffold00001	FORWARD	21	54.96	33.33	TAAGTAAGGGCTTCCAAAAAT	REVERSE	21	55.16	42.86	ATGTTGTGTGAGGTATTGAGC	151	AATC	4	12
SSR209	scaffold00001	FORWARD	21	54.87	33.33	AAGCAAACAAGACAAAACTTG	REVERSE	22	53.7	31.82	TGTTATCATGTGAACTGAATTG	162	ATGC	4	12
SSR210	scaffold00001	FORWARD	21	55.87	42.86	CATCATAAGCAGTGCATAACC	REVERSE	21	55.94	33.33	CAACCCAGTTTCTGAATTTTT	185	AAATA	5	35
SSR211	scaffold00001	FORWARD	21	54.98	38.1	GGGAGATATTTGATTGTGTGA	REVERSE	21	55.27	33.33	CTCAAGCAAACAAAACAAAAC	168	GCAT	4	12
SSR212	scaffold00001	FORWARD	21	56.33	33.33	TTAAGTTTGGATGCAACAATG	REVERSE	21	54.45	33.33	CTTGCTTCATTTAAGAATTGG	146	AAAT	4	12
SSR213	scaffold00001	FORWARD	21	56.01	38.1	TAAGTTCGGATGTAAGCATGA	REVERSE	21	55.29	33.33	TCACTTTCCTTGCTTCATTTA	152	AAAT	4	12
SSR214	scaffold00001	FORWARD	21	55.48	38.1	CCTTGATCATTTGACATTCAC	REVERSE	21	55	42.86	GAATGACTGTTCGTGAGAAAG	148	AATC	4	12
SSR215	scaffold00001	FORWARD	21	55.36	42.86	ACTCACACTCTCATTTGTTGC	REVERSE	21	55.08	33.33	CCTCTTTTAATTTTTGGCTTC	162	AC	2	12
SSR216	scaffold00001	FORWARD	22	54.64	40.91	AATTCTAAGTTACGCTCAGACC	REVERSE	21	55.03	42.86	GAACCCTAGGATAGCAAACAT	160	TG	2	12
SSR217	scaffold00001	FORWARD	21	55.24	33.33	GGGCTTCAAGTTATTTGTTTT	REVERSE	21	54.61	42.86	AGCAATACACTCGTTATCCTG	197	TA	2	96
SSR218	scaffold00001	FORWARD	21	54.88	33.33	AATCAGCAATTTCTGTGTTGT	REVERSE	21	55.44	38.1	TGTTGTTCTGGAAGATGAAAG	146	TCT	3	18
SSR219	scaffold00001	FORWARD	21	55.51	38.1	GAAAAATGCACACGGTTAGTA	REVERSE	21	52.76	38.1	TCAAGTCCTCTTAAACGTACA	269	AAT	3	30
SSR220	scaffold00001	FORWARD	21	55.36	42.86	ACTCACACTCTCATTTGTTGC	REVERSE	21	55.08	33.33	CCTCTTTTAATTTTTGGCTTC	162	AC	2	12
SSR221	scaffold00001	FORWARD	22	54.64	40.91	AATTCTAAGTTACGCTCAGACC	REVERSE	21	55.03	42.86	GAACCCTAGGATAGCAAACAT	160	TG	2	12
SSR222	scaffold00001	FORWARD	21	55.24	33.33	GGGCTTCAAGTTATTTGTTTT	REVERSE	21	54.61	42.86	AGCAATACACTCGTTATCCTG	197	TA	2	96
SSR223	scaffold00001	FORWARD	21	54.88	33.33	AATCAGCAATTTCTGTGTTGT	REVERSE	21	55.44	38.1	TGTTGTTCTGGAAGATGAAAG	146	TCT	3	18
SSR224	scaffold00001	FORWARD	21	55.51	38.1	GAAAAATGCACACGGTTAGTA	REVERSE	21	52.76	38.1	TCAAGTCCTCTTAAACGTACA	269	AAT	3	30
SSR225	scaffold00001	FORWARD	21	55.04	42.86	GGAGGAAGGAGAGATAATTGA	REVERSE	21	54.97	38.1	ACACATGGCTAAAAGAGATCA	217	AT	2	12
SSR226	scaffold00001	FORWARD	21	55.04	42.86	GGAGGAAGGAGAGATAATTGA	REVERSE	21	54.97	38.1	ACACATGGCTAAAAGAGATCA	217	AT	2	14
SSR227	scaffold00001	FORWARD	21	55.04	42.86	GGAGGAAGGAGAGATAATTGA	REVERSE	21	54.97	38.1	ACACATGGCTAAAAGAGATCA	217	TA	2	14
SSR228	scaffold00001	FORWARD	21	55.04	42.86	GGAGGAAGGAGAGATAATTGA	REVERSE	21	54.97	38.1	ACACATGGCTAAAAGAGATCA	217	AT	2	40
SSR229	scaffold00001	FORWARD	20	53.98	30	CAAAGAAAATTGGCATAACA	REVERSE	20	50.61	30	TTTACATAATTCAGCAAACC	183	TA	2	38
SSR230	scaffold00001	FORWARD	21	55.31	42.86	CCTTTCCTTCTGTGTGTATCA	REVERSE	20	54.01	30	TTCATGAATCTCATCCAAAA	200	AT	2	24
SSR231	scaffold00001	FORWARD	22	54.91	31.82	TGCAAAAGAAATCTATTGTGAG	REVERSE	21	55.78	42.86	CGAATCGGTTTCTCTAACTTC	335	AT	2	48
SSR232	scaffold00001	FORWARD	22	54.95	31.82	TTGTGTGAAGATCAACAACTTT	REVERSE	21	55.76	42.86	CCAAGGAAGAGAAGAAGATTG	154	CA	2	34
SSR233	scaffold00001	FORWARD	21	54.96	42.86	GTTCCACTGTTTTTGTAGCAC	REVERSE	21	55.05	38.1	TGTGATTTGTGGCTTCTAAGT	157	AT	2	40
SSR234	scaffold00001	FORWARD	21	55.52	33.33	TTCCATTACAATGACGTTGAT	REVERSE	21	54.9	42.86	ACCAAACTGCCTTACTCTCTT	153	TA	2	50
SSR235	scaffold00001	FORWARD	21	55.27	33.33	ATTCCGTTGTTTCCTTATCAT	REVERSE	21	55.52	38.1	ACTGACGTCCATAATCAATCA	212	TA	2	14
SSR236	scaffold00001	FORWARD	23	55.39	30.43	GAGAATTTTACGATGTCTTTTCA	REVERSE	21	55.15	33.33	GTAAGAAATTTTGGAGGGAAA	217	AT	2	12
SSR237	scaffold00001	FORWARD	22	54.46	36.36	CCTTTCCACTATCTTTGAACTT	REVERSE	21	55.29	33.33	TTAAACTTTCTGAATGCCTCA	160	TA	2	64
SSR238	scaffold00001	FORWARD	21	52.83	38.1	AAGGTACCCGCTTATAAACTA	REVERSE	21	53.59	38.1	ATAGGTTTATTCGGTTCTGTG	148	AT	2	62
SSR239	scaffold00001	FORWARD	21	53.97	42.86	TCACTCGAGATATGAGACCTT	REVERSE	21	54.73	33.33	TTTCTTGTTCCTTTGTTATGC	313	AT	2	32
SSR240	scaffold00001	FORWARD	21	54.31	33.33	TTTCTGCCTATAACGTGAAAT	REVERSE	21	56.41	33.33	TAAGAATGAAAAGGTGGGAAA	180	TA	2	12
SSR241	scaffold00001	FORWARD	21	56.17	33.33	TTAACGTCAATGAAAACATGG	REVERSE	23	54.54	30.43	GAGTTTAAGAACAAAACCCATAA	293	TA	2	28
SSR242	scaffold00001	FORWARD	21	55.34	42.86	GTCAAGGACAAAAGTGTCTCA	REVERSE	20	54.52	30	GAATTCGATTTCTTTTGGAA	140	TA	2	14
SSR243	scaffold00001	FORWARD	21	54.88	33.33	TATTTTGAAATGAAGGCGTAG	REVERSE	21	54.99	33.33	TTGTGTTATGCCTCATCTTTT	158	AT	2	12
SSR244	scaffold00001	FORWARD	21	54.92	42.86	GAGAAACAATGATCCTCCTCT	REVERSE	21	55.12	33.33	AACCAATGAAACAATGATACG	154	TA	2	24
SSR245	scaffold00001	FORWARD	20	53.42	30	TCAATTCAAAACCATCATTC	REVERSE	21	55.14	38.1	ACGAACTGAAAAACAGACGTA	256	AT	2	48
SSR246	scaffold00001	FORWARD	20	53.42	30	TCAATTCAAAACCATCATTC	REVERSE	21	55.14	38.1	ACGAACTGAAAAACAGACGTA	256	TA	2	46
SSR247	scaffold00001	FORWARD	21	55.26	38.1	TCTGTCCTTGATGTTTTCAAC	REVERSE	21	54.22	33.33	TGATTCCTCCACTTAAAAGAA	236	AT	2	54
SSR248	scaffold00001	FORWARD	21	55.03	38.1	GGGTTTAAGGAAAGGTATGAA	REVERSE	20	56.22	35	AATTTCCAGGATCTGCATTT	153	AT	2	16
SSR249	scaffold00001	FORWARD	22	54.34	31.82	AAATTACAAGTTGGTTGTAGCA	REVERSE	21	54.44	33.33	ATAATGCAGAATTTCCAGATG	141	TAAT	4	12
SSR250	scaffold00001	FORWARD	21	55.66	38.1	CTTGACTGCACTGCAAATTAT	REVERSE	21	54.84	38.1	GTTAGAAAATGCTGGCTATGA	150	ATTA	4	12
SSR251	scaffold00001	FORWARD	21	54.68	38.1	TAACTCTCTATTGCGCACTTT	REVERSE	21	55.1	33.33	TCTTCGTTCCGTTAATCATAA	152	ATTA	4	12
SSR252	scaffold00001	FORWARD	21	55.05	33.33	TCCTCATTTTTCGTCTCAATA	REVERSE	21	54.82	38.1	ATGGAAATAGGTTACGGATTC	163	AATT	4	12
SSR253	scaffold00001	FORWARD	21	55.49	38.1	ACCAACAGTTCGTTTTTAGGT	REVERSE	21	54.57	33.33	TCAAAACAACAAACACAACAC	146	GT	2	14
SSR254	scaffold00001	FORWARD	21	55.97	33.33	AGCAATTGGATTTAGGATTTG	REVERSE	21	54.97	33.33	TGAACACCAACAATACAACAA	148	AT	2	50
SSR255	scaffold00001	FORWARD	21	55.14	42.86	GCATCTCTTTAGGGATGACTT	REVERSE	21	55.01	38.1	GCATGTTCAAACAAGAGAAAC	151	CA	2	12
SSR256	scaffold00001	FORWARD	21	54.29	33.33	AATGAAGTGATTCTGATTTGG	REVERSE	21	55.24	38.1	AAAAGAAACCTAGGACAATCG	146	ATTA	4	12
SSR257	scaffold00001	FORWARD	21	54.68	38.1	TAACTCTCTATTGCGCACTTT	REVERSE	21	55.1	33.33	TCTTCGTTCCGTTAATCATAA	152	ATTA	4	12
SSR258	scaffold00001	FORWARD	20	54.53	30	AATGCGTTTTATTGGTTTTC	REVERSE	21	54.24	33.33	GCTCTTTCACGTTTTTCTTTA	331	ATTA	4	12
SSR259	scaffold00001	FORWARD	21	56.45	42.86	CCTTGGACACTTAAGTTTTGG	REVERSE	21	54.99	33.33	ACGTGTGTTTAAACCTTTTCA	173	TTTA	4	12
SSR260	scaffold00001	FORWARD	21	55.11	38.1	TACCATCATCTGGCATATTTC	REVERSE	21	55.05	33.33	TCTTCAAAATCATCTTCCGTA	157	TTAT	4	12
SSR261	scaffold00001	FORWARD	21	55.05	38.1	GGTTGCTATTAAAGGGATGTT	REVERSE	21	55.58	42.86	CTTAACAACTCAGCGTGACAT	145	TTTG	4	12
SSR262	scaffold00001	FORWARD	21	55.07	38.1	CTGTCAAACACCTAATTTTGC	REVERSE	21	54.24	33.33	GCTCTTTCACGTTTTTCTTTA	357	TAAT	4	12
SSR263	scaffold00001	FORWARD	21	56.45	42.86	CCTTGGACACTTAAGTTTTGG	REVERSE	21	54.99	33.33	ACGTGTGTTTAAACCTTTTCA	173	TTTA	4	12
SSR264	scaffold00001	FORWARD	21	54.83	38.1	GGCTAAGAAAGGGCTAATAAA	REVERSE	21	55.03	38.1	TAAGTGAGGTTTTGAACTCCA	150	CAAG	4	12
SSR265	scaffold00001	FORWARD	21	54.78	33.33	GCATATGTTGTTGTTGCATTA	REVERSE	21	55.56	38.1	TGCATAGCACATAGCACATAA	150	TTGA	4	12
SSR266	scaffold00001	FORWARD	21	55.13	33.33	TACCTCTCATTCGAACAAAAA	REVERSE	21	54.84	42.86	ATAAGTACTGGGATGCTGACA	135	AAAT	4	12
SSR267	scaffold00001	FORWARD	21	56.06	42.86	ATTATTCTCGCAACCAGACTC	REVERSE	21	54.88	38.1	TGTATGATGTGTGAAGCATGT	162	ACAT	4	12
SSR268	scaffold00001	FORWARD	21	55.25	42.86	AGACACACATACCCTTTCCTT	REVERSE	21	54.49	33.33	TTGAACGGAATTGAATTAGAC	154	TCAT	4	12
SSR269	scaffold00001	FORWARD	21	55.31	38.1	CCATTTGTATGCGTGTATTCT	REVERSE	21	56.31	38.1	GATTCCAAAGCCATATAATCG	177	TA	2	14
SSR270	scaffold00001	FORWARD	21	54.34	42.86	TACCCACATTCTCTTCACTTC	REVERSE	21	55.08	47.62	ATGTGTGTAGGTGTGTGTGTG	106	TC	2	16
SSR271	scaffold00001	FORWARD	21	54.34	38.1	CCACATTCTCTTCACTTCATT	REVERSE	23	54.3	30.43	GAAGGAAGATGGATATTATGAAA	138	CA	2	12
SSR272	scaffold00001	FORWARD	21	54.99	33.33	AAGTATCATCACCTTGCAAAA	REVERSE	21	54.61	38.1	TATGCCTTTAACAACACTTCC	143	GAA	3	33
SSR273	scaffold00001	FORWARD	21	54.95	38.1	GGGATATTTTAGGGTCTTGAA	REVERSE	21	55.04	33.33	ATCCAACTTGTGCGTATAAAA	154	ATTA	4	12
SSR274	scaffold00001	FORWARD	21	54.78	33.33	TGATAACCACATTTAGGGAAA	REVERSE	21	54.84	38.1	CAGAAATAAGGATTGGTGTTG	202	TAAA	4	12
SSR275	scaffold00001	FORWARD	19	55.02	42.11	TGCTAACTCCTTGCATTTG	REVERSE	21	54.99	33.33	TACAGCAATTTTGATGGAAGT	147	TCTT	4	12
SSR276	scaffold00001	FORWARD	21	55.18	33.33	TTTGCAGAAAGTTGTGATCTT	REVERSE	21	54.47	38.1	AGAATCTGATCGTGCAATAAC	159	AGAA	4	12
SSR277	scaffold00001	FORWARD	21	55.86	42.86	TCCGGGTGAATAAATAGTAGG	REVERSE	21	55.85	38.1	GGGGGTGCAAATAGTAAAATA	285	TTTA	4	12
SSR278	scaffold00001	FORWARD	21	55.39	42.86	CCCAAACAAGAGTTAGTCACA	REVERSE	21	53.72	33.33	CTCTGCTTTTTCTCAAAATTC	150	AAGA	4	12
SSR279	scaffold00001	FORWARD	21	54.9	42.86	GACTGGGACTCATAAAAACCT	REVERSE	21	54.13	33.33	GAACATTTCAAAAACCTTGAG	161	TCAA	4	12
SSR280	scaffold00001	FORWARD	21	55.29	42.86	GACACATCTCAATCATGTTCC	REVERSE	21	55.41	33.33	TTTTCTCGTCTCGCATTATTA	153	AT	2	52
SSR281	scaffold00001	FORWARD	21	54.15	38.1	CCGTTATGACATATTTTAGCC	REVERSE	20	55.73	30	GGGAAATTTTATTTGCCATT	271	AT	2	62
SSR282	scaffold00001	FORWARD	21	55.94	33.33	CAAAACAATCCACTTTTTCCT	REVERSE	21	54.19	33.33	AAAACGTCTGCAATAGTTCAT	130	CA	2	16
SSR283	scaffold00001	FORWARD	21	56.16	38.1	ACTAAAAACGGAGGAAGGTTT	REVERSE	23	55.04	30.43	TCAAGTACGATTATGACAATTCA	192	TA	2	46
SSR284	scaffold00001	FORWARD	21	54.44	33.33	GCATCTTCATTTGATTTCACT	REVERSE	21	55.29	33.33	TAGAATTTTGCTTGTCCTCAA	150	TTTG	4	12
SSR285	scaffold00001	FORWARD	21	54.83	38.1	TGAAGTGTTCTCTTTGGATGT	REVERSE	21	55.47	42.86	TCAATTGGAAGAGGGTCTAGT	180	TTCC	4	12
SSR286	scaffold00001	FORWARD	21	55.12	42.86	GCAAGTGCAGATACAGATTTC	REVERSE	21	55.44	33.33	GTTTGTTCTGTTCGATTTTGA	158	CAAC	4	12
SSR287	scaffold00001	FORWARD	21	55.17	42.86	TGACGTTAACCAAGCACTACT	REVERSE	21	55.16	38.1	TTCCTGTAGCACCTGATTTTA	150	TTGT	4	16
SSR288	scaffold00001	FORWARD	21	54.42	33.33	TCTGTTTCATCAGATTTTTCC	REVERSE	21	54.72	33.33	CAAAACCTCCAAGCATAAATA	164	TC	2	12
SSR289	scaffold00001	FORWARD	21	55	33.33	TGAAAATGAAGTGTGTGATGA	REVERSE	21	55.04	33.33	ACCATTCTTTCCATTATCCAT	127	TA	2	54
SSR290	scaffold00001	FORWARD	21	55.64	33.33	CCAAGAAAGTTTGCATAACAA	REVERSE	21	55	38.1	AGTGATTCAGTTGACGAGAAA	141	AG	2	14
SSR291	scaffold00001	FORWARD	21	54.92	42.86	AAAGATCAGGCAGAGAAGACT	REVERSE	21	55.17	33.33	AACGGTATGGTTATTTCCAAT	153	AG	2	14
SSR292	scaffold00001	FORWARD	21	55.58	42.86	GCAACACGACACTAAACCTTA	REVERSE	21	55.26	38.1	AATCGATTATCAACGACAGTG	203	TA	2	48
SSR293	scaffold00001	FORWARD	21	55.17	33.33	CCAATGATTCAACATTCCTAA	REVERSE	21	54.66	38.1	ACAACTTTGCTTAGTGGATTG	162	ATGC	4	12
SSR294	scaffold00001	FORWARD	21	55.26	38.1	CAACAGGCTCATCATACAAAT	REVERSE	21	55.7	47.62	CCCATACTGTAGACAGGGTTT	151	GAAA	4	12
SSR295	scaffold00001	FORWARD	21	55.3	38.1	ACATGCAAACCTATAATGCAC	REVERSE	21	55.27	47.62	CTAAAGGATACCAGGATGGTC	154	AAAC	4	12
SSR296	scaffold00001	FORWARD	21	55.06	38.1	TTCACAAGGTTACATCATTCC	REVERSE	21	54.32	42.86	CCTAGCAAAGAAGAGCATAGA	146	AAGA	4	12
SSR297	scaffold00001	FORWARD	21	55.12	33.33	CCTCCAAAAAGAAAAAGAAAG	REVERSE	21	54.55	38.1	TTCCTTTTGTATGGTCTCTTG	182	AAGA	4	12
SSR298	scaffold00001	FORWARD	21	54.92	38.1	ACAATGGACAATTCGTATCAC	REVERSE	21	55.47	38.1	GTCGACTAAAAATCGTGAACA	137	ATTG	4	12
SSR299	scaffold00001	FORWARD	21	54.92	38.1	ACAATGGACAATTCGTATCAC	REVERSE	21	55.47	38.1	GTCGACTAAAAATCGTGAACA	137	TTGA	4	12
SSR300	scaffold00001	FORWARD	21	55.71	38.1	GGAAAGAAACCAGTCATCATT	REVERSE	20	55.28	45	AGGACTTCAGTTCATGTTCG	155	TGGA	4	12
SSR301	scaffold00001	FORWARD	21	55.22	33.33	TTCATTTTATTATCCCCACCT	REVERSE	21	54.89	42.86	CAAATCCTAGTCCCCACTAAT	146	TAGT	4	12
SSR302	scaffold00001	FORWARD	21	54.88	33.33	CATTCAAAGTTGACCAAAAAC	REVERSE	21	54.73	42.86	AGGAAAGGCTTCTTACTCTTG	155	TCCT	4	12
SSR303	scaffold00001	FORWARD	21	55.58	42.86	GCAACACGACACTAAACCTTA	REVERSE	21	55.26	38.1	AATCGATTATCAACGACAGTG	203	ATATAT	6	48
SSR304	scaffold00001	FORWARD	21	54.84	38.1	TGGGACCAAGTATTAAGTCAA	REVERSE	21	55.12	33.33	ATTGTTGTAGGAAATGGGAAT	150	AC	2	12
SSR305	scaffold00001	FORWARD	21	55.18	42.86	TCTTCTCACGTGAAACTCCTA	REVERSE	21	56.26	42.86	TTGAAGAAGAAGGGAGTTACG	146	AT	2	20
SSR306	scaffold00001	FORWARD	21	55.12	33.33	CACCGACATTTATGTTGATTT	REVERSE	21	54.07	33.33	ATAGAATTTAATGCCTGGACA	225	TA	2	20
SSR307	scaffold00001	FORWARD	21	54.92	42.86	AAGCCTAATCTTCCTCCACTA	REVERSE	21	55.04	42.86	GGAGGGAATTCAATAGAGAGA	148	CT	2	12
SSR308	scaffold00001	FORWARD	21	56.06	42.86	GGATAGAGCAGACGTGATTTT	REVERSE	21	54.84	52.38	TCTGTCTCTCCCTCTCTCTCT	149	TA	2	24
SSR309	scaffold00001	FORWARD	21	56.15	33.33	TGCCAAAACTCATTAGCATTA	REVERSE	21	55.26	38.1	TTGTTGTAGCTGTTAGCCAAT	141	AG	2	22
SSR310	scaffold00001	FORWARD	21	54.75	33.33	ACAATAAAACCACACCTGAAA	REVERSE	21	54.32	38.1	GAACTTTCTTTAGTGGCAATG	148	AT	2	64
SSR311	scaffold00001	FORWARD	21	54.79	33.33	GAAATAGTGGGAATGGAAAAT	REVERSE	21	54.77	38.1	CACTCAATCATGGTTTTTCTC	200	AT	2	52
SSR312	scaffold00001	FORWARD	21	55.25	38.1	TTCAGTTGAAAAGACAGCACT	REVERSE	21	54.98	42.86	TTTAAGACTGTAGCCAACTGC	183	TA	2	100
SSR313	scaffold00001	FORWARD	21	54.8	38.1	AAGTCTGAATCACGGTTGATA	REVERSE	21	55.23	42.86	CTCACACTCCCATCAATCTTA	154	AG	2	12
SSR314	scaffold00001	FORWARD	22	54.82	40.91	CCTTTGTTGTATCTGTTGTCAC	REVERSE	21	55.01	42.86	ACTCGCAGATACTTGTGGATA	156	AT	2	22
SSR315	scaffold00001	FORWARD	21	55.08	42.86	CTCATCCACCCGTATTATGTA	REVERSE	21	55.13	38.1	AATCCCATCTCTCTCAATCAT	137	AT	2	42
SSR316	scaffold00001	FORWARD	22	53.65	36.36	CAGTTAAAAAGTGAAGATACCG	REVERSE	23	55.3	39.13	TGATTGTTGAGGGTATAAGTAGC	301	AT	2	80
SSR317	scaffold00001	FORWARD	23	55.3	39.13	GCTACTTATACCCTCAACAATCA	REVERSE	21	55.07	33.33	TGTTCGATTTTGTAAACGAGT	167	TA	2	16
SSR318	scaffold00001	FORWARD	21	55.23	33.33	CGAACATCATTGTCAATCTTT	REVERSE	21	53.36	33.33	TGATATACACACATGCAAACA	197	AT	2	62
SSR319	scaffold00001	FORWARD	21	54.56	33.33	GGCCTTGTTAATTAAATGTGA	REVERSE	21	54.54	42.86	TATAGGGTCCCACTCATGATA	175	TA	2	24
SSR320	scaffold00001	FORWARD	22	54.72	45.45	TGTAGCTGGTTAGTAGTGATGG	REVERSE	21	55.13	38.1	ATCACCACAAAGAACTCAATG	150	AAT	3	18
SSR321	scaffold00001	FORWARD	21	55.13	38.1	AAACCATGATTGAGTGAGTTG	REVERSE	21	54.67	33.33	TTCATACAGGGAAAACACAAT	171	AATA	4	12
SSR322	scaffold00001	FORWARD	21	54.97	33.33	TTGAACCATTGAAAGTAGGAA	REVERSE	21	54.9	33.33	AAAGCAACGCATTATTCATAG	155	TACA	4	12
SSR323	scaffold00001	FORWARD	22	55.48	36.36	TCACAATCTTATTGAGTTGCAC	REVERSE	21	54.99	42.86	CAAGAGGCATAAGCTATGAGA	154	GAGG	4	12
SSR324	scaffold00001	FORWARD	21	54.94	42.86	TGTCTCTTTGCTTGTTCTAGG	REVERSE	21	55.09	42.86	TCCTTTATCCGTCTAATCTCC	131	GAGT	4	12
SSR325	scaffold00001	FORWARD	21	55.36	47.62	AGTGAGGGAGTGAATGAGAGT	REVERSE	21	55.05	33.33	CGCAAAGACATTAGAAAAGAA	151	ATGG	4	24
SSR326	scaffold00001	FORWARD	21	54.81	33.33	TGACTGTTTTTGCCTTTTAAC	REVERSE	21	55.36	33.33	CTTGCTTGTTTTCTCATTTTG	174	AAAT	4	16
SSR327	scaffold00001	FORWARD	21	55.63	33.33	AACAAATCAGGATCCAAAATC	REVERSE	20	54.76	40	GCGTTTGTTGATGAACTGTA	160	TTGA	4	12
SSR328	scaffold00001	FORWARD	21	55.08	42.86	CTCATCCACCCGTATTATGTA	REVERSE	21	55.13	38.1	AATCCCATCTCTCTCAATCAT	137	ATAA	4	20
SSR329	scaffold00001	FORWARD	20	54.92	35	AACCGAATCTCAGTTTTCAA	REVERSE	21	54.99	33.33	TCTGTTCAAACTTATGCCATT	158	AATA	4	12
SSR330	scaffold00001	FORWARD	21	54.35	33.33	ACATATGTTGTTGCTGCATTA	REVERSE	21	55.48	33.33	TGCATTGCACATAGCATATAA	150	TTGA	4	12
SSR331	scaffold00001	FORWARD	22	54.9	40.91	GACTTCATACAAATCACAGTCG	REVERSE	21	54.85	33.33	TTGTGTTTTCCTTGTTCTGAT	148	AATC	4	12
SSR332	scaffold00001	FORWARD	21	54.53	38.1	CATTGCACATAGCACATAAAG	REVERSE	21	52.95	33.33	ACATGTTCCTATGTTGATTGA	173	TA	2	110
SSR333	scaffold00001	FORWARD	21	55.05	38.1	TATTCACCAGTGCAGAACTTT	REVERSE	21	55.27	38.1	TGTATTTGCTTGGTATGTTCC	127	TA	2	16
SSR334	scaffold00001	FORWARD	21	54.53	38.1	CATTGCACATAGCACATAAAG	REVERSE	21	52.95	33.33	ACATGTTCCTATGTTGATTGA	168	AT	2	34
SSR335	scaffold00001	FORWARD	21	54.53	38.1	CATTGCACATAGCACATAAAG	REVERSE	21	52.95	33.33	ACATGTTCCTATGTTGATTGA	168	TA	2	24
SSR336	scaffold00001	FORWARD	21	55.61	38.1	ATTGCACATAGCACATAAAGC	REVERSE	22	52.88	31.82	TTACATGTTCCTATGTTGATTG	169	AT	2	40
SSR337	scaffold00001	FORWARD	21	55.25	33.33	ATCACATCACACCAACAATTT	REVERSE	21	54.9	33.33	CTTGTTATGAAAAAGCAGGAA	155	TA	2	22
SSR338	scaffold00001	FORWARD	21	54.11	42.86	ATCAATCAGTCCATGTAGAGG	REVERSE	21	56.19	38.1	CGATCATGTGTTCCAAAGTTA	161	CA	2	14
SSR339	scaffold00001	FORWARD	21	54.53	33.33	ATCGATCGGTTTATAAGGATT	REVERSE	21	53.75	38.1	AAACTAGGATGTTTGAAGTCG	196	TAT	3	24
SSR340	scaffold00001	FORWARD	21	54.53	33.33	ATCGATCGGTTTATAAGGATT	REVERSE	21	53.75	38.1	AAACTAGGATGTTTGAAGTCG	196	TAT	3	36
SSR341	scaffold00001	FORWARD	21	54.82	42.86	GTTTCCCTAGAAAAGTGAAGG	REVERSE	21	54.75	38.1	GTATAACCAACTTCCCCATTT	150	TGA	3	24
SSR342	scaffold00001	FORWARD	21	54.78	38.1	TGTTTGTGTTGTGTGCTTAAC	REVERSE	21	54.24	33.33	GGGAAACCTTAATTTTCACTT	169	TGAT	4	12
SSR343	scaffold00001	FORWARD	22	54.87	36.36	TCATACACACAATCAGACATCA	REVERSE	21	55.31	38.1	GATAACAATCTGATGCAAGGA	155	CAAT	4	12
SSR344	scaffold00001	FORWARD	21	55.27	33.33	CATAAAGCAATCACAACCAAT	REVERSE	21	55.42	42.86	GGAAAGAACTCAAGGATGAAC	147	AACA	4	12
SSR345	scaffold00001	FORWARD	21	55.06	33.33	TAAACGATAAAAGCATTACGC	REVERSE	21	54.56	33.33	AATGGTGAACTAAACCCTTTT	149	ATAA	4	12
SSR346	scaffold00001	FORWARD	21	54.92	38.1	ACAAAACTTGGCCTTCTACTT	REVERSE	21	54.44	38.1	TGAGAAAGATGTGATCATGTG	151	ATGC	4	12
SSR347	scaffold00001	FORWARD	21	54.99	33.33	AAAACCATTAAGCACAGATGA	REVERSE	21	54.86	38.1	TCACCATGACAATGTGAACTA	150	ATAA	4	12
SSR348	scaffold00001	FORWARD	21	55.15	38.1	GCAGAGAAAAGCATAGCAATA	REVERSE	21	56.14	33.33	ATTCCCCAACAACAAATAGAA	127	TCTT	4	12
SSR349	scaffold00001	FORWARD	21	54.75	38.1	AAATGGGGAAGTTGGTTATAC	REVERSE	21	54.81	38.1	TGGGTTTTGTGTAGAGTGTTT	152	TTGG	4	12
SSR350	scaffold00001	FORWARD	22	54.79	31.82	CAGAGGCTTTCTTTGTTTTATT	REVERSE	21	54.11	42.86	CCTCTACATGGACTGATTGAT	193	ATTT	4	12
SSR351	scaffold00001	FORWARD	21	54.19	38.1	AACTAGATCAAGCAAGGATGA	REVERSE	21	54.64	38.1	CCTCTACAAAAAGGTCACAAA	151	AT	2	26
SSR352	scaffold00001	FORWARD	21	55.06	47.62	ATTGAGAGGTTACTCCCTCTG	REVERSE	21	55.24	42.86	ACCAGTTACACAAGCATGTTC	161	TA	2	16
SSR353	scaffold00001	FORWARD	21	55.31	38.1	AACCCTTTTACTGTTTTCAGC	REVERSE	21	54.01	33.33	AAAAGATGCATGAGAGAACAT	138	TA	2	18
SSR354	scaffold00001	FORWARD	21	54.68	38.1	AGACCCACGATTAAGAACTTT	REVERSE	21	55.21	38.1	TTGTTTCGTTGTGTGTGTCTA	273	AT	2	34
SSR355	scaffold00001	FORWARD	21	54.68	38.1	AGACCCACGATTAAGAACTTT	REVERSE	21	55.21	38.1	TTGTTTCGTTGTGTGTGTCTA	273	TA	2	30
SSR356	scaffold00001	FORWARD	21	54.68	38.1	AGACCCACGATTAAGAACTTT	REVERSE	21	55.21	38.1	TTGTTTCGTTGTGTGTGTCTA	273	TA	2	26
SSR357	scaffold00001	FORWARD	21	54.68	38.1	AGACCCACGATTAAGAACTTT	REVERSE	21	55.21	38.1	TTGTTTCGTTGTGTGTGTCTA	273	TA	2	58
SSR358	scaffold00001	FORWARD	23	53.02	30.43	TGACTAAAAGAAGAGGTTTAACA	REVERSE	21	55.6	38.1	CCGAAAAATATCAGTAGCACA	149	CT	2	14
SSR359	scaffold00001	FORWARD	23	54.74	34.78	AGTAGTGCCAATTATTTAAGACG	REVERSE	21	56.25	38.1	TAATGATTTCCTAGGCCATGT	150	AT	2	80
SSR360	scaffold00001	FORWARD	21	55.01	33.33	AAAGAGCGAAGGTAAAAATGT	REVERSE	21	54.84	38.1	TCCAACAATAGAGTGGGTAAA	225	AT	2	52
SSR361	scaffold00001	FORWARD	21	55.01	33.33	AAAGAGCGAAGGTAAAAATGT	REVERSE	21	54.84	38.1	TCCAACAATAGAGTGGGTAAA	225	TA	2	14
SSR362	scaffold00001	FORWARD	22	54.92	31.82	TCAATGTTGTCATAAACGAAGT	REVERSE	23	54.94	30.43	GCATCATCTTAATTTTCTTCAAC	149	TA	2	18
SSR363	scaffold00001	FORWARD	22	54.92	31.82	TCAATGTTGTCATAAACGAAGT	REVERSE	23	54.94	30.43	GCATCATCTTAATTTTCTTCAAC	149	AT	2	42
SSR364	scaffold00001	FORWARD	23	52.03	30.43	CCATCATATATACTTCATGTCAA	REVERSE	21	55.21	38.1	ATATAAAGGGGTGGATGAGAA	147	AT	2	12
SSR365	scaffold00001	FORWARD	21	55.1	47.62	ACCCTACGGTCACTATACCAT	REVERSE	21	54.43	33.33	GCCAACATTTGTTATTCAACT	189	TA	2	56
SSR366	scaffold00001	FORWARD	21	55.14	42.86	ACCACATGTTTAAGGTACACG	REVERSE	21	54.92	38.1	AAAACCCTAACCTTCACAATC	155	ATT	3	39
SSR367	scaffold00001	FORWARD	21	54	33.33	GAGAATGTAAAGCCTTGAAAA	REVERSE	21	54.89	33.33	CTTCAATTTGAGAATCCAATG	151	CTT	3	36
SSR368	scaffold00001	FORWARD	21	55	38.1	TTGATATGACGCGGTATACTT	REVERSE	21	54.97	33.33	TGTGGGTCAAATTTAAAGAGA	150	ATT	3	21
SSR369	scaffold00001	FORWARD	21	54.84	38.1	TATATGATCCTGTCGGAGAAA	REVERSE	21	54.44	33.33	CTGCATTATTCATTCCTTCAT	154	TATT	4	12
SSR370	scaffold00001	FORWARD	21	54.77	47.62	GCTTCATATTCCTCTCCTCTC	REVERSE	22	54.84	31.82	GGGATAAAACAATTTTAAGTGC	145	ATTA	4	12
SSR371	scaffold00001	FORWARD	21	55.31	38.1	AACCCTTTTACTGTTTTCAGC	REVERSE	21	54.01	33.33	AAAAGATGCATGAGAGAACAT	138	TAAT	4	12
SSR372	scaffold00001	FORWARD	21	54.14	38.1	AGCACACATCACTAACAATCA	REVERSE	21	55.38	38.1	CAGTTGATGCAGAAATGATCT	147	CAAT	4	12
SSR373	scaffold00001	FORWARD	21	54.62	38.1	CAAGACATCGGGTTTTAAGTA	REVERSE	21	55.39	38.1	TGATCAATTGAGGCTAAACAC	166	TTCA	4	12
SSR374	scaffold00001	FORWARD	21	54.97	38.1	TCGTTACTCTCATTCATCGTT	REVERSE	21	54.97	42.86	CTTTGATAGCTTCATCACCAC	135	TCAT	4	12
SSR375	scaffold00001	FORWARD	21	55.21	33.33	TCCAAGCTTTGAAATAGATGA	REVERSE	21	55.12	38.1	CAGAAAAGTCGAGTAAGCAAA	151	TTCT	4	12
SSR376	scaffold00001	FORWARD	21	53.95	38.1	AATAGGAGGTGAAAACACTGA	REVERSE	22	54.26	36.36	GTGTTTTGTTATCTTTCTCACG	183	AT	2	30
SSR377	scaffold00001	FORWARD	21	53.95	38.1	AATAGGAGGTGAAAACACTGA	REVERSE	22	54.26	36.36	GTGTTTTGTTATCTTTCTCACG	183	AT	2	32
SSR378	scaffold00001	FORWARD	20	54.85	30	TGCATGAATTTCAAAAACAG	REVERSE	21	54.54	33.33	TGTTGATATTTGTGTCATTGC	145	AT	2	12
SSR379	scaffold00001	FORWARD	20	55.09	40	ATTGAATCGGTTTGGTAGTG	REVERSE	21	54.19	33.33	AAGCAACACGTGAATCTATTT	183	TTTC	4	12
SSR380	scaffold00001	FORWARD	21	54.54	33.33	TTTATGATGACAACACATTGC	REVERSE	21	55.05	33.33	ATGCATTGCACATAACACATA	159	TTGA	4	12
SSR381	scaffold00001	FORWARD	21	54.78	33.33	AAAAGTATTCAAGCCAAGGAT	REVERSE	21	55.25	42.86	AATGACAGCATAGGATGAGTG	150	GAAA	4	12
SSR382	scaffold00001	FORWARD	21	54.9	38.1	AGTGAAGATGCTAAATGCTTG	REVERSE	21	55.11	38.1	AAAGAGTTTTCCCACACTTTC	144	GTGG	4	12
SSR383	scaffold00001	FORWARD	21	54.06	47.62	GGTATCCTTCAGCAGATACAG	REVERSE	21	55	33.33	TCATCCCAATTGTTGTAAATC	146	CAAA	4	12
SSR384	scaffold00001	FORWARD	21	54.95	33.33	CGATTATGATTGAATGTGGAT	REVERSE	21	54.94	38.1	ACACAACATGCTTTCTCACTT	151	ATGA	4	12
SSR385	scaffold00001	FORWARD	21	54.83	33.33	GAGCTCAAATGTTGAAAAAGA	REVERSE	21	55.25	38.1	TCAAAGTTCAAGCACAACTCT	149	AGAA	4	12
SSR386	scaffold00001	FORWARD	21	55.02	42.86	GTCAACAACACCTCTGAACAT	REVERSE	21	54.4	33.33	TCGAGATTAAAATCTGTGCTT	151	ATTA	4	12
SSR387	scaffold00001	FORWARD	21	55.02	42.86	GTCAACAACACCTCTGAACAT	REVERSE	21	54.4	33.33	TCGAGATTAAAATCTGTGCTT	151	TTAT	4	12
SSR388	scaffold00001	FORWARD	21	54.55	42.86	ATAGGGCCTCACTCAATAGAT	REVERSE	21	54.99	33.33	ACTTTGCTTGTTGGATATTGA	155	GT	2	12
SSR389	scaffold00001	FORWARD	21	53.22	33.33	AAACGAATGGAAAGTAACACT	REVERSE	21	55.03	38.1	ATGTGTGTGTGCGTTGTAATA	348	AT	2	58
SSR390	scaffold00001	FORWARD	21	54.63	42.86	AATCCTACTCAGGGCTACATT	REVERSE	21	54.95	38.1	TCCTCACAATAAAGTTCTCCA	157	AT	2	22
SSR391	scaffold00001	FORWARD	22	54.92	36.36	TTTAGAATAAAGTAGGGCTTCG	REVERSE	21	55.13	42.86	GTTCTCCATGAACTTACCACA	165	AT	2	22
SSR392	scaffold00001	FORWARD	21	56.28	47.62	GGGCAAGTCAAGTCTAGAAGA	REVERSE	21	54.33	38.1	CAAGCAAAGTACATACAAGCA	185	TA	2	116
SSR393	scaffold00001	FORWARD	21	54.69	33.33	AGTTACCAAATTGCCCTTAAT	REVERSE	21	55.02	33.33	GTCCATTATTTCACATTGCAT	246	TA	2	24
SSR394	scaffold00001	FORWARD	21	54.56	38.1	AATTAGTTATCGGCACATCAG	REVERSE	21	54.45	42.86	ACGTACACTCGTTAACAAACC	168	AT	2	96
SSR395	scaffold00001	FORWARD	21	55.38	33.33	AACAACTGAAAAACAACATGC	REVERSE	21	54.33	38.1	CGGTATTCAAACTCTTAATCG	167	TA	2	76
SSR396	scaffold00001	FORWARD	21	54.33	33.33	TGCACCAACATTATAGTTGAA	REVERSE	21	52.97	33.33	CAAAATGATTCTGTCTCTCAA	244	AAAG	4	12
SSR397	scaffold00001	FORWARD	21	54.9	38.1	AATCCTAATATGAAGCCCATC	REVERSE	21	55.47	42.86	GCTTTGGTGTCATCTGTAGAA	148	TAGT	4	12
SSR398	scaffold00001	FORWARD	21	55.23	42.86	CATGGAGGAACTCTATGAACA	REVERSE	20	54.97	50	TAGGACGCCTCTGACACTAT	146	AAGA	4	12
SSR399	scaffold00001	FORWARD	21	54.23	42.86	ATAGACATGGGGGAACTCTAT	REVERSE	21	55.13	47.62	TCTAGGATGCCTCTGACACTA	152	AAGA	4	12
SSR400	scaffold00001	FORWARD	21	54.68	33.33	TCCAAAAGAATCAAAACAGAG	REVERSE	21	55.04	42.86	CACCTCCATTATTTGCTACTG	170	AGCA	4	12
SSR401	scaffold00001	FORWARD	21	54.85	33.33	TTTTGTGTTCCTTGATTGAGT	REVERSE	21	55.13	38.1	TGAAGCATATTCGACTTCACT	161	TGAT	4	12
SSR402	scaffold00001	FORWARD	21	54.37	38.1	ACTTGGCTTTCTACACTTTCA	REVERSE	21	54.93	42.86	GTGACATCTGTTGAGGAATGT	148	ATGC	4	12
SSR403	scaffold00001	FORWARD	21	54.87	33.33	ATATGGTTTTCATGATTGTGG	REVERSE	22	54.9	36.36	CATATTTAATCTGGTTGTGTGC	148	AC	2	12
SSR404	scaffold00001	FORWARD	21	54.62	33.33	GTGCTAAAACCTTTTCCTTTT	REVERSE	21	55.17	47.62	GCTCCTACGTATCTCCATTCT	148	ACAA	4	12
SSR405	scaffold00001	FORWARD	21	54.79	47.62	GGGACTTTTTAGAGAGTCAGG	REVERSE	21	54.38	38.1	CTAGGGTTCAATATCCAACAA	139	CTTT	4	12
SSR406	scaffold00001	FORWARD	21	55.28	38.1	ACCTTTATTTAGGGCACAAAG	REVERSE	21	54.92	38.1	CCAATAACAAGACCACAAAAG	154	CTTT	4	12
SSR407	scaffold00001	FORWARD	21	54.62	33.33	GTGCTAAAACCTTTTCCTTTT	REVERSE	21	55.24	52.38	GCTCCTACGTATCTCCACTCT	148	ACAA	4	12
SSR408	scaffold00001	FORWARD	21	55.01	38.1	CAATCTCCTTTATTCCCAACT	REVERSE	21	55.05	33.33	GGGGAAAAGTTAAATGGTAAA	144	TTTC	4	12
SSR409	scaffold00001	FORWARD	21	55.03	38.1	ATGAAGTTTCCTTCCTTTGTC	REVERSE	21	55.49	33.33	TAATGGAGATGAAAAATGCTG	153	TAT	3	18
SSR410	scaffold00001	FORWARD	21	54.9	33.33	CAAAAAGAAGGACATTAGCAA	REVERSE	22	55.26	31.82	TGCTAAAATGTACCAACTGAAA	255	TA	2	16
SSR411	scaffold00001	FORWARD	21	54.57	33.33	CCGTTTGGATCAATTAAAGTA	REVERSE	22	54.59	36.36	ACCTTATACGGATCGTGTATTT	147	AT	2	48
SSR412	scaffold00001	FORWARD	21	55.06	47.62	CACACTGCACTAGAGCACATA	REVERSE	21	54.97	38.1	AAGCAAGGGCAGTATTTATCT	367	TA	2	50
SSR413	scaffold00001	FORWARD	21	54.26	38.1	CAGTATAAAAACGTTCCTTGG	REVERSE	21	54.77	33.33	TGTGAAAGACATTCCAAGATT	151	TGA	3	18
SSR414	scaffold00001	FORWARD	21	54.97	33.33	TGTGGGTCAAATTTAAAGAGA	REVERSE	21	54.58	33.33	ATGGGAATGTTGTTGAATCTA	240	AAT	3	30
SSR415	scaffold00001	FORWARD	21	54.28	38.1	AGAGAAGGAAAGGTCAATTTC	REVERSE	21	54.95	33.33	CGGCACTTTAAAAGAACATTA	168	AAT	3	18
SSR416	scaffold00001	FORWARD	21	54.38	33.33	TGTCGGAGAAATTTAAAGAGA	REVERSE	21	55.54	33.33	AATTCAGTTCACCGAACTTTT	176	AAT	3	21
SSR417	scaffold00001	FORWARD	21	55.24	38.1	TCTGGATCTTTAATGTTGGTG	REVERSE	21	55.01	38.1	ACCAGGGAAATTCAAGAATAG	147	CTTC	4	12
SSR418	scaffold00001	FORWARD	21	53.74	38.1	GGCGAGTAGTCAATTTGTTAT	REVERSE	22	54.92	40.91	GACGTACATCGTGTAATAATGC	148	GTTA	4	12
SSR419	scaffold00001	FORWARD	21	54.19	33.33	TGATTGTTTGTGTTGTATGCT	REVERSE	21	54.51	38.1	GAGGGAATCCTTAATTTTCAC	175	TTGA	4	12
SSR420	scaffold00001	FORWARD	21	54.96	33.33	TAATAAAATGTCCATGCGAGT	REVERSE	21	55.15	42.86	CAGTTAAGGAAACAACTGACG	147	TTAT	4	12
SSR421	scaffold00001	FORWARD	21	55.19	42.86	ACGAGACATGTGTTTTGACTC	REVERSE	21	54.7	38.1	TGAAAAAGTCCTTGTGATAGC	149	ATCA	4	12
SSR422	scaffold00001	FORWARD	21	54.41	33.33	AACAAAACTTGGCTTTCTACA	REVERSE	21	54.83	38.1	ATCTGTTGAGGACTGTTTGAA	150	ATGC	4	12
SSR423	scaffold00001	FORWARD	21	54.01	33.33	CCAAATTTTCAGATAAGGCTA	REVERSE	22	55.24	40.91	CAATCTAGCTTCTGACACAATG	183	AT	2	28
SSR424	scaffold00001	FORWARD	21	54.01	33.33	CCAAATTTTCAGATAAGGCTA	REVERSE	22	55.24	40.91	CAATCTAGCTTCTGACACAATG	183	TA	2	46
SSR425	scaffold00001	FORWARD	21	54.85	33.33	TGTGAACAAGAAAAGGTGAAT	REVERSE	23	54.25	30.43	AATACAAAGATATGCGTATCACA	362	TA	2	38
SSR426	scaffold00001	FORWARD	21	55.46	42.86	ACTGTTCTTGTTGTCGTTCAG	REVERSE	21	55.2	47.62	CCCCTATATCTCACCTTCATC	177	ATT	3	21
SSR427	scaffold00001	FORWARD	21	55.08	33.33	GGAATTGACGAATTGATGATA	REVERSE	22	53.2	36.36	AATTAGTGTACAAGTCCACGTT	192	AATT	4	12
SSR428	scaffold00001	FORWARD	21	54.73	33.33	GGAAGCAATTGTTGACTAAAA	REVERSE	21	54.97	38.1	ACATGCACTGATAAAAGGAGA	155	GGAT	4	12
SSR429	scaffold00001	FORWARD	21	54.66	33.33	TTGCTGCATTACATGTTCTTA	REVERSE	21	54.54	33.33	AAAAGTGATCGTGATTTTCAG	196	TTGA	4	12
SSR430	scaffold00001	FORWARD	21	55.11	42.86	ATCTGTTGAGGAATGTGTGAG	REVERSE	21	54.41	33.33	AACAAAACTTGGCTTTCTACA	150	GCAT	4	12
SSR431	scaffold00001	FORWARD	21	54.45	33.33	CGTCCATCTTTTGTTATTGTT	REVERSE	21	54.89	42.86	GTGGAATGTCGAACAGTTTAG	164	TATT	4	12
SSR432	scaffold00001	FORWARD	21	54.97	33.33	GATGTGGATTCCTTTTTCTTT	REVERSE	21	55.53	38.1	CAAGTGTGCATCAACATGATA	150	AT	2	56
SSR433	scaffold00001	FORWARD	21	54.72	38.1	CGTCGGTAATATCAATCATTC	REVERSE	21	55.12	42.86	AAAACACACACACACACACAC	187	AT	2	18
SSR434	scaffold00001	FORWARD	21	54.72	38.1	CGTCGGTAATATCAATCATTC	REVERSE	21	54.93	38.1	CCATCATGTATTTGGACACTT	230	TG	2	24
SSR435	scaffold00001	FORWARD	21	55.68	33.33	TACAACATGATGCAAAAGGAT	REVERSE	22	52.8	31.82	AATGCTTAGTCAATAACCCTTA	146	TA	2	74
SSR436	scaffold00001	FORWARD	21	55.24	38.1	TTGTCCAGGTTTCTATGATTG	REVERSE	21	55.02	38.1	AGCTTAGGTTCAAAAAGGGTA	148	CTTG	4	12
SSR437	scaffold00001	FORWARD	21	54.96	33.33	GGGAAAGTTGAAAAAGAAAAG	REVERSE	21	54.74	38.1	AACCAATCTCACTCATTCTCA	133	GAAA	4	12
SSR438	scaffold00001	FORWARD	21	54.05	38.1	TTAGATGCACAATGCAGTTAC	REVERSE	21	54.79	33.33	ATGACTGTTTTGCAATGAGAT	148	TCAA	4	12
SSR439	scaffold00001	FORWARD	22	53.64	31.82	AAACGCAGGTAAACATATAAGA	REVERSE	21	55.35	42.86	AGGGGAGTACACCAGAAATTA	156	ATAA	4	12
SSR440	scaffold00001	FORWARD	22	54.8	31.82	TTTCGCATTTAATACAGTTGAC	REVERSE	20	54.39	30	AAAATGTGAAAAACGGAAAC	241	TTTA	4	12
SSR441	scaffold00001	FORWARD	21	54.97	33.33	GATGTGGATTCCTTTTTCTTT	REVERSE	21	55.53	38.1	CAAGTGTGCATCAACATGATA	150	AATA	4	12
SSR442	scaffold00001	FORWARD	21	54.99	42.86	CCCTAAAGATCCTCAATCAGT	REVERSE	21	55.02	33.33	TGCATCTCAAATCATTTCTCT	150	AGTT	4	12
SSR443	scaffold00001	FORWARD	21	54.42	38.1	CATGTAATCACGTTCCACATA	REVERSE	21	55.03	38.1	GCCAACACATTGCTTAATAAC	151	ATCA	4	12
SSR444	scaffold00001	FORWARD	22	54.17	31.82	AAAACAGAACATAGTCGAATGA	REVERSE	21	54.81	42.86	GACTGGTTGTGGTTATGTGAT	138	AATC	4	12
SSR445	scaffold00001	FORWARD	21	54.92	38.1	AATCATGTAATCACGTTCCAC	REVERSE	21	55.31	33.33	TTTGATGATGACAACACATTG	163	ATCA	4	12
SSR446	scaffold00001	FORWARD	21	54.51	38.1	ACCATCTCACAAACACATTCT	REVERSE	21	54.24	33.33	GGAGAAATAATGAATTGACCA	159	TTAT	4	12
SSR447	scaffold00001	FORWARD	21	55.07	33.33	TTGGTGAAAGCTGTTTTATGT	REVERSE	21	54.75	33.33	TGTGAACAAAATGGTTAGGTT	152	TTGT	4	12
SSR448	scaffold00001	FORWARD	21	55.15	38.1	ATTTTCAAATCTGACCCTAGC	REVERSE	21	55.03	33.33	CGATATTTTGACACCATCAAT	127	AATT	4	12
SSR449	scaffold00001	FORWARD	21	55.94	33.33	CAACCCAGTTTCTGAATTTTT	REVERSE	21	55.17	42.86	ACTGCCATCAGAAGTAGCATA	144	TTTTA	5	25
SSR450	scaffold00001	FORWARD	21	54.79	33.33	TCCATGTGACATTCATACAAA	REVERSE	20	53.19	30	TTAACACCCCATATTTTCAA	182	TAT	3	18
SSR451	scaffold00001	FORWARD	21	55.77	42.86	ACCCAATTGAGTTAGGTATGC	REVERSE	20	55.24	40	TTCACATGCATATGTCCAAC	151	TTTG	4	12
SSR452	scaffold00001	FORWARD	21	55.29	33.33	TTGGAGAAGTTGAATTTGCTA	REVERSE	21	54.83	42.86	GGAGAGAAAAGGAATTGAGAG	177	TTCT	4	12
SSR453	scaffold00001	FORWARD	21	54.6	38.1	GAGTTGTGTTGCATGTTGATA	REVERSE	21	55.21	47.62	AACTCTGGAGCTCAATACCTC	155	ATGA	4	12
SSR454	scaffold00001	FORWARD	21	54.58	38.1	GTGGATTGGTCATTCATAAAG	REVERSE	21	55.4	33.33	TTCAACCCTCCTAAAATTCAT	150	GCAT	4	12
SSR455	scaffold00001	FORWARD	21	55.04	47.62	CACAGAACACCTTATGCTCTC	REVERSE	21	54.97	33.33	TCTTGGGTTTGAATGAAGTTA	145	CAAC	4	12
SSR456	scaffold00001	FORWARD	21	55.13	38.1	ACATCTTTTGAGGAATGTGTG	REVERSE	21	54.37	38.1	ACAAAACTTGGCTCTCTACAA	150	GCAT	4	12
SSR457	scaffold00001	FORWARD	21	55.05	38.1	ATGACTCAGATGAAAACATGG	REVERSE	21	55.26	38.1	AAGCCAAGCATACACACTAAA	146	TTTC	4	12
SSR458	scaffold00001	FORWARD	21	55.11	42.86	ATCTGTTGAGGAATGTGTGAG	REVERSE	21	55.3	42.86	AACCAAAACTTGGCTCTCTAC	151	GCAT	4	12
SSR459	scaffold00001	FORWARD	21	54.77	38.1	GGTCAAGCTAATGACGTTAAA	REVERSE	20	55.4	45	ATCAGAAGCAGTGCATAACC	168	ATTTG	5	30
SSR460	scaffold00001	FORWARD	21	54.74	47.62	GATCATAGGCATCTACGACAC	REVERSE	21	55.15	38.1	TATCACATCCTCAAAATCGTC	166	GAT	3	18
SSR461	scaffold00001	FORWARD	21	55.25	33.33	TCTTCATTTCCATATTCATCG	REVERSE	21	55.16	33.33	TTGTATCCGTTCAAATCAATC	148	TTAA	4	12
SSR462	scaffold00001	FORWARD	23	55.18	30.43	GGATTAAAATGGTCTATATGCAA	REVERSE	21	54.7	33.33	TTCATTCCCACCAATAAGATA	146	AAAC	4	12
SSR463	scaffold00001	FORWARD	20	55.1	45	CACTTTGGACTTCAGGACAT	REVERSE	21	54.7	33.33	TGGTAATCATGGAAAATAGGA	155	TTTG	4	12
SSR464	scaffold00001	FORWARD	21	54.92	33.33	TATTGGGCTTATTGGATTGTA	REVERSE	20	55.48	40	GCATGTGTGCTTTAACCTTT	191	TTGT	4	12
SSR465	scaffold00001	FORWARD	21	55.55	42.86	CATAGACATGGGGGAACTTAT	REVERSE	21	55.04	42.86	TTGAGACACTTCTGGCACTAT	150	AAGA	4	12
SSR466	scaffold00001	FORWARD	21	54.57	33.33	CAATTTTGTCCGGATAACTAA	REVERSE	21	55.09	33.33	GGTTTTGCTTTTCTTCTTTTC	243	TTATT	5	30
SSR467	scaffold00001	FORWARD	21	54.99	33.33	TTAATGACTGCTTGATGGTTT	REVERSE	21	55.74	38.1	ACCCTTATAAGAGCATCGAAA	148	GA	2	14
SSR468	scaffold00001	FORWARD	21	55.07	33.33	ATCGCATATGACTTGAAAGAA	REVERSE	21	55.71	42.86	ATAAGACGGTGGATTAGGATG	152	ATGA	4	12
SSR469	scaffold00001	FORWARD	22	54.2	36.36	AGTCGACTATGGCTTCTAAAAT	REVERSE	21	54.94	33.33	TGTTTCAAAAACCTTGAGTGT	160	TCAA	4	12
SSR470	scaffold00001	FORWARD	22	54.1	31.82	GCAATTTACTCTTGTGAAGAAA	REVERSE	20	55.17	35	AAAGTTTCGAACAAAGACGA	265	AT	2	48
SSR471	scaffold00001	FORWARD	22	54.1	31.82	GCAATTTACTCTTGTGAAGAAA	REVERSE	20	55.17	35	AAAGTTTCGAACAAAGACGA	265	TA	2	16
SSR472	scaffold00001	FORWARD	21	54.69	33.33	AGTGGCATTGTTTGTTTTAAG	REVERSE	21	55.5	38.1	AAGAAATCACCCAGTGCTTAT	236	AT	2	18
SSR473	scaffold00001	FORWARD	21	54.69	33.33	AGTGGCATTGTTTGTTTTAAG	REVERSE	21	55.5	38.1	AAGAAATCACCCAGTGCTTAT	236	AT	2	52
SSR474	scaffold00001	FORWARD	21	54.69	33.33	AGTGGCATTGTTTGTTTTAAG	REVERSE	21	55.5	38.1	AAGAAATCACCCAGTGCTTAT	236	TA	2	34
SSR475	scaffold00001	FORWARD	21	55.5	38.1	ATAAGCACTGGGTGATTTCTT	REVERSE	21	54.97	33.33	TTAACGAAGTGCAACTTTTTC	152	GA	2	12
SSR476	scaffold00001	FORWARD	21	55.17	38.1	GATTGGTTGTTGTGCTTACAT	REVERSE	21	55.4	38.1	TGATTCTTCCATAAGTTGACG	154	AT	2	104
SSR477	scaffold00001	FORWARD	21	55.09	42.86	TACTCCTAATGCACACTTCGT	REVERSE	21	54.16	47.62	CGACTGTAGAGGACTGTTTTC	146	AT	2	62
SSR478	scaffold00001	FORWARD	21	55.19	38.1	TTAGAGATGCATGAAGAAGGA	REVERSE	21	54.71	33.33	GCGTTTTCCACTAATGATTTA	150	AT	2	28
SSR479	scaffold00001	FORWARD	21	55.41	42.86	AGATGAGGTAGAGCCAATGAT	REVERSE	21	54.6	33.33	TGAGAAAAATGAAGAAGGATG	149	TC	2	26
SSR480	scaffold00001	FORWARD	18	53.66	55.56	CCCCAGTTCATCGTAGAC	REVERSE	21	55.05	38.1	CATACCACCCTGAAATGAATA	136	ATTT	4	12
SSR481	scaffold00001	FORWARD	21	55.09	42.86	TACTCCTAATGCACACTTCGT	REVERSE	21	54.16	47.62	CGACTGTAGAGGACTGTTTTC	146	ATAC	4	12
SSR482	scaffold00001	FORWARD	21	55.41	42.86	AGATGAGGTAGAGCCAATGAT	REVERSE	21	54.6	33.33	TGAGAAAAATGAAGAAGGATG	149	TCTT	4	12
SSR483	scaffold00001	FORWARD	21	55.14	38.1	TCACTCTCTCAGGAAAAACAA	REVERSE	21	54.51	42.86	AGAGAGAAGGAAGAAACAAGG	151	TTCT	4	12
SSR484	scaffold00001	FORWARD	21	55.74	38.1	GATTATTCACGAAAACCCACT	REVERSE	21	55	38.1	TTTCCACTTGATCTACGGTTA	144	ACAT	4	12
SSR485	scaffold00001	FORWARD	21	55.48	38.1	CCTTGATCATTTGACATTCAC	REVERSE	21	55	38.1	AGGATGTATGAATGATTGTGC	155	AATC	4	12
SSR486	scaffold00001	FORWARD	21	55.06	42.86	GGACTCGAGGTTTGACTTATT	REVERSE	21	54.95	38.1	TTCCTCCATACACAAGAGAAA	147	TTAT	4	12
SSR487	scaffold00001	FORWARD	21	55.16	42.86	ATGTTGTGTGAGGTATTGAGC	REVERSE	21	55.04	33.33	AGAAAAGGGTTTTCAAACATC	148	TGAT	4	12
SSR488	scaffold00001	FORWARD	22	55.3	31.82	CAACAAATTGCTTTATAACACG	REVERSE	22	55.32	36.36	AAAACTAAGCATGTCTGTTTCC	147	TGAT	4	12
SSR489	scaffold00001	FORWARD	20	54.91	45	GACTTCAAACAGGACATGGT	REVERSE	21	55.14	42.86	GCTTTCCTTGTCTGATCCTAT	147	AATC	4	12
SSR490	scaffold00001	FORWARD	21	53.92	33.33	TTTGCACTAACGTTTTCTACA	REVERSE	21	54.61	33.33	CCACACATGAAAAATTAATCC	156	TC	2	16
SSR491	scaffold00001	FORWARD	23	54.83	30.43	AAACAACATGTTCTCTTTGAGTT	REVERSE	21	55.16	38.1	TTCACATCTAAAGGCTACCAA	139	TA	2	42
SSR492	scaffold00001	FORWARD	21	54.68	33.33	TCAAGAATTCCACTCATTCAT	REVERSE	21	55.01	38.1	CTTGATTTTCTTGAGGGGTAT	140	AAAT	4	12
SSR493	scaffold00001	FORWARD	21	54.96	38.1	GGTATATTTGTTGGTGGTTGA	REVERSE	21	54.95	47.62	TAGTAGGAATGAGTCGCGTAG	151	AAGA	4	20
SSR494	scaffold00001	FORWARD	21	54.59	33.33	TCCACTATTTTTGTTTCAAGG	REVERSE	21	55.18	33.33	CGATTTTTCAAACGTTATCAG	155	TAAT	4	12
SSR495	scaffold00001	FORWARD	21	55.09	42.86	GGTTAAGGGTAGACCAAGAAA	REVERSE	21	54.84	38.1	GCAGTGAATCAATAGGCTAAA	151	TTCA	4	12
SSR496	scaffold00001	FORWARD	21	55.14	42.86	GGAGATGAATTAGAAGCACCT	REVERSE	21	53.96	33.33	TCTTCATCATCATCATCTTCA	155	ATG	3	21
SSR497	scaffold00001	FORWARD	21	53.96	33.33	TGAAGATGATGATGATGAAGA	REVERSE	23	54.43	34.78	GAATAAGGAAGGATCACTACAAA	186	ATG	3	24
SSR498	scaffold00001	FORWARD	21	55.37	38.1	GAGTGTTGCTGTTTTGACAAT	REVERSE	21	54.52	42.86	TCTCCACAAACTCTTCAACTC	156	TTTG	4	12
SSR499	scaffold00001	FORWARD	21	55.21	38.1	AGCCATATTGAAAAGGGTAAG	REVERSE	21	55.35	33.33	ATATTGTTGCTTGATGATTCG	157	TTTA	4	12
SSR500	scaffold00001	FORWARD	21	55.2	38.1	CAAGGTGCATAAACTAATTGC	REVERSE	21	55.02	33.33	CCACTTCATAATTTCGTTTTG	149	AATA	4	12
SSR501	scaffold00001	FORWARD	21	54.84	42.86	GTACGCAGTTGCTGTAGAAAT	REVERSE	21	54.88	38.1	CAATCAGTTAAGCACACAACA	161	ATTG	4	12
SSR502	scaffold00001	FORWARD	20	54.98	35	TGCATCATGCTCATATTGAT	REVERSE	21	55	42.86	CAGTCATGTAACCCAGTTGAT	148	TGAT	4	12
SSR503	scaffold00001	FORWARD	21	55.11	42.86	ATCTGTTGAGGAATGTGTGAG	REVERSE	21	55.06	38.1	TACACTTTCATCCAATGGTTC	133	GCAT	4	12
SSR504	scaffold00001	FORWARD	21	55.32	33.33	TGCATTAGGTCATGATTTTTC	REVERSE	21	54.79	42.86	GTTTGTATGAGAGATGCCAAC	152	TA	2	26
SSR505	scaffold00001	FORWARD	21	54.75	42.86	ATGCCTACATCTGTCCTATCA	REVERSE	22	54.96	36.36	GGGTTGTTGTATTGGCTATATT	138	CTAA	4	12
SSR506	scaffold00001	FORWARD	21	55.48	38.1	CCTTGATCATTTGACATTCAC	REVERSE	21	55.36	42.86	AATGACTGTGTGTGAGAAAGC	147	AATC	4	12
SSR507	scaffold00001	FORWARD	21	55.18	38.1	GAAAGATCATGGAAGTGTTGA	REVERSE	21	54.97	38.1	AGAATGACTTCAATGCCACTA	144	AT	2	44
SSR508	scaffold00001	FORWARD	21	55.23	42.86	TCCCTCACTCAGATGTTTATG	REVERSE	21	55.02	47.62	CTACTGATGGGTGCTAGAATG	166	AAAC	4	24
SSR509	scaffold00001	FORWARD	21	55.06	38.1	GGTGGATGTAATGACAGAAAA	REVERSE	22	53.8	31.82	GCATGCAATTAGATAATAAAGC	159	AATG	4	12
SSR510	scaffold00001	FORWARD	21	56.23	38.1	ATTTGGCTAGAGAAGGGTTTT	REVERSE	22	54.67	40.91	TTACTTGATACGATCTGGTACG	151	AATC	4	12
SSR511	scaffold00001	FORWARD	21	54.37	38.1	ACAAAACTTGGCTCTCTACAA	REVERSE	21	55.11	42.86	ATCTGTTGAGGAATGTGTGAG	149	ATGC	4	12
SSR512	scaffold00001	FORWARD	21	55.13	38.1	TTGAGAACGTGTGTATGTTGA	REVERSE	21	55.21	47.62	AACTCTGGAGCTCAATACCTC	150	ATGA	4	12
SSR513	scaffold00001	FORWARD	22	55.26	31.82	TCATGAATAAAACATCTGTTGG	REVERSE	21	54.87	33.33	AAGCAAACAAGACAAAACTTG	191	GCAT	4	12
SSR514	scaffold00001	FORWARD	21	54.88	33.33	AATATTGATGACGGCAATAGA	REVERSE	21	54.89	38.1	ACGTAAGTTGAGATTGTTCCA	148	AT	2	14
SSR515	scaffold00001	FORWARD	21	54.88	33.33	AATATTGATGACGGCAATAGA	REVERSE	21	54.89	38.1	ACGTAAGTTGAGATTGTTCCA	148	AT	2	64
SSR516	scaffold00001	FORWARD	21	55.15	38.1	ATAAAGGCAGAAATTGGAGAC	REVERSE	21	54.89	42.86	TGAGTTGAAGACAGGTGAGTT	154	AC	2	14
SSR517	scaffold00001	FORWARD	21	55.19	47.62	CCTGTCTGACTCTGATGTTGT	REVERSE	21	54.5	38.1	CAGCCAAAAGATAAAAGAGTG	166	ATT	3	45
SSR518	scaffold00001	FORWARD	21	54.34	33.33	GCATGATATACGGTTGAAAAT	REVERSE	21	54.86	33.33	AGTTTATTTCTGGGTGCTTTT	161	ATTT	4	12
SSR519	scaffold00001	FORWARD	21	54.79	42.86	CGATATTCAGATAGTGGGTTG	REVERSE	21	54.36	33.33	ATTGGTTTCGTTATGATTCTG	162	ATGT	4	12
SSR520	scaffold00001	FORWARD	21	54.83	33.33	ATGTTGACCGAGTTAATCAAA	REVERSE	21	53.73	33.33	TGACTCTTATGCACTCAAAAA	160	AAAT	4	16
SSR521	scaffold00001	FORWARD	22	54.75	31.82	CGTATTCTTGTTCAAAATGAGA	REVERSE	21	55.67	42.86	TTCCACCATTCCTAGAATACC	120	GTTT	4	12
SSR522	scaffold00001	FORWARD	21	54.91	33.33	ATACGAAACTTCCAACACAAA	REVERSE	21	55.23	38.1	ATACATTATGATTGGCGAGTG	148	AATA	4	12
SSR523	scaffold00001	FORWARD	21	55.35	47.62	CCTTCTCTTCCCTCTCTTACA	REVERSE	22	55.06	36.36	AAGGTTCTTCTTCTTCGTTACA	144	TAAT	4	12
SSR524	scaffold00001	FORWARD	21	54.63	38.1	CGAGGAGACAATTTAGATTCA	REVERSE	21	54.11	38.1	TATGTTACCGCTATCCAATCT	217	AT	2	12
SSR525	scaffold00001	FORWARD	21	54.63	38.1	CGAGGAGACAATTTAGATTCA	REVERSE	21	54.11	38.1	TATGTTACCGCTATCCAATCT	217	AT	2	30
SSR526	scaffold00001	FORWARD	21	54.91	33.33	ATATGATTTGAGACAGCCAAA	REVERSE	21	54.15	33.33	ATCCGGTACATATTGCTAAAA	151	AT	2	56
SSR527	scaffold00001	FORWARD	20	55.72	50	AGTGCTAGACGCAGCTAAGA	REVERSE	21	54.84	38.1	TTACACCTTTCCCACTGATAA	152	AT	2	72
SSR528	scaffold00001	FORWARD	21	54.65	33.33	GATTTAAGAAACCTGCATTGA	REVERSE	21	55.33	33.33	TCATTTTCGTGCCTTTAGTTA	214	TA	2	14
SSR529	scaffold00001	FORWARD	21	54.95	38.1	GAAACCTTGATTCTCCAAGAT	REVERSE	21	54.77	33.33	AATGCGTCAGTATTCAAAAAG	156	AT	2	18
SSR530	scaffold00001	FORWARD	21	55.32	38.1	CACCACCAATCTTTCTTTACA	REVERSE	21	54.86	33.33	AATTAATTAAGGGGTGGATTG	150	CT	2	14
SSR531	scaffold00001	FORWARD	21	54.79	42.86	GTCCAGTTCAGTCATTTATGC	REVERSE	21	54.7	38.1	TGATGATGTTAGTGATGCTTG	155	TA	2	64
SSR532	scaffold00001	FORWARD	21	54.45	33.33	AGACCGTGTAAATTGAAAATG	REVERSE	22	54.58	31.82	GTTTCTCGTGACATTATTTGAA	145	TA	2	14
SSR533	scaffold00001	FORWARD	21	54.49	38.1	AATCATTGACTGAACTGCTTC	REVERSE	21	54.43	42.86	TTGTCTTACCCTTCAACAGAC	183	AT	2	58
SSR534	scaffold00001	FORWARD	22	53.94	40.91	GATGTAAAGCATCACAGTATCC	REVERSE	21	55.22	33.33	ATGACTGAATTTTGCATGTTC	170	AT	2	64
SSR535	scaffold00001	FORWARD	21	54.43	38.1	AAACCTTATAAAAGGGACAGC	REVERSE	21	55.31	38.1	TACCTTTCACGTGTCATTTTC	157	AT	2	32
SSR536	scaffold00001	FORWARD	21	55.49	33.33	CTTCGTTGGACAAATAAAACA	REVERSE	21	54.95	38.1	GAATGTCACAACATTCACCTT	181	ATA	3	18
SSR537	scaffold00001	FORWARD	21	55.08	38.1	TAGAAATAAGCTCCACCATCA	REVERSE	20	55.38	40	TTGAAATTACTTGCCACCTC	155	AAT	3	24
SSR538	scaffold00001	FORWARD	21	54.01	47.62	CTCAAGTGTATACTCCCAAGG	REVERSE	21	53.71	33.33	CTCAAACAATGAAGGACTTTT	200	TTA	3	36
SSR539	scaffold00001	FORWARD	21	54.88	33.33	AAATTGAAACACATCATGGAC	REVERSE	21	55.16	38.1	TGGATCTGGATTATTCAACTG	159	ACAT	4	12
SSR540	scaffold00001	FORWARD	21	54.1	33.33	ACATTTCAATCAAATCCTGAC	REVERSE	21	55.56	33.33	GATTTGGTTGTGTTGATTTTG	173	TA	2	44
SSR541	scaffold00001	FORWARD	21	54.1	33.33	ACATTTCAATCAAATCCTGAC	REVERSE	21	55.56	33.33	GATTTGGTTGTGTTGATTTTG	173	AT	2	24
SSR542	scaffold00001	FORWARD	20	53.55	30	TGGAATTATTTTGTGATTGG	REVERSE	21	54.53	33.33	ATGTTGATGCAGAAAGAAAAC	218	TA	2	54
SSR543	scaffold00001	FORWARD	23	50.4	30.43	CCAAAATAGATAAGTAATGACAC	REVERSE	21	54.36	38.1	GGACGAAATTAGGTATTGACA	235	TA	2	14
SSR544	scaffold00001	FORWARD	21	55.26	42.86	CCTCACACTTCTCCTTTCTTT	REVERSE	21	54.36	33.33	GTTTAGTTTGCTTTCAAATGG	151	AC	2	14
SSR545	scaffold00001	FORWARD	21	54.86	38.1	TTGTTGTCCTATTATGCTGGT	REVERSE	21	54.61	33.33	TGATGATGATGATGGTGATAA	148	CCA	3	39
SSR546	scaffold00001	FORWARD	20	54.87	40	ATATTGAGCTTCTTCCACCA	REVERSE	19	55.21	47.37	GGTGGTGATGATGATGATG	163	CAT	3	42
SSR547	scaffold00001	FORWARD	21	55.9	42.86	ATATTGAGCTTCTTCCACCAC	REVERSE	20	55.82	40	ATGGTGATGATGATGGTGAT	186	ATC	3	39
SSR548	scaffold00001	FORWARD	21	55.9	42.86	ATATTGAGCTTCTTCCACCAC	REVERSE	20	55	40	GATGATGACGATGATGATGA	256	CAT	3	21
SSR549	scaffold00001	FORWARD	22	54.61	45.45	GTCGTGCTTACCTATCTCTCTT	REVERSE	21	55.1	42.86	TTAAGCAAGACAGTTCGAGAG	145	CT	2	12
SSR550	scaffold00001	FORWARD	21	54.4	38.1	GTCATTTGCTTGATTGGTAGT	REVERSE	21	54.83	38.1	TTCACCAAAGACTTCATGACT	164	AG	2	14
SSR551	scaffold00001	FORWARD	21	55.6	47.62	ACCGCTACACAACTCCTCTAT	REVERSE	21	55.01	47.62	GTCTATATCTGCCTGGGAACT	155	TG	2	12
SSR552	scaffold00001	FORWARD	21	55.74	47.62	CTTAAACCGACCCTAAGAGTG	REVERSE	21	54.52	33.33	CTTTTGGTCATGATTTATGCT	217	TA	2	98
SSR553	scaffold00001	FORWARD	22	55.49	36.36	CAAGGGATAAGAATGCTTAGAA	REVERSE	21	54.56	33.33	TGGCCATAAATTGTTAGAAAC	160	AT	2	48
SSR554	scaffold00001	FORWARD	21	55.08	33.33	ATTTCTAATGCTTGCTCCTTT	REVERSE	21	54.7	38.1	TAAGATTTGAGGAGTGTTTGC	163	TA	2	14
SSR555	scaffold00001	FORWARD	21	52.81	42.86	AGGTACAGCTAAGCGATAGAT	REVERSE	23	53.29	30.43	TCACATTCTGAATCTTGATAACT	232	TA	2	82
SSR556	scaffold00001	FORWARD	21	54.41	33.33	GAAAAGGGTGACAACAAAATA	REVERSE	18	55.3	38.89	AAATTTCGTCCGGATCAT	163	AT	2	92
SSR557	scaffold00001	FORWARD	21	55.12	38.1	GGGTGACAACAAAATACGATA	REVERSE	19	53.68	42.11	GCAGCTGTCAATACCAAAT	173	TA	2	18
SSR558	scaffold00001	FORWARD	21	54.5	33.33	TTGGGAAATAGTGAAATTGAG	REVERSE	21	55.43	42.86	GAGTGCCAAAGATATACGTGA	151	TGAG	4	12
SSR559	scaffold00001	FORWARD	22	54.58	31.82	TGTTGAACATGTTTATGTGTTG	REVERSE	21	54.79	33.33	AAAAGTGCTTGTGATTTTCAG	158	TTGA	4	12
SSR560	scaffold00001	FORWARD	21	55.6	38.1	AAGCACTCAAAGCTAAAAACC	REVERSE	22	55.19	31.82	TGTTCTTTTATACTGCAATCCA	176	AGAA	4	36
SSR561	scaffold00001	FORWARD	21	54.54	38.1	TGATCGAAAGGAAGAGATATG	REVERSE	21	55.12	38.1	GTAACGGTTGACCATTATGAA	148	AATT	4	16
SSR562	scaffold00001	FORWARD	21	55.41	42.86	AATGGTCAACCGTTACTCTCT	REVERSE	21	54.33	33.33	TATTGAATTTGGGTATTGGAG	155	TCTT	4	12
SSR563	scaffold00001	FORWARD	21	54.54	33.33	CATGAATATGCATACCACAAA	REVERSE	21	54.38	33.33	TGTGTTTTTGATGATGACAAC	155	AACA	4	12
SSR564	scaffold00001	FORWARD	21	55.41	33.33	TGAAAACATTTTCGTGATAGG	REVERSE	22	55.11	36.36	TGAAACCTTCTAGGAGAAAAGA	140	TTTA	4	12
SSR565	scaffold00001	FORWARD	21	55.33	33.33	CAAAAGGGTGACAACAAAATA	REVERSE	21	55.07	42.86	CTCAGGGATTTTTACCAGTCT	154	AT	2	66
SSR566	scaffold00001	FORWARD	20	55.82	50	GGCCATAGATTCCTCAGTCT	REVERSE	21	54.88	33.33	TCACAATGTTTGGTAACATGA	188	TA	2	44
SSR567	scaffold00001	FORWARD	20	55.82	50	GGCCATAGATTCCTCAGTCT	REVERSE	21	54.88	33.33	TCACAATGTTTGGTAACATGA	188	AT	2	34
SSR568	scaffold00001	FORWARD	21	55.18	38.1	ATGCCAAGAGTTGCTAACATA	REVERSE	21	55.85	33.33	TTTTTAAGGCTGTTCCAAAGT	206	AT	2	20
SSR569	scaffold00001	FORWARD	21	55.18	38.1	ATGCCAAGAGTTGCTAACATA	REVERSE	21	55.85	33.33	TTTTTAAGGCTGTTCCAAAGT	206	AT	2	18
SSR570	scaffold00001	FORWARD	21	55.18	38.1	ATGCCAAGAGTTGCTAACATA	REVERSE	21	55.85	33.33	TTTTTAAGGCTGTTCCAAAGT	206	TA	2	18
SSR571	scaffold00001	FORWARD	21	55.18	38.1	ATGCCAAGAGTTGCTAACATA	REVERSE	21	55.85	33.33	TTTTTAAGGCTGTTCCAAAGT	206	TA	2	58
SSR572	scaffold00001	FORWARD	21	54.79	33.33	CAAATCATTATAACACGCACA	REVERSE	21	55.97	47.62	CAGTTTCTCTCTCCACCTGAT	159	AG	2	12
SSR573	scaffold00001	FORWARD	22	54.85	36.36	CTTGGATAAATCTGTGACATTG	REVERSE	21	54.54	38.1	TCTCTAACTTTTCTGCACGTT	222	TA	2	12
SSR574	scaffold00001	FORWARD	22	54.85	36.36	CTTGGATAAATCTGTGACATTG	REVERSE	21	54.54	38.1	TCTCTAACTTTTCTGCACGTT	222	TA	2	14
SSR575	scaffold00001	FORWARD	22	54.85	36.36	CTTGGATAAATCTGTGACATTG	REVERSE	21	54.54	38.1	TCTCTAACTTTTCTGCACGTT	222	AT	2	12
SSR576	scaffold00001	FORWARD	22	54.85	36.36	CTTGGATAAATCTGTGACATTG	REVERSE	21	54.54	38.1	TCTCTAACTTTTCTGCACGTT	222	AT	2	90
SSR577	scaffold00001	FORWARD	21	52.62	33.33	TCATGTTTCCTGTTTATCATC	REVERSE	21	55	33.33	TCACTCAATTGAAATGACACA	162	AT	2	44
SSR578	scaffold00001	FORWARD	21	54.78	33.33	CACAATTTTCTTTATGGGATG	REVERSE	20	55.75	35	ATTCGAATAATGGCTGACAA	150	TTA	3	21
SSR579	scaffold00001	FORWARD	21	54.16	38.1	CAAAACCTGCTATGTTATTCC	REVERSE	21	55.05	38.1	AATATTGAAGGGTTGTTAGGC	150	ATT	3	24
SSR580	scaffold00001	FORWARD	21	55.05	38.1	TACAAACCCTATGGATGAATG	REVERSE	21	54.08	47.62	CTTTCCACGAGGTTAGTACAC	151	ATGA	4	12
SSR581	scaffold00001	FORWARD	21	55.05	38.1	TACAAACCCTATGGATGAATG	REVERSE	21	54.08	47.62	CTTTCCACGAGGTTAGTACAC	151	ATGA	4	12
SSR582	scaffold00001	FORWARD	21	54.85	33.33	ATGACACTTTCTTTGAAACCA	REVERSE	21	55.39	33.33	ATGGGTATAGCGATCATTTTT	129	TCAT	4	12
SSR583	scaffold00001	FORWARD	22	55.41	31.82	TCGTGTCAAAATTGTTACAAAC	REVERSE	23	53.86	30.43	TGAACTGTTAAAAAGACGTTAGA	208	AATA	4	12
SSR584	scaffold00001	FORWARD	21	54.97	33.33	TGAATGAGTTTTTCCTACCAA	REVERSE	21	54.24	33.33	TCCAAATTGAATAAGACATCC	324	AT	2	40
SSR585	scaffold00001	FORWARD	21	53.46	38.1	GAGTAAAACCCATATGAGGAA	REVERSE	23	53.49	30.43	TGCCTAATACAAACTCACATATT	250	AT	2	40
SSR586	scaffold00001	FORWARD	22	55.06	31.82	TCCTAAACAATCAGAACAAACA	REVERSE	21	54.24	33.33	GGGACTTCATGAATGATTAAA	147	TA	2	70
SSR587	scaffold00001	FORWARD	21	55.11	38.1	AATAGGGACTTGGTGAATGAT	REVERSE	20	55.11	30	GTGGGATTTGAAATGAAAAA	217	AT	2	76
SSR588	scaffold00001	FORWARD	21	55.09	42.86	GGGGTTGAGTTAGGTCTAAAA	REVERSE	21	55.91	42.86	AGCATAGGCTAAACGATCCTA	220	TA	2	26
SSR589	scaffold00001	FORWARD	21	55.09	42.86	GGGGTTGAGTTAGGTCTAAAA	REVERSE	21	55.91	42.86	AGCATAGGCTAAACGATCCTA	220	AT	2	56
SSR590	scaffold00001	FORWARD	21	54.89	33.33	TTTGATGGTTAGATGGAAGAA	REVERSE	21	54.79	33.33	GTACAATTCGCAAGGTTTTTA	146	TA	2	48
SSR591	scaffold00001	FORWARD	21	54.73	38.1	GCACTCAAGTGATAAAAGCAT	REVERSE	21	55.73	33.33	TGTTTTCCTTTGGTCAACATA	189	AT	2	74
SSR592	scaffold00001	FORWARD	21	55.15	33.33	TAAAAAGAAGATCGTGTGCAT	REVERSE	23	50.25	30.43	AATGATGTAGTAGGTTTGATAGA	148	ATT	3	21
SSR593	scaffold00001	FORWARD	21	54.89	33.33	TTTGATGGTTAGATGGAAGAA	REVERSE	21	54.79	33.33	GTACAATTCGCAAGGTTTTTA	146	ATT	3	30
SSR594	scaffold00001	FORWARD	21	55.14	47.62	ACTCTCTTTTACCCACCTCAG	REVERSE	21	54.72	33.33	CAAAAGCCAGACCAATAAATA	153	CT	2	20
SSR595	scaffold00001	FORWARD	21	55.14	47.62	ACTCTCTTTTACCCACCTCAG	REVERSE	21	54.72	33.33	CAAAAGCCAGACCAATAAATA	153	TC	2	12
SSR596	scaffold00001	FORWARD	22	53.92	31.82	TTCTTTAAAGGTAAGCACTTGA	REVERSE	21	55.38	38.1	AAGAGACCAACCAAACATTCT	242	TA	2	100
SSR597	scaffold00001	FORWARD	21	54.65	42.86	AACCTCTCTCTTTTCTTCAGC	REVERSE	21	54.87	38.1	AGGCTATGAGAAAAATCCCTA	141	TA	2	22
SSR598	scaffold00001	FORWARD	21	53.75	42.86	GTGAAAAGAGGTCTACCGTAA	REVERSE	23	55.03	30.43	TCCCCTTAAGTAAATTAAAATCC	164	TA	2	50
SSR599	scaffold00001	FORWARD	21	56	38.1	CCTAAATTAGCAAACCCCATA	REVERSE	22	54.26	31.82	TGCGTAGTTTAAATTTTGGTAG	153	AT	2	56
SSR600	scaffold00001	FORWARD	21	54.57	42.86	CCAGCAACTATAATGGTCCTA	REVERSE	21	55.3	42.86	ACTACTTTCTTTGGCTTCACC	145	AT	2	38
SSR601	scaffold00001	FORWARD	21	55.27	38.1	GGCAGCCAATATTAAGAAGAT	REVERSE	21	55.13	38.1	TACAATTAAGCGGTCAGGATA	126	AT	2	46
SSR602	scaffold00001	FORWARD	21	55.07	42.86	CGAGGGATTAATAGGGAGATA	REVERSE	21	54.56	33.33	TCCTATCTTTCATGATTTTGC	180	CT	2	22
SSR603	scaffold00001	FORWARD	21	55.07	42.86	CGAGGGATTAATAGGGAGATA	REVERSE	21	54.56	33.33	TCCTATCTTTCATGATTTTGC	180	TA	2	56
SSR604	scaffold00001	FORWARD	21	55.69	33.33	ACTTGCCACAAAGAGAAAAAT	REVERSE	21	54.72	38.1	GTTGAGCTTATTAGGGCTTTT	152	AT	2	76
SSR605	scaffold00001	FORWARD	19	55.12	47.37	GAGGAAGCTTTACCCCTTT	REVERSE	21	54.73	38.1	GCATTCAAACAATATGGACTC	157	TA	2	68
SSR606	scaffold00001	FORWARD	20	55	50	GGCTGACTTTCCTACCCTAT	REVERSE	21	54.91	33.33	AACAATTTGGAGTCAAACGTA	177	AT	2	34
SSR607	scaffold00001	FORWARD	21	54.84	38.1	TAAAACAATCGCTCTCGTATC	REVERSE	21	55.04	33.33	GGAATTTTTCACTTTCCAGTT	338	AT	2	38
SSR608	scaffold00001	FORWARD	21	54.84	38.1	TAAAACAATCGCTCTCGTATC	REVERSE	21	55.04	33.33	GGAATTTTTCACTTTCCAGTT	338	TA	2	58
SSR609	scaffold00001	FORWARD	21	54.84	38.1	TAAAACAATCGCTCTCGTATC	REVERSE	21	55.04	33.33	GGAATTTTTCACTTTCCAGTT	338	TA	2	12
SSR610	scaffold00001	FORWARD	21	54.84	38.1	TAAAACAATCGCTCTCGTATC	REVERSE	21	55.04	33.33	GGAATTTTTCACTTTCCAGTT	338	TA	2	32
SSR611	scaffold00001	FORWARD	21	54.99	33.33	AAACGTACCAACTGAAAAACA	REVERSE	21	54.59	33.33	TGGGTTAGACTTTTGAAATTG	228	AT	2	28
SSR612	scaffold00001	FORWARD	21	54.62	38.1	AAGAGAAACCTTCCAGTGAAT	REVERSE	21	55.32	38.1	GTGTTGGGAATTTTTAGGAAC	194	AT	2	52
SSR613	scaffold00001	FORWARD	21	54.62	38.1	AAGAGAAACCTTCCAGTGAAT	REVERSE	21	55.32	38.1	GTGTTGGGAATTTTTAGGAAC	194	TA	2	22
SSR614	scaffold00001	FORWARD	21	54.96	47.62	GGTGTCCTCACCTAGTTCTTT	REVERSE	21	54.68	33.33	AAGTGTAAACGTTTTGAATGC	147	AT	2	70
SSR615	scaffold00001	FORWARD	22	54.25	31.82	GAACAATAATGGTAACATCCAA	REVERSE	21	54.59	33.33	TGGGTTAGACTTTTGAAATTG	255	TA	2	74
SSR616	scaffold00001	FORWARD	22	55.48	40.91	CATGACAAATATACCCTTAGCC	REVERSE	21	55.84	33.33	TTGTTAGCAATTTGGGTCATA	172	TA	2	46
SSR617	scaffold00001	FORWARD	22	55.48	40.91	CATGACAAATATACCCTTAGCC	REVERSE	20	54.59	50	GACCAGTGGGAGATTGTTAG	185	AT	2	12
SSR618	scaffold00001	FORWARD	21	54.81	38.1	AGGATACCTTAGTTCGCATTT	REVERSE	23	54.8	30.43	CTGATCCAATGATAAATAAAAGG	338	TA	2	34
SSR619	scaffold00001	FORWARD	20	52.73	35	AAAAACAATATCCACACTGC	REVERSE	22	54.32	31.82	TTTACAAGGGACAAAACTTACA	144	TA	2	102
SSR620	scaffold00001	FORWARD	21	53.6	33.33	ACAATGTATTCAATGGGTTCT	REVERSE	22	57.39	31.82	GGGAATTTGATTTTAATGATGG	100	AATA	4	12
SSR621	scaffold00001	FORWARD	21	54.36	38.1	CTCCTTTATTTAACCGATCCT	REVERSE	20	50.87	30	TGGAGAAAGTTGTTATTTCA	244	TA	2	42
SSR622	scaffold00001	FORWARD	21	54.77	33.33	CAATTAATTCGACATCAAACC	REVERSE	21	55.3	33.33	GCATTTGACAAACACTGAAAT	311	AT	2	46
SSR623	scaffold00001	FORWARD	21	55.69	38.1	CATCGTGGATTGTGATAAAAG	REVERSE	21	55.42	33.33	GACAATTAAGCATGTGCATTT	187	AT	2	42
SSR624	scaffold00001	FORWARD	21	54.74	33.33	TCGTGGATTGTGATAAAAGAT	REVERSE	21	55.42	33.33	GACAATTAAGCATGTGCATTT	185	AT	2	38
SSR625	scaffold00001	FORWARD	22	54.3	31.82	TTGTTCGGATAAGAAGTATCAA	REVERSE	21	54.16	38.1	CTTTTAGACTTCGCACGTATT	216	AT	2	20
SSR626	scaffold00001	FORWARD	20	50.29	30	TTAACAAATGCAGGTAACTT	REVERSE	21	54.54	33.33	TTTCAGAGAGCATAGGAAAAA	157	TA	2	108
SSR627	scaffold00001	FORWARD	23	53.82	34.78	CAGATAGAATATATCATGGCTCA	REVERSE	21	55.19	42.86	AACCTTAGGCTGTAACAAACC	151	TA	2	28
SSR628	scaffold00001	FORWARD	21	54.81	33.33	TGAAAAGCCTTTACGCTAATA	REVERSE	21	55.01	42.86	GGGATCCTTCCTTTTAGTACA	170	AT	2	14
SSR629	scaffold00001	FORWARD	21	54.81	33.33	TGAAAAGCCTTTACGCTAATA	REVERSE	21	55.01	42.86	GGGATCCTTCCTTTTAGTACA	170	AT	2	20
SSR630	scaffold00001	FORWARD	21	54.81	33.33	TGAAAAGCCTTTACGCTAATA	REVERSE	20	54.92	45	GGGGATCCTTCCTTTTAGTA	171	AT	2	54
SSR631	scaffold00001	FORWARD	21	55.99	47.62	GTCCTGAAGAAGAAGAAGCAG	REVERSE	21	54.24	33.33	GGAATGAAAGTGAAATATCCA	143	AT	2	34
SSR632	scaffold00001	FORWARD	21	54.69	42.86	TTGTCTGTGTTTGTGTCTCTG	REVERSE	21	54.99	33.33	TGCACTTGTCATTCCTTTAAT	170	AT	2	32
SSR633	scaffold00001	FORWARD	21	54.69	42.86	TTGTCTGTGTTTGTGTCTCTG	REVERSE	21	54.99	33.33	TGCACTTGTCATTCCTTTAAT	170	AT	2	14
SSR634	scaffold00001	FORWARD	23	52.47	30.43	TTTGTAACTTATTCTGTTGTGTG	REVERSE	21	54.69	42.86	TCTATCTCATCTCCACGATGT	150	AT	2	18
SSR635	scaffold00001	FORWARD	23	52.47	30.43	TTTGTAACTTATTCTGTTGTGTG	REVERSE	21	54.69	42.86	TCTATCTCATCTCCACGATGT	150	TA	2	12
SSR636	scaffold00001	FORWARD	21	53.22	33.33	TGGTTCTATGTTTATGGACAA	REVERSE	21	54.35	33.33	AAAACAATTCATACCTGCATC	153	ATA	3	18
SSR637	scaffold00001	FORWARD	21	53.22	33.33	TGGTTCTATGTTTATGGACAA	REVERSE	21	54.35	33.33	AAAACAATTCATACCTGCATC	153	AAT	3	24
SSR638	scaffold00001	FORWARD	21	54.91	33.33	TTCGGAAATCTAGGAAAAGTT	REVERSE	21	54.74	42.86	GGTTGGGAAAAAGATAGAGAG	147	AT	2	12
SSR639	scaffold00001	FORWARD	21	54.96	33.33	CATTTGTGGGATAAATGTTGT	REVERSE	21	54.38	38.1	TGTGTAGCATACAACTTCCAA	166	TA	2	44
SSR640	scaffold00001	FORWARD	21	55.25	33.33	CATTATGAAACTTCCAACCAA	REVERSE	21	55.39	38.1	TTGTGTCAAGTGTGTTAGCAA	218	TA	2	22
SSR641	scaffold00001	FORWARD	21	55.06	38.1	CGGGGTAATGTATTTTCTTCT	REVERSE	21	54.7	42.86	CGTCAATGGTTTAGTAGTGCT	153	TA	2	62
SSR642	scaffold00001	FORWARD	21	55.66	47.62	ATCCTCTTCAGCTGTACCCTA	REVERSE	20	55.08	30	TGGTTTTCTTCCTTCAAAAA	153	TA	2	14
SSR643	scaffold00001	FORWARD	23	54.89	30.43	GCTATTTTCTATCGTCTTCAAAA	REVERSE	22	50.51	31.82	TCATATTGTGTGTGTGAGTAAT	156	AT	2	24
SSR644	scaffold00001	FORWARD	22	54.94	31.82	CATTCAAATCAATGCTTATCAC	REVERSE	21	54.89	33.33	TGACATGGGAAATAAGAAAGA	278	TA	2	32
SSR645	scaffold00001	FORWARD	22	52.39	31.82	TGACAGAAAAGAAATACAACTG	REVERSE	21	54.41	42.86	AGAGGGAGTCTCCAATTATGT	151	TC	2	12
SSR646	scaffold00001	FORWARD	21	54.81	33.33	AAACAAATAGCCACCATATCA	REVERSE	21	55.35	33.33	AGGATTCATTTCATTGCCTAT	151	AT	2	70
SSR647	scaffold00001	FORWARD	23	52.91	34.78	CACACTAATCACTTATCATCACA	REVERSE	21	55.02	33.33	ATTTTGTTAAAGATCCGAACC	151	AT	2	46
SSR648	scaffold00001	FORWARD	21	55.57	38.1	AAAAGGTACTTGATGGCACTT	REVERSE	21	54.83	38.1	AACTTTGGTACAATGCACACT	141	AT	2	16
SSR649	scaffold00001	FORWARD	21	54.51	33.33	TGCTTAAAACATGACAACTCA	REVERSE	21	54.84	38.1	ACTAATCTGCCAACCTTCTTT	157	ATA	3	69
SSR650	scaffold00001	FORWARD	23	54.87	30.43	CCATATTTATCTCAAAAACCTTG	REVERSE	21	55.78	47.62	ATACCATCACTAGGAGCAACC	124	TTTA	4	12
SSR651	scaffold00001	FORWARD	21	54.46	38.1	TTCATAGGTTTTTACCAGGTG	REVERSE	21	54.89	33.33	AACACCAAATTATGTTGGCTA	146	TTAA	4	12
SSR652	scaffold00001	FORWARD	21	54.64	38.1	TGTTCATCACCTTGGAATAGT	REVERSE	21	54.95	38.1	TCACTCCTTCCACAGATTTTA	181	TA	2	44
SSR653	scaffold00001	FORWARD	21	54.83	33.33	TTTTGACAAATACGGAGTCAT	REVERSE	23	53.53	30.43	CCTTAATTTTCTCTTTGAGATTC	304	TA	2	18
SSR654	scaffold00001	FORWARD	21	54.9	33.33	TTTTCAGCACAAGAAATTAGG	REVERSE	21	55.12	42.86	CGCATGCTTCTAACTACCTTA	149	TA	2	68
SSR655	scaffold00001	FORWARD	21	55.15	33.33	AAATCAACCAACTTGTGAATG	REVERSE	21	55.7	33.33	AATCCATTCTGAAAAGGCTTA	188	TA	2	64
SSR656	scaffold00001	FORWARD	21	55.07	33.33	TTGAACTTTGGTGTGCTATTT	REVERSE	20	55.63	30	CGGCAATGAAGAAATAAAAA	241	AG	2	14
SSR657	scaffold00001	FORWARD	21	54.67	33.33	TTATGATTGGAACTGTGGTTT	REVERSE	22	55	31.82	TCTTCGGTTCTTCAAAAACTAT	190	CA	2	16
SSR658	scaffold00001	FORWARD	23	53.64	30.43	GATGTAGTTTCACATATTTTCCA	REVERSE	22	55.09	31.82	TGAACTCAATCTCAAAATCAGA	281	AC	2	16
SSR659	scaffold00001	FORWARD	21	53.74	42.86	ACATACACACACACACACACA	REVERSE	22	55.09	31.82	TGAACTCAATCTCAAAATCAGA	243	AT	2	68
SSR660	scaffold00001	FORWARD	21	55.12	42.86	AAAAGTCAAGGGATACTACGG	REVERSE	23	53.7	39.13	GTGACTTTGGTGACTACATAGAA	144	AT	2	64
SSR661	scaffold00001	FORWARD	21	53.32	33.33	CCTTACGTGTGCATTATTAAA	REVERSE	21	54.86	33.33	GTAATTTAGCAGGCAATTTCA	170	TA	2	54
SSR662	scaffold00001	FORWARD	21	54.66	33.33	TCTAATTCATCCACGATTCAT	REVERSE	22	54.68	31.82	CAAACACTTGTTAATTGAGGAA	292	TAT	3	33
SSR663	scaffold00001	FORWARD	21	52.87	33.33	TTGTGAATTTTGACTTCTCAC	REVERSE	22	53.96	31.82	GCATATGGAAAATATGTGAAAC	316	AATT	4	12
SSR664	scaffold00001	FORWARD	23	53.64	30.43	GATGTAGTTTCACATATTTTCCA	REVERSE	22	55.09	31.82	TGAACTCAATCTCAAAATCAGA	281	CATA	4	16
SSR665	scaffold00001	FORWARD	21	54.88	47.62	GTAACATCTTCCTCCTCCAGT	REVERSE	23	54.08	34.78	TGATGTTTATAGTAAGTGCAAGG	166	GAAG	4	12
SSR666	scaffold00001	FORWARD	21	54.82	42.86	CCAAAACTCTACCTTCCTTTC	REVERSE	21	55.02	47.62	CTTAGTGGATGGTATGCTCTG	140	ATGA	4	16
SSR667	scaffold00001	FORWARD	21	54.97	42.86	GCCAAGAATTCATCACTACAG	REVERSE	21	55.31	42.86	CCTTATCAGATGCCTTCTTCT	152	TTCT	4	20
SSR668	scaffold00001	FORWARD	21	54.39	33.33	TCTTTCTCTTTTCTGGTTCAA	REVERSE	21	54.79	33.33	ATGAATCAAACACATCTTGCT	150	ATGA	4	12
SSR669	scaffold00001	FORWARD	20	53.08	40	ATGTGTGGTGCTACACTTTT	REVERSE	21	55.12	38.1	AGGAAAGATGAGGAAGAAATG	149	ATAA	4	12
SSR670	scaffold00001	FORWARD	21	55	38.1	GGGAAACTAGGTGTTGTTTTT	REVERSE	21	54.85	33.33	CATTTGCATAATTCCATTCTC	155	GAAT	4	12
SSR671	scaffold00001	FORWARD	21	55.1	38.1	ATAGGCTATGTGAAGATGCAA	REVERSE	21	54.91	33.33	TGATTTATGCCTCAACAATCT	235	TA	2	32
SSR672	scaffold00001	FORWARD	21	55.85	42.86	TCTGCACTAGTGTTGGACAAT	REVERSE	22	55.04	36.36	GGTGTCATTTCTTGATCTCTTT	183	AT	2	40
SSR673	scaffold00001	FORWARD	21	55.85	42.86	TCTGCACTAGTGTTGGACAAT	REVERSE	22	55.04	36.36	GGTGTCATTTCTTGATCTCTTT	183	AT	2	20
SSR674	scaffold00001	FORWARD	22	54.18	31.82	TTTTCAAAAACACTCAACTAGC	REVERSE	23	54.99	34.78	TCACTCAAGTCACTTAAAAAGGT	169	AT	2	70
SSR675	scaffold00001	FORWARD	22	54.18	31.82	TTTTCAAAAACACTCAACTAGC	REVERSE	23	54.99	34.78	TCACTCAAGTCACTTAAAAAGGT	169	AT	2	16
SSR676	scaffold00001	FORWARD	21	53.94	33.33	TGGGAAAAATTAAACTAGACG	REVERSE	21	52.59	38.1	ACAAATACATACCCATACACG	258	AT	2	56
SSR677	scaffold00001	FORWARD	23	54.96	30.43	TGGTTAATGTAGCCATTAGTTTT	REVERSE	21	54.7	38.1	GCAACGCTGTATGAGATTATT	212	AT	2	48
SSR678	scaffold00001	FORWARD	21	55.14	38.1	GCAAAATAACTGTCAAGATGC	REVERSE	22	54.95	31.82	AAAAACTCAATTGCAGTAACCT	159	TA	2	26
SSR679	scaffold00001	FORWARD	21	55.14	38.1	GCAAAATAACTGTCAAGATGC	REVERSE	22	54.95	31.82	AAAAACTCAATTGCAGTAACCT	159	AT	2	42
SSR680	scaffold00001	FORWARD	21	54.8	33.33	AAGTCCGAATTGAACTTCTTT	REVERSE	21	54.06	38.1	AAGAACCATTGTATTGGACAC	183	TA	2	60
SSR681	scaffold00001	FORWARD	21	55.01	38.1	CCCTCCAAATTCATTCTTACT	REVERSE	21	54.88	38.1	TATAATCCGGTAAACGTACCA	291	AT	2	16
SSR682	scaffold00001	FORWARD	21	55.01	38.1	CCCTCCAAATTCATTCTTACT	REVERSE	21	54.88	38.1	TATAATCCGGTAAACGTACCA	291	AT	2	44
SSR683	scaffold00001	FORWARD	21	54.99	33.33	AAACGTACCAACTGAAAAACA	REVERSE	21	54.51	42.86	TGGGGAACTGTAAAACAGTAG	133	AT	2	18
SSR684	scaffold00001	FORWARD	21	54.71	33.33	CGAAAGTTGTTTGTCTTTTGT	REVERSE	21	54.55	38.1	TTTCACAAGTGGAGATTAAGG	153	ATT	3	21
SSR685	scaffold00001	FORWARD	21	54.71	33.33	CGAAAGTTGTTTGTCTTTTGT	REVERSE	21	54.55	38.1	TTTCACAAGTGGAGATTAAGG	153	TAT	3	21
SSR686	scaffold00001	FORWARD	21	55.2	33.33	ATGTTCCATTACCCAAAAGTT	REVERSE	22	54.15	31.82	TTCAGAAGGAGAGGTTTAAAAT	156	ATT	3	21
SSR687	scaffold00001	FORWARD	20	50.25	30	TTGGTATTTAAATTGGTCAC	REVERSE	22	54.27	36.36	TTCAACCTCAGTTCTATTGAGA	373	AT	2	76
SSR688	scaffold00001	FORWARD	20	50.25	30	TTGGTATTTAAATTGGTCAC	REVERSE	22	54.27	36.36	TTCAACCTCAGTTCTATTGAGA	373	AT	2	38
SSR689	scaffold00001	FORWARD	21	54.84	38.1	GTGAAAGCCAGAGCATAATAA	REVERSE	21	54.86	38.1	TGCCACCTCAAATGTAGTAAT	166	AT	2	24
SSR690	scaffold00001	FORWARD	19	54.42	42.11	GTCACGCTCAAATGTCAAT	REVERSE	21	55.01	42.86	ATACGCACACTCACACACATA	180	TG	2	14
SSR691	scaffold00001	FORWARD	22	54.35	31.82	CTCACACTTAAAGCTTTTTCAA	REVERSE	21	55.12	42.86	AACAAACACACACACACACAC	148	GT	2	26
SSR692	scaffold00001	FORWARD	21	55.12	42.86	GTGTGTGTGTGTGTGTTTGTT	REVERSE	21	54.81	42.86	ATGCACCACACTAACACTCTT	169	TG	2	16
SSR693	scaffold00001	FORWARD	21	54.73	33.33	AATCCGGTACACATTGTTAAA	REVERSE	23	53.64	30.43	AACAAGAGAACTCCTAAAAGAAA	161	AC	2	42
SSR694	scaffold00001	FORWARD	21	54.73	33.33	AATCCGGTACACATTGTTAAA	REVERSE	23	53.64	30.43	AACAAGAGAACTCCTAAAAGAAA	161	AT	2	18
SSR695	scaffold00001	FORWARD	21	54.72	33.33	CATAACAAAGAGCCCAAATTA	REVERSE	21	54.24	42.86	GTACTATCCCGGTATGTGAAA	135	AT	2	26
SSR696	scaffold00001	FORWARD	21	55.27	33.33	CATGAGATCGCATTTCATTAT	REVERSE	21	54.84	38.1	GGAAGAAAAATAGGTCCATGT	231	TA	2	40
SSR697	scaffold00001	FORWARD	21	54.48	33.33	ATGGGATTCTTGGTTAAGTTT	REVERSE	21	55.2	38.1	CCAACTTTTCTTCATCTCCTT	159	TTA	3	24
SSR698	scaffold00001	FORWARD	21	55.21	38.1	CAAACGCCATAAACTATTGAG	REVERSE	21	54.46	33.33	AAACTTTTGTTGAAGGTGATG	202	TAA	3	18
SSR699	scaffold00001	FORWARD	21	54.52	38.1	GGGACACTAGCAAATAATTCA	REVERSE	22	54.65	36.36	AATTCCTAACCAGGAAGTATGA	166	TTA	3	18
SSR700	scaffold00001	FORWARD	21	54.7	33.33	GTTTTGTTAATGGGTCAAATG	REVERSE	21	55.49	42.86	AGGAGTGGCTCTCATTGTTAT	158	AGA	3	18
SSR701	scaffold00001	FORWARD	21	54.84	42.86	ACCTGCAGATACCACAGATAA	REVERSE	21	56.05	42.86	TGGATTTGGTACGGGTAGTAT	218	TTA	3	18
SSR702	scaffold00001	FORWARD	21	55.16	38.1	TCTTGCCCTCATAACTAAACA	REVERSE	21	55.49	42.86	TATTATGGAAGAGGAGGAGGA	149	CCA	3	18
SSR703	scaffold00001	FORWARD	21	55.58	42.86	AAGAATTCATACCCCAGTGAC	REVERSE	21	55.48	33.33	TCCTTTCTGGGTTTTGTTTAT	152	AAC	3	18
SSR704	scaffold00001	FORWARD	21	54.68	38.1	GAATTGAGTAGCCGATTGTAA	REVERSE	21	55.19	38.1	TTCGAAGTCTTTTAGGTCACA	151	GCAT	4	16
SSR705	scaffold00001	FORWARD	21	55.06	42.86	TATAGGGCTCACATGAGAAGA	REVERSE	21	55.15	38.1	AAGATAAAAAGCATGGGAGAC	133	TTTA	4	12
SSR706	scaffold00001	FORWARD	21	56.46	33.33	TATCATATTGTGGATGGCAAA	REVERSE	21	53.39	33.33	GCATGTAAAATCATTCATACG	191	ATAA	4	12
SSR707	scaffold00001	FORWARD	22	54.46	36.36	AACTGAACTAGTAAATGCGTGA	REVERSE	21	55.44	38.1	TCACAGATTTCAAAAGAGTGG	152	CTAA	4	12
SSR708	scaffold00001	FORWARD	23	54.21	30.43	TTCTTCCTATTTACCTTTATCCA	REVERSE	21	55.76	33.33	ACCTATGTTTTGTTTGCATGA	106	AAAT	4	12
SSR709	scaffold00001	FORWARD	21	55	38.1	TTCACTCGTGATTTAGGGTTA	REVERSE	22	55.08	36.36	GAAGATTGTGCAAATGTTACAG	148	TA	2	12
SSR710	scaffold00001	FORWARD	21	54.57	33.33	ATGATCCTTTTCTTCTTTGGT	REVERSE	21	54.81	38.1	AAAAAGAACATGTGCTACTGC	156	AT	2	14
SSR711	scaffold00001	FORWARD	21	54.72	42.86	CTCACCAAGCACACTTTTACT	REVERSE	21	54.97	38.1	TCTCACTAAATCATTGCACCT	357	TA	2	12
SSR712	scaffold00001	FORWARD	21	54.65	42.86	ACGAGTTTCATACCTCTTCCT	REVERSE	22	53.36	31.82	GTAATTAACAATCTTGGATTCG	238	AT	2	58
SSR713	scaffold00001	FORWARD	21	54.52	47.62	CCTTGCTACTCTGTTCTCAAG	REVERSE	22	54.74	31.82	TGTTTAATGATCTTTCTTGTGC	164	GA	2	18
SSR714	scaffold00001	FORWARD	21	55.49	42.86	TATTATGGAAGAGGAGGAGGA	REVERSE	21	55.16	38.1	TCTTGCCCTCATAACTAAACA	149	GGT	3	18
SSR715	scaffold00001	FORWARD	20	55.45	45	CAGTACCGTTATTCGAGCAT	REVERSE	21	55.26	42.86	GATACCTGCAGATACCACAAA	189	AAT	3	18
SSR716	scaffold00001	FORWARD	21	54.97	33.33	TCCTACCAAGTTCAAAATTCA	REVERSE	21	54.81	47.62	CCAAGGAGTAGCAAGTAGACA	165	TCT	3	21
SSR717	scaffold00001	FORWARD	22	54.61	31.82	GTTCTTTCGCCATTATAAAGTT	REVERSE	20	55.49	40	AGCATTCATGTGGTTCAGAT	201	ATA	3	18
SSR718	scaffold00001	FORWARD	20	51.87	30	CTTTTTCCTTGTTTTTGAAC	REVERSE	21	53.45	33.33	AGCTTTCAATAGAAACGATGT	298	TATC	4	12
SSR719	scaffold00001	FORWARD	21	55.06	47.62	ACAGGGTATCCTCTCTTCTTG	REVERSE	21	54.9	38.1	TCTATCCATGCACCCTAAATA	152	TGTT	4	12
SSR720	scaffold00001	FORWARD	21	54.77	33.33	AATGGTGAAAACATCAGAGAA	REVERSE	21	54.69	47.62	GGACTGTATCCAGGTTCCTAT	151	CATG	4	12
SSR721	scaffold00001	FORWARD	21	54.9	42.86	GAGGTCCAAGAGTGGTATTTT	REVERSE	21	54.74	33.33	CAGAAACCAAAAGAATCGTTA	130	TGAA	4	12
SSR722	scaffold00001	FORWARD	21	55.33	38.1	GAAGCAGCATGATATTGATGT	REVERSE	21	54.89	33.33	AAATGATTCCTTCTCCAATTC	145	AAAG	4	12
SSR723	scaffold00001	FORWARD	22	54.98	45.45	GACTTTGAGATGGGAGTACTGT	REVERSE	21	54.74	42.86	ACGAGACCTAAGTTTTGTCCT	150	TTTA	4	16
SSR724	scaffold00001	FORWARD	23	51.68	30.43	AGGAATAATAGATAAAGTTGTGC	REVERSE	22	54.11	45.45	CAATAGACAGTAAGGAGTGTGG	162	AT	2	68
SSR725	scaffold00001	FORWARD	21	54.29	38.1	TTGCTATACAACTCATGGTGA	REVERSE	21	54.93	33.33	AGGTTTTGCGAATCTATTTCT	152	AT	2	16
SSR726	scaffold00001	FORWARD	21	55.02	42.86	AGGCTACTCTTTATGCCAAGT	REVERSE	21	54.9	42.86	AATACACACCAACACAAGGAC	150	TG	2	12
SSR727	scaffold00001	FORWARD	21	55.38	38.1	AAGAGTCACAATTTCACAACG	REVERSE	21	55.08	38.1	ACTCACAAAGAGAAACGAACA	147	TTC	3	18
SSR728	scaffold00001	FORWARD	21	55.01	38.1	CCTTCTATTTTCACCTTCCAT	REVERSE	21	54.9	42.86	ACCTTACCCATTCTCTTGTTC	156	TTC	3	18
SSR729	scaffold00001	FORWARD	21	54.67	33.33	TGATGAAACATTGGTAACCTT	REVERSE	21	55.39	42.86	GGGTCTAAAGCTCACCTAAAA	146	TA	2	48
SSR730	scaffold00001	FORWARD	21	53.9	38.1	GACAAAAGAAAACATGAGGAC	REVERSE	21	54.3	47.62	TACACACACACACACACACAC	149	TA	2	30
SSR731	scaffold00001	FORWARD	20	55.99	35	TGGCAAACATTGCTCTTTAT	REVERSE	21	55.07	38.1	TTTAATTGGGCCCTCTATATC	195	TG	2	24
SSR732	scaffold00001	FORWARD	21	53.74	42.86	TATGTGTGTGTGTGTGTGTGT	REVERSE	21	55.07	38.1	TTTAATTGGGCCCTCTATATC	150	TA	2	14
SSR733	scaffold00001	FORWARD	21	54.3	47.62	GTGTGTGTGTGTGTGTGTGTA	REVERSE	21	55.07	38.1	TTTAATTGGGCCCTCTATATC	143	TA	2	14
SSR734	scaffold00001	FORWARD	21	54.3	47.62	GTGTGTGTGTGTGTGTGTGTA	REVERSE	21	55.07	38.1	TTTAATTGGGCCCTCTATATC	143	TA	2	30
SSR735	scaffold00001	FORWARD	21	55.05	38.1	TGTCTGTGAGTATGCCTTTTT	REVERSE	21	55.14	38.1	ACGCACAATTATTATCCACAC	150	TG	2	12
SSR736	scaffold00001	FORWARD	21	55.05	38.1	TGTCTGTGAGTATGCCTTTTT	REVERSE	21	55.14	38.1	ACGCACAATTATTATCCACAC	150	GT	2	14
SSR737	scaffold00001	FORWARD	21	55.12	38.1	GTTTTTGTTGGTGTGTGTTCT	REVERSE	21	54.56	42.86	GCATTCACTCACACATAGACA	149	TG	2	14
SSR738	scaffold00001	FORWARD	21	54.95	38.1	TGTGTGTTCTTGTGTGGATAA	REVERSE	21	55.41	38.1	AGACACGCACAAACAAATAAC	154	TG	2	12
SSR739	scaffold00001	FORWARD	22	55.07	31.82	CCAACCAATAATTCATACATCA	REVERSE	21	54.74	47.62	AAAGCAGCTACTACACCACAC	150	TA	2	18
SSR740	scaffold00001	FORWARD	22	55.07	31.82	CCAACCAATAATTCATACATCA	REVERSE	21	54.74	47.62	AAAGCAGCTACTACACCACAC	150	TA	2	18
SSR741	scaffold00001	FORWARD	21	54.92	38.1	ATGATGATGATGATGGCTAAC	REVERSE	22	54.68	31.82	TGATGTGAATCTTTTATGTGGT	260	TA	2	44
SSR742	scaffold00001	FORWARD	21	55.29	47.62	GTGAGCTTTAGACCCAGAACT	REVERSE	21	54.75	42.86	TCTAGTTACGTTCCATTCTCG	150	AAT	3	27
SSR743	scaffold00001	FORWARD	21	54.65	33.33	AATTAATCCATTCACGTACCA	REVERSE	21	54.57	38.1	GTGTGTCAAAATATCGGAATC	249	AT	2	38
SSR744	scaffold00001	FORWARD	21	54.57	47.62	CAGACACCACTAAAGGAGAGA	REVERSE	21	54.5	33.33	CCTATCCACATTTGAAAAAGA	194	TA	2	18
SSR745	scaffold00001	FORWARD	21	55.67	38.1	TATTTATTCACCCCAAACTCC	REVERSE	21	54.7	33.33	GTGTGGTTCAATTAAATTTGG	150	AT	2	12
SSR746	scaffold00001	FORWARD	21	53.65	33.33	TTCAACGTAAGAGAAAACACA	REVERSE	21	54.92	38.1	ACCTTCAGAAGAAGAAAAGGA	193	TA	2	66
SSR747	scaffold00001	FORWARD	21	55.19	33.33	GGTTGAGTTCAAATTCATTCA	REVERSE	21	54.07	38.1	TACTTTCTGTCATTGTTGCAG	267	TA	2	22
SSR748	scaffold00001	FORWARD	21	55.27	33.33	GGTTTCGAAAAAGAGTTTTGT	REVERSE	21	55.42	42.86	GATTCACCCTTCTTCTTGTTC	143	GA	2	12
SSR749	scaffold00001	FORWARD	21	54.24	33.33	AATTAGCTCAACTCATCCAAA	REVERSE	21	55.39	38.1	GCTTATGATTGGTCTGTTTCA	361	AT	2	104
SSR750	scaffold00001	FORWARD	21	54.68	38.1	TTTCGACTAATACTCCATTGC	REVERSE	21	54.32	33.33	AAGAAACCAAAGCTCACAATA	150	TTCA	4	12
SSR751	scaffold00001	FORWARD	22	54.99	31.82	CTTAAGAAACTTGCATTGTTCA	REVERSE	21	55.36	38.1	TATATGAAGCCAACTCCAATG	127	TATT	4	12
SSR752	scaffold00001	FORWARD	21	54.9	42.86	CCATGTCTTGGTAGAAAACTG	REVERSE	21	54.97	38.1	AGATAAAGGATTGGCATTACC	196	TTTG	4	12
SSR753	scaffold00001	FORWARD	21	55.25	33.33	TGTGGGAAACTTTATGAATTG	REVERSE	21	54.16	38.1	CCAACATGTCTTCATTAGGAT	144	TCTA	4	16
SSR754	scaffold00002	FORWARD	21	53.54	38.1	AGCTATCAAATTGGATCTGAC	REVERSE	21	55.4	33.33	GCACAAATCATTAGAAACCAA	149	TG	2	12
SSR755	scaffold00002	FORWARD	21	54.38	38.1	GAGGTGGTAATGAAGTTCAAA	REVERSE	21	53.99	33.33	TCAAACATAACCATAACACCA	195	TA	2	50
SSR756	scaffold00002	FORWARD	21	53.54	38.1	AGCTATCAAATTGGATCTGAC	REVERSE	21	55.4	33.33	GCACAAATCATTAGAAACCAA	149	TG	2	12
SSR757	scaffold00002	FORWARD	21	54.38	38.1	GAGGTGGTAATGAAGTTCAAA	REVERSE	21	53.99	33.33	TCAAACATAACCATAACACCA	195	TA	2	50
SSR758	scaffold00002	FORWARD	21	55.16	33.33	TCAAGTTTTTCTCTTTCCACA	REVERSE	21	55.06	42.86	ATACCAGATTGGTGGGTTAGT	171	AT	2	58
SSR759	scaffold00002	FORWARD	21	54.29	33.33	ACATAAAACCTCCAACAAATG	REVERSE	22	54.6	36.36	AAGCCTATCTGTCAAAGAAAAC	128	TA	2	16
SSR760	scaffold00002	FORWARD	21	54.69	42.86	TGTGTAAGGTCCAGATGAACT	REVERSE	21	54.97	33.33	TTTTTCATCTCAGGTGGTTTA	144	TA	2	12
SSR761	scaffold00002	FORWARD	20	51.98	30	TCTTGATTACCTTTTTGCTT	REVERSE	21	54.42	33.33	TTGTTGATAGAACTGCATTGA	173	AT	2	56
SSR762	scaffold00002	FORWARD	21	54.52	38.1	ACGAGCTTAGAAAATACGTCA	REVERSE	20	55.19	30	GATGAATTGGAAAAATCGAA	136	TA	2	34
SSR763	scaffold00002	FORWARD	23	53.14	30.43	TCAATTTATTAACGGTAGAACAC	REVERSE	21	55.16	33.33	TATCCACGAAAAATTCATCAC	175	AT	2	12
SSR764	scaffold00002	FORWARD	21	54.6	33.33	TCAGAAAATGGAAGAGAATTG	REVERSE	21	55.21	42.86	GATTATTGAGATGGGTTAGGG	151	TCA	3	21
SSR765	scaffold00002	FORWARD	21	54.77	38.1	GAGTGGAAATCAAATTGACAG	REVERSE	21	55.47	38.1	ATTGACATGCAGTTTCAGAAG	152	AAAG	4	12
SSR766	scaffold00002	FORWARD	21	55.05	42.86	TCCCAAATGACATAGAGACAC	REVERSE	21	54.98	42.86	GATTGTCTCTTACCGATTCCT	164	ATAC	4	12
SSR767	scaffold00002	FORWARD	21	55.06	38.1	CCGCATCTAAGTTTTATGCTA	REVERSE	21	54.87	38.1	ATCTCTAATTTTAGGGCTGGA	210	AT	2	52
SSR768	scaffold00002	FORWARD	21	55.06	38.1	GACACATAAACTGGAAATGGA	REVERSE	21	54.65	33.33	GGACAAAGATAAAATGCAGAA	150	TA	2	16
SSR769	scaffold00002	FORWARD	20	54.87	40	TTTCTTAGGCAAAAGTGGAG	REVERSE	21	55.04	42.86	AGGTGAGCACTTCTGTGATAA	187	AT	2	94
SSR770	scaffold00002	FORWARD	20	54.87	40	TTTCTTAGGCAAAAGTGGAG	REVERSE	21	55.04	42.86	AGGTGAGCACTTCTGTGATAA	187	TAT	3	24
SSR771	scaffold00002	FORWARD	21	55.35	38.1	CATGATAGATGCTTGAACGAT	REVERSE	21	54.83	33.33	GAGCAATCTCAAAAACAGAAA	165	TTGA	4	16
SSR772	scaffold00002	FORWARD	21	54.35	33.33	GCATCCATTACAAGTGAATTT	REVERSE	19	55.08	47.37	GGAGTGTGTCGGAGTTTTT	150	CTTC	4	12
SSR773	scaffold00002	FORWARD	23	52.88	30.43	AAACACGAAATCAACTTACTAGA	REVERSE	23	55.15	30.43	TCCCTAATTATTTTGAGTAGCAA	140	ATTT	4	12
SSR774	scaffold00002	FORWARD	21	54.47	33.33	TGTGATTTTTGGCTAGCTATT	REVERSE	23	53.07	30.43	AGTCATGTTATTGATGAAACAGT	360	TTAT	4	12
SSR775	scaffold00002	FORWARD	21	54.47	38.1	AACAGATCGTTATCTGAATGC	REVERSE	21	54.73	33.33	TAAAGGAAAATTGTCTTGCAC	179	TTGA	4	12
SSR776	scaffold00002	FORWARD	21	55.17	33.33	TCCAAATGATGAATTAACCTG	REVERSE	21	54.6	47.62	GACAGGGACAGATACAGATTG	149	TAAT	4	12
SSR777	scaffold00002	FORWARD	21	55.13	33.33	TGTTAATTTGAACCTTCGAGA	REVERSE	21	54.38	42.86	CTCGTTCGAACCTTTACTATG	138	TTAT	4	16
SSR778	scaffold00002	FORWARD	21	54.99	33.33	ATGAACAACTTGCTGGAATTA	REVERSE	21	54.85	38.1	ATTTGACTTCTGCTGATGTGT	152	AATT	4	12
SSR779	scaffold00002	FORWARD	21	54.61	42.86	TAAGAACTTTCCTCTGTGGTG	REVERSE	21	54.67	42.86	TTGGAGTATCTCTTTCAGTGC	153	AAAT	4	12
SSR780	scaffold00002	FORWARD	22	53.49	31.82	TTCACACTTAAAATGTCTGTGA	REVERSE	21	55.07	33.33	TTGAGTACAAAGCCAACAAAT	249	AT	2	106
SSR781	scaffold00002	FORWARD	21	54.94	33.33	ATGATAAATGATGCCACAATC	REVERSE	21	55.33	33.33	CAATATCTTTGGGCTTTCTTT	170	AT	2	52
SSR782	scaffold00002	FORWARD	23	54.17	30.43	TTCGAATTTAGAGACTAAAAAGG	REVERSE	20	54.53	40	CAACCCTTATTCTCCGTTTA	270	TA	2	60
SSR783	scaffold00002	FORWARD	21	54.1	42.86	GCAACACTTGTCTCTATTTCC	REVERSE	23	53.7	30.43	GATGAAACAGATATGAAGAAACA	234	AT	2	50
SSR784	scaffold00002	FORWARD	21	55.32	38.1	TAATGTGGCTCGAGTTAAAGA	REVERSE	21	54.57	33.33	GAAAACTTTTGGTCAATACGA	104	TA	2	20
SSR785	scaffold00002	FORWARD	21	55.18	33.33	AATTGTACACAAAAACCATGC	REVERSE	21	55.03	42.86	TAGATATGTGGGTCCTCAATG	136	AT	2	12
SSR786	scaffold00002	FORWARD	21	54.9	42.86	CACCACATCTCAAAAGGTTAG	REVERSE	22	55.23	31.82	TCCAAATTAACTTCAAAAGTCC	135	AT	2	16
SSR787	scaffold00002	FORWARD	22	54.74	31.82	AGAGAAAAACCACACAAAATCT	REVERSE	22	54.7	36.36	GAGTAAAATACGTGTTCGTCAA	172	TA	2	66
SSR788	scaffold00002	FORWARD	21	54.09	38.1	CCAATAACCTCTTCATCTTTG	REVERSE	21	54.83	42.86	CCTTCTCTTTCATTCACACAC	151	AT	2	12
SSR789	scaffold00002	FORWARD	21	55.15	47.62	GGAGGACTTCTCCGTCTATAA	REVERSE	21	55.2	38.1	CATTCTTCCCTCTTTCACTTT	293	AAT	3	21
SSR790	scaffold00002	FORWARD	21	54.79	33.33	GGGACTAATTCCAATTTTCAT	REVERSE	20	54.24	40	CTCCGGTCAAGATTTTTAAG	393	AAAT	4	12
SSR791	scaffold00002	FORWARD	21	54.58	38.1	GAGAAGCACTCAACAACAAAT	REVERSE	21	54.73	33.33	TCATTCATTGCAAATAGTGTG	149	GAAG	4	12
SSR792	scaffold00002	FORWARD	21	54.86	38.1	TGGAGAATGGAGATTGAAGTA	REVERSE	21	54.62	33.33	TTCTCTTTGCACCTTTTCTTA	145	AATG	4	12
SSR793	scaffold00002	FORWARD	21	54.59	38.1	CGTGTCAAAGATGAAACTCTT	REVERSE	22	54.71	36.36	CGACTTTTGTATGTGGAGTAAA	246	AAAT	4	12
SSR794	scaffold00002	FORWARD	21	54.83	38.1	ATGACTGCAATACGTTCTCAT	REVERSE	21	54.77	38.1	AAGTTTGTGTCAACGACTCAT	299	AAAT	4	12
SSR795	scaffold00002	FORWARD	21	55.02	38.1	TATTTGTCGTCCTACTTGCAT	REVERSE	20	54.46	50	GCGACGTCTAGAGGTATCAT	148	TAAT	4	12
SSR796	scaffold00002	FORWARD	20	54.38	30	TTAATGCAAAAAGCAATACG	REVERSE	21	55.56	33.33	ACACAATGTGATGGAAAAGAA	153	GTAC	4	12
SSR797	scaffold00002	FORWARD	21	55.01	42.86	TTCACAACCGTACGTCTACTT	REVERSE	23	54.96	39.13	AGCAGAAGTTGCTATATTCTCTG	135	AGAA	4	12
SSR798	scaffold00002	FORWARD	21	54.88	33.33	AAAACATCATCAATCACCAAC	REVERSE	21	55.06	38.1	TTATTCTTGAACATCCACACC	149	TTTC	4	12
SSR799	scaffold00002	FORWARD	21	55.32	38.1	GGGAAACAAAAGAAAGAGAGA	REVERSE	21	54.83	42.86	CCTCTTCAACAGATTGACAAC	204	TATC	4	12
SSR800	scaffold00002	FORWARD	21	54.47	33.33	CACCACAAATGTTGTATCAAA	REVERSE	21	54.47	38.1	CATTGAAGATGGGTAAGAAGA	164	CTTTTT	6	30
SSR801	scaffold00002	FORWARD	21	55.05	38.1	ATGGCTAGTGAACTCAAAACA	REVERSE	21	55.71	33.33	GGTGATCTTGGAAACAAAAAT	156	AT	2	12
SSR802	scaffold00002	FORWARD	21	55.05	38.1	ATGGCTAGTGAACTCAAAACA	REVERSE	21	55.71	33.33	GGTGATCTTGGAAACAAAAAT	156	AC	2	18
SSR803	scaffold00002	FORWARD	21	55.12	42.86	CCGTATAACTGTTTCGTCTTG	REVERSE	21	50.22	42.86	TATACACACCTCTCGTTACAC	248	TA	2	16
SSR804	scaffold00002	FORWARD	22	55.04	31.82	AACTTATCTTTTCCATTGGATG	REVERSE	21	55.11	33.33	ATCATGGATTCATGCTAAATG	150	AT	2	12
SSR805	scaffold00002	FORWARD	21	54.19	33.33	GCTCTTAAATGATTTGGAATG	REVERSE	21	55.23	33.33	TAATGCATTGAGTTGTTGTCA	117	TG	2	12
SSR806	scaffold00002	FORWARD	21	54.55	38.1	TGAAGAAATGTACTTGGAAGG	REVERSE	21	54.96	42.86	GGTATTTCGGTTCCTAGTGTT	146	AG	2	20
SSR807	scaffold00002	FORWARD	20	53.35	30	TTTCTAAATTTTGGTGGTGA	REVERSE	21	53.73	33.33	TTCATTGAGTGCTACTTGAAA	224	AT	2	82
SSR808	scaffold00002	FORWARD	21	55.05	38.1	GTTAGCTTTTATGGTGGGATT	REVERSE	21	54.85	33.33	AAAGTCCAAATTGAGTGTTGA	167	TA	2	84
SSR809	scaffold00002	FORWARD	21	54.46	38.1	TACCTAAAACAGGGACATTTG	REVERSE	21	54.84	38.1	GGATGGAAACTGAACCTTATT	149	GA	2	18
SSR810	scaffold00002	FORWARD	21	53.96	33.33	TCTATCATCCCATCCTTTTTA	REVERSE	23	50.37	30.43	GAAAGAATTGAGTCATGTAATAG	400	TAA	3	39
SSR811	scaffold00002	FORWARD	22	54.85	36.36	CTTATGTTGTCTTTCCCTTTTC	REVERSE	21	55.37	52.38	CGCTTTCTCTCTCTCTCTCTC	150	ATA	3	21
SSR812	scaffold00002	FORWARD	22	54.85	36.36	CTTATGTTGTCTTTCCCTTTTC	REVERSE	21	55.37	52.38	CGCTTTCTCTCTCTCTCTCTC	150	ATT	3	24
SSR813	scaffold00002	FORWARD	23	50.7	34.78	TTAGGTTAGGTTAGAAGAGACTT	REVERSE	22	55.28	36.36	GCGAAGACCACAATAATAAGTT	134	TAA	3	18
SSR814	scaffold00002	FORWARD	21	54.99	33.33	ATGCAAACTTTCACCTAATGA	REVERSE	21	54.94	38.1	AGGATGGGATGATAGATGATT	198	ACTC	4	12
SSR815	scaffold00002	FORWARD	20	53.35	30	TTTCTAAATTTTGGTGGTGA	REVERSE	21	53.73	33.33	TTCATTGAGTGCTACTTGAAA	224	ATAC	4	16
SSR816	scaffold00002	FORWARD	21	55.14	33.33	CCGAAATCACATTCCATATTA	REVERSE	21	54.98	42.86	GGTTTTCTCTGTTAGGGTTGT	157	AATA	4	16
SSR817	scaffold00002	FORWARD	21	54.79	42.86	AGGTCTTCCCTGTTAGAGAAA	REVERSE	21	55.07	42.86	CGAACCAGATGACTAGTTTTG	166	TTTA	4	12
SSR818	scaffold00002	FORWARD	21	55	42.86	TCCACTTCCTTAGGCTACTTT	REVERSE	21	54.1	33.33	ACATGAACATGCTTAATCACA	151	ATTT	4	12
SSR819	scaffold00002	FORWARD	20	55.21	45	CGGTGTCGGTTTTAGTGTAT	REVERSE	21	54.94	33.33	ATTTTAATTCGTTCCTCATCC	139	AGTG	4	16
SSR820	scaffold00002	FORWARD	21	53.48	42.86	GGAGAATATACTGCTTTACGG	REVERSE	23	53.28	34.78	AGATGCACAGTGTTAGATACATT	346	TC	2	20
SSR821	scaffold00002	FORWARD	21	54.83	38.1	AGAAGAAGTCATGGACAAACA	REVERSE	21	55.42	47.62	CTACTCCTCTTTCCGCTATGT	177	GA	2	16
SSR822	scaffold00002	FORWARD	22	54.51	31.82	TGGTTTTGTTAAGATACAATGG	REVERSE	21	54.39	33.33	ACGGTTCTTAAAGCTCTTTTT	176	AC	2	18
SSR823	scaffold00002	FORWARD	21	54.21	38.1	AAAAATCATTAGAGGGGTAGG	REVERSE	21	54.91	33.33	TGTTTTCCATTTACTCGTGTT	133	TA	2	12
SSR824	scaffold00002	FORWARD	20	55.07	35	AAAACAACACGCATACATGA	REVERSE	21	53.18	42.86	CAATGCTATCAGCAGTGTAGT	306	TA	2	40
SSR825	scaffold00002	FORWARD	20	55.07	35	AAAACAACACGCATACATGA	REVERSE	21	53.18	42.86	CAATGCTATCAGCAGTGTAGT	306	AT	2	32
SSR826	scaffold00002	FORWARD	21	55.1	38.1	CACACAATTCCGAGTATCATT	REVERSE	21	55.31	42.86	GGAAGCTAGGCTTTGTTTTAG	165	TA	2	42
SSR827	scaffold00002	FORWARD	21	55.1	38.1	CACACAATTCCGAGTATCATT	REVERSE	21	55.31	42.86	GGAAGCTAGGCTTTGTTTTAG	165	CA	2	20
SSR828	scaffold00002	FORWARD	22	54.92	31.82	TCGTGAATGATACAAGTGTTTT	REVERSE	21	54.33	33.33	GAAATTTAACATCTCCCAACA	202	TA	2	34
SSR829	scaffold00002	FORWARD	22	54.92	31.82	TCGTGAATGATACAAGTGTTTT	REVERSE	21	54.33	33.33	GAAATTTAACATCTCCCAACA	202	TA	2	24
SSR830	scaffold00002	FORWARD	21	54.85	33.33	TGTTTCATTGAAGTGACCTTT	REVERSE	21	54.92	38.1	TCTTCTTTCCTTCTGGTTCTT	375	TA	2	58
SSR831	scaffold00002	FORWARD	22	55.01	40.91	TGCAATAAGTAGAGGAGAACCT	REVERSE	21	54.84	42.86	AACAGACGTATGCAAGTTAGC	262	AT	2	72
SSR832	scaffold00002	FORWARD	23	54.33	30.43	CAATTTCTTGTGTTTTGTCTATG	REVERSE	21	55.35	33.33	AGAATAAATGGAAACGGTGTT	287	TA	2	28
SSR833	scaffold00002	FORWARD	23	54.74	30.43	CATTATGTCTAGAAATGCATCAA	REVERSE	21	55.06	42.86	ATTCGGGAGAGTCAAGTAAAC	247	AT	2	50
SSR834	scaffold00002	FORWARD	21	55.38	42.86	CCTTCTCAGCCTATTCTGTTT	REVERSE	21	55.05	38.1	TCATCGAGCTAGTTGATTCAT	155	CT	2	12
SSR835	scaffold00002	FORWARD	21	55.35	38.1	ATCCCCTTTCTCTCTTTCTTT	REVERSE	21	54.86	38.1	GGAATGAGGAATTTGAGAGAT	154	CT	2	14
SSR836	scaffold00002	FORWARD	21	55.35	38.1	ATCCCCTTTCTCTCTTTCTTT	REVERSE	21	54.86	38.1	GGAATGAGGAATTTGAGAGAT	154	TC	2	18
SSR837	scaffold00002	FORWARD	21	54.87	42.86	CTCTATCACGGATATCGATTG	REVERSE	21	54.89	42.86	TGTGTGTGTGTTTGTGTCTCT	148	AC	2	16
SSR838	scaffold00002	FORWARD	21	54.54	42.86	AAGACACACACACACACACAT	REVERSE	22	54.75	50	TGTCTGTCTCTCTCTCTCTGTG	168	AC	2	16
SSR839	scaffold00002	FORWARD	21	54.91	42.86	TACACACAAACGCACATAGAG	REVERSE	21	54.74	33.33	AACGAATCATCTTATTGACCA	213	AG	2	12
SSR840	scaffold00002	FORWARD	20	55.17	30	AAAATAACATGCGCAAAACT	REVERSE	21	55.4	42.86	GAGAGAAAGGGGATAATGTTG	160	AAT	3	21
SSR841	scaffold00002	FORWARD	21	54.65	33.33	ACTTCCCATCTCTTTTGTTTT	REVERSE	21	55.3	42.86	ACCGCACAACTATAAGTGCTA	146	ATA	3	21
SSR842	scaffold00002	FORWARD	21	54.28	33.33	ACTTGTCCAAACAAAATCAAC	REVERSE	21	53.72	33.33	CGAAGAACCAAATAAATCACT	214	TTAA	4	12
SSR843	scaffold00002	FORWARD	21	55.08	38.1	CTACTGAATTTTGGTTCGTTG	REVERSE	21	54.73	33.33	GTTCAAACATGCCTAAAGAAA	191	AAAT	4	12
SSR844	scaffold00002	FORWARD	21	55.04	38.1	TGTACCTTGTTGTGTGTTTGA	REVERSE	22	54.96	40.91	CACAAACATGTATGAGGTAAGC	143	GTAT	4	12
SSR845	scaffold00002	FORWARD	21	54.95	47.62	TAGCTTGCTACCACCTCTATG	REVERSE	21	54.85	33.33	AACATCTTTTGCGATACACAT	146	TTCT	4	12
SSR846	scaffold00002	FORWARD	21	54.5	33.33	CCAATGAGTTTTCTTATTCCA	REVERSE	22	54.68	31.82	TGAAACCCCAAAATTCTATACT	197	AAAT	4	12
SSR847	scaffold00002	FORWARD	21	55.51	47.62	CCCGATACTTCACTAGGAAAC	REVERSE	21	54.36	33.33	CATCGTTCCAACTTTCATTAT	148	TA	2	14
SSR848	scaffold00002	FORWARD	23	53.78	30.43	TGTAAGCTTTCAATAGGTATCAA	REVERSE	21	53.93	42.86	CTTTCCACCCTATACTAAGCA	355	TA	2	92
SSR849	scaffold00002	FORWARD	21	53.91	33.33	TCTTCCAAATGTTGTCCTTAT	REVERSE	23	56.82	30.43	GAGTGGAATTCAATTATTTTTGG	197	TA	2	48
SSR850	scaffold00002	FORWARD	21	54.49	38.1	GAAGAGAAACCCTAAAAGGAA	REVERSE	21	55.21	47.62	ATAGACAGAGAGGGAAACAGC	145	AG	2	26
SSR851	scaffold00002	FORWARD	21	55.7	47.62	AGAGAGAGAGAATGTGGCACT	REVERSE	22	51.35	31.82	TGTGAGAGAAAGTAGAGAAAAA	169	TC	2	12
SSR852	scaffold00002	FORWARD	21	54.64	33.33	AAGATGAAAAGCAAGTAGCAA	REVERSE	21	55.81	38.1	GTTTGACACGGAAAAATACCT	150	CT	2	14
SSR853	scaffold00002	FORWARD	21	54.77	38.1	GAAGCGGTTACAAATCACTTA	REVERSE	21	54.9	38.1	CATTTATAACCCGTGAGTTTG	167	AT	2	20
SSR854	scaffold00002	FORWARD	22	52.96	36.36	CACTAACTTGAGAGGAAAACAT	REVERSE	21	55	38.1	ACACGTAACTGCACTGATTTT	271	TA	2	12
SSR855	scaffold00002	FORWARD	21	54.85	38.1	TTATAAAGCGTCAGGATTCAG	REVERSE	21	54.83	38.1	TCACTTCTTGAATGTTCCTGT	156	AC	2	16
SSR856	scaffold00002	FORWARD	23	55.16	34.78	CCATTTGAAGATATACGAAGTGT	REVERSE	21	54.16	33.33	TGACATAAAATTTCCCCATAC	244	TA	2	16
SSR857	scaffold00002	FORWARD	21	54.55	38.1	TTTCTATGTTTGGAGTTCAGG	REVERSE	22	54.39	31.82	CAAACGATCTTATGTTTTGAAG	142	TTTG	4	12
SSR858	scaffold00002	FORWARD	20	55.3	35	ACTTATTCGCGAGTTGAAAA	REVERSE	23	54.43	30.43	GATTTTGTCATATCTTTGTGTGA	161	GGGT	4	12
SSR859	scaffold00002	FORWARD	21	55.13	38.1	TCTTCTTCACCCTATTTTTCC	REVERSE	21	54.88	33.33	CGCTTCCATGAAATTTACTTA	153	AATT	4	20
SSR860	scaffold00002	FORWARD	21	55.63	33.33	TTGAAAACAATCGTAAAGCAC	REVERSE	21	55.5	38.1	ATTCCTAACACTTGGAATGCT	119	ATTT	4	20
SSR861	scaffold00002	FORWARD	21	53.94	33.33	CCCTTTCGAACACTTTAAATA	REVERSE	23	52.3	30.43	AGTACGTGTTAAATTTCTCAATC	147	AAAG	4	12
SSR862	scaffold00002	FORWARD	21	55.01	33.33	GACAAAATAAAAGCAATGTGG	REVERSE	21	55.26	38.1	AACTTAATGCACCAGCTTACA	139	AAAG	4	12
SSR863	scaffold00002	FORWARD	22	55.49	36.36	CAAACACAAAACCACTACTTGA	REVERSE	21	55.64	38.1	GTGGAATTGTTTGTTTGAGTG	160	AC	2	14
SSR864	scaffold00002	FORWARD	20	55.35	45	CATAGCTCCCCTTATGAACA	REVERSE	21	55.27	47.62	CTTTCTCAAGCCTCTCCTAAG	265	AT	2	42
SSR865	scaffold00002	FORWARD	21	54.4	38.1	TCCTTATATCCTAACCCCATT	REVERSE	21	55.13	42.86	GGGTGATGTAACAAACTCAGA	150	TC	2	12
SSR866	scaffold00002	FORWARD	21	54.43	33.33	GTAATGCAGTGGTTTGAAAAT	REVERSE	21	55.08	38.1	TAATCGCAACTAGACAAAAGC	151	TA	2	28
SSR867	scaffold00002	FORWARD	21	54.43	33.33	GTAATGCAGTGGTTTGAAAAT	REVERSE	21	55.08	38.1	TAATCGCAACTAGACAAAAGC	151	AT	2	30
SSR868	scaffold00002	FORWARD	22	54.65	40.91	GACTTTCTACCAATCCTAATGG	REVERSE	22	54.65	31.82	TTGCATTTTGTTAGAATGTACC	171	AT	2	54
SSR869	scaffold00002	FORWARD	21	55.25	42.86	GTGAAGAAAACTGTTGCAGAG	REVERSE	21	54.99	38.1	AATGGACATATGCTATCATGG	134	AC	2	12
SSR870	scaffold00002	FORWARD	21	55.25	42.86	GTGAAGAAAACTGTTGCAGAG	REVERSE	21	54.99	38.1	AATGGACATATGCTATCATGG	134	AT	2	12
SSR871	scaffold00002	FORWARD	21	54.46	47.62	GCTGCAGTAATGGTAGATAGC	REVERSE	21	54.7	38.1	TGCTTTCTTTTCTGCTAGTGT	201	AT	2	16
SSR872	scaffold00002	FORWARD	22	54.22	45.45	CCGAGTAATCTCTTTCTCTCTC	REVERSE	21	54.54	42.86	AATCCTCTAGTACCGCTTTTC	237	TA	2	12
SSR873	scaffold00002	FORWARD	20	55.06	45	CAATGAGTGCTGGTACAATG	REVERSE	21	54.85	33.33	ATGATACTTTGACACGCAAAT	174	AC	2	12
SSR874	scaffold00002	FORWARD	21	55.38	42.86	ATTAGTGCTGGTACAATGACG	REVERSE	20	55.35	30	CGCCAATTTATTTTTGACAT	164	CA	2	14
SSR875	scaffold00002	FORWARD	23	54.94	30.43	TTCTTCCAAGTCAAATTACAACT	REVERSE	21	55.06	38.1	CCGGGAAAAGTATTGTCTATT	165	AAT	3	45
SSR876	scaffold00002	FORWARD	21	55.01	33.33	ACATGCATATGTTTTCTGCTT	REVERSE	21	54.9	38.1	GTGTTTGTGCTATTCAAAACC	156	CA	2	18
SSR877	scaffold00002	FORWARD	21	54.5	38.1	AAAGTTTGTACACATCCTTCG	REVERSE	21	54.49	42.86	TGGATCTTTAGTGTGTGTGTG	147	AT	2	50
SSR878	scaffold00002	FORWARD	21	55.9	42.86	GCCAGATGAAACCAAGATACT	REVERSE	21	54.81	42.86	AAGTTAAGAGATGAGGCCACT	167	AC	2	16
SSR879	scaffold00002	FORWARD	21	55.68	42.86	ATGCCTACACCTATCTGCTTT	REVERSE	21	55.16	38.1	TATAAAGGTGTGCCAAGAGAA	173	AT	2	24
SSR880	scaffold00002	FORWARD	21	54.85	33.33	TTGAGGAACTTGTGTTTGAAT	REVERSE	21	55.1	42.86	GACGTCTTATGGGTGACATTA	190	AT	2	72
SSR881	scaffold00002	FORWARD	21	54.86	42.86	GTCAAACGATAGGACGTTATG	REVERSE	21	55.05	33.33	TGGTTAAACAGAGGAAACAAA	154	CA	2	12
SSR882	scaffold00002	FORWARD	20	51.22	30	ATAAAACATCGATCATGACA	REVERSE	22	54.95	31.82	AGATCAAAGTTTTGAAGAAGGA	128	TA	2	16
SSR883	scaffold00002	FORWARD	21	54.94	33.33	TCGGTTAAGTGATTAAATGGA	REVERSE	21	54.68	38.1	ATCAAACACAATGTCGAGTCT	172	TTTC	4	12
SSR884	scaffold00002	FORWARD	21	55.55	42.86	ATTACCCTATCCACATGAAGG	REVERSE	21	54.64	38.1	CAGAACCCAAGTTGTAAAGAA	132	ACTA	4	12
SSR885	scaffold00002	FORWARD	21	54.99	33.33	TTGTGCACTTATCATTCCTTT	REVERSE	21	55.01	42.86	CTCACTCAAATTTCACTCTGG	211	TA	2	20
SSR886	scaffold00002	FORWARD	21	54.82	38.1	AAAAAGGAAAGGAGAGTACCA	REVERSE	21	55.3	33.33	AAATTGCATTCACTTGACAAC	207	AT	2	58
SSR887	scaffold00002	FORWARD	22	54.98	31.82	TGGTTTGAAAGATGATGTAAGA	REVERSE	21	54.74	38.1	CTAAGAATGAGACGCAACAAT	168	AT	2	46
SSR888	scaffold00002	FORWARD	23	54.88	30.43	CTTGTTAATGTTTTCCATTCTTC	REVERSE	21	54	33.33	TTAAATTTCTCAACTGCCTTC	151	AATA	4	12
SSR889	scaffold00002	FORWARD	21	54.29	47.62	TATTCTCTGACTGTGGAGACC	REVERSE	21	54.72	38.1	CTCCTAATTTTCGAGTCAACA	151	TCAA	4	12
SSR890	scaffold00002	FORWARD	21	54.52	42.86	CTCTTCTTGACTCCACCATTA	REVERSE	21	55.48	33.33	TAATTGGTTTTCTTGGTTCCT	154	TTAT	4	16
SSR891	scaffold00002	FORWARD	21	55.53	38.1	CATTCCCAAACTGAATATGTG	REVERSE	21	54.84	38.1	ACTGCCTTTTCAGGTTAGATT	259	TAGA	4	12
SSR892	scaffold00002	FORWARD	23	54.11	30.43	TTTATGTTTGTCATACGTGAGAT	REVERSE	21	54.91	38.1	AAATGAGACGATCAGAACAGA	159	TATT	4	12
SSR893	scaffold00002	FORWARD	21	54.91	33.33	AGACAAAAACATGTACGGAAA	REVERSE	22	54.09	40.91	AGCAGTAGGTTTAGAGAATGGT	149	ATCA	4	12
SSR894	scaffold00002	FORWARD	21	54.7	38.1	CTTCTAATTTCCTGCCACATA	REVERSE	21	55.29	42.86	AGTCCATTGATGAGGAGACTT	153	AATT	4	12
SSR895	scaffold00002	FORWARD	21	54.94	33.33	ATAACAAAAGGGGAAAAACAC	REVERSE	21	55.15	33.33	ATTCGCTAAGTTTCATCAACA	288	TA	2	54
SSR896	scaffold00002	FORWARD	21	55.13	33.33	ATTTGATTCTCCTTCTTTTGG	REVERSE	20	54.81	40	GTTAAACAAGGCCACAATTC	173	AT	2	28
SSR897	scaffold00002	FORWARD	21	54.27	38.1	ATTCCCATCTCATTCCTATCT	REVERSE	21	55.29	38.1	CAACACCCGAAAATAGACATA	182	TA	2	90
SSR898	scaffold00002	FORWARD	21	54.85	33.33	TTTTGTGTGTGTGTTTGTGAT	REVERSE	21	55.46	33.33	AAAAGAGATTCGGTGTGATTT	237	AT	2	12
SSR899	scaffold00002	FORWARD	23	51.97	30.43	GAAACACTTAAGTTAACAAATCC	REVERSE	21	53.86	33.33	GATCTTTGCAGTAAACGAAAT	170	AT	2	48
SSR900	scaffold00002	FORWARD	21	55.09	33.33	GCTGAATTTTCCTCCATTATT	REVERSE	21	54.74	33.33	ACGGATTGACATCATTCTTTA	191	TA	2	14
SSR901	scaffold00002	FORWARD	22	54.9	31.82	AAGATGGAATTAGGCAATAGAA	REVERSE	21	55.44	42.86	AATGTGTGTGTGTGTGTGTGT	150	AT	2	12
SSR902	scaffold00002	FORWARD	22	54.9	31.82	AAGATGGAATTAGGCAATAGAA	REVERSE	21	54.95	33.33	CTTAATTTTACCACGCTTGAA	191	AC	2	20
SSR903	scaffold00002	FORWARD	21	55.62	38.1	ACCCATAACCGAAACAATAAC	REVERSE	22	54.92	31.82	AACATTCAACTTAATCGTCACA	241	TA	2	14
SSR904	scaffold00002	FORWARD	21	55.58	42.86	AGCATCTGTGTAAGAAACACG	REVERSE	21	54.99	47.62	TAGGAGAGAGAGAGGGAAAGA	149	CT	2	14
SSR905	scaffold00002	FORWARD	22	54.79	40.91	TGTAGAGTGATTTTGAGACGAG	REVERSE	23	54.96	30.43	CTTTGGTTTCACTTTTAATGTTC	200	TA	2	40
SSR906	scaffold00002	FORWARD	23	53.64	30.43	TTCATTTTTATACAGGATCACAC	REVERSE	22	55.29	36.36	TCAACTTCCTTCAAAGGTAAAC	161	AT	2	44
SSR907	scaffold00002	FORWARD	23	53.64	30.43	TTCATTTTTATACAGGATCACAC	REVERSE	22	55.29	36.36	TCAACTTCCTTCAAAGGTAAAC	161	AT	2	28
SSR908	scaffold00002	FORWARD	23	54.26	30.43	GTAATTGGAAATACGGTTAACAT	REVERSE	21	54.77	33.33	CGTTTGAATGCTTGTTAAGAT	390	AT	2	18
SSR909	scaffold00002	FORWARD	21	54.89	38.1	ACTTACCGCTGGTTTTTATCT	REVERSE	22	54.78	31.82	CAGATTTCACTGTTTCTTTTCA	141	TA	2	54
SSR910	scaffold00002	FORWARD	21	55.26	47.62	CCTAAAGACCTAGCACTCCAT	REVERSE	21	54.82	42.86	AGCACTTGAGACTTGACTTTG	160	AG	2	12
SSR911	scaffold00002	FORWARD	21	55.09	33.33	AATTCCGATTACGAATTTCTC	REVERSE	22	54.76	31.82	AATAAAAGGTTAAACCACCTCA	129	AT	2	50
SSR912	scaffold00002	FORWARD	21	55.29	38.1	TAATGTCTAATCCCACGTTTG	REVERSE	21	54.78	33.33	TAAACCTAATTCAATCCCACA	158	TA	2	14
SSR913	scaffold00002	FORWARD	21	55.28	33.33	CCTTTTGGACTTTTTCTTGTT	REVERSE	21	54.76	33.33	AATTTGTTCCTTCTTCCCTTA	153	TCTT	4	12
SSR914	scaffold00002	FORWARD	21	54.95	38.1	TGTACCTCATTTGAGAAGGAA	REVERSE	21	54.86	33.33	AATTGGGAATTTAGGTATTGG	152	ATGA	4	12
SSR915	scaffold00002	FORWARD	21	54.95	38.1	TGTACCTCATTTGAGAAGGAA	REVERSE	21	55.03	42.86	AATGCCTTATGAAGTCTACCC	161	ATGA	4	12
SSR916	scaffold00002	FORWARD	21	53.7	38.1	CCTTTGCTAGAAAACCTTATG	REVERSE	21	55.19	42.86	GCTCCTACGTATCTCCATTTT	145	AAAC	4	12
SSR917	scaffold00002	FORWARD	22	55.06	31.82	TGTAAGGTCTGAAAAACATGAA	REVERSE	21	55.25	42.86	GTGCTTGTTTGTTCTCTGAAG	152	AGCA	4	12
SSR918	scaffold00002	FORWARD	21	54.49	33.33	TCCCTTATTTCATACAATTCG	REVERSE	21	55.22	42.86	CCTCCGAACCTATTAAACCTA	143	TTTA	4	12
SSR919	scaffold00002	FORWARD	21	55.17	33.33	AATTCGTTTTTCGTCTAATCC	REVERSE	21	55.13	33.33	TTTGACCGACTTGATTCTTTA	146	TAAA	4	12
SSR920	scaffold00002	FORWARD	22	54.01	31.82	AAATAGTTTTGTCCACATCTCA	REVERSE	21	55.28	38.1	GAATTACCCGGACAATTAAAC	149	ATTC	4	12
SSR921	scaffold00002	FORWARD	21	55.27	33.33	AAAATAAAACACCCACCAAGT	REVERSE	21	55.44	38.1	TTTGAAATCTGGTTCAGACAG	222	AT	2	54
SSR922	scaffold00002	FORWARD	23	51.16	30.43	TGTTTACTAAAACCAGTACACAT	REVERSE	20	52.68	30	ATGCGATCTTTAATTCTCAA	150	AT	2	38
SSR923	scaffold00002	FORWARD	23	51.89	30.43	ACTAAAATTCGGTACACATTACT	REVERSE	22	54.18	31.82	CTAATGCGATCTTTAATTCTCA	149	AT	2	62
SSR924	scaffold00002	FORWARD	22	55.11	31.82	AATAATGGTGAGGTTTCAAAAG	REVERSE	21	54.63	38.1	TTATTCTTCCTAAAGGGCTTC	121	TTGG	4	12
SSR925	scaffold00002	FORWARD	21	55.57	42.86	AAGGCAAGGTTAGTGTCATCT	REVERSE	21	55.01	33.33	CAACCATTTGTTTTAGCAATC	189	AAAT	4	12
SSR926	scaffold00002	FORWARD	21	55.27	33.33	AAAATAAAACACCCACCAAGT	REVERSE	21	55.44	38.1	TTTGAAATCTGGTTCAGACAG	222	AAAT	4	12
SSR927	scaffold00002	FORWARD	21	54.77	33.33	ATTTGTACAACCTTGTTGCAT	REVERSE	20	54.85	40	GATGGAATCCTTGTGTGTTT	148	AC	2	26
SSR928	scaffold00002	FORWARD	21	54.77	33.33	ATTTGTACAACCTTGTTGCAT	REVERSE	20	54.85	40	GATGGAATCCTTGTGTGTTT	148	AT	2	12
SSR929	scaffold00002	FORWARD	21	54.8	42.86	AACGTACGTAAAGAAGGAGGT	REVERSE	21	54.57	33.33	GGTGTTTCGTTTCATTTCTTA	162	TA	2	42
SSR930	scaffold00002	FORWARD	21	55.21	38.1	GAAAAGAAAAAGTGGAGGGTA	REVERSE	21	53.16	38.1	CTTAGGAGAGAAAGTGGAAAA	152	ATAA	4	12
SSR931	scaffold00002	FORWARD	21	54.8	42.86	GCGTACTAAGTATTGGTCGAA	REVERSE	21	54.93	38.1	CAACCACACATTCATTCCTAT	155	CTTG	4	12
SSR932	scaffold00002	FORWARD	21	54.94	47.62	GCTGTAGAACAAGTGACAACC	REVERSE	21	54.7	38.1	GGCTTTTCACATAAGAAGTCA	158	GAAA	4	12
SSR933	scaffold00002	FORWARD	21	54.82	42.86	GATTGAGCTTGCTCCTACATA	REVERSE	20	55.05	45	GTTAAGCACATGTGTGATCG	142	TTGT	4	12
SSR934	scaffold00002	FORWARD	21	55.06	47.62	CCCTCTTCCTGAGACATTACT	REVERSE	21	54.83	42.86	ATACCTTTTAGCCCCTAGACA	168	TTCA	4	12
SSR935	scaffold00002	FORWARD	20	54.99	35	TTTGTGTCCAACAAGATTGA	REVERSE	21	54.94	33.33	AAAAACCTTTTCTCCTTCTCA	151	TTGT	4	12
SSR936	scaffold00002	FORWARD	21	53.71	38.1	GCACAAACACTCATACCATTA	REVERSE	22	54.91	40.91	GTTGTCTCTACATCCCATTCTT	220	CAAA	4	12
SSR937	scaffold00002	FORWARD	21	54.67	33.33	AAATTGGGTATTGACACTTGA	REVERSE	21	54.46	38.1	TTCAACCTTAACAGGTTTCAC	146	AAAC	4	12
SSR938	scaffold00002	FORWARD	21	55.27	38.1	TTTAACTCCATAATGCCACAC	REVERSE	21	54.77	42.86	CGAGTTTGGTGAGAAGAAGTA	156	TTCA	4	12
SSR939	scaffold00002	FORWARD	21	55.1	33.33	TTTTCCTGTAAGCATCCATAA	REVERSE	21	54.31	33.33	ACCGCAAATAACTGATCTAAA	182	TA	2	46
SSR940	scaffold00002	FORWARD	21	55.1	33.33	TTTTCCTGTAAGCATCCATAA	REVERSE	21	54.31	33.33	ACCGCAAATAACTGATCTAAA	182	TA	2	54
SSR941	scaffold00002	FORWARD	21	54.24	33.33	AGATTCCAAGTCATTAAAGCA	REVERSE	21	55.03	38.1	TTCACCTACACCTCTTTTTCA	148	TA	2	54
SSR942	scaffold00002	FORWARD	23	53.01	34.78	CTTTTACAACGCTATATGTTACC	REVERSE	21	55.71	33.33	TACCAAAATGTTATCGCACAT	236	TA	2	74
SSR943	scaffold00002	FORWARD	23	53.01	34.78	CTTTTACAACGCTATATGTTACC	REVERSE	21	55.71	33.33	TACCAAAATGTTATCGCACAT	236	AT	2	36
SSR944	scaffold00002	FORWARD	21	54.96	42.86	TTGCTCTCTTTCTCTGAGATG	REVERSE	21	54.61	38.1	GTTGTGAAGCATAAACCCTAA	153	AG	2	16
SSR945	scaffold00002	FORWARD	21	55.17	42.86	GGTCGAGAAAGAGAGAAACAT	REVERSE	22	55	31.82	AACAACGTTTTTACACTGATGA	195	AT	2	40
SSR946	scaffold00002	FORWARD	21	55.11	47.62	CCCTATAGAGTCGGTTCAGTT	REVERSE	20	52.33	30	ATCGGAATCATTTAAGTTCA	246	AT	2	78
SSR947	scaffold00002	FORWARD	21	54.39	38.1	AAACTGCACTAACTGCTGAAT	REVERSE	22	54.96	31.82	CAAAATAGTGTCAAAAATGGTG	389	AT	2	26
SSR948	scaffold00002	FORWARD	21	54.39	38.1	AAACTGCACTAACTGCTGAAT	REVERSE	22	54.96	31.82	CAAAATAGTGTCAAAAATGGTG	389	AT	2	36
SSR949	scaffold00002	FORWARD	21	54.39	38.1	AAACTGCACTAACTGCTGAAT	REVERSE	22	54.96	31.82	CAAAATAGTGTCAAAAATGGTG	389	AT	2	32
SSR950	scaffold00002	FORWARD	21	55.64	33.33	AGTGTCAAAATGGTGTCAAAA	REVERSE	23	51.84	30.43	AGTTAACTGTTTTATGGTTCAGT	244	AT	2	30
SSR951	scaffold00002	FORWARD	21	54.75	52.38	AGTCCTACCTATGGGTGTCTC	REVERSE	21	55.42	47.62	GAGCCATGGGAGACTTAATAC	145	TA	2	18
SSR952	scaffold00002	FORWARD	21	54.75	52.38	AGTCCTACCTATGGGTGTCTC	REVERSE	21	55.42	47.62	GAGCCATGGGAGACTTAATAC	145	AT	2	42
SSR953	scaffold00002	FORWARD	21	55.03	42.86	GGGAGCTTGAGGTTATATGTT	REVERSE	22	50.79	31.82	AATGACTATTAGATGTTGGAGA	182	TA	2	76
SSR954	scaffold00002	FORWARD	21	55.2	42.86	TCACTGCTCATGTCATACTCA	REVERSE	21	54.04	33.33	AATGCAAGAAGAGAACAAAAG	147	AT	2	48
SSR955	scaffold00002	FORWARD	21	54.72	38.1	CGCCAAAACATACAGTTACTT	REVERSE	21	54.79	38.1	CTCTCTTTCAAATGATGGCTA	147	TA	2	16
SSR956	scaffold00002	FORWARD	20	55.23	30	ATTTCTTGCAGCCATTTTTA	REVERSE	21	54.99	33.33	TCTGTCATAATTGCCAAAACT	138	TA	2	14
SSR957	scaffold00002	FORWARD	21	55.5	33.33	AAATGAACCCAGCTGTAAAAT	REVERSE	21	55.09	38.1	ATTTGGCAATGTGTATCTGTC	146	AT	2	60
SSR958	scaffold00002	FORWARD	21	55.01	42.86	TGGAAGTCTTGTTAGACCTGA	REVERSE	21	54.96	33.33	TGTAACGAGAAATATGGCATT	143	AT	2	12
SSR959	scaffold00002	FORWARD	22	52.06	31.82	TTTTTAAGGACTGTTGTACTGA	REVERSE	21	55.2	33.33	ACCAATCTTTCGAAAAGAAAC	299	AT	2	16
SSR960	scaffold00002	FORWARD	21	54.24	42.86	GAGAGATCCCACACAAATAGA	REVERSE	21	55.04	47.62	CAAGAGCACACCTAGATCAAC	275	AT	2	34
SSR961	scaffold00002	FORWARD	21	54.24	42.86	GAGAGATCCCACACAAATAGA	REVERSE	21	55.04	47.62	CAAGAGCACACCTAGATCAAC	275	AT	2	12
SSR962	scaffold00002	FORWARD	22	54.61	36.36	GATTGTAAAGGACTCAAAATCC	REVERSE	21	54.07	38.1	TGCAGAAGTAATGACAAAGTG	154	AC	2	20
SSR963	scaffold00002	FORWARD	21	54.93	42.86	TGATACACACACACACACACA	REVERSE	21	55.23	33.33	ATGAAGATCCCTTGATTTTGT	147	AT	2	12
SSR964	scaffold00002	FORWARD	21	54.02	33.33	ATTGTAATTCGTGGCATAACT	REVERSE	22	54.88	36.36	CCCTTACATAAATTAGCAAACC	210	AT	2	36
SSR965	scaffold00002	FORWARD	21	54.17	33.33	TTAGCTTTTCCAGAATTTGAG	REVERSE	21	53.17	42.86	TGGTGACCAGTAGTATTCTGA	153	AT	2	36
SSR966	scaffold00002	FORWARD	21	54.17	33.33	TTAGCTTTTCCAGAATTTGAG	REVERSE	21	53.17	42.86	TGGTGACCAGTAGTATTCTGA	153	AT	2	44
SSR967	scaffold00002	FORWARD	21	54.72	38.1	AATTAGCAAGGAAAAGTAGGC	REVERSE	21	54.97	38.1	AGTGAACCGTGACAAGTTAAA	171	TG	2	12
SSR968	scaffold00002	FORWARD	21	54.49	33.33	TCACATATGAATTGGATCCTT	REVERSE	22	55.42	31.82	CACAGATTTTCGAAATGTCATA	286	AT	2	66
SSR969	scaffold00002	FORWARD	22	52.96	31.82	ACATTCATTTGACACTATCCTT	REVERSE	22	54.37	36.36	CCACTATTTTTCTTTCCTTAGC	238	TA	2	40
SSR970	scaffold00002	FORWARD	21	55.13	42.86	CATATGCACAATCCCTACTGT	REVERSE	21	54.99	38.1	GATGCAACAAGGTTAAATGAG	151	TA	2	16
SSR971	scaffold00002	FORWARD	21	54.78	33.33	TAGGTTTCCCCCTTAAAATAA	REVERSE	21	55.51	38.1	CATCGTGCAGATAACAAAAGT	157	AT	2	34
SSR972	scaffold00002	FORWARD	21	55.38	38.1	AATGTTAACGCACATTACGTC	REVERSE	22	54.6	31.82	TGTTGAAAGACTTTTATGGATG	147	TA	2	18
SSR973	scaffold00002	FORWARD	21	54.55	42.86	GGATGACAAATTCACTCTCAC	REVERSE	21	55.15	38.1	GGTTGTCGTTTTCTTTTAGGT	279	AT	2	70
SSR974	scaffold00002	FORWARD	20	55.18	30	AAACTTTTGCAACTTTTGGA	REVERSE	21	55	38.1	TCATGATTGATTCAGGATCTC	190	TA	2	42
SSR975	scaffold00002	FORWARD	21	54.79	33.33	AACCATATCAAAGGGATTTTC	REVERSE	21	54.28	33.33	ACAAAATTTCTCCACACAAAC	182	TAA	3	18
SSR976	scaffold00002	FORWARD	21	55.12	47.62	GGAGAGGGCTATTGGATAGTA	REVERSE	21	55.14	38.1	TGACAGAGGAAGAAGACAAAA	242	AAG	3	18
SSR977	scaffold00002	FORWARD	20	55.04	35	CAAATTCGTTGACACAAATG	REVERSE	22	55.93	36.36	CGAGTTGAATTGAAATAGAAGC	218	TTTA	4	16
SSR978	scaffold00002	FORWARD	21	55.01	38.1	AGTTGATAAAGGGAAAGATGG	REVERSE	21	54.5	38.1	AGAAACAAAGAACACCGTATG	153	TGGA	4	12
SSR979	scaffold00002	FORWARD	21	54.86	38.1	TATCCTCTGTCCTGATTTGAA	REVERSE	22	54.11	31.82	CGAAGATGAGACGTTAATAAAA	197	TGGT	4	12
SSR980	scaffold00002	FORWARD	21	54.9	42.86	GCATCAGAACTGTAAAGCCTA	REVERSE	21	54.72	42.86	ATCGTAGTACTCCGTTTCCTT	150	TTCT	4	16
SSR981	scaffold00002	FORWARD	21	55.07	33.33	ACAATAAAAAGGCAACACTCA	REVERSE	20	55.09	40	TTAATCGTTCGCTAGATGGT	150	TAAA	4	12
SSR982	scaffold00002	FORWARD	21	55.05	33.33	TTTAAGTTGTCTCCCAACAAA	REVERSE	22	54.63	31.82	GAAAAAGCAGTAAAATCAACCT	235	AAAG	4	12
SSR983	scaffold00002	FORWARD	21	55.72	38.1	AGTTAAAGTGCGTCAGGATTT	REVERSE	21	54.5	42.86	TCTTGACTCTCCAATACGTTC	150	TA	2	12
SSR984	scaffold00002	FORWARD	22	51.84	31.82	TGTTATAGGAATGTAAAGTGGA	REVERSE	21	54.56	38.1	CAAAGCAAGCTCTGATAATTC	179	AT	2	12
SSR985	scaffold00002	FORWARD	21	55.48	33.33	ATTTTATCCCATGCACACATA	REVERSE	21	55.03	38.1	GGGTTCACAAGAAAGAAGAAT	247	TA	2	20
SSR986	scaffold00002	FORWARD	21	54.09	38.1	CCATAGGATCTTTTAATCACG	REVERSE	21	55.51	33.33	CAGCTCATAAAATGCATCAAT	249	AT	2	38
SSR987	scaffold00002	FORWARD	23	54.34	34.78	TCACTAGCATAACCCTAAAAGTT	REVERSE	23	54.94	30.43	AAGAACCTATTTGAGAAACACAA	172	AT	2	50
SSR988	scaffold00002	FORWARD	21	55.8	47.62	CTATATGACGGAGGGAGGATA	REVERSE	23	54.97	34.78	TGCATGTTGTATCTTGTATGAGT	185	CA	2	16
SSR989	scaffold00002	FORWARD	21	53.43	38.1	AAGCATTCTAATGGAGAGAGA	REVERSE	21	54.45	33.33	CAGCAATCATTAAAAGAAAGG	257	AT	2	118
SSR990	scaffold00002	FORWARD	21	55.48	33.33	ATTTTATCCCATGCACACATA	REVERSE	21	55.03	38.1	GGGTTCACAAGAAAGAAGAAT	247	ATT	3	21
SSR991	scaffold00002	FORWARD	21	55.59	33.33	AAATATGTAAGGGCCTGAAAA	REVERSE	21	55.22	42.86	GAGAGAAGTGGTTTGGCTAAT	141	AGGC	4	12
SSR992	scaffold00002	FORWARD	21	54.74	42.86	TTGTATGCTGGTTAGTGTGTG	REVERSE	21	55.17	42.86	TGCTACTGCAGAGGATACAAT	187	TA	2	40
SSR993	scaffold00002	FORWARD	21	54.74	42.86	TTGTATGCTGGTTAGTGTGTG	REVERSE	21	55.17	42.86	TGCTACTGCAGAGGATACAAT	187	TG	2	18
SSR994	scaffold00002	FORWARD	21	54.92	42.86	GATTCTCCTGTCATCCTCTTT	REVERSE	21	54.98	42.86	CATGAGTAAAGAATCCTCGTG	150	TC	2	14
SSR995	scaffold00002	FORWARD	21	54.23	33.33	GGCTTGCTATAAAAACTGAAA	REVERSE	21	55.26	42.86	TCCATATGCTCCTTGTGTTAC	126	GT	2	12
SSR996	scaffold00002	FORWARD	21	55.41	42.86	AACCTCACCTTACAAGTCGAT	REVERSE	21	54.59	42.86	TGAAGGTCGACTAACCAATAG	175	AT	2	46
SSR997	scaffold00002	FORWARD	21	54.86	47.62	CTTCGACTTCTCCTCTAGCTT	REVERSE	21	54.98	42.86	GCTAGAAACAAAGGTGTAGCA	144	AC	2	14
SSR998	scaffold00002	FORWARD	21	54.95	38.1	TGGAGTTGACCATTTCTTCTA	REVERSE	21	55.51	38.1	GAATGGATAAAGGTGGTGAAT	144	TTCT	4	12
SSR999	scaffold00002	FORWARD	21	54.77	47.62	CTGAAGTCAGCGATCTACTGT	REVERSE	21	54.76	42.86	CATATATCTGCCGTACCATTC	156	TTTC	4	12
SSR1000	scaffold00002	FORWARD	22	54.77	31.82	TCTCTCCCATTTCTTACATTTT	REVERSE	21	54.96	38.1	GGGTGTATGTTTTCACCATTA	308	AAAT	4	12
SSR1001	scaffold00002	FORWARD	21	55.09	33.33	TGTCACAAAGATTCAAACACA	REVERSE	20	51.78	30	ATGCACAAACAGTGTAAAAA	211	TATT	4	12
SSR1002	scaffold00002	FORWARD	21	55.15	42.86	GAGATCCCATGAATAAGGTTC	REVERSE	22	54.82	40.91	AACCTCTCATAATGCAGTCTCT	143	TG	2	18
SSR1003	scaffold00002	FORWARD	21	54.64	38.1	TGAGTACATCCATTTGAACCT	REVERSE	21	55.35	33.33	AATTCGGTGACAAGGTTTATT	246	AT	2	76
SSR1004	scaffold00002	FORWARD	22	55.08	36.36	GGAAAGATGAACATGTATGTGA	REVERSE	21	55.36	38.1	CCATGTGGTTTGTATCAATTC	146	CT	2	18
SSR1005	scaffold00002	FORWARD	22	55.08	36.36	GGAAAGATGAACATGTATGTGA	REVERSE	21	55.36	38.1	CCATGTGGTTTGTATCAATTC	146	TA	2	16
SSR1006	scaffold00002	FORWARD	21	55.74	33.33	CCCAAAATTGTTTAGGAACAT	REVERSE	21	54.46	33.33	AAACTTTTGTGAAGAACATGG	149	TTCT	4	12
SSR1007	scaffold00002	FORWARD	21	56.74	42.86	GGACGTCCAAGAGATTCAATA	REVERSE	22	54.17	40.91	GAGAGGTTAGGTCTAAAATTGC	276	ATTT	4	12
SSR1008	scaffold00002	FORWARD	21	55.15	42.86	TCTAACTTGATCGTCGGAGTA	REVERSE	21	54.53	47.62	GATACCTTTGGTCTTCTCCTC	150	GACG	4	12
SSR1009	scaffold00002	FORWARD	21	55.15	42.86	TCTAACTTGATCGTCGGAGTA	REVERSE	21	54.53	47.62	GATACCTTTGGTCTTCTCCTC	150	GACG	4	12
SSR1010	scaffold00002	FORWARD	21	54.79	42.86	GACAAATGTAGAGAACCATGC	REVERSE	21	54.94	33.33	GAATTAAAAGGTCCGAATGAT	151	AT	2	58
SSR1011	scaffold00002	FORWARD	21	55.8	33.33	ACCTTTTAAGCCGTTCAAATA	REVERSE	23	54.99	34.78	CAAAGACTTTACGTTTGTATTCC	176	TA	2	92
SSR1012	scaffold00002	FORWARD	22	55.25	36.36	TGGAGTCAAATTAGCTTACACA	REVERSE	23	54.26	34.78	CTTATAAAGTGAACACATCATGC	161	AT	2	54
SSR1013	scaffold00002	FORWARD	21	55.06	42.86	TGATCCTTCTCTAGCCATGTA	REVERSE	21	54.95	38.1	TCCTGGAAGAACAAACATAGA	145	CA	2	14
SSR1014	scaffold00002	FORWARD	21	55.14	38.1	TAGAACAGGTTGTGCTTGTTT	REVERSE	21	55.02	33.33	TTTGTTTACTGAAACCCGATA	153	TA	2	28
SSR1015	scaffold00002	FORWARD	21	54.79	38.1	GAACTCTTGTGTTGCCTAAAA	REVERSE	21	55.31	33.33	ACCCATTGTTTCATTCTTTCT	129	CT	2	12
SSR1016	scaffold00002	FORWARD	21	55.28	38.1	TTCTTCATCATCATCTTCCAG	REVERSE	20	55.29	40	GTTGAACGTATAACCGCATT	156	TTC	3	96
SSR1017	scaffold00002	FORWARD	21	55.64	47.62	CCATGAACTGACTGAGAACAC	REVERSE	21	55.4	38.1	CCAACACTTGAAACTTACCAA	164	TTCT	4	12
SSR1018	scaffold00002	FORWARD	23	52.2	34.78	GTTATCTGAAAACTTAGAACTCG	REVERSE	21	55.55	38.1	GCGTGAAGAATGTGATAGAAA	265	TA	2	26
SSR1019	scaffold00002	FORWARD	21	54.61	42.86	CCAAGTCTTACCACTCTTCAA	REVERSE	21	53.28	33.33	TCAACCGTTAATCTATTCCTT	137	TA	2	12
SSR1020	scaffold00002	FORWARD	21	55.2	42.86	TGATGCTGTCATGTCTGAGTA	REVERSE	22	55.18	36.36	AATGTACCAACTGAAAAAGAGG	218	TA	2	96
SSR1021	scaffold00002	FORWARD	21	55.48	38.1	TCAACTGAAAAACAGGATACG	REVERSE	21	54	38.1	CGTTTAATCCCAACTACATTC	163	TA	2	22
SSR1022	scaffold00002	FORWARD	18	54.52	44.44	CGGTTCACGAAACACTTT	REVERSE	20	55.04	50	CCCACCTCTTACTCTTCCTT	159	GGA	3	18
SSR1023	scaffold00002	FORWARD	23	52.28	30.43	TTCTGATGCATAACTACAACTAA	REVERSE	21	53.62	33.33	ATGTCGATGAAATTTAAGGAG	135	ATT	3	39
SSR1024	scaffold00002	FORWARD	21	54.98	33.33	TTTGCTAACTGGTTTCAAAAG	REVERSE	21	54.84	47.62	GAGTTGAGAGCTCACTGAGAA	151	AATA	4	12
SSR1025	scaffold00002	FORWARD	21	55.37	33.33	CCCACATATTGCAAAAGATAA	REVERSE	21	54.84	38.1	TCTTTGGTTCATATAGCTTGC	174	GAAA	4	12
SSR1026	scaffold00002	FORWARD	21	54.83	47.62	CTGAGGATCTCAGAACTAGCA	REVERSE	21	55.36	38.1	CCAAAATCATCAGTTCTCTCA	155	AGAA	4	12
SSR1027	scaffold00002	FORWARD	21	54.78	33.33	TAGGTGTTGGGAAATTTGATA	REVERSE	22	55.04	36.36	TTTCAGAACACTCCTATGTGAA	160	ATTT	4	12
SSR1028	scaffold00002	FORWARD	21	55.04	47.62	GTCACTGTTGATCCTTAGCAG	REVERSE	21	54.93	38.1	ACAGATTTGATGGTGGTTATG	182	TTCA	4	12
SSR1029	scaffold00002	FORWARD	21	55.08	33.33	TGAAGAAAACAGAAATGGAGA	REVERSE	21	55.73	33.33	CATCTTCAATGCAAAATCATC	139	AATT	4	12
SSR1030	scaffold00002	FORWARD	21	55.06	38.1	GGTCGTTGATGCATATAATGT	REVERSE	21	54.4	33.33	GACGTTTTATGGGTTGATTTA	160	AAAT	4	12
SSR1031	scaffold00002	FORWARD	21	54.9	38.1	AAACCTTCGGTAATAACCATC	REVERSE	22	54.24	40.91	GCATGTATATGTGTGTGTGTGT	187	TG	2	14
SSR1032	scaffold00002	FORWARD	21	54.9	38.1	AAACCTTCGGTAATAACCATC	REVERSE	21	53.04	42.86	GCATGTATATGTGTGTGTGTG	187	TA	2	14
SSR1033	scaffold00002	FORWARD	21	54.89	42.86	TCTTTGTGTGTGTGTGTGTCT	REVERSE	21	55.17	42.86	GCAAGAGATTCTTGAGTTGTG	367	AC	2	12
SSR1034	scaffold00002	FORWARD	23	54.7	34.78	CGTTAGAGACTTCTTTTGTCATT	REVERSE	21	54.11	33.33	AGATGGTGATTTTGATTATGG	159	TA	2	12
SSR1035	scaffold00002	FORWARD	21	54.38	33.33	GGAAAGTTGGGCTTTTATATT	REVERSE	21	55.61	38.1	AATGAGTTAGGCTGCCATATT	344	AT	2	54
SSR1036	scaffold00002	FORWARD	23	54.69	30.43	CTTGTCATCATTAAAAAGTGTGA	REVERSE	21	53.38	33.33	TGGAGAAGTAAACAATGACAA	268	TA	2	52
SSR1037	scaffold00002	FORWARD	23	54.69	30.43	CTTGTCATCATTAAAAAGTGTGA	REVERSE	21	53.38	33.33	TGGAGAAGTAAACAATGACAA	268	TA	2	12
SSR1038	scaffold00002	FORWARD	21	55.76	38.1	TTGTACAAGTGAGCATGGATT	REVERSE	20	54.3	30	AACAAAATTTCGTCCAATTC	265	TG	2	12
SSR1039	scaffold00002	FORWARD	21	54.95	38.1	TATATGCGCCTGCTAAATATC	REVERSE	23	54.9	30.43	TGTAATCAATTTGCTGTAGTTTG	136	AT	2	52
SSR1040	scaffold00002	FORWARD	21	55	38.1	GGGTCTCACGAAATCTTTTAT	REVERSE	21	54.31	42.86	TTGTTTGAGAGAGAGAGAGGA	281	CT	2	12
SSR1041	scaffold00002	FORWARD	21	55.36	47.62	TGCACTGCATACTCTCTCTCT	REVERSE	21	54.45	38.1	CTTATAAAGATGACCGGATGA	196	CT	2	12
SSR1042	scaffold00002	FORWARD	22	54.36	36.36	TGTGACATCCCAAATATATAGC	REVERSE	21	54.78	42.86	GCCATATTGGATGACTGTAAG	138	AT	2	34
SSR1043	scaffold00002	FORWARD	21	54.77	33.33	CTTTTCACGCATACAAAATCT	REVERSE	21	55.7	33.33	GCTGAAATCCTTTTTATTTGG	236	TA	2	42
SSR1044	scaffold00002	FORWARD	22	54.73	40.91	GGTCTAGACATCAATACCCATT	REVERSE	21	53.76	42.86	ACACAGGTACTGTTTCAGGTT	147	TA	2	40
SSR1045	scaffold00002	FORWARD	22	54.73	40.91	GGTCTAGACATCAATACCCATT	REVERSE	21	53.76	42.86	ACACAGGTACTGTTTCAGGTT	147	AT	2	50
SSR1046	scaffold00002	FORWARD	21	54.71	47.62	GAAAGGGTAGAGAGAAGATGG	REVERSE	21	55.05	42.86	AAGGATAGCATAGCCTTAGGA	141	AG	2	12
SSR1047	scaffold00002	FORWARD	21	53.95	33.33	GAAATTTTCAACACACTTTCC	REVERSE	21	54.85	33.33	CTAGCGAATTTTGTTGTTTGT	134	AT	2	24
SSR1048	scaffold00002	FORWARD	21	55.57	42.86	ATCAGCTTGTAAGGTGAGGTT	REVERSE	21	53.78	42.86	CCACCAATTAATGTCTAGTCC	168	AT	2	34
SSR1049	scaffold00002	FORWARD	21	54.74	38.1	ATGAGTGGTGATTGAAAGAGA	REVERSE	19	55.08	47.37	ACCACCACCATAACAACCT	168	TGC	3	18
SSR1050	scaffold00002	FORWARD	21	55.27	42.86	GATACGGGATGAAACTTAACC	REVERSE	21	55.17	33.33	ATTTGAAGGCCTAACATTTTC	150	AAAT	4	12
SSR1051	scaffold00002	FORWARD	20	55.28	45	GAAGTGGTGTTGATCCATTC	REVERSE	21	54.94	33.33	TTTCTTTCACACACAACCTTT	135	TTGA	4	20
SSR1052	scaffold00002	FORWARD	20	55.05	35	ATGAATCGGAGATTTGATTG	REVERSE	21	54.47	33.33	GAGGCATAACCAATAATTGAA	158	TGAA	4	12
SSR1053	scaffold00002	FORWARD	22	55.38	36.36	TGAGAGAACAAAGAAAATAGGG	REVERSE	21	54.02	33.33	TGAAAAGTCACATTGTTGTGT	199	TTTA	4	12
SSR1054	scaffold00002	FORWARD	21	55.91	47.62	GTCATCTGCTCCCATCTAAGT	REVERSE	21	54.37	42.86	ACTTGAGTCGAATCTGGTATG	143	CAAG	4	12
SSR1055	scaffold00002	FORWARD	21	54.84	33.33	TGTAACAAAGTTTGGTTTGGT	REVERSE	21	55.47	47.62	CATCACCGTTACAGTGGTATC	149	TTAT	4	12
SSR1056	scaffold00002	FORWARD	21	54.25	33.33	AAAAGAAGTTCGTAACAACCA	REVERSE	23	52.71	30.43	CTCCCTTAATTTATTTATCCTTC	173	AAGA	4	12
SSR1057	scaffold00002	FORWARD	18	54.93	44.44	TACAGGTGCCACGAATTT	REVERSE	23	52.71	30.43	GAAACATAGTTAAACAGATTTGG	236	AT	2	52
SSR1058	scaffold00002	FORWARD	22	54.67	36.36	CATCTAAAAGTTGACATGTGCT	REVERSE	21	55.21	33.33	TTCGTACACTTCCTTTTTCAA	241	AT	2	56
SSR1059	scaffold00002	FORWARD	21	52.1	33.33	CCGTGTAAAATCATTGTAAGT	REVERSE	21	52.85	38.1	GGTTTCATTCTGGCTACTAAT	400	TA	2	82
SSR1060	scaffold00002	FORWARD	21	55.11	47.62	GTGTACAGGATGTTCAGGAGA	REVERSE	21	55.23	33.33	AACTTCGTTTTGCATTGAGTA	183	TC	2	20
SSR1061	scaffold00002	FORWARD	21	55.11	47.62	GTGTACAGGATGTTCAGGAGA	REVERSE	21	55.23	33.33	AACTTCGTTTTGCATTGAGTA	183	TA	2	28
SSR1062	scaffold00002	FORWARD	22	54.86	36.36	TGCTTATTCAATACCCCTAACT	REVERSE	21	54.42	33.33	GGAAAAGAATCATCTTCAACA	191	AT	2	14
SSR1063	scaffold00002	FORWARD	21	55.09	33.33	CGACGTTAAACAACATTTTTC	REVERSE	21	56.05	38.1	CAACGTGATGGGTTTATGTTA	185	AT	2	58
SSR1064	scaffold00002	FORWARD	23	54.72	34.78	GAAGTCTAAAGATTCAAGCCATA	REVERSE	23	55.36	30.43	TCTTCGTGAATTTTAGGATAATG	264	TA	2	28
SSR1065	scaffold00002	FORWARD	21	54.59	33.33	CCTACAAACCAAGAAATCAAA	REVERSE	21	54.77	33.33	TCATCTTTTCCACATGAAACT	294	TA	2	12
SSR1066	scaffold00002	FORWARD	21	54.59	33.33	CCTACAAACCAAGAAATCAAA	REVERSE	21	54.77	33.33	TCATCTTTTCCACATGAAACT	294	TA	2	12
SSR1067	scaffold00002	FORWARD	21	55.7	42.86	ACCCTAAACATAACCAACCAG	REVERSE	21	54.91	38.1	GTTCGGAAATAACACAGTTTG	199	AT	2	68
SSR1068	scaffold00002	FORWARD	21	54.69	42.86	GGACAATAGTTTGTGCATACC	REVERSE	21	55.64	33.33	GTTTTGTTTGGTTCAATTGTG	196	AT	2	68
SSR1069	scaffold00002	FORWARD	21	55.06	47.62	CTTCACAGGGTTCTATCCTCT	REVERSE	21	55.78	38.1	CCTTCGATAATATTCCGTCAT	161	AT	2	18
SSR1070	scaffold00002	FORWARD	22	55.09	36.36	TGACTGTTTAACCGATACTCAA	REVERSE	21	55.2	42.86	ATATTACCTCCTTGCCTGAAG	166	TA	2	54
SSR1071	scaffold00002	FORWARD	21	54.59	33.33	CCTACAAACCAAGAAATCAAA	REVERSE	21	54.77	33.33	TCATCTTTTCCACATGAAACT	294	ATA	3	24
SSR1072	scaffold00002	FORWARD	21	54.91	33.33	TGATAGCATGAGACCATTTTT	REVERSE	22	56.04	31.82	GTGGGCAAAATGAATTTTAGTA	339	AT	2	60
SSR1073	scaffold00002	FORWARD	21	54.61	38.1	AGGAAAGGTGGTTAGTTTGTT	REVERSE	21	55.17	47.62	AGTAAGTGTACCCAAGGAAGC	150	AG	2	12
SSR1074	scaffold00002	FORWARD	21	54.88	42.86	GAGTCTGATCCAATTATGCAG	REVERSE	21	54.67	33.33	TTCATGGTTATGAAAACTGGT	242	TA	2	34
SSR1075	scaffold00002	FORWARD	21	54.92	38.1	TCACCAAGTCACTTTTGAACT	REVERSE	21	54.53	33.33	GATTTGCATGTGTTTCTTTCT	255	AT	2	66
SSR1076	scaffold00002	FORWARD	22	53.03	31.82	CTTCGTTAGTTATTTCCTTTTG	REVERSE	22	53.61	40.91	AGTAGAGGCACTTACGTGAATA	207	ATAA	4	12
SSR1077	scaffold00002	FORWARD	21	54.92	42.86	ATTGTCTGCTGCACTTATAGC	REVERSE	21	55.27	38.1	CTTGCACAAGCTTCTCTAAAA	159	TATT	4	12
SSR1078	scaffold00002	FORWARD	21	55.28	42.86	GACAACATCCCCCTAAAATAG	REVERSE	21	55.82	38.1	GGCTCCAGTGATATTTTTCAT	147	GAGG	4	12
SSR1079	scaffold00002	FORWARD	20	55.01	35	TTTGTGATGTCATGCTTTGT	REVERSE	21	55.03	38.1	TTAGGTTCAGTGAGGTTGAAA	146	GAGG	4	12
SSR1080	scaffold00002	FORWARD	21	54.77	33.33	TTGAACTCCATTCAACAATCT	REVERSE	21	55.68	33.33	AGTTGCAATATGATGACCAAA	137	TTAT	4	12
SSR1081	scaffold00002	FORWARD	21	54.78	42.86	AAGTGGTAAAGGCTACGGTAT	REVERSE	21	55.4	38.1	CAACACTTCCAGTTACCAAAA	155	TTGT	4	12
SSR1082	scaffold00002	FORWARD	21	54.91	38.1	ATGAGAAGGAAGAAAGCGTAT	REVERSE	21	55.03	33.33	CGATATTTTGACACCATCAAT	176	AATT	4	12
SSR1083	scaffold00002	FORWARD	20	55.01	35	GAAAAATCATCCTCATGGAA	REVERSE	22	54.25	36.36	CAATGAAGCTTGATAATGTCTC	152	AG	2	36
SSR1084	scaffold00002	FORWARD	21	54.54	47.62	GTAGCCATCCTCTTCACTGTA	REVERSE	20	55.91	55	ACCTCCTCGTAGATCGTCTC	157	GAT	3	24
SSR1085	scaffold00002	FORWARD	21	54.75	33.33	AGGTTTTGTTAATGTGTCCAA	REVERSE	21	54.08	33.33	GCTAAGCCCAAAATACAAATA	161	TTAG	4	12
SSR1086	scaffold00002	FORWARD	21	54.23	42.86	ACCCCTCATATCCTATCAACT	REVERSE	21	54.88	33.33	GTGAAACAAAATTTCACCAAG	146	ATTT	4	12
SSR1087	scaffold00002	FORWARD	21	54.98	38.1	TCATCCATATCAACACCTTTC	REVERSE	21	54.88	42.86	GGTTAGTGGGGTTGTAAGTTT	161	CACT	4	12
SSR1088	scaffold00002	FORWARD	21	54.52	38.1	CACGACATGAACAATGAGATA	REVERSE	21	54.4	33.33	AGTCTCGAATTTGCTTGATAA	215	TTTA	4	12
SSR1089	scaffold00002	FORWARD	21	54.94	38.1	AATTGCTCTAAGGGAGGTAAA	REVERSE	21	55.21	33.33	CGTCTCTTTTGAAATTTTGTG	208	AT	2	18
SSR1090	scaffold00002	FORWARD	21	55.04	33.33	TTATAACAACACAGGCGAAAT	REVERSE	21	54.44	33.33	AAATGCATTACCCACTTTATG	154	AT	2	12
SSR1091	scaffold00002	FORWARD	21	55.26	38.1	AACACCAACCCTAATTCTGTT	REVERSE	19	53.38	47.37	CCTGATGAGGAAGATCTCA	145	AT	2	18
SSR1092	scaffold00002	FORWARD	21	54.38	38.1	TTACAAGATCCAACAAAGACC	REVERSE	21	55.23	33.33	ACAACACTTGCTTCGAATTTA	152	AT	2	12
SSR1093	scaffold00002	FORWARD	21	54.91	42.86	ACCTGTTGATGAGATATGTGG	REVERSE	21	54.87	33.33	TGTTAATACCCCTCAACAAAA	146	TTCT	4	12
SSR1094	scaffold00002	FORWARD	22	54.15	31.82	AGATGGAAAAGAGTAAAAAGGA	REVERSE	21	56.2	42.86	GGCGAGAAACCAATAGAAGTA	186	TGTA	4	12
SSR1095	scaffold00002	FORWARD	21	54.5	38.1	AATTTGTTGTGGTTACGAGAG	REVERSE	21	55.95	38.1	AGGAATATGTTCCAACCCATA	154	TTAT	4	12
SSR1096	scaffold00002	FORWARD	21	53.53	33.33	GGTTGGAACATATTCCTTTTA	REVERSE	22	54.09	31.82	TGTATCAATGTGATGAGTGAAA	216	TTAT	4	12
SSR1097	scaffold00002	FORWARD	23	53.48	30.43	CTTCTTTAGCTTCCTAAAACAAT	REVERSE	21	55.05	33.33	TAAACAAACTCCAAACTCCAA	146	TA	2	48
SSR1098	scaffold00002	FORWARD	23	54.99	30.43	GGAATCATATTAAGATGGTGAAA	REVERSE	22	54.1	40.91	TTCACTCTAGTGGCTAAATGAG	225	AT	2	24
SSR1099	scaffold00002	FORWARD	21	54.89	38.1	TCCTTTTGTCGACACATACTT	REVERSE	21	55.93	33.33	ACATTTTTGACGTCCTTTTTC	156	TA	2	18
SSR1100	scaffold00002	FORWARD	21	55.09	33.33	GCAAGGTAAAACAAAACAATG	REVERSE	21	55.13	38.1	TAGGGATATGAAGGGATGAAT	239	TA	2	24
SSR1101	scaffold00002	FORWARD	23	55.51	30.43	TGAAGTTAATGTTTGTTTGTGTG	REVERSE	20	53.12	30	TTTTTGTGGGTGTTGTTTAT	168	TA	2	62
SSR1102	scaffold00002	FORWARD	23	55.51	30.43	TGAAGTTAATGTTTGTTTGTGTG	REVERSE	20	53.12	30	TTTTTGTGGGTGTTGTTTAT	168	TA	2	14
SSR1103	scaffold00002	FORWARD	23	55.51	30.43	TGAAGTTAATGTTTGTTTGTGTG	REVERSE	18	52.08	33.33	TTTTTGTGGGTGTTGTTT	168	AT	2	16
SSR1104	scaffold00002	FORWARD	20	53.12	30	ATAAACAACACCCACAAAAA	REVERSE	20	54	50	ACACACACACACACACACAC	150	TG	2	12
SSR1105	scaffold00002	FORWARD	20	55.04	40	ATCGGAATCTGCTAGTTGAA	REVERSE	21	55.22	47.62	CAGTGAGCACAATCTCTAAGG	151	GA	2	12
SSR1106	scaffold00002	FORWARD	21	56	38.1	GGTCAAAATGTGTGATTGAGA	REVERSE	21	54.01	33.33	ATTCATTGTGATTGAGATTCC	183	TA	2	48
SSR1107	scaffold00002	FORWARD	21	55.52	38.1	CATATGGAGCACGAAATCTAA	REVERSE	21	55.07	33.33	AAAAGGTAAGTGATGCAAACA	186	TA	2	26
SSR1108	scaffold00002	FORWARD	22	54.69	36.36	CTATGTTACCAGCCATTGTAAA	REVERSE	22	54.56	36.36	CCACACCAAGATTAACTTGTAA	345	AT	2	36
SSR1109	scaffold00002	FORWARD	21	55.06	38.1	TCATAGGTCATTTTGTTCCAC	REVERSE	21	54.33	33.33	CCTACATCCCAAATCAATAAA	162	TA	2	16
SSR1110	scaffold00002	FORWARD	21	55.06	38.1	TCATAGGTCATTTTGTTCCAC	REVERSE	21	54.33	33.33	CCTACATCCCAAATCAATAAA	162	AT	2	84
SSR1111	scaffold00002	FORWARD	21	55.07	42.86	TCCGTCTAAGTAACCAAGTCA	REVERSE	21	55.15	38.1	TATCATCCTTCGTGAAACATC	156	ACTC	4	12
SSR1112	scaffold00002	FORWARD	21	54.38	38.1	CCTTGTAACCCATCTTATTCA	REVERSE	21	55.22	38.1	TTGACTACATTTCGAAGCACT	150	CATT	4	12
SSR1113	scaffold00002	FORWARD	21	55.42	47.62	GGGCTAACATAATCAGGAGAC	REVERSE	21	55.05	42.86	TGCATGTACACACACACTTCT	148	CA	2	14
SSR1114	scaffold00002	FORWARD	20	55.41	40	CGTGGAAGCACTTTGATATT	REVERSE	21	54.94	38.1	AACAGAACACACTGCAATCTT	186	TA	2	14
SSR1115	scaffold00002	FORWARD	22	55.63	40.91	GCTCTCATCCTGATTTTAACAC	REVERSE	21	54.13	38.1	TGTTTACACTTTCGGGTACTT	174	TAT	3	21
SSR1116	scaffold00002	FORWARD	21	55.22	47.62	CTAGTGAGTCGTCTTTCGATG	REVERSE	21	55.26	42.86	GATCTCATCTTCCTCCATTTC	155	ATG	3	33
SSR1117	scaffold00002	FORWARD	20	55.09	40	CCGAAAGTGTAAACATGGAT	REVERSE	21	54.72	38.1	TTGGTATTTGAAGACGAAGAG	137	TATT	4	12
SSR1118	scaffold00002	FORWARD	21	55	33.33	CTTATGATTTTACCCCGATTT	REVERSE	19	54.97	36.84	TCAGCAAAACATTTCAAGC	221	TTTA	4	16
SSR1119	scaffold00002	FORWARD	21	55	33.33	CTTATGATTTTACCCCGATTT	REVERSE	19	54.97	36.84	TCAGCAAAACATTTCAAGC	221	TTTA	4	20
SSR1120	scaffold00002	FORWARD	21	55.26	52.38	TACTTAGACCTAGGCCCAGAC	REVERSE	21	54.93	42.86	ACACATGTGCTAGAACCCTTA	149	ATAA	4	12
SSR1121	scaffold00002	FORWARD	21	54.41	33.33	GAATGACTAAAACCAAAACCA	REVERSE	21	55.88	38.1	ATACCCCCATTTCTTCTTTCT	158	AT	2	20
SSR1122	scaffold00002	FORWARD	21	55.97	42.86	AACCCTAAACCCTAAACCCTA	REVERSE	22	56.14	36.36	CGTTGAACGTTTATAACCCTAA	167	AT	2	62
SSR1123	scaffold00002	FORWARD	21	54.81	33.33	TGAGTATTATTGGTTGGCAAT	REVERSE	21	54.29	38.1	CAACAAGTCAACACATCACAT	176	TG	2	12
SSR1124	scaffold00002	FORWARD	21	53.69	33.33	TGATTAACAATGGTTCAACTG	REVERSE	21	54.91	33.33	AACCATGCATCATCTTCTTTA	173	AT	2	52
SSR1125	scaffold00002	FORWARD	21	55.43	38.1	AAGTGGAACACATGATTGGTA	REVERSE	21	55.03	38.1	TTACCCTTGGACCTAAAATTC	169	TG	2	12
SSR1126	scaffold00002	FORWARD	21	54.77	33.33	CAAGTCAAGTTTCCTTCAAAA	REVERSE	21	54.38	33.33	TCGAAGGAATCAAAGTTCTAA	352	AATA	4	12
SSR1127	scaffold00002	FORWARD	21	54.15	33.33	TGATTCGTTCTTATCTCGATT	REVERSE	21	55.35	38.1	GCGCTTTTCTTGTTGTATATG	137	AATA	4	12
SSR1128	scaffold00002	FORWARD	23	55	34.78	CTCCAAAAGCTATACGTAGAAAA	REVERSE	20	54.85	40	ACAAGTTAGCAAACCCCATA	245	AT	2	90
SSR1129	scaffold00002	FORWARD	21	54.77	38.1	TGTATCGTTAAGCAAGAAACC	REVERSE	22	55.03	31.82	TCCGTTACTGAAACATTAATCA	288	TA	2	28
SSR1130	scaffold00002	FORWARD	21	55.47	38.1	GCACCATCAAAACAGTAAGAA	REVERSE	21	55.83	42.86	GGTTATCCTCGTCCTATTTCA	188	AT	2	70
SSR1131	scaffold00002	FORWARD	21	54.84	38.1	TCGATCAAGACTAATCCCATA	REVERSE	22	54.9	31.82	TTGTGAATAATTGTATGGCTGT	174	AT	2	46
SSR1132	scaffold00002	FORWARD	22	54.96	36.36	TGTCTCAAATCCTCTCATTACA	REVERSE	20	54.9	35	TGTCCGTCGAAAAATCTTAT	226	AT	2	30
SSR1133	scaffold00002	FORWARD	21	54.39	33.33	GCATGGAAGGATAAAATATGA	REVERSE	21	54.77	38.1	TAGTCACGTAAGGCATTTTTC	184	TA	2	24
SSR1134	scaffold00002	FORWARD	21	54.78	42.86	GGATATCAGTGTTTGGCTATG	REVERSE	20	53.37	30	TGTGCACATATTTTTCCTTT	190	AT	2	48
SSR1135	scaffold00002	FORWARD	21	54.79	47.62	TCTATGGGTCAGGTCAGTCTA	REVERSE	22	53.28	36.36	TGTGTGCATGTATAGAACTCAT	278	AT	2	50
SSR1136	scaffold00002	FORWARD	21	54.79	47.62	TCTATGGGTCAGGTCAGTCTA	REVERSE	21	55.66	42.86	CTCTTACACACGTGCAGTTTT	339	AT	2	18
SSR1137	scaffold00002	FORWARD	23	55	34.78	CTCCAAAAGCTATACGTAGAAAA	REVERSE	20	54.85	40	ACAAGTTAGCAAACCCCATA	245	TATG	4	16
SSR1138	scaffold00002	FORWARD	21	55.29	33.33	TGCACAAGGAGAAAATAAAGA	REVERSE	21	55.66	33.33	CCAAAATGAATTGATGAGTTG	154	TCAC	4	12
SSR1139	scaffold00002	FORWARD	21	55.07	33.33	AACCAAGCATAACAAACTTCA	REVERSE	21	54.7	38.1	GTTTTGCTCTTGTCCATTCTA	147	AATC	4	12
SSR1140	scaffold00002	FORWARD	21	55.14	47.62	AGATTACGAGAGGATGAGGAG	REVERSE	21	54.49	38.1	CCTCTCTGCATATTCACATTT	160	TGGT	4	12
SSR1141	scaffold00002	FORWARD	23	55.94	39.13	GGCATATCTTAACATACTCACCA	REVERSE	21	54.97	38.1	AGTTGAATTGACATCTGCCTA	131	AAAT	4	12
SSR1142	scaffold00002	FORWARD	22	54.27	50	CCTAGAAACTCTCGTCTCTCTC	REVERSE	21	50.32	33.33	ACGTATATGTTTCATATGTGC	354	AC	2	310
SSR1143	scaffold00002	FORWARD	20	54	50	ACACACACACACACACACAC	REVERSE	21	51.4	33.33	TACGTATATGTTCATTGTTGC	149	TA	2	34
SSR1144	scaffold00002	FORWARD	21	54.94	33.33	GAAGCACAATCAATCAAAAAC	REVERSE	21	54.9	33.33	CATTTTAAGTTTCCTTCAGCA	154	TC	2	14
SSR1145	scaffold00002	FORWARD	21	55.15	38.1	ATGGTCTACGGGACATATTTT	REVERSE	21	54.88	42.86	CTCGTCTAGCTTTTGTTGTGT	144	AC	2	14
SSR1146	scaffold00002	FORWARD	21	55.15	42.86	TCTGTCAACTCTGCTTCAGAT	REVERSE	21	53.95	38.1	AACTCTCAGTACCATTTTCCA	149	AT	2	20
SSR1147	scaffold00002	FORWARD	21	55.4	33.33	GAACGTTGAATGTCGAAAATA	REVERSE	23	55.41	39.13	GCCAACTCACTCTATAATTCTCA	153	TA	2	50
SSR1148	scaffold00002	FORWARD	21	54.88	33.33	TAATCAGCGTTTTTCCATTAG	REVERSE	21	54.65	33.33	ATTTTCATAATACCACGGACA	147	AT	2	22
SSR1149	scaffold00002	FORWARD	23	54.2	30.43	TGTTTGTTGTCAGTATTGAAAGT	REVERSE	21	55.23	42.86	CTTGGACTCATCCATGAACTA	167	AT	2	16
SSR1150	scaffold00002	FORWARD	21	54.62	38.1	TTTAAAACCCACGAGTATCTG	REVERSE	21	54.88	42.86	TAAACAGGTCGAGTATGGGTA	273	AT	2	18
SSR1151	scaffold00002	FORWARD	21	54.99	33.33	TACACATGGCTTCAAATTCTT	REVERSE	20	55.15	30	ATTTTCAAACATTCCAATCG	221	AT	2	88
SSR1152	scaffold00002	FORWARD	21	54.99	33.33	TACACATGGCTTCAAATTCTT	REVERSE	22	54.71	36.36	TCAGCAATGAATTTAGTCACTC	200	AT	2	40
SSR1153	scaffold00002	FORWARD	21	54.99	33.33	TACACATGGCTTCAAATTCTT	REVERSE	22	54.71	36.36	TCAGCAATGAATTTAGTCACTC	200	AT	2	48
SSR1154	scaffold00002	FORWARD	21	54.96	42.86	TCTACTAAAACCCGGTACACA	REVERSE	21	55.37	33.33	CATCCATTGTGGCTATAAAAA	304	AT	2	18
SSR1155	scaffold00002	FORWARD	21	55.08	33.33	TGAATATTTCAATCCATCGAC	REVERSE	23	54.86	34.78	CGTGCAATATATAAGACAAGACA	247	TA	2	18
SSR1156	scaffold00002	FORWARD	23	55.01	43.48	GTCCTATGCATACCTACACATCT	REVERSE	22	54.03	31.82	AATGTGATGTGAGCAAATTAGT	258	ATTT	4	12
SSR1157	scaffold00002	FORWARD	21	55.15	38.1	TGTATTCTCACAAACCCAAAC	REVERSE	22	54.43	31.82	CAATGATGATAAAGAATGGAGA	145	AAAT	4	12
SSR1158	scaffold00002	FORWARD	22	54.47	31.82	GTTATTTGGGCTTAATTTGACT	REVERSE	21	54.89	38.1	ACCAACTAAGCGAAGGTTAAT	154	TTAA	4	12
SSR1159	scaffold00002	FORWARD	21	55.27	38.1	GCCGGTTTTAAGATACAAGTT	REVERSE	21	55.5	33.33	AACCTTGCACCAAATATTCTT	147	ATTT	4	12
SSR1160	scaffold00002	FORWARD	21	54.96	42.86	TCTACTAAAACCCGGTACACA	REVERSE	21	55.37	33.33	CATCCATTGTGGCTATAAAAA	304	TATG	4	12
SSR1161	scaffold00002	FORWARD	21	54.96	42.86	TCTACTAAAACCCGGTACACA	REVERSE	21	55.37	33.33	CATCCATTGTGGCTATAAAAA	304	TATG	4	12
SSR1162	scaffold00002	FORWARD	21	54.96	42.86	TCTACTAAAACCCGGTACACA	REVERSE	21	55.37	33.33	CATCCATTGTGGCTATAAAAA	304	TATG	4	12
SSR1163	scaffold00002	FORWARD	21	55.59	38.1	ATGGAAAATGGAACCTTACAC	REVERSE	21	54.99	38.1	GAATGAAGGCATTAGTTGTTG	161	AT	2	12
SSR1164	scaffold00002	FORWARD	22	54.36	36.36	GATATGCATTACAAGTCCCATA	REVERSE	21	54.28	33.33	GACAAATGAAAGGCTTAATTG	148	AT	2	70
SSR1165	scaffold00002	FORWARD	20	55.46	40	CGCATAAATAGCCATGAGAT	REVERSE	21	54.63	47.62	GGAGGTAACAGTTGCACTAGA	293	AT	2	26
SSR1166	scaffold00002	FORWARD	22	55.06	31.82	TTGAAAGACAGTTGTAAATGGA	REVERSE	23	53.72	30.43	AGAGAAGAAATATAAGCGGATAA	148	TA	2	12
SSR1167	scaffold00002	FORWARD	21	54.55	42.86	CATCACAATCCCAGTTATCTC	REVERSE	21	55.34	42.86	GGACATCCTCTTCAAATTCTC	144	TC	2	12
SSR1168	scaffold00002	FORWARD	21	55.47	38.1	TTAGGTTTGAAGTGGGAGAAT	REVERSE	21	54.88	38.1	CTTGCTTCTGAGTATTGGAAA	152	AG	2	12
SSR1169	scaffold00002	FORWARD	21	54.69	33.33	ATACAATGACAACTGGCAAAT	REVERSE	22	54.79	36.36	CATGCCATTAGAGAAGTACAAA	158	AT	2	12
SSR1170	scaffold00002	FORWARD	21	55.73	33.33	CTTTTGTTCAATTGATGTTGG	REVERSE	21	54.5	42.86	TATACGTGATTTCTGGAGAGG	344	TA	2	86
SSR1171	scaffold00002	FORWARD	21	55.38	42.86	TGAAAGATGGACTGTAGATGC	REVERSE	21	53.41	38.1	ACACTATAAAGCAAACCCCTA	248	AT	2	38
SSR1172	scaffold00002	FORWARD	23	51.92	30.43	GTGTTGGATATTTAAGATATGGT	REVERSE	21	54.97	38.1	AGAAACTATGCTCCACATTCA	204	AT	2	46
SSR1173	scaffold00002	FORWARD	21	55	38.1	TGTTTGTTCTCTGATCTCGTT	REVERSE	21	54.79	38.1	AAGTTCACCGTTTATACACCA	150	AT	2	58
SSR1174	scaffold00002	FORWARD	23	52.1	30.43	AGACGAAGAGAATACTTTCATTA	REVERSE	20	54.64	30	AAACAAAATTCACACCGAAT	368	TA	2	56
SSR1175	scaffold00002	FORWARD	21	54.63	33.33	TTGTTGTTCATGCATGTTTAC	REVERSE	22	55.13	36.36	CTGACAATGAAAACACAGAAAG	149	TA	2	38
SSR1176	scaffold00002	FORWARD	21	54.63	33.33	TTGTTGTTCATGCATGTTTAC	REVERSE	22	55.13	36.36	CTGACAATGAAAACACAGAAAG	149	TA	2	18
SSR1177	scaffold00002	FORWARD	21	55.41	33.33	CGACTGAATTAAAATTGACCA	REVERSE	22	54.83	31.82	AATCTTTAGCAATCGAAATAGC	122	AT	2	46
SSR1178	scaffold00002	FORWARD	21	54.24	38.1	AGTTTGTTGAAACACCTCATC	REVERSE	21	54.24	38.1	CCATTCGTATGGTACAAATCT	155	TG	2	12
SSR1179	scaffold00002	FORWARD	21	53.88	38.1	TCCTTTCTACTTTGGTTATGC	REVERSE	21	54.45	33.33	CAGCTCATTTTTCTTATTTGG	153	AT	2	12
SSR1180	scaffold00002	FORWARD	21	54.53	33.33	AAATGAGCTGATGTTGTTTTC	REVERSE	21	55.96	33.33	CGTTGGATTTAAAGTTGGTTT	160	TA	2	30
SSR1181	scaffold00002	FORWARD	21	55.37	38.1	ACATGTTGTTGCTCACTTTTC	REVERSE	21	55.01	38.1	GTGCTTGATCTTTTTGTGAAC	168	TC	2	12
SSR1182	scaffold00002	FORWARD	23	53.43	34.78	TGTTGTGAAGATATATGCCTACT	REVERSE	21	54.93	33.33	CCTAATTTAACCCCACAAAAT	144	AT	2	20
SSR1183	scaffold00002	FORWARD	21	54.34	47.62	CCTTGAGTGTCTACAACTGGT	REVERSE	21	55.07	42.86	AGTCGACTGTGACTCAAGAAA	151	TTGA	4	12
SSR1184	scaffold00002	FORWARD	21	54.78	33.33	TGATTCCCCACAAAACTATAA	REVERSE	21	55.05	38.1	TGAAGCATGACTTGGTAAACT	164	AAAT	4	12
SSR1185	scaffold00002	FORWARD	21	51.51	33.33	TTCAAGTCAATAACTGGAGAT	REVERSE	21	55.51	33.33	TTTTTAAGGCAGAAAAGAACC	193	ATAA	4	12
SSR1186	scaffold00002	FORWARD	21	54.61	33.33	GTTGTGTCATTTCTTGCTTTT	REVERSE	21	54.9	42.86	AAGAGTGCTCAAACCCTAAGT	150	TGGT	4	12
SSR1187	scaffold00002	FORWARD	21	55.33	33.33	CAAAATTTTCCAACACCACTA	REVERSE	21	54.82	38.1	CAACGCTCATTTACAACTCTT	153	TA	2	26
SSR1188	scaffold00002	FORWARD	21	55.07	47.62	AGAGAGAGTGGTGACCTTTTC	REVERSE	21	55.02	42.86	CCTAAGGCTTTTTCTACAACC	159	AG	2	16
SSR1189	scaffold00002	FORWARD	21	55.11	38.1	GATATATGCTTCCCACATCAA	REVERSE	22	54.51	31.82	GTTTAACAAACAACCAATCTCA	158	TA	2	14
SSR1190	scaffold00002	FORWARD	21	55.01	42.86	GAGTTGCCTGTGCATTATTAC	REVERSE	21	54.99	42.86	CTCTATCATTCCCACTCCTTT	151	TC	2	12
SSR1191	scaffold00002	FORWARD	21	55.01	42.86	GAGTTGCCTGTGCATTATTAC	REVERSE	21	54.99	42.86	CTCTATCATTCCCACTCCTTT	151	TC	2	16
SSR1192	scaffold00002	FORWARD	23	53.47	30.43	CAGGATAATCAATAACAAAAGTG	REVERSE	20	54.88	40	GCGCGGAATAAAGATATAGA	171	AT	2	40
SSR1193	scaffold00002	FORWARD	21	54.8	33.33	ATGATTGATCAAATGGACAAC	REVERSE	21	54.36	33.33	GGCTCAAAGTGTTTTATTTTG	150	TA	2	36
SSR1194	scaffold00002	FORWARD	21	56.15	33.33	GGCCTTCATTTTGTTTTCTTA	REVERSE	22	54.87	31.82	CCTCTTTAAAAACAATTTGTCC	158	TTCT	4	12
SSR1195	scaffold00002	FORWARD	21	55.24	47.62	CCAACGACACTACATCTCACT	REVERSE	21	55.13	38.1	TGCGTGGATAAGTAGGAAATA	151	ATCC	4	12
SSR1196	scaffold00002	FORWARD	21	54.76	38.1	TACCTATTTCACTTCCCATCA	REVERSE	21	54.84	38.1	TGGGTAGATTTTGTTGGTAGA	146	TTCT	4	12
SSR1197	scaffold00002	FORWARD	21	54.68	33.33	TCACTGAAATTTCTTTGGAAG	REVERSE	22	53.78	31.82	ACATGATATGTTTCATCGAAGT	144	AAAC	4	12
SSR1198	scaffold00002	FORWARD	20	55.13	40	GAATCGCGTATGTTATGGAT	REVERSE	21	55	38.1	GTGAGGTAACAAAAAGGGTTT	139	AAAC	4	12
SSR1199	scaffold00002	FORWARD	21	54.85	42.86	TAGATGAAGCAACTCAAGAGG	REVERSE	21	54.53	42.86	CTCGTAAGAAGGTTGCATAAG	142	TTTG	4	12
SSR1200	scaffold00002	FORWARD	21	54.7	42.86	GAGGTAACCGTCAATGTAATG	REVERSE	22	54.34	36.36	TCATAAAGGCTTCATACCTACA	151	CTTT	4	12
SSR1201	scaffold00002	FORWARD	21	55.76	33.33	TGGTGACACTGCATTTTTAAT	REVERSE	21	54.97	38.1	TAATTGCAGAGACAGTGGATT	159	TAAA	4	12
SSR1202	scaffold00002	FORWARD	22	54.8	36.36	ACGTGGACTAAACATAATGTGA	REVERSE	21	54.82	42.86	GGTTATTTCCCTGTCTCTGAT	247	TA	2	42
SSR1203	scaffold00002	FORWARD	21	54.47	38.1	CCCAAAGATCAATCAACTCTA	REVERSE	21	54.69	42.86	GTTCCATGCATAGTACCAAAC	193	AT	2	88
SSR1204	scaffold00002	FORWARD	23	52.36	30.43	AACATAAAAGAGTGATAGATTGC	REVERSE	21	55.11	42.86	TGGTCCATATGTTGACCTTAG	156	TA	2	44
SSR1205	scaffold00002	FORWARD	21	55.46	38.1	AGGGTTTTGTTTTCAGAGTGT	REVERSE	21	54.78	33.33	ATTCGAATCGACTTAAAACCT	152	TA	2	14
SSR1206	scaffold00002	FORWARD	21	54.92	47.62	CCACTGCACTTCTCTCTCTAA	REVERSE	21	55.23	42.86	CACTTAAGGCTCATGACAAAG	129	CT	2	12
SSR1207	scaffold00002	FORWARD	21	54.97	33.33	GACATTGGTTTGAATTTGTGT	REVERSE	22	54.24	31.82	GGTGGAATTAATATTTCGTTCT	284	AT	2	58
SSR1208	scaffold00002	FORWARD	21	53.97	38.1	GATTGTTGGGATGACACTATT	REVERSE	21	55.32	33.33	GAATTGGAAATGAGTATGCAA	308	AT	2	66
SSR1209	scaffold00002	FORWARD	21	53.97	38.1	GATTGTTGGGATGACACTATT	REVERSE	21	55.32	33.33	GAATTGGAAATGAGTATGCAA	308	AT	2	30
SSR1210	scaffold00002	FORWARD	21	55.39	38.1	TTCCAGAAATATGTGAACAGC	REVERSE	21	55.2	38.1	GCATGCAAAACTATTAAGGTG	167	TA	2	50
SSR1211	scaffold00002	FORWARD	21	54.89	33.33	TGGTGGATTTAAAGATTGAGA	REVERSE	20	55.31	40	CTTTCCTTAAAGGCCAGAAT	332	TAT	3	18
SSR1212	scaffold00002	FORWARD	21	55.16	33.33	AATTAATATGCATGGATGTCG	REVERSE	21	54.78	38.1	AAAGCCCTTACGTAAATTAGC	144	TA	2	46
SSR1213	scaffold00002	FORWARD	23	51.73	30.43	ACTCTTACGTAAATTGAAAACTC	REVERSE	21	55.09	33.33	ATACCCGATTACCAAATTCAT	153	AT	2	34
SSR1214	scaffold00002	FORWARD	21	55.13	38.1	TGTACATCGAGTTTGACAACA	REVERSE	21	54.84	42.86	AGAGACGTGAGACCTTTCTTT	148	AG	2	28
SSR1215	scaffold00002	FORWARD	21	54.67	38.1	CAGTTGTCAATACCCAATTTC	REVERSE	21	54.39	33.33	TTGACAGAAAAAGAGAAGGAA	274	TTA	3	24
SSR1216	scaffold00002	FORWARD	21	54.67	38.1	CAGTTGTCAATACCCAATTTC	REVERSE	21	54.39	33.33	TTGACAGAAAAAGAGAAGGAA	274	TTA	3	21
SSR1217	scaffold00002	FORWARD	21	54.79	33.33	CCAAAAACAAGTCAAATCATC	REVERSE	21	54.66	38.1	TAGTAATGGAAATGGTGGGTA	137	AAAT	4	12
SSR1218	scaffold00002	FORWARD	21	54.88	38.1	CCAAAGCAACTGAAATAGAGA	REVERSE	21	55.26	38.1	TCCTTGTGATTTGAGTGAAAC	168	TAAA	4	12
SSR1219	scaffold00002	FORWARD	21	55.16	33.33	AATTAATATGCATGGATGTCG	REVERSE	21	54.78	38.1	AAAGCCCTTACGTAAATTAGC	144	TATG	4	24
SSR1220	scaffold00002	FORWARD	21	54.16	33.33	TCTCAAGTTTATCCGTTTGTT	REVERSE	21	55.29	42.86	CTTTTCTCAACACACCACACT	160	TTTA	4	12
SSR1221	scaffold00002	FORWARD	21	54.97	38.1	TTCTCACGTAAAAGTGGTGTT	REVERSE	21	55.49	33.33	TAAGGTTCATTTTTGTGTTCG	144	TTAT	4	12
SSR1222	scaffold00002	FORWARD	21	54.99	33.33	TCGAACGTAATTTGAACTCAT	REVERSE	21	54.73	33.33	GCTAAAATGGAACAACTGAAA	131	TA	2	14
SSR1223	scaffold00002	FORWARD	21	54.55	33.33	ATCTGGACTAATCGGAATTTT	REVERSE	20	53.98	30	TTGGCAAATACATCAAAAAG	268	TA	2	84
SSR1224	scaffold00002	FORWARD	22	53.61	36.36	CTCATCACGCTTATAATTCTTC	REVERSE	21	54.29	38.1	GGTGAAGGATGTGAGAAAATA	369	TA	2	44
SSR1225	scaffold00002	FORWARD	22	53.61	36.36	CTCATCACGCTTATAATTCTTC	REVERSE	21	54.29	38.1	GGTGAAGGATGTGAGAAAATA	369	TA	2	16
SSR1226	scaffold00002	FORWARD	21	54.74	38.1	CTTGAAGGTTTTCTTGAGTGA	REVERSE	20	55.29	45	CAAGTACCATCGCACCTTAT	162	AC	2	12
SSR1227	scaffold00002	FORWARD	22	54.51	31.82	CAGGTGATTATTCTTGATTTGA	REVERSE	21	54.81	42.86	TAGCGAGGTAGTTTTATGTGG	164	AT	2	60
SSR1228	scaffold00002	FORWARD	21	55.4	42.86	CGTCATCATCTCCTTCTGTTA	REVERSE	21	55.06	33.33	TTGAACATAATCACACGAACA	152	TA	2	36
SSR1229	scaffold00002	FORWARD	21	55.4	42.86	CGTCATCATCTCCTTCTGTTA	REVERSE	21	55.06	33.33	TTGAACATAATCACACGAACA	152	AT	2	22
SSR1230	scaffold00002	FORWARD	21	55.44	33.33	AATCAAATATTCCCCACAATC	REVERSE	21	55.11	42.86	GCTAAGACGATTATCCCAGAT	149	AG	2	14
SSR1231	scaffold00002	FORWARD	21	55.26	33.33	ACGTCAAATGCAATCATTAAC	REVERSE	21	54.03	33.33	TCGCATATGTAAGTGAAAATG	181	AT	2	58
SSR1232	scaffold00002	FORWARD	21	55.26	38.1	TCAGTTCAAAATGGAAGACAC	REVERSE	21	54.54	33.33	TCTCATGCTTCTTTTTCCTAA	158	TTTC	4	12
SSR1233	scaffold00002	FORWARD	21	55.05	33.33	TAAAAGAGATTCATTCGTCCA	REVERSE	21	55.2	47.62	CATGGAGGGGATAATAGACTC	174	TCAT	4	12
SSR1234	scaffold00002	FORWARD	22	54.98	36.36	TCAACTAAGGTCGAATTTCTCT	REVERSE	21	55.26	38.1	AACCGATAATTCCTCTGTCAT	157	TTAA	4	20
SSR1235	scaffold00002	FORWARD	23	51.97	30.43	TCTGACTTAAATACAACATCTCA	REVERSE	21	55.02	33.33	TGGATTCTAGCCAAAATATGA	195	TA	2	36
SSR1236	scaffold00002	FORWARD	20	55.23	35	GGGCATCATTTTGATTCTTA	REVERSE	21	55.3	38.1	ACTTTGTCACGCTCAAACTAA	164	ATTT	4	12
SSR1237	scaffold00002	FORWARD	21	54.02	33.33	ATGTTTTAACAGTGGCTTGAT	REVERSE	23	53.32	30.43	GAAGACCTTTAACAAAATAGCTT	167	AATT	4	12
SSR1238	scaffold00002	FORWARD	20	53.87	30	ATGTTTGTGTTTTTCCATGA	REVERSE	21	55.28	38.1	TAAGGGATTCTTTACCACCAT	216	ATTA	4	12
SSR1239	scaffold00002	FORWARD	21	54.91	33.33	AAAAATCGACTTCCTTCCTTA	REVERSE	21	54.89	33.33	TGAAAGGATGAAAGGATGTTA	165	AT	2	116
SSR1240	scaffold00002	FORWARD	21	55.17	33.33	GGAAAGGCTTTTATTGACATT	REVERSE	21	55.53	33.33	CATGACACATTTTGCATGTTA	253	TA	2	32
SSR1241	scaffold00002	FORWARD	21	55.13	38.1	TATGGGTTGTTGTAGGATTTG	REVERSE	23	51.69	30.43	TGAATACATATATCACTGTTCGT	136	AT	2	44
SSR1242	scaffold00002	FORWARD	21	55.15	33.33	CAGCGGAAAATATTGTTTATG	REVERSE	21	54.79	42.86	TCACTTTCTCTACCCTTTCCT	150	GT	2	12
SSR1243	scaffold00002	FORWARD	21	55.36	33.33	TTTCTCGACTTACGAAAAACA	REVERSE	21	54.38	38.1	TTTGGTAGTTTTGAGACATCC	228	AT	2	30
SSR1244	scaffold00002	FORWARD	21	54.49	42.86	GGTGGTCTTCATAAGCAGATA	REVERSE	21	54.32	38.1	CCAGTTTTGAAGTTATTGAGC	190	AAT	3	21
SSR1245	scaffold00002	FORWARD	21	54.49	42.86	GGTGGTCTTCATAAGCAGATA	REVERSE	21	54.32	38.1	CCAGTTTTGAAGTTATTGAGC	190	AAT	3	21
SSR1246	scaffold00002	FORWARD	21	54.86	38.1	TGATCTATTTGGTCTTGGAGA	REVERSE	21	55.36	38.1	CATGATGTAGAAAGGGCATAA	151	AGTT	4	12
SSR1247	scaffold00002	FORWARD	21	55.64	47.62	GTCAACAGTCACATGGAAGAG	REVERSE	21	55.11	42.86	ATGTGTGAGTCATCCAAGAAG	149	TTTA	4	12
SSR1248	scaffold00002	FORWARD	21	55.1	42.86	AGAAGAATAGCCGCAGTAGAT	REVERSE	21	54.74	38.1	TAAAAGAAGGAGGGATTGAGT	187	CT	2	14
SSR1249	scaffold00002	FORWARD	22	54.23	31.82	TGACCTTAAAACTTACAATCCA	REVERSE	21	55.67	33.33	ATCAACCCCAATCAAAAATAG	227	AT	2	80
SSR1250	scaffold00002	FORWARD	21	55.77	38.1	CATACCTTTGATGTTTTGACG	REVERSE	22	55.02	40.91	TGTCTGACATTTAGTCTCTCCA	146	TA	2	24
SSR1251	scaffold00002	FORWARD	21	54.94	38.1	ACGATAAGCCATCACAATAGA	REVERSE	23	54.98	30.43	TTTCTACCTTGATGCATAGAAAT	156	TTA	3	30
SSR1252	scaffold00002	FORWARD	20	54.73	40	ATTCTTCGTTGGCTTAACAG	REVERSE	21	54.89	38.1	AAGACAATGACGTTGGTAGAA	145	ATA	3	21
SSR1253	scaffold00002	FORWARD	22	54.66	31.82	CACGAGTTTAAATTATGTTGGA	REVERSE	21	54.43	38.1	ATGGATAAGTTCTACCCGATT	160	AAAT	4	12
SSR1254	scaffold00002	FORWARD	21	55.6	33.33	GTCAAATGCAAAACAGAGAAA	REVERSE	21	55.15	33.33	TTCGTGTTTAGCATCATCTTT	134	AAGA	4	12
SSR1255	scaffold00002	FORWARD	21	54.96	33.33	ACCTTTTGAGATTTTGAGCTT	REVERSE	21	54.9	33.33	CCTTGCAAAAGAGATTAAACA	165	TTTC	4	12
SSR1256	scaffold00002	FORWARD	22	54.38	36.36	CAACTTACCCAATTCTAACCTT	REVERSE	20	52.22	30	CATTTTCATTCTGCATAACA	279	AT	2	34
SSR1257	scaffold00002	FORWARD	20	55.1	30	TCAATCAAAAAGCCAAACTT	REVERSE	21	54.91	33.33	AACCTTAAACCAAAGCGTTAT	149	TC	2	20
SSR1258	scaffold00002	FORWARD	21	54.81	38.1	AGTGCTGCAAATGAAAGTAAC	REVERSE	21	55.2	38.1	ATCTTGCTTCATGATCACAAC	152	AC	2	16
SSR1259	scaffold00002	FORWARD	21	54.54	38.1	CGGGAAGATGTCTAACATAAA	REVERSE	21	54.72	42.86	AGGCACAGTTTAGTGAAGTTG	146	TTA	3	18
SSR1260	scaffold00002	FORWARD	21	55.36	42.86	TACCTCGGCTAAAATAAGACC	REVERSE	21	55.05	42.86	GTTTCACAGCAGACCTTTATG	140	CTGC	4	12
SSR1261	scaffold00002	FORWARD	22	54.38	36.36	CAACTTACCCAATTCTAACCTT	REVERSE	20	52.22	30	CATTTTCATTCTGCATAACA	279	ATTA	4	12
SSR1262	scaffold00002	FORWARD	21	55.38	38.1	TTGCACTCTCTTACTGCATTT	REVERSE	21	55.42	47.62	GTTGGACACATGTCATCTAGG	158	CATG	4	12
SSR1263	scaffold00002	FORWARD	21	54.12	38.1	TGAAAGAGAAGAACAAAGAGC	REVERSE	21	55.13	38.1	TGTTGAAGAGCATTAGACGAT	150	AG	2	12
SSR1264	scaffold00002	FORWARD	23	54.35	30.43	AAAGATGTTCCTAATTTACATGG	REVERSE	21	55.15	33.33	CAAGGTTGAATGACATTGTTT	163	AT	2	28
SSR1265	scaffold00002	FORWARD	21	55.07	33.33	TTTTATGGTCTGCAAAGTTGT	REVERSE	21	55.22	33.33	TTACCGCCAAAGTGTATTAAA	129	AAAT	4	12
SSR1266	scaffold00002	FORWARD	21	55.31	47.62	AACACAACACTAGAGCACCAC	REVERSE	21	54.52	33.33	ACAAGTTTTTGGTGTTATTGC	140	AATA	4	12
SSR1267	scaffold00002	FORWARD	21	55.09	33.33	GAATAAAGAACGATTGCATTG	REVERSE	21	55.59	33.33	TTGCTAAAATCTAACCCCATT	155	GAAT	4	12
SSR1268	scaffold00002	FORWARD	21	55.14	38.1	TTTTCACAGCCTACACAAGTT	REVERSE	21	54.53	33.33	GCAAGAACAAAAGAACAAAAG	150	CTTT	4	12
SSR1269	scaffold00002	FORWARD	21	55.06	33.33	CATGCCATTTAACGTTTTTAC	REVERSE	21	55.4	42.86	TCAGTATCCATTCGACTTCAG	232	AT	2	60
SSR1270	scaffold00002	FORWARD	20	50.85	30	TTAATGAATGTTGGATGTTC	REVERSE	22	51	31.82	GATCATGTGTTCACTTAGATTT	234	TA	2	28
SSR1271	scaffold00002	FORWARD	21	54.63	38.1	CACAATCAAACAGAACAGACA	REVERSE	21	55.32	33.33	GTAATTCCTGATGCATTTCAA	148	AATA	4	12
SSR1272	scaffold00002	FORWARD	21	55.51	42.86	ACCACAGACATGGTGAAACTA	REVERSE	21	55.16	47.62	CCTAGAGGGTCTATCTTTGGA	155	AAAG	4	12
SSR1273	scaffold00002	FORWARD	21	54.94	33.33	TCCCGTATCAATAAAGACAAA	REVERSE	21	54.33	33.33	GGGAACAATGTAATCTTTTGA	150	ATAA	4	12
SSR1274	scaffold00002	FORWARD	19	55.1	47.37	ACCTTCTCGTTCTTGGCTA	REVERSE	21	55.33	42.86	AGTCATTATCTCGGTGAAGGT	234	TCCA	4	12
SSR1275	scaffold00002	FORWARD	21	55.45	42.86	AAACGTGTGTACAGTCACCAT	REVERSE	21	54.5	33.33	GAAAAGTGATTCTTCCACAAA	196	AT	2	66
SSR1276	scaffold00002	FORWARD	21	55.39	33.33	AACGAAAACAAAAGCCTAATC	REVERSE	21	54.03	33.33	TGCAATGTATTTTGTGAAGAG	184	AT	2	78
SSR1277	scaffold00002	FORWARD	21	54.85	38.1	TGTTAACTGTGTATCGCAATG	REVERSE	21	54.43	33.33	GCTGGAAACACATTTGTTAAT	151	TA	2	12
SSR1278	scaffold00002	FORWARD	21	55.74	33.33	CCAAGGTATGAAAACCAAAAT	REVERSE	21	53.32	33.33	TCACACAAAATTACACCCTTA	218	TA	2	70
SSR1279	scaffold00002	FORWARD	21	54.99	33.33	TGTTGGATTCTAGTGCATTTT	REVERSE	22	54.79	36.36	TCACGAGTTGATAGATTAAACG	149	AT	2	12
SSR1280	scaffold00002	FORWARD	21	55.27	38.1	TATACAAGTGACCCAAATTGC	REVERSE	21	54.64	38.1	TCTGACACATTTGTAGGGATT	144	AT	2	16
SSR1281	scaffold00002	FORWARD	21	55.27	38.1	TATACAAGTGACCCAAATTGC	REVERSE	21	54.64	38.1	TCTGACACATTTGTAGGGATT	144	AT	2	30
SSR1282	scaffold00002	FORWARD	21	54.86	38.1	AGGTGCATATCTTTAACCACA	REVERSE	20	53.97	30	GCAAAAGAAAAATGAACACA	203	TA	2	62
SSR1283	scaffold00002	FORWARD	21	54.83	33.33	TTGATAGAACACCGTTTTGAT	REVERSE	21	53.73	38.1	TGGTTGATACAAGTGAAAGTG	142	AT	2	18
SSR1284	scaffold00002	FORWARD	21	54.83	33.33	TTGATAGAACACCGTTTTGAT	REVERSE	21	53.73	38.1	TGGTTGATACAAGTGAAAGTG	142	AT	2	52
SSR1285	scaffold00002	FORWARD	21	55.01	38.1	CATGAAATCCTAAGCTAGCAA	REVERSE	21	55	42.86	ACGGATGATGATGATGAGTAG	197	CAT	3	27
SSR1286	scaffold00002	FORWARD	21	55.05	38.1	AGAATCCACAACACTTGCTTA	REVERSE	21	54.77	33.33	CATCGTTCAGTAAAGCATTTT	148	TCAA	4	12
SSR1287	scaffold00002	FORWARD	21	55	42.86	CTTCACACATTGGGTAGTCAT	REVERSE	21	55.11	38.1	AGGTAAGGATCCATGAACAAT	156	TTAA	4	12
SSR1288	scaffold00002	FORWARD	21	54.49	33.33	TGGATGAAATCACTATCCAAT	REVERSE	21	54.99	42.86	CAATAAGGATCCACCTCTCTT	172	TAAA	4	12
SSR1289	scaffold00002	FORWARD	21	55.05	38.1	ATTCAATGAAGTGTCATCCTG	REVERSE	21	54.58	42.86	TGTAAGCTGAATAGTGGGTTC	147	AACC	4	12
SSR1290	scaffold00002	FORWARD	22	54.68	45.45	CCACTACGAGTTTAGGCTAGAT	REVERSE	21	53.77	33.33	AAAAGTATGGGAGGAGAAAAT	189	AT	2	102
SSR1291	scaffold00002	FORWARD	21	54.84	38.1	ACCTTAGAGATTGTGCCTTTT	REVERSE	22	54.94	45.45	CAGTATAGGATCACACACAAGC	160	TA	2	22
SSR1292	scaffold00002	FORWARD	21	55.05	42.86	CTTTGCTATCTTTGTCACACC	REVERSE	21	55.66	33.33	TGTGAAATGAAGGTTTATGGA	145	AT	2	38
SSR1293	scaffold00002	FORWARD	21	54.77	42.86	CCTTTCGAAGTCTTGTAGTGA	REVERSE	21	54.78	33.33	TTTTGCAGCAGCTAATCTAAT	186	TC	2	18
SSR1294	scaffold00002	FORWARD	21	54.61	33.33	AAAGAAAAGCATACAACATGG	REVERSE	21	54.77	42.86	CGGACAAGTCAAGTCTAGAAA	162	CAAG	4	12
SSR1295	scaffold00002	FORWARD	21	55.02	42.86	ACCTCATTGAACTTCACACAC	REVERSE	21	55.22	42.86	GAGCAAGGTGTCTTCCTATTT	142	GTTC	4	12
SSR1296	scaffold00002	FORWARD	21	55.19	38.1	TGATATGAGCTTTCTTGAGGA	REVERSE	22	55.32	40.91	CATTTTGAACTAGTCTGCAGTG	146	ATTT	4	12
SSR1297	scaffold00002	FORWARD	20	52.83	30	ATTTGGCGCATTCTATATTA	REVERSE	21	54.5	33.33	TTTAATTTCCCAACTCTGATG	310	AT	2	54
SSR1298	scaffold00002	FORWARD	22	54.37	31.82	ACAACATATTGGACATTGTCAT	REVERSE	21	54.3	47.62	AGGGGTGAGTAAGAGTTTAGG	200	AG	2	12
SSR1299	scaffold00002	FORWARD	21	55.5	52.38	GGCAGAGAGAGAGAGGAAGTA	REVERSE	21	54.3	47.62	AGGGGTGAGTAAGAGTTTAGG	164	AG	2	12
SSR1300	scaffold00002	FORWARD	22	53.62	31.82	CCCAATATACTTTGCTAAAATG	REVERSE	21	55.12	33.33	ATAGGTTTTGGATTGTTCCAT	160	AT	2	40
SSR1301	scaffold00002	FORWARD	21	53.61	33.33	ATGTGGACATATCCGTTTAAT	REVERSE	21	55	42.86	CCCCATGTTATGTACTGGTTA	149	AG	2	12
SSR1302	scaffold00002	FORWARD	22	54.88	31.82	TTAGCAAACCCCTTTTATACAT	REVERSE	22	54.31	31.82	TCTGGTATTGTTTTTCTCTTCA	323	AT	2	26
SSR1303	scaffold00002	FORWARD	22	54.51	31.82	AGGAAAAACTTATCCCCTTAAT	REVERSE	22	53.83	36.36	TGAGGAACTAAATTGTGTAAGG	174	TA	2	96
SSR1304	scaffold00002	FORWARD	21	55	38.1	CGTGTCAAATCTTTATTCAGG	REVERSE	21	54.77	33.33	ACAATGTTTGTAAGTGCCATT	140	AT	2	48
SSR1305	scaffold00002	FORWARD	21	54.34	33.33	TTCGTACACTTGTCAATTTCA	REVERSE	21	55.15	33.33	GGGGAAAGATAAAGAAAAACA	168	TA	2	48
SSR1306	scaffold00002	FORWARD	21	55.32	42.86	TAGGATCTCCAAAGCCTAAAC	REVERSE	21	55.7	47.62	TAAGAGTAGGAAGAGGCGAAG	150	CT	2	14
SSR1307	scaffold00002	FORWARD	21	55.9	38.1	AACCTGTAGTTGCGCTAATTT	REVERSE	21	55.2	38.1	CCTTTCAAGTCTTCCATCTTT	156	TG	2	12
SSR1308	scaffold00002	FORWARD	21	54.85	33.33	ATCCACTTCAGAAAACAAACA	REVERSE	22	54.85	36.36	GAATAGTCAACCTTTTCTTTGG	147	AT	2	46
SSR1309	scaffold00002	FORWARD	22	55.1	36.36	CATCCCTTAACCCTAATTACAA	REVERSE	23	53.59	30.43	TTTTTATTTTACTAGTCCCTCGT	265	TA	2	30
SSR1310	scaffold00002	FORWARD	20	55.58	45	GATCCCTCGGTAAGATCAAT	REVERSE	21	55.47	38.1	TTTCAACAAATGCTACCACTC	217	AT	2	44
SSR1311	scaffold00002	FORWARD	21	54.32	38.1	ATGTAAAGTTGGTGATTACGG	REVERSE	22	54.75	36.36	GACGGAAATAGGAAAATGATAG	197	TA	2	84
SSR1312	scaffold00002	FORWARD	22	54.96	36.36	TGACACTATGAGAAAGGAATCA	REVERSE	21	53.96	33.33	AAAATGTACCAAGAAAAGCAG	216	AT	2	106
SSR1313	scaffold00002	FORWARD	21	54.34	52.38	CTCTCTACTCCCTTCTGACCT	REVERSE	20	55.81	55	GAGAGACGTGAGGTGTCTTG	132	TC	2	12
SSR1314	scaffold00002	FORWARD	21	54.62	33.33	TAGCTAATTCTGTCGCAATTT	REVERSE	21	54.88	33.33	TAATGTGTTCAACAATCCACA	174	AT	2	38
SSR1315	scaffold00002	FORWARD	21	54.62	33.33	TAGCTAATTCTGTCGCAATTT	REVERSE	21	54.88	33.33	TAATGTGTTCAACAATCCACA	174	TA	2	12
SSR1316	scaffold00002	FORWARD	21	55.22	38.1	CAACCAACATCACTTTTCACT	REVERSE	21	54.48	33.33	AACCCCATTTCATTCTAGTTT	222	ATA	3	24
SSR1317	scaffold00002	FORWARD	21	54.8	42.86	AAGCAACCTAAACCTACACCT	REVERSE	21	55.59	38.1	TGCCTATGTCCCTTTTAGAAT	164	TAT	3	21
SSR1318	scaffold00002	FORWARD	21	55.13	38.1	CACCTGTACCAATCCAAATAA	REVERSE	21	54.65	38.1	TGATGAAACTTTCTCTCCTTG	141	TTC	3	18
SSR1319	scaffold00002	FORWARD	21	55.14	33.33	TTAGGAAGCAAAAAGAGGTTT	REVERSE	21	55.44	33.33	TACGGCTTGATTTAGCAATAA	193	AAAT	4	12
SSR1320	scaffold00002	FORWARD	21	55.14	33.33	TTAGGAAGCAAAAAGAGGTTT	REVERSE	21	55.44	33.33	TACGGCTTGATTTAGCAATAA	193	AAAT	4	12
SSR1321	scaffold00002	FORWARD	21	55.12	33.33	ATTCCCACAAAATGTCCTAAT	REVERSE	21	54.96	42.86	GGTACCCGAAGACTAACATTT	160	TAAA	4	12
SSR1322	scaffold00002	FORWARD	21	54.99	33.33	AATGCATAGTTGAGTTTCCAA	REVERSE	21	54.84	38.1	AGTGGAGCTTTCTGGTATTTT	150	TTCA	4	12
SSR1323	scaffold00002	FORWARD	21	54.55	38.1	TCTTAATTGTGTCCTTCCTTG	REVERSE	21	54.98	38.1	TGGAACAAATACTCATCCATC	150	AATT	4	12
SSR1324	scaffold00002	FORWARD	21	55.07	33.33	TAGAAGCATCGAAATTGACAT	REVERSE	21	55.32	33.33	TATTGAGATGGCAACATTTTC	147	AAGA	4	12
SSR1325	scaffold00002	FORWARD	21	54.21	38.1	TCAAGCTAAGGATTTTACTCG	REVERSE	21	54.62	42.86	GTCATCCCCGGATATATACTT	144	GT	2	12
SSR1326	scaffold00002	FORWARD	21	54.61	38.1	TATATCTTTGGATGGAGCTTG	REVERSE	22	54.91	40.91	TTACTTCATAGTGGGTCTCACA	155	TG	2	12
SSR1327	scaffold00002	FORWARD	22	55.61	31.82	CACGAATTATTCAACATAAGCA	REVERSE	21	55.13	38.1	TGTATAACATCCCACTTTTGG	275	AT	2	42
SSR1328	scaffold00002	FORWARD	21	55.09	38.1	TTGCTGTAACCATACACATCA	REVERSE	22	54.76	31.82	TGTGGTTATGTGTTCAATTCTT	150	AT	2	38
SSR1329	scaffold00002	FORWARD	21	54.94	42.86	CATTCTAAGAAGGCCTAAACC	REVERSE	20	54.81	45	AATCCAGTAAGGGAGGAAAC	149	TC	2	12
SSR1330	scaffold00002	FORWARD	21	54.8	33.33	AATTGAACATGAATCACCATC	REVERSE	21	55.33	33.33	CAAATTGATCTAATTCCGTGA	167	TA	2	12
SSR1331	scaffold00002	FORWARD	21	55.08	38.1	TATAAATCTCGAGGTGAACGA	REVERSE	21	55.23	33.33	TGTTGACATTTATGTGCTTGA	144	AT	2	38
SSR1332	scaffold00002	FORWARD	21	55.08	38.1	TATAAATCTCGAGGTGAACGA	REVERSE	21	55.23	33.33	TGTTGACATTTATGTGCTTGA	144	AT	2	18
SSR1333	scaffold00002	FORWARD	21	54.57	33.33	TCAATGCTTATATCTGCACAA	REVERSE	21	55.1	42.86	AACACAAACACAAGGAGACAC	197	TA	2	36
SSR1334	scaffold00002	FORWARD	21	55.25	42.86	GAAAGAGAGAAAACCGTGAGT	REVERSE	21	55.01	42.86	TCTTTCCTTCACTAGACACCA	154	GAAA	4	12
SSR1335	scaffold00002	FORWARD	21	55.37	42.86	GAAAGAGATAAAGCCGTGAGT	REVERSE	21	55.01	42.86	TCTTTCCTTCACTAGACACCA	154	GAAA	4	12
SSR1336	scaffold00002	FORWARD	21	54.7	42.86	GGTGTACATAAATTCGGAGTG	REVERSE	22	55.2	31.82	TGGCATATATATTGTTTGATGG	155	AT	2	26
SSR1337	scaffold00002	FORWARD	21	55.18	38.1	CCAGATCAATGCATCACTATT	REVERSE	21	56.03	47.62	AACACACACACACACACACAC	136	AT	2	64
SSR1338	scaffold00002	FORWARD	21	54.42	33.33	TGCATCACTATTTTTCTCACA	REVERSE	22	55.22	40.91	GCAAATCCCAGGTACTATTAGA	206	TG	2	20
SSR1339	scaffold00002	FORWARD	21	55.09	33.33	GAAAACCGTTGAAAACCTATT	REVERSE	21	54.32	33.33	ACCAAGCAAAGACTCATTTTA	258	ATT	3	21
SSR1340	scaffold00002	FORWARD	20	54.74	40	ACAAGTTGTTGTTGCTGTTG	REVERSE	21	55	38.1	TTATGGGTATGCTATGCTTGT	167	CGGT	4	12
SSR1341	scaffold00002	FORWARD	21	55.5	47.62	TCACCAGTGTGATGAGGTACT	REVERSE	21	54.79	33.33	ATTGTTTTCACATGCTCTCAT	147	GAAT	4	12
SSR1342	scaffold00002	FORWARD	21	54.7	42.86	GGTGTACATAAATTCGGAGTG	REVERSE	22	55.2	31.82	TGGCATATATATTGTTTGATGG	155	ATAA	4	20
SSR1343	scaffold00002	FORWARD	21	55.23	33.33	TGACAACACATTGCTTGATAA	REVERSE	21	55.51	38.1	TAAAGCATGTAAACACGTTCC	156	TTGA	4	12
SSR1344	scaffold00002	FORWARD	22	54.15	31.82	CATAAACTTCAAAAACAACACC	REVERSE	21	55.32	38.1	AGAACGTTTAGAAAACCCTTG	161	ATAA	4	12
SSR1345	scaffold00002	FORWARD	21	55.48	33.33	ATGGAAAAGTGGGTTCTTTTA	REVERSE	21	54.78	38.1	TAGCTCATTTAACCAAACCTG	160	AATT	4	12
SSR1346	scaffold00002	FORWARD	21	55.11	38.1	CTCAACCACTTCTTTTTGTTG	REVERSE	21	54.97	38.1	GGAGGAATGTTAAGCCATTAT	152	CT	2	14
SSR1347	scaffold00002	FORWARD	21	54.93	42.86	ACCCAATTAGGTTAGGTATGC	REVERSE	21	55.21	38.1	AAGCCCAAAATACTAATGAGG	243	TA	2	84
SSR1348	scaffold00002	FORWARD	21	54.93	42.86	ACCCAATTAGGTTAGGTATGC	REVERSE	21	55.21	38.1	AAGCCCAAAATACTAATGAGG	243	TA	2	32
SSR1349	scaffold00002	FORWARD	21	55.58	33.33	TGGTATGAGATTTGATGGAAA	REVERSE	22	54.18	40.91	CCATTTTTCTTCTCTCTCTCTC	165	TG	2	16
SSR1350	scaffold00002	FORWARD	21	54.46	42.86	TTGTGTATGTGTGTGTGTGTG	REVERSE	19	54.98	31.58	CAATTTTTCCACCCATTTT	156	GA	2	18
SSR1351	scaffold00002	FORWARD	21	54.87	33.33	GGTGGAAAAATTAGGTGAAAT	REVERSE	21	55.05	38.1	CATCATCTTCCACATCAAACT	158	AT	2	22
SSR1352	scaffold00002	FORWARD	21	55.03	33.33	TTTATGCATTGGCTAAGAAAG	REVERSE	21	55.16	33.33	TTTGAACTCCAGAGTTTTTGA	149	CAAG	4	12
SSR1353	scaffold00002	FORWARD	21	55.04	42.86	TCTTGAGTATCTGCAAGTGGT	REVERSE	21	54.41	38.1	ACTTCACACTTAATCCAATCG	162	TTGA	4	16
SSR1354	scaffold00002	FORWARD	21	55.21	38.1	TGAAGAAAACCCTAAGAAACC	REVERSE	21	55.37	42.86	AGAAGTAATTGAGCGACTTCC	131	TTCT	4	12
SSR1355	scaffold00002	FORWARD	21	54.79	33.33	GGTGCAAATAGTAAAACGAAA	REVERSE	21	55.79	38.1	TCCGGGTGAATAAATAATAGG	280	AAAT	4	12
SSR1356	scaffold00002	FORWARD	20	50.07	30	TGACGAAACTTTTTATGACT	REVERSE	21	55.32	33.33	GAAACGAGCCATAATTTTTCT	159	GT	2	12
SSR1357	scaffold00002	FORWARD	22	54.52	36.36	GGAAGAAAATGATGTCTAGCTT	REVERSE	21	55	38.1	TGTCGTTTACTTGGATAAGGA	219	TA	2	48
SSR1358	scaffold00002	FORWARD	21	55.09	38.1	GTCACCATGTCATTTTATGCT	REVERSE	21	55.2	38.1	GCGAGTCATTAACCCTATTTT	139	TA	2	22
SSR1359	scaffold00002	FORWARD	21	54.45	47.62	TGCTCCTACATATCTCCACTC	REVERSE	21	54.84	38.1	CCAACTACGCTAAAAATACCA	141	TTTG	4	12
SSR1360	scaffold00002	FORWARD	22	55.11	31.82	TCCATAATGAAATTACAGCAGA	REVERSE	21	55.01	38.1	CAGGGGAGACAGAAAAATAAT	129	TGAA	4	16
SSR1361	scaffold00002	FORWARD	21	54.58	42.86	GGAGTAGGTGTTTATCTGCAA	REVERSE	21	55.63	38.1	GAACGAAGCTGTACAAATTGA	163	TA	2	18
SSR1362	scaffold00002	FORWARD	21	53.63	38.1	AATATCCCAGTCAAAGTGTGT	REVERSE	21	53.61	38.1	GCAAATGTCCATATACACAGA	163	TA	2	22
SSR1363	scaffold00002	FORWARD	21	53.63	38.1	AATATCCCAGTCAAAGTGTGT	REVERSE	21	53.61	38.1	GCAAATGTCCATATACACAGA	163	TA	2	26
SSR1364	scaffold00002	FORWARD	21	53.63	38.1	AATATCCCAGTCAAAGTGTGT	REVERSE	21	53.61	38.1	GCAAATGTCCATATACACAGA	163	TA	2	20
SSR1365	scaffold00002	FORWARD	21	56.83	42.86	CCCAACTCGTTGCTACATATT	REVERSE	21	55.19	42.86	CTCAATGTACCCACAAAGGTA	138	AT	2	46
SSR1366	scaffold00002	FORWARD	22	55.61	31.82	GATTGATATGCATTTTGTGATG	REVERSE	21	54.69	42.86	TGTAGGCTAGCCACTTCTAAA	149	TA	2	40
SSR1367	scaffold00002	FORWARD	22	54.99	36.36	CAGCCAATGACTTGATAATATG	REVERSE	20	55.02	30	TCTCATTTGCAAAATCCTTT	167	AT	2	30
SSR1368	scaffold00002	FORWARD	22	54.99	36.36	CAGCCAATGACTTGATAATATG	REVERSE	20	55.02	30	TCTCATTTGCAAAATCCTTT	167	AT	2	62
SSR1369	scaffold00002	FORWARD	21	55.32	38.1	TTCGAATACTTTGCAGTCCTA	REVERSE	21	55.6	38.1	AAAGGCGTGTTAAGGTATGTT	148	AT	2	28
SSR1370	scaffold00002	FORWARD	21	54.7	47.62	TACTTAGTGCCCAACTACGAC	REVERSE	20	54.94	45	TCTTTGGTCTGCCTGTAGAT	152	GA	2	28
SSR1371	scaffold00002	FORWARD	21	55.78	38.1	AACCCACTTTGAACAATTCTC	REVERSE	21	55.05	42.86	CTGGTTAATCAAACTCTGCAC	151	AGCA	4	12
SSR1372	scaffold00002	FORWARD	21	54.84	38.1	TTCCTAGCATTTATGTTCTGC	REVERSE	21	54.61	38.1	GGGTTTAAGAGTGTGCAAATA	163	TTAT	4	12
SSR1373	scaffold00002	FORWARD	21	54.82	38.1	ATTTTGCTATCATGCTCTCAG	REVERSE	21	54.89	38.1	GCAATTATAAAGTGGTGTTGG	147	TTAA	4	12
SSR1374	scaffold00002	FORWARD	21	54.61	38.1	TGTTTCACCACTTAAATAGGC	REVERSE	21	54.65	33.33	TCAAAGGATAATGAACAAAGC	160	TTTC	4	12
SSR1375	scaffold00002	FORWARD	23	55.27	30.43	CACACAAATCATTCAGATAATCA	REVERSE	21	54.76	38.1	CTCAAGGATGATTTAACATGG	153	ATCA	4	12
SSR1376	scaffold00002	FORWARD	21	55.17	38.1	AAGCACATAAACACATTCCAC	REVERSE	21	54.54	33.33	TTTATGATGACAACACATTGC	161	ATCA	4	12
SSR1377	scaffold00002	FORWARD	21	54.75	38.1	GCACATAGCACATAAATCACA	REVERSE	21	54.35	33.33	TAACATGCATATGTTGTTGCT	150	ATCA	4	12
SSR1378	scaffold00002	FORWARD	21	55.55	42.86	TGAGGAACAAACAACACTAGC	REVERSE	21	55.06	38.1	TAATCTTCCACAATGTTGACC	196	CA	2	20
SSR1379	scaffold00002	FORWARD	21	54.89	33.33	TTTAGCTGAAATTCGTTTGTC	REVERSE	21	54.84	38.1	AATGTCAAACCCCTAATCTTC	150	AT	2	40
SSR1380	scaffold00002	FORWARD	21	55	38.1	ATTTCCGTTAAGGTCTTCATC	REVERSE	21	56.41	38.1	CGGGGGTTCTCTAATATTTTT	189	AT	2	36
SSR1381	scaffold00002	FORWARD	21	54.47	33.33	TTGGGTCAAATATTTATCAGC	REVERSE	21	55.23	38.1	CAAACAGTAAGATTCGCAAAC	135	AT	2	14
SSR1382	scaffold00002	FORWARD	21	54.58	38.1	CACTGTTGCTCAATCCTTTAT	REVERSE	22	54.18	31.82	AGTTTGGTACGACATTAAACAA	147	AT	2	16
SSR1383	scaffold00002	FORWARD	21	54.69	33.33	ATGTTGTGCTTATTGGTTGAT	REVERSE	21	54.5	33.33	TTTGAAAATCCTCAAAGTGTC	154	TGCT	4	12
SSR1384	scaffold00002	FORWARD	21	55.05	38.1	AAACAAGTGAATGGTGAGCTA	REVERSE	21	53.42	38.1	ACGAGGTTACTAACTTGCATT	245	TATT	4	12
SSR1385	scaffold00002	FORWARD	21	55.05	38.1	AAACAAGTGAATGGTGAGCTA	REVERSE	21	53.42	38.1	ACGAGGTTACTAACTTGCATT	245	TTTA	4	12
SSR1386	scaffold00002	FORWARD	21	55.05	33.33	TTTAGGTTTCCAAATTTACCC	REVERSE	20	54.33	40	CCAACACAAGATGGTCATAA	146	CCCT	4	12
SSR1387	scaffold00002	FORWARD	21	55.5	42.86	GAACAGAGGAAGAAAACCAAC	REVERSE	21	54.29	33.33	ATGTTTCAAATTACACCCTTG	151	TA	2	12
SSR1388	scaffold00002	FORWARD	23	54.89	30.43	AAAATATAAATCAGACGGACGTA	REVERSE	21	54.35	33.33	AACATATGAAAAAGGACATGC	182	AT	2	46
SSR1389	scaffold00002	FORWARD	20	55.15	35	TAATTTGAAATCGTCCAACC	REVERSE	21	55.12	42.86	CCTACCGAACCTCTTTATTGT	173	TTTC	4	12
SSR1390	scaffold00002	FORWARD	21	54.82	38.1	GCATTGATATGAAAGGATCTG	REVERSE	21	54.63	38.1	TAAGGATGATGACGATGATCT	156	AACT	4	12
SSR1391	scaffold00002	FORWARD	21	54.81	38.1	AACTTGTGCACTCTTAATTGC	REVERSE	21	54.68	33.33	TAGCAAAAAGTCCTACGAAAA	151	TTAA	4	12
SSR1392	scaffold00002	FORWARD	21	55.74	47.62	GGCAGCTGTGACAAACTACTA	REVERSE	22	54.76	31.82	AAGCATTTTAAATAACCTCAGC	166	TAAC	4	16
SSR1393	scaffold00002	FORWARD	21	54.8	42.86	TTCAGTTCATGTGTCTCTCCT	REVERSE	21	55.07	38.1	CACTGTGGCAAATAGAAAAAC	154	TTAT	4	24
SSR1394	scaffold00002	FORWARD	21	55.22	33.33	AATTGGTATTTATCCCCTGAA	REVERSE	21	54.89	33.33	AATCTGATTTTCCTCCATTTC	151	GAAA	4	12
SSR1395	scaffold00002	FORWARD	21	54.85	33.33	TCAACAATGAAGGAAACTTGT	REVERSE	21	55.18	42.86	CTGTCCTTCTTCCCCTATTTA	155	AGTT	4	12
SSR1396	scaffold00002	FORWARD	21	55.05	38.1	TACAACCAAGTTTCAGATGCT	REVERSE	21	54.41	38.1	ACTTCCAACACTAATTCATCG	148	TTTG	4	16
SSR1397	scaffold00002	FORWARD	23	54.49	30.43	AAACTCATATTTCCTTAATGACG	REVERSE	21	54.84	38.1	TGAGGGTATTTTTGTCTACCA	142	TA	2	28
SSR1398	scaffold00002	FORWARD	21	55.01	42.86	TAACCCTAATTCACCTTCCTC	REVERSE	21	55.06	38.1	TAACACATCCTCCAAATGAAC	139	TC	2	12
SSR1399	scaffold00002	FORWARD	21	54.57	47.62	GTACGTGTTGGCAGTTACTCT	REVERSE	21	55.12	42.86	AGCTAGTCTTGGTTGTGTGAA	176	TA	2	22
SSR1400	scaffold00002	FORWARD	21	55.17	42.86	ACGTGTTGGCAGTTACTCTTA	REVERSE	21	55.12	42.86	AGCTAGTCTTGGTTGTGTGAA	174	TA	2	34
SSR1401	scaffold00002	FORWARD	21	55.17	42.86	ACGTGTTGGCAGTTACTCTTA	REVERSE	21	55.12	42.86	AGCTAGTCTTGGTTGTGTGAA	174	TA	2	74
SSR1402	scaffold00002	FORWARD	21	55.38	33.33	ACCTGAAAAATGAAAACACCT	REVERSE	21	54	38.1	TTAGATCCTTGATTAGGGTGA	213	AT	2	40
SSR1403	scaffold00002	FORWARD	23	54.99	30.43	GTGTTGGCATAATATAATGGTTT	REVERSE	22	54.61	31.82	CATAACCGAAATAATAGGCTTT	246	AT	2	58
SSR1404	scaffold00002	FORWARD	21	54.85	38.1	AGAACAAGTCACATCAAGCAT	REVERSE	21	55.18	38.1	AAACATTAGGTTCTCCACCAT	160	AT	2	16
SSR1405	scaffold00002	FORWARD	21	53.37	33.33	AAACGGGTAATTAACTCTTCA	REVERSE	21	55	42.86	AGTCAGGAAGCAAACTCTTCT	155	AT	2	20
SSR1406	scaffold00002	FORWARD	21	55.51	38.1	TAAGGAAAACTGGGTCGTTAT	REVERSE	21	54.72	42.86	CCTTACACTCAAACTGCAACT	150	AT	2	12
SSR1407	scaffold00002	FORWARD	21	54.74	33.33	CCTAAACGATTTTCTTGTGAA	REVERSE	22	54.25	36.36	TCATAGGCTCAACATAATAGGA	230	AT	2	50
SSR1408	scaffold00002	FORWARD	20	53.43	30	TGCATTTGATTCAACTTTCT	REVERSE	20	52.81	30	TTATCGCGAGTAAAAATGAT	125	AT	2	44
SSR1409	scaffold00002	FORWARD	21	54.2	38.1	AGCATTAAACTCCCAACTACA	REVERSE	21	53.75	33.33	TGGGATCAATTATTACAACCT	144	TTAG	4	16
SSR1410	scaffold00002	FORWARD	21	55.29	42.86	AACTATGTACATGGCAGCATC	REVERSE	21	55.21	33.33	CAGCTCAAAGCAAAATAAAGA	136	GAAA	4	12
SSR1411	scaffold00002	FORWARD	21	55.13	42.86	TTCACCTAGTTTCACCATGAC	REVERSE	21	55.02	33.33	GATAAAAACATTAAGCGCAGA	164	TTAT	4	12
SSR1412	scaffold00002	FORWARD	21	55.62	42.86	TACTGGCTAATCGGTCCTAAT	REVERSE	21	54.2	33.33	AACTTGGATGGATGTTAAATG	147	ATAC	4	12
SSR1413	scaffold00002	FORWARD	22	51.08	31.82	CTGTGAAAATTAGTTTAGCTGT	REVERSE	21	54.02	42.86	CACTGAAATAGAGCTGACACA	163	TAAA	4	12
SSR1414	scaffold00002	FORWARD	21	55.27	38.1	GGTGGCAGTTTATTTATCACA	REVERSE	21	55.16	38.1	TTACAGTGGCATCTTTTAGGA	158	AAAT	4	12
SSR1415	scaffold00002	FORWARD	21	54.96	38.1	ATGACAATGAGGATGATGAAG	REVERSE	21	55.98	47.62	GGCTCTTGTCCTGACATTACT	177	TTAT	4	12
SSR1416	scaffold00002	FORWARD	21	55.81	33.33	GGGCAAAATTTTCATACAGAT	REVERSE	20	55.67	45	TCCACAGGTAACTTCGTTGT	160	TA	2	28
SSR1417	scaffold00002	FORWARD	21	54.53	38.1	CATTGCACATAGCACATAAAG	REVERSE	21	53.59	33.33	TGTTCCTATGTTGATTGATTG	152	CA	2	12
SSR1418	scaffold00002	FORWARD	21	54.53	38.1	CATTGCACATAGCACATAAAG	REVERSE	21	53.59	33.33	TGTTCCTATGTTGATTGATTG	152	AT	2	80
SSR1419	scaffold00002	FORWARD	21	54.77	33.33	TTGGATGAAGAGATTTTGTGT	REVERSE	21	54.08	47.62	TCTCTCTCTCTTTCTCCCTCT	148	TG	2	16
SSR1420	scaffold00002	FORWARD	21	55.25	33.33	GAAAGAAAAAGAAGGATTCCA	REVERSE	21	54.84	38.1	TCCATTATCATCCTCGTTCTA	166	AT	2	46
SSR1421	scaffold00002	FORWARD	21	54.81	38.1	GCCACACATGAATAAAATAGG	REVERSE	21	55.38	47.62	TAAGAGACCCCTGAGCTTAAC	223	AT	2	74
SSR1422	scaffold00002	FORWARD	21	54.59	42.86	TAGAATTGTCCTCCTTACACG	REVERSE	21	54.45	38.1	TTAAGAGACTTCAATCGCACT	162	AT	2	14
SSR1423	scaffold00002	FORWARD	21	55.52	33.33	TGAGAAAAAGCGTTAAGAACA	REVERSE	21	54.32	33.33	TTCATGATATCGTATTGAGCA	265	TA	2	16
SSR1424	scaffold00002	FORWARD	21	55.52	33.33	TGAGAAAAAGCGTTAAGAACA	REVERSE	21	54.32	33.33	TTCATGATATCGTATTGAGCA	265	TA	2	22
SSR1425	scaffold00002	FORWARD	21	55.52	33.33	TGAGAAAAAGCGTTAAGAACA	REVERSE	21	54.32	33.33	TTCATGATATCGTATTGAGCA	265	TA	2	16
SSR1426	scaffold00002	FORWARD	21	55.52	33.33	TGAGAAAAAGCGTTAAGAACA	REVERSE	21	54.32	33.33	TTCATGATATCGTATTGAGCA	265	AT	2	12
SSR1427	scaffold00002	FORWARD	21	53.83	33.33	TGTGCTTTTACGTTCTCATAA	REVERSE	22	54.89	31.82	CTGAATACGAAAAACACGTAAA	157	TA	2	38
SSR1428	scaffold00002	FORWARD	20	53.44	30	ACAATTCGCATTTAGATTGA	REVERSE	21	55.25	33.33	CATACCTTTTTCATCCAACAA	292	TA	2	78
SSR1429	scaffold00002	FORWARD	21	55.42	38.1	AACGCGAAAATAAGGACTAAC	REVERSE	21	54.12	33.33	CATTTGAGCAAAGTGTAACAA	355	TA	2	44
SSR1430	scaffold00002	FORWARD	21	55.42	42.86	TAGCATGAATGTGTGTGTGTC	REVERSE	21	54.59	33.33	GTCCTCAAACAAACAAAAAGA	177	TA	2	28
SSR1431	scaffold00002	FORWARD	21	55.42	42.86	GCATGAATGTGTGTGTGTCTA	REVERSE	21	54.59	33.33	GTCCTCAAACAAACAAAAAGA	175	AT	2	64
SSR1432	scaffold00002	FORWARD	21	55.12	47.62	CAAGCTAGACAACACAAGACC	REVERSE	21	55.51	38.1	GCAATATGTGGAAGATTGCTA	149	TA	2	34
SSR1433	scaffold00002	FORWARD	21	54.81	33.33	TTGTTTGTTGCTGTATGATTG	REVERSE	21	55.24	47.62	CAAGACTTTCAGCACTCAGTC	150	TTGA	4	12
SSR1434	scaffold00002	FORWARD	21	54.45	33.33	TCCACTTTAAGCCTTCAATAA	REVERSE	21	54.8	38.1	GTGATCAGAGCTTTGAAAGAA	151	CAAA	4	12
SSR1435	scaffold00002	FORWARD	21	55.42	42.86	GCATGAATGTGTGTGTGTCTA	REVERSE	21	55.25	38.1	ATATGACGATTCAAACACAGC	234	TTTG	4	12
SSR1436	scaffold00002	FORWARD	21	54.91	42.86	TACACTTACTGATGCGTGTTG	REVERSE	21	54.67	42.86	TGACTTTCCTTACTCAGATGC	154	TTGT	4	12
SSR1437	scaffold00002	FORWARD	21	55.44	33.33	TAATAAAATCAAACCCCTCGT	REVERSE	21	55.66	33.33	TTGACTCAAAATCCCATGTTA	142	TTTC	4	12
SSR1438	scaffold00002	FORWARD	21	55.3	47.62	CACCTCCTCTATCACAGAACA	REVERSE	22	55.34	36.36	TGGAGAATAAGCTACCAATTTC	152	CAAA	4	12
SSR1439	scaffold00002	FORWARD	21	54.26	33.33	TGTGAACTGAACTGATTTGAA	REVERSE	21	54.83	33.33	AAACAGCACACAAAATAAAGC	148	GCAT	4	12
SSR1440	scaffold00002	FORWARD	21	54.82	33.33	CAACGTGTTATAAAAGCGAAT	REVERSE	21	54.47	42.86	TAGCGCTAATCTGAGTGGTAT	229	AAAC	4	12
SSR1441	scaffold00002	FORWARD	21	55.17	33.33	CCAATGTATTCTTTGATTCCA	REVERSE	21	55.12	38.1	CTTCTTGATTCCCTCTTGATT	150	TG	2	12
SSR1442	scaffold00002	FORWARD	22	54.9	31.82	TCCAATCATCTCAAATAGACAA	REVERSE	22	54.85	40.91	CTTGTGGTAATAGAGCAACTCA	221	TA	2	40
SSR1443	scaffold00002	FORWARD	21	54.87	33.33	GTCCCTTCAAATTAACCATTT	REVERSE	21	56.06	42.86	GATGGTAGCAAGAACTTCGAT	150	TA	2	22
SSR1444	scaffold00002	FORWARD	21	55.39	47.62	CCTCCTACACAACTCAGACAA	REVERSE	21	55.18	38.1	CATCATCATACTTGCTGGAAT	165	TA	2	50
SSR1445	scaffold00002	FORWARD	22	54.46	40.91	CGTTTATACTGGCAGTCAATAG	REVERSE	22	54.85	31.82	TCTCCAAAACAAAGTTAATCCT	261	TA	2	26
SSR1446	scaffold00002	FORWARD	21	54	33.33	GCTCTTTCATGTTTTTCCTTA	REVERSE	20	54.67	30	TTGGCTTTTTATTGTTTTCC	296	TTAA	4	12
SSR1447	scaffold00002	FORWARD	21	54.93	33.33	AACTTCGAGCATCCTTTTATT	REVERSE	21	55.44	38.1	TATCATAAAAGGCCACAACAG	140	TTCC	4	12
SSR1448	scaffold00002	FORWARD	21	55.05	33.33	TCTTCAAAATCATCTTCCGTA	REVERSE	21	55.13	33.33	TACCATCATTTGGCATATTTC	157	ATAA	4	12
SSR1449	scaffold00002	FORWARD	21	54.84	38.1	TCTCCCACTAACCATTTACAA	REVERSE	20	55.63	30	AACCAACAAAACCACAAAAA	216	GTTG	4	12
SSR1450	scaffold00002	FORWARD	21	54.99	33.33	ACGTGTGTTTAAACCTTTTCA	REVERSE	21	54.9	42.86	CACAAGTTCTGTCCCAATAAG	156	TAAA	4	12
SSR1451	scaffold00003	FORWARD	21	54.36	42.86	GTCCATGAGCATGTAGAACTT	REVERSE	22	53.8	31.82	AAGGGTGTTTTGTTAATATCCT	261	AT	2	28
SSR1452	scaffold00003	FORWARD	21	54.36	42.86	GTCCATGAGCATGTAGAACTT	REVERSE	22	53.8	31.82	AAGGGTGTTTTGTTAATATCCT	261	AT	2	28
SSR1453	scaffold00003	FORWARD	21	55.02	33.33	TTAGGTCAAACGAAATTACCA	REVERSE	22	55.17	36.36	CACAATTAACTGAACTGAAACG	255	TA	2	46
SSR1454	scaffold00003	FORWARD	23	54.96	34.78	TTTCTCTTTGGCTCTAAGTTATG	REVERSE	20	52.98	30	TTTTTACACGAGTTGCTTTT	222	TA	2	12
SSR1455	scaffold00003	FORWARD	21	54.48	38.1	CTTTAGAACAACTTCGAATGC	REVERSE	20	52.21	30	CGTCAAACATTTTACCTTTT	153	TA	2	12
SSR1456	scaffold00003	FORWARD	21	55.14	42.86	GGTTCGTTTTAGGTCAAGTCT	REVERSE	21	55.05	38.1	ATAAAGTCCCACAAAATAGGC	154	AT	2	56
SSR1457	scaffold00003	FORWARD	21	55.88	33.33	AAGAAAGCCAAATAAGCCATA	REVERSE	20	52.03	30	TTATCGAGCAAAAACCTAAT	188	AT	2	48
SSR1458	scaffold00003	FORWARD	21	55.24	38.1	TTGTGCAACCCTACTTTAGAA	REVERSE	21	54.43	42.86	CACCTTCCCATAGAGTTACAA	150	AG	2	20
SSR1459	scaffold00003	FORWARD	21	55.49	33.33	CGTGTTCAATTAAGGTTTTGA	REVERSE	23	53.63	30.43	CATACAGGATTTGCTAATTTATG	262	AT	2	12
SSR1460	scaffold00003	FORWARD	21	54.32	38.1	ATGTGTACATGATGGTTCCTT	REVERSE	22	54.99	31.82	CAAAAAGAGTTTGCTTGTATCA	151	TA	2	82
SSR1461	scaffold00003	FORWARD	21	54.96	38.1	TTCTCAGTTGGCAAAGTAAAG	REVERSE	21	54.81	33.33	ATATTGACATGGCTACCAAAA	154	CT	2	12
SSR1462	scaffold00003	FORWARD	21	54.82	33.33	CGTATTTGAAGCGTACATTTT	REVERSE	23	54.38	34.78	TCACGTAATTACATCATCATCTC	152	AT	2	26
SSR1463	scaffold00003	FORWARD	21	54.99	42.86	CAGAAACATATCCCTTCCTCT	REVERSE	21	55.02	33.33	TCAAACGTCAAGATGTTTTCT	150	CATA	4	12
SSR1464	scaffold00003	FORWARD	23	54.51	30.43	CTCAATGATTTCTCAATTCTCTT	REVERSE	21	55.06	38.1	TCATTGAAACTCCATAACCAC	228	AAAT	4	12
SSR1465	scaffold00003	FORWARD	21	54.97	38.1	AGCCCATTAGCATTTAAGAGT	REVERSE	21	54.77	33.33	GGATTCAATTACAATTTCGTG	147	TTCA	4	12
SSR1466	scaffold00003	FORWARD	21	55.09	38.1	CCTTAGTTGGATTTCCTTGTT	REVERSE	21	55.14	42.86	AAAACGAGGACTTCTACAACC	251	AT	2	42
SSR1467	scaffold00003	FORWARD	21	55.36	38.1	TTGGAAATCAGTGAGATGAAG	REVERSE	21	54.6	47.62	CTATCCTTCATCACTCACCAC	155	AT	2	20
SSR1468	scaffold00003	FORWARD	21	55.32	38.1	TTAGTGAAGATAGCGGTTGAA	REVERSE	21	54.3	47.62	TACACACACACACACACACAC	198	AT	2	56
SSR1469	scaffold00003	FORWARD	21	55.32	38.1	TTAGTGAAGATAGCGGTTGAA	REVERSE	21	54.77	33.33	TTGAAGTTGTCTTTTTGAAGG	248	TG	2	26
SSR1470	scaffold00003	FORWARD	20	55.01	40	TAAAATGTTGGGTAGCGTCT	REVERSE	21	55.18	38.1	TGTACCAACTAAACGCAAGTT	270	GT	2	16
SSR1471	scaffold00003	FORWARD	20	55.01	40	TAAAATGTTGGGTAGCGTCT	REVERSE	21	55.18	38.1	TGTACCAACTAAACGCAAGTT	270	TA	2	34
SSR1472	scaffold00003	FORWARD	21	55.26	47.62	CTCGTGTGTGTGTGTGTGTAT	REVERSE	21	55.18	38.1	TGTACCAACTAAACGCAAGTT	252	TA	2	14
SSR1473	scaffold00003	FORWARD	21	55.26	47.62	CTCGTGTGTGTGTGTGTGTAT	REVERSE	21	55.18	38.1	TGTACCAACTAAACGCAAGTT	252	TA	2	14
SSR1474	scaffold00003	FORWARD	21	55.26	47.62	CTCGTGTGTGTGTGTGTGTAT	REVERSE	21	55.18	38.1	TGTACCAACTAAACGCAAGTT	252	TA	2	26
SSR1475	scaffold00003	FORWARD	21	55.26	47.62	CTCGTGTGTGTGTGTGTGTAT	REVERSE	21	55.18	38.1	TGTACCAACTAAACGCAAGTT	252	TA	2	68
SSR1476	scaffold00003	FORWARD	21	55.26	47.62	CTCGTGTGTGTGTGTGTGTAT	REVERSE	21	55.18	38.1	TGTACCAACTAAACGCAAGTT	252	AT	2	22
SSR1477	scaffold00003	FORWARD	21	54.99	38.1	GTACCAACTGAAAAACAAACG	REVERSE	22	54.82	31.82	AGCACAATATCCAATATCAACA	149	AT	2	66
SSR1478	scaffold00003	FORWARD	21	54.99	38.1	GTACCAACTGAAAAACAAACG	REVERSE	22	54.82	31.82	AGCACAATATCCAATATCAACA	149	TA	2	14
SSR1479	scaffold00003	FORWARD	19	54.44	42.11	AATGATTGTTGGCAGTGAG	REVERSE	21	55.43	38.1	ACAATCATGCTAAATCGTCTG	153	AT	2	30
SSR1480	scaffold00003	FORWARD	21	54.41	33.33	GACAACACTTTATTCCCAAAA	REVERSE	21	55.53	47.62	AGTGTGTGTGTGTGTGTGTGT	181	AT	2	14
SSR1481	scaffold00003	FORWARD	23	54.52	30.43	CTTGTTGGTATTGATATTGTTGA	REVERSE	21	54.85	33.33	AGTCATTTGGAGTTGTTTTGA	152	AC	2	22
SSR1482	scaffold00003	FORWARD	21	55.25	38.1	CTTTATAACCCGCATTAACCT	REVERSE	21	54.54	42.86	GGTCCTTACAAATGGTATGTG	205	TA	2	36
SSR1483	scaffold00003	FORWARD	20	55.2	35	ACATTTTTGGACAGATTTGC	REVERSE	21	53.76	33.33	TAATTGCACGTAGGTTTAACA	144	TA	2	20
SSR1484	scaffold00003	FORWARD	21	55.03	42.86	AGCATACCCCTTGTCTAAATC	REVERSE	21	55.1	47.62	GTGTGTGTGTGTGTGAACAGT	149	AC	2	12
SSR1485	scaffold00003	FORWARD	21	54.67	42.86	TGTCTTCTCCAACTTGATAGC	REVERSE	21	55.13	38.1	CTGGATGTGATCTTTGTTTGT	208	CA	2	16
SSR1486	scaffold00003	FORWARD	20	55.05	45	TCACTGTTCACACACACACA	REVERSE	21	54.77	33.33	TTCTGGATGTGATCTTTGTTT	182	AT	2	54
SSR1487	scaffold00003	FORWARD	19	55.46	36.84	TTTTGATGTGGGAAAACCT	REVERSE	21	54.33	33.33	TATTAATTTTGGGATGTCAGG	140	AT	2	16
SSR1488	scaffold00003	FORWARD	21	54.72	42.86	CCCTTACCCTTTGTTAAACTC	REVERSE	21	55.63	47.62	AAGACGGAGATGAGAGAGGTA	152	TA	2	14
SSR1489	scaffold00003	FORWARD	21	55.51	38.1	CGTGCACAAATCTACTTTCAT	REVERSE	21	55.32	33.33	GCATGAAGATTTTCCACATAA	176	TA	2	32
SSR1490	scaffold00003	FORWARD	22	55.42	31.82	TGATGTCTTTTGTTTATCATCG	REVERSE	21	54	33.33	TTTTTATTGCAAGTCTCCTTC	149	AT	2	42
SSR1491	scaffold00003	FORWARD	22	55.42	31.82	TGATGTCTTTTGTTTATCATCG	REVERSE	21	54	33.33	TTTTTATTGCAAGTCTCCTTC	149	TA	2	12
SSR1492	scaffold00003	FORWARD	21	54.7	38.1	ATACGTGCATGCTTAGAAATC	REVERSE	21	54.8	33.33	AAGTTTTCATCCTTTCGACTT	148	TG	2	16
SSR1493	scaffold00003	FORWARD	21	55.52	33.33	TGCTATATTCCAATTTGTTGC	REVERSE	23	54.16	30.43	GCCTTTCTTTTATCTTTTACTCA	152	AT	2	14
SSR1494	scaffold00003	FORWARD	21	55.74	38.1	CAGCATACTGCAAAAGTGTTT	REVERSE	21	54.88	33.33	CGCTCCAAAATATAGAACAAA	157	AT	2	62
SSR1495	scaffold00003	FORWARD	21	55.35	33.33	ATGGACTAAAACCAAAATCGT	REVERSE	21	54.39	42.86	ATAAGCCTTTCAGGGTAAGTC	157	TA	2	48
SSR1496	scaffold00003	FORWARD	21	55.35	33.33	ATGGACTAAAACCAAAATCGT	REVERSE	21	54.39	42.86	ATAAGCCTTTCAGGGTAAGTC	157	TA	2	12
SSR1497	scaffold00003	FORWARD	21	55.29	42.86	GAGTATGCGAATATGTGTCGT	REVERSE	20	55.12	35	GTTGTTTTCACCGAAAATGT	238	TA	2	40
SSR1498	scaffold00003	FORWARD	21	54.69	33.33	ATGCACATTAACACAGGAAAT	REVERSE	22	54.91	31.82	CACAGCATCTCTTTAAAAATCA	214	TA	2	54
SSR1499	scaffold00003	FORWARD	21	54	33.33	TCCGATGTAATAAGAAAAAGC	REVERSE	21	54.88	33.33	AAAATCACACATGATTGAACC	241	AT	2	68
SSR1500	scaffold00003	FORWARD	21	54.36	33.33	ATCCATGACGATAAAAGTTTG	REVERSE	21	55.11	38.1	GCTCAGTGCAAGTTAAAGAAA	355	AT	2	32
SSR1501	scaffold00003	FORWARD	21	54.66	38.1	CTGTGCAAATTTAGTCACCTT	REVERSE	19	55.59	42.11	AAAACAGCGGCGTTAATAC	137	TA	2	52
SSR1502	scaffold00003	FORWARD	21	54.4	38.1	ATCGAAAAACAGACGTATGAC	REVERSE	21	55.14	38.1	CTGGCTACACGCTTTTTATTA	132	TA	2	62
SSR1503	scaffold00003	FORWARD	21	54.67	33.33	TACAATGGAAAAAGACATGGT	REVERSE	20	54.53	30	TTTAGAATCACGCAATTTCA	258	AG	2	14
SSR1504	scaffold00003	FORWARD	19	56.22	47.37	CCGTAGATACCCGCAAATA	REVERSE	21	55.08	33.33	CAAAAGAGAACAAAGCAAAGA	196	AT	2	32
SSR1505	scaffold00003	FORWARD	21	55.89	38.1	ATTTTTATCAGGCCACAAGAC	REVERSE	21	55.03	38.1	TTCTAACTCCACTTTTGACCA	334	TA	2	102
SSR1506	scaffold00003	FORWARD	21	55.02	38.1	GCTTGCATCTTACTCTTTTGA	REVERSE	21	54.73	38.1	GTGAGCAAGCAGTTTCATAAT	179	AT	2	42
SSR1507	scaffold00003	FORWARD	21	54.96	33.33	GCTTGCATCTTATTCTTTTGA	REVERSE	21	54.73	38.1	GTGAGCAAGCAGTTTCATAAT	226	AT	2	12
SSR1508	scaffold00003	FORWARD	21	54.96	33.33	GCTTGCATCTTATTCTTTTGA	REVERSE	21	54.73	38.1	GTGAGCAAGCAGTTTCATAAT	226	TA	2	16
SSR1509	scaffold00003	FORWARD	21	54.96	33.33	GCTTGCATCTTATTCTTTTGA	REVERSE	21	54.73	38.1	GTGAGCAAGCAGTTTCATAAT	226	TA	2	28
SSR1510	scaffold00003	FORWARD	21	55.13	42.86	TTGACTTTGGAGATACACCAC	REVERSE	22	54.82	36.36	AATTTACACACACACACACACA	122	AT	2	70
SSR1511	scaffold00003	FORWARD	21	54.89	33.33	TCCATACTCATTCTTTTTCCA	REVERSE	21	54.36	38.1	ACCCCACACTAAATATCCTTT	168	TA	2	44
SSR1512	scaffold00003	FORWARD	21	56.09	33.33	ATATTTTGAAACCGGTGGATA	REVERSE	21	54.67	33.33	TGTTCATACAAATTGGAGGTT	172	AT	2	28
SSR1513	scaffold00003	FORWARD	22	55.34	31.82	TGACATAACAAAATTTCACTGG	REVERSE	21	55.05	33.33	CATTCCTTTCTTTTGTTTGTG	175	AT	2	26
SSR1514	scaffold00003	FORWARD	21	55.11	38.1	TGATGTTCTTTTCTCGGTCTA	REVERSE	21	55.16	38.1	CACTCCTCTTTTTATGCATTG	143	TA	2	12
SSR1515	scaffold00003	FORWARD	21	54.43	33.33	GTTCCAAGCACAACATTTATT	REVERSE	21	54.63	38.1	CAATATATTCTGATGGCTGCT	159	TA	2	14
SSR1516	scaffold00003	FORWARD	21	54.43	33.33	GTTCCAAGCACAACATTTATT	REVERSE	21	54.63	38.1	CAATATATTCTGATGGCTGCT	159	AT	2	56
SSR1517	scaffold00003	FORWARD	21	54.72	38.1	ACACTTGGGAGTTACATTGAA	REVERSE	22	54.46	31.82	CGACAATAAGTTTGAATTTACG	168	TA	2	22
SSR1518	scaffold00003	FORWARD	21	55.25	42.86	GTGGTCAAGTGAAGATGAAGA	REVERSE	21	55.16	38.1	TGGATAGCTGGTCAGTTTTTA	171	AT	2	26
SSR1519	scaffold00003	FORWARD	21	54.92	38.1	CGTTATTGATTTCCTCTGATG	REVERSE	21	54.91	38.1	CACAAAAACGACTCCATTTAC	146	TA	2	22
SSR1520	scaffold00003	FORWARD	21	56.98	38.1	GCAGCGGGTTAACAAATAATA	REVERSE	23	53.66	30.43	TGGGATGTTACATATTCAATTAG	148	TA	2	24
SSR1521	scaffold00003	FORWARD	19	54.89	47.37	CAAACTTCGTCCTCCTTTC	REVERSE	21	53.79	42.86	AAGGCATAGTCTTAACAGTGG	153	GA	2	12
SSR1522	scaffold00003	FORWARD	20	55.56	30	CAAACCAAAAGCCATTAAAA	REVERSE	22	54.18	31.82	GGTTTGGGTTTACATTTAGATT	171	TA	2	44
SSR1523	scaffold00003	FORWARD	21	54.87	33.33	TCTAAATGTAAACCCAAACCA	REVERSE	23	55.71	34.78	CGAAATCTGGTATGTTTATAACG	143	AT	2	12
SSR1524	scaffold00003	FORWARD	21	55.14	47.62	AGGGAGGTGAGTAGTTTTGAG	REVERSE	21	56.02	33.33	CCTCAATCGATTTTGAACTTT	155	AT	2	18
SSR1525	scaffold00003	FORWARD	22	53.87	31.82	GTCATGAAATGTCTTCAAAATC	REVERSE	21	55.03	38.1	TCACTTGAAAGTTAAGGGACA	185	AT	2	28
SSR1526	scaffold00003	FORWARD	21	54.57	38.1	TAGTAAAAAGAGGATGCGAGA	REVERSE	21	54.15	33.33	TTATTCCCATCAGATCAAATC	149	AT	2	14
SSR1527	scaffold00003	FORWARD	21	55.09	42.86	TTACTAGCGTGGTGACTCATT	REVERSE	21	54.93	47.62	CATACAGGTAGCAAAGTGACC	177	TA	2	64
SSR1528	scaffold00003	FORWARD	21	54.77	33.33	CCAGAAGAGAAAACAAACAAA	REVERSE	20	54.96	50	CTGGAGCCTCTGCTAGATTA	132	CA	2	14
SSR1529	scaffold00003	FORWARD	21	54.26	38.1	TGAGAACCTTTCTAGTTCCAA	REVERSE	21	55.43	38.1	CGGAAGCCTAAAACAAGTAAT	288	AT	2	82
SSR1530	scaffold00003	FORWARD	21	54.91	33.33	TAAATGATGCATTGGAAGACT	REVERSE	22	54.25	31.82	AACCAATTTACAAAAGATCTCC	199	TA	2	66
SSR1531	scaffold00003	FORWARD	22	54.97	36.36	TTCTCTATTGCTTCAAACTGTG	REVERSE	21	55.08	38.1	TGAGCTCACCCAATAATTCTA	164	TA	2	12
SSR1532	scaffold00003	FORWARD	21	54.15	42.86	TCGCTATTCTTTCTACGACTC	REVERSE	21	54.81	33.33	ATATTTGCCATACCAAAGTGA	153	AT	2	12
SSR1533	scaffold00003	FORWARD	21	54.73	33.33	AATCCGGTACACATTGTTAAA	REVERSE	21	55.44	33.33	TTTGGTTGACAAATAATACGC	152	TA	2	52
SSR1534	scaffold00003	FORWARD	21	55.32	33.33	GCATGAAGATTTTCCACATAA	REVERSE	21	55.51	38.1	CGTGCACAAATCTACTTTCAT	178	AT	2	18
SSR1535	scaffold00003	FORWARD	21	54.91	33.33	TGAAATGAGGTAAGATGCAAT	REVERSE	21	55.25	33.33	ACGGAAATTTGAACCTTTTAG	285	TA	2	28
SSR1536	scaffold00003	FORWARD	21	54.21	47.62	TCTCTCTCTGAGACACACACA	REVERSE	21	54.83	33.33	TCAACCATTTTAGTGACGAAT	163	TA	2	16
SSR1537	scaffold00003	FORWARD	21	55.25	52.38	GGGTGGACTAAGGTAAGACAC	REVERSE	23	50.92	30.43	TCTGTGATTGTAATGATAGAGTT	174	AT	2	62
SSR1538	scaffold00003	FORWARD	21	55.28	38.1	TGTATCCCTTAAACCTTCCAT	REVERSE	21	55.34	38.1	AAGCTGTCCATTTCTCTTTTC	225	TA	2	52
SSR1539	scaffold00003	FORWARD	22	54.65	31.82	AGTATCAAAAGGTTGTTTGGTT	REVERSE	21	55.31	42.86	CTTAGGTTAAAAGCCAAGAGC	250	TA	2	72
SSR1540	scaffold00003	FORWARD	21	54.88	33.33	TCAACATAACAACCATGTTCA	REVERSE	21	54.79	33.33	TACTTGGTCGTTTAAAAATGC	155	TA	2	36
SSR1541	scaffold00003	FORWARD	21	56.01	38.1	TATCTAAATCCGCAGTTGTCA	REVERSE	21	54.38	38.1	GGTGAAGAACCAATGTAAGAA	156	TC	2	22
SSR1542	scaffold00003	FORWARD	21	54.22	33.33	GTCTTTCTTTGTTTTGTTTGG	REVERSE	21	54.65	33.33	ATCCCGATACACATTGTTAAA	156	AT	2	52
SSR1543	scaffold00003	FORWARD	21	54.85	33.33	TCCTTTCAAACATGACTTTGT	REVERSE	22	54.16	40.91	TCTAGCTATCATGCAGAGTTTC	156	AT	2	64
SSR1544	scaffold00003	FORWARD	21	54.97	33.33	TAAACAAGAGTTGGGATCAAA	REVERSE	21	54.73	33.33	TCAACTGCCAAAAAGATTTAC	203	TA	2	40
SSR1545	scaffold00003	FORWARD	22	53.94	40.91	TGATTAACAGCTATAGGGAGTG	REVERSE	21	54.19	33.33	ATTTTGTTTCAATCCTCACAC	196	AG	2	12
SSR1546	scaffold00003	FORWARD	21	54.96	38.1	TAAGAGCAAGAACAAAAGGTG	REVERSE	21	54.4	38.1	GGCTTGTGAATTGTGATAACT	148	TA	2	12
SSR1547	scaffold00003	FORWARD	21	54.83	33.33	TCACGGTTTAATCTGTTGAAT	REVERSE	21	55.02	42.86	TTTAGGAGACACACACACACA	138	AT	2	24
SSR1548	scaffold00003	FORWARD	21	54.83	33.33	TCACGGTTTAATCTGTTGAAT	REVERSE	21	54.53	47.62	GGCATTCTCTCTCTCTCTCTT	163	TG	2	16
SSR1549	scaffold00003	FORWARD	21	55	47.62	ATGTGTGTGTGTGTGTGTCTC	REVERSE	21	54.82	33.33	TTAAGAATCAAGCAAGGAATG	138	AG	2	14
SSR1550	scaffold00003	FORWARD	21	53.81	33.33	CCAATATAAAACTTTGGTGCT	REVERSE	21	53.84	33.33	TGCATTCTTTATTCACAACAC	150	AT	2	34
SSR1551	scaffold00003	FORWARD	21	54.2	38.1	CCAATGTGTTGTGTGTGTATT	REVERSE	21	54.6	38.1	TATGTCATGGGCCATAGTATT	150	AT	2	48
SSR1552	scaffold00003	FORWARD	21	54.2	42.86	GTGGTTGGTAGCTTCTTAATG	REVERSE	21	55.15	33.33	TCGCAAGTTGTGATCTATTTT	144	TA	2	12
SSR1553	scaffold00003	FORWARD	21	55.48	42.86	TACTGAAATCGACTCTTGGTG	REVERSE	21	55.48	38.1	TAACGAAAGTGTTCATGGAAG	148	TA	2	16
SSR1554	scaffold00003	FORWARD	21	54.49	38.1	GTTTACACCTGCAACAGATTT	REVERSE	22	54.78	31.82	TTGCACCACAATATTAATAAGC	172	TA	2	38
SSR1555	scaffold00003	FORWARD	21	54.64	38.1	GATGAATATCATTTGCCTGTC	REVERSE	21	55.18	33.33	TTGGTACAAAATTCTGGCTTA	162	ATG	3	18
SSR1556	scaffold00003	FORWARD	20	54.88	40	TATTGACTCCAAATCCATCC	REVERSE	21	55.47	38.1	GCTTGTAAATGTGGTTTGAGA	156	CTT	3	21
SSR1557	scaffold00003	FORWARD	21	54.97	33.33	TGTTGGTTTTGAATCCTCTAA	REVERSE	21	54.97	33.33	TGGGAAAAATTGAAGACTGTA	134	CAT	3	18
SSR1558	scaffold00003	FORWARD	20	54.44	35	CATGATGGTGGCATATTAAA	REVERSE	23	55.6	34.78	CCTTTAAAACTCTCATTTCTTCC	356	TTTA	4	12
SSR1559	scaffold00003	FORWARD	21	54.93	33.33	AAATCGACTTCTGACATTGAA	REVERSE	22	54.74	31.82	GAACAATGAGCTAACATGAAAA	181	TTAT	4	12
SSR1560	scaffold00003	FORWARD	21	54.78	33.33	TTACCAACTTCCCATTCAATA	REVERSE	21	54.4	33.33	TATTGCACTTCGATTCTTTCT	167	AT	2	20
SSR1561	scaffold00003	FORWARD	21	54.78	33.33	TTACCAACTTCCCATTCAATA	REVERSE	21	54.4	33.33	TATTGCACTTCGATTCTTTCT	167	TA	2	36
SSR1562	scaffold00003	FORWARD	21	54.57	33.33	GTCGAAAATAAACCAAACTCA	REVERSE	21	55.31	38.1	ATTGCATACATTCACGTTAGG	151	AT	2	18
SSR1563	scaffold00003	FORWARD	21	55.04	33.33	TTGCTCAATTTTAGCTTCAAC	REVERSE	22	55	31.82	AAATGCATACATCAAAGACAGA	142	AT	2	50
SSR1564	scaffold00003	FORWARD	21	54.58	33.33	TTATGATCTGTGGAACCAAAT	REVERSE	21	54.87	33.33	TTTGTACTGTGGGGAATAAAA	149	AG	2	12
SSR1565	scaffold00003	FORWARD	21	54.62	38.1	CCACAGATTTTTCTACGGTAA	REVERSE	21	54.79	33.33	AAAAAGAGCAAACACATTGAG	156	TA	2	16
SSR1566	scaffold00003	FORWARD	21	55.29	33.33	TTGAGGTTTGCTTTCAGATAA	REVERSE	20	54.11	30	AAGGAAAACGGACAAAATAA	165	AT	2	16
SSR1567	scaffold00003	FORWARD	21	54.85	33.33	AACTGTGACATTCCAAAAGAA	REVERSE	21	53.02	33.33	TTGTGTTTCTTAATGTTGGAG	155	TA	2	56
SSR1568	scaffold00003	FORWARD	22	53.39	31.82	TTTCTATTGTGAATGAGTGTCA	REVERSE	21	56.03	33.33	GTCAAATAAAAGCAACCGAAT	139	TA	2	58
SSR1569	scaffold00003	FORWARD	21	54.9	38.1	ACTTGCAATCTCTGCAATAAG	REVERSE	21	54.88	33.33	ATCACAAATCAAAACACATCC	148	TA	2	20
SSR1570	scaffold00003	FORWARD	21	53.79	33.33	CAACCAACATGTCAAGTTAAA	REVERSE	21	54.39	42.86	GAGTCCCCTTTTATAATGTCC	206	AT	2	78
SSR1571	scaffold00003	FORWARD	21	54.52	33.33	GCAGAAAGTAAACAAAAATCG	REVERSE	21	54.73	42.86	TATGGAGAGATGAGTGGGTTA	281	AT	2	50
SSR1572	scaffold00003	FORWARD	21	55.63	42.86	CGATTACGACACCTGCTATTA	REVERSE	20	54.85	45	AAACAGGCGTACGAAGTTAG	179	TA	2	20
SSR1573	scaffold00003	FORWARD	21	54.53	38.1	GACCGGTGTAACAAGTAAAAA	REVERSE	23	53.44	30.43	TGTCTCATCTTATCCTTATTCAA	167	TA	2	56
SSR1574	scaffold00003	FORWARD	21	55.35	33.33	AAAAACCTCGGTTGATACAAT	REVERSE	21	54.52	38.1	TGGCATATAAGAAAGTTGACC	138	TA	2	52
SSR1575	scaffold00003	FORWARD	21	54.97	33.33	CAATGGACAAAGAAAGATTTG	REVERSE	21	54.83	38.1	AAAGAAGATGAGGAGGAAGAA	146	TA	2	22
SSR1576	scaffold00003	FORWARD	23	54.89	30.43	TGTTGTCAAAGTATCATTATCCA	REVERSE	21	54.81	33.33	TTCTGATTTTAATTCGCAGTC	322	AT	2	44
SSR1577	scaffold00003	FORWARD	21	54.77	47.62	GCCTACCACTAAGCTATGACA	REVERSE	21	54.81	33.33	TTGTGTATGCAGTTTTGAATG	150	TG	2	14
SSR1578	scaffold00003	FORWARD	21	54.35	33.33	AACCAATGAAAATACATGCTC	REVERSE	22	55.38	31.82	CAATTTTCCATACACGTAAACA	386	TA	2	14
SSR1579	scaffold00003	FORWARD	21	55.68	47.62	CGATGCTGACACTCCTAGTAA	REVERSE	21	55.1	38.1	CCCACTTTACACAACAACAAT	142	TA	2	14
SSR1580	scaffold00003	FORWARD	21	55.27	38.1	CCAGACAACTCTTTTTCCTTT	REVERSE	23	54.46	30.43	AAAAAGTTATTCGTAGAGAACGA	251	AT	2	28
SSR1581	scaffold00003	FORWARD	20	54.17	30	CATTCATTTGAATTTTGCAC	REVERSE	20	54.87	30	AGAAATATTTTCCCGCTTTT	207	AT	2	30
SSR1582	scaffold00003	FORWARD	19	55.12	42.11	TTTGTCCGGAGTAATTTCC	REVERSE	21	55.02	33.33	CAAAACTTCCGACAAAATATG	173	TA	2	88
SSR1583	scaffold00003	FORWARD	21	54.19	38.1	GTCCGGAGTAATTTCCTTTAT	REVERSE	21	55.02	33.33	CAAAACTTCCGACAAAATATG	170	TA	2	38
SSR1584	scaffold00003	FORWARD	21	55.27	38.1	CCAGACAACTCTTTTTCCTTT	REVERSE	23	54.46	30.43	AAAAAGTTATTCGTAGAGAACGA	251	AT	2	28
SSR1585	scaffold00003	FORWARD	20	54.17	30	CATTCATTTGAATTTTGCAC	REVERSE	20	54.87	30	AGAAATATTTTCCCGCTTTT	207	AT	2	30
SSR1586	scaffold00003	FORWARD	19	55.12	42.11	TTTGTCCGGAGTAATTTCC	REVERSE	21	55.02	33.33	CAAAACTTCCGACAAAATATG	173	TA	2	88
SSR1587	scaffold00003	FORWARD	21	54.19	38.1	GTCCGGAGTAATTTCCTTTAT	REVERSE	21	55.02	33.33	CAAAACTTCCGACAAAATATG	170	TA	2	38
SSR1588	scaffold00003	FORWARD	21	55	38.1	ATGGATACCCATTTTGTACCT	REVERSE	21	54.96	33.33	GCATATGAAAGCAAAAGAAGA	169	AT	2	14
SSR1589	scaffold00003	FORWARD	21	54.77	42.86	TCTCTTCCATAGCATCTTCTG	REVERSE	21	55.89	33.33	AAATACGTTTGGAAATGGAAG	150	TC	2	20
SSR1590	scaffold00003	FORWARD	21	55.13	38.1	ATCATGATCGAGAATGACAAG	REVERSE	21	54.36	33.33	AACAAATCCAATATCGTTGAG	150	TG	2	12
SSR1591	scaffold00003	FORWARD	22	55.16	31.82	CAGCTTCCATTTTATAATCCAT	REVERSE	23	54.1	39.13	TTTAAGTAGTCCTCGAGTTTAGG	182	AT	2	28
SSR1592	scaffold00003	FORWARD	20	56.2	35	CATGCATGCTTCCATTTTAT	REVERSE	22	55.48	45.45	TGAAGTAGTCCTCGAGTTTAGG	158	AT	2	28
SSR1593	scaffold00003	FORWARD	21	55.19	47.62	GCAAACTGTCATCTGTAGCTC	REVERSE	21	54.59	42.86	TTGAAGTAGTCCACGAGTTTC	234	TA	2	30
SSR1594	scaffold00003	FORWARD	21	56.76	38.1	GGGTTATGATCCATTTTGATG	REVERSE	22	53.95	31.82	TTGTAGGCAAATAATCCTTATG	139	TA	2	24
SSR1595	scaffold00003	FORWARD	20	50.34	30	GACAAAAATGAAAGTTACCA	REVERSE	22	53.96	36.36	TCTAACATTTGTGGATGAGAGT	151	TA	2	62
SSR1596	scaffold00003	FORWARD	21	54.97	33.33	TTCCAAGTTATTCCAACTGAA	REVERSE	21	55.03	38.1	TCACGGAATACATTAACATCC	172	TA	2	26
SSR1597	scaffold00003	FORWARD	21	54.95	38.1	GACCAATCACAAAATGACACT	REVERSE	21	55.71	38.1	TCTCCTTCTGCCATTAAGAAT	146	AT	2	16
SSR1598	scaffold00003	FORWARD	21	54.79	38.1	ACATTAACTTGTCCCACGTAA	REVERSE	21	54.6	38.1	TTACACAACATGATGCAAGTC	154	AT	2	16
SSR1599	scaffold00003	FORWARD	21	54.76	42.86	TACACAAGTTCAAGAGGAAGC	REVERSE	21	54.82	42.86	GCAGAAGGTGTAACTAACGAA	133	AT	2	32
SSR1600	scaffold00003	FORWARD	21	54.97	38.1	TTTAGCCACATCTTCATCACT	REVERSE	23	53.18	30.43	TGTGTTATTTTATCTCTCGAAAC	148	TA	2	26
SSR1601	scaffold00003	FORWARD	21	54.97	38.1	TTTAGCCACATCTTCATCACT	REVERSE	23	53.18	30.43	TGTGTTATTTTATCTCTCGAAAC	148	TA	2	72
SSR1602	scaffold00003	FORWARD	23	53.93	30.43	TGTAAAGCGAGTTATCATAAAGA	REVERSE	21	55.31	33.33	TTCTACACAAACGTGCTTTTT	173	TA	2	12
SSR1603	scaffold00003	FORWARD	21	55.71	38.1	ATCCACGTGAAGCATACAATA	REVERSE	21	54.88	33.33	TAATCACGCTTATTTTGAAGG	159	AT	2	46
SSR1604	scaffold00003	FORWARD	21	55.94	38.1	AACCAACATGGTCCACTTAAT	REVERSE	21	55.38	42.86	CCCACTAAGCAAGAGAAGAAT	158	CA	2	14
SSR1605	scaffold00003	FORWARD	20	55.29	50	CCCTCACCTGAAGAAGTACA	REVERSE	21	54.93	38.1	TGCTTTTTATCCGACTAAGTG	153	TG	2	12
SSR1606	scaffold00003	FORWARD	21	54.22	38.1	GTTTGCATCCACCTGTATATT	REVERSE	21	55.09	38.1	TTGTATACCACACATGAGCAA	145	TC	2	12
SSR1607	scaffold00003	FORWARD	21	54.22	38.1	GTTTGCATCCACCTGTATATT	REVERSE	21	55.09	38.1	TTGTATACCACACATGAGCAA	145	TA	2	14
SSR1608	scaffold00003	FORWARD	21	54.22	38.1	GTTTGCATCCACCTGTATATT	REVERSE	21	55.09	38.1	TTGTATACCACACATGAGCAA	145	TG	2	18
SSR1609	scaffold00003	FORWARD	21	54.74	38.1	TCAGTTTTCCTCCTTTCCTAT	REVERSE	21	55.12	38.1	TGAAGAAAGTTAGAAGCAACG	177	TA	2	48
SSR1610	scaffold00003	FORWARD	21	54.69	33.33	CTTTTTGCCAACACTAAACAT	REVERSE	21	55.44	38.1	CCAGTGGCAAATATTCAGTAA	299	TA	2	58
SSR1611	scaffold00003	FORWARD	21	57.19	38.1	ATCAGTGCAACCAAAACTGAT	REVERSE	21	54.1	33.33	GCTTTGCATGTATGTTGTTTA	182	TC	2	58
SSR1612	scaffold00003	FORWARD	21	55.38	38.1	ACCAAAACTGATGGTTTCTCT	REVERSE	21	54.1	33.33	GCTTTGCATGTATGTTGTTTA	173	TA	2	34
SSR1613	scaffold00003	FORWARD	21	55.38	38.1	ACCAAAACTGATGGTTTCTCT	REVERSE	21	54.1	33.33	GCTTTGCATGTATGTTGTTTA	173	TA	2	16
SSR1614	scaffold00003	FORWARD	22	54.66	31.82	CATAGGTCACGTTTTAAATGAA	REVERSE	21	54.79	38.1	TCAGTGTATTTGACAATGCTG	225	TA	2	16
SSR1615	scaffold00003	FORWARD	21	56.17	42.86	GGAGTGAAAGACACACAACAA	REVERSE	21	54.88	33.33	GATTTTCACCACATCACATTT	206	TA	2	78
SSR1616	scaffold00003	FORWARD	21	56.17	42.86	GGAGTGAAAGACACACAACAA	REVERSE	21	54.88	33.33	GATTTTCACCACATCACATTT	206	TA	2	32
SSR1617	scaffold00003	FORWARD	21	55.22	42.86	GTGCCACCTAAATTTCTCTCT	REVERSE	22	54.23	31.82	CATCTTCCTTATTTGTTGTTTG	157	TG	2	12
SSR1618	scaffold00003	FORWARD	20	51.31	30	CTTGATAAACACCAAAACAA	REVERSE	22	52.48	31.82	TGACATATCAACCTTGAGAATA	400	TA	2	62
SSR1619	scaffold00003	FORWARD	22	53.93	31.82	AGATTTAAGATTTGATCGGTCT	REVERSE	21	55.36	33.33	TTTTAGTTTGTGCAAGGAAGA	138	TA	2	34
SSR1620	scaffold00003	FORWARD	21	55.01	33.33	GAAAATACAATTTGGCAACTG	REVERSE	21	53.91	42.86	GAGCACCAAGTACTCCTTAAA	177	TA	2	22
SSR1621	scaffold00003	FORWARD	21	55.16	38.1	TGTTGAATTCTAGCACCCTTA	REVERSE	21	54.42	33.33	TGTTGTATCTCAATCAAAGCA	142	AT	2	58
SSR1622	scaffold00003	FORWARD	21	55.54	38.1	ATTTCAACTGTTTCCTCTCGT	REVERSE	21	53.83	38.1	AATCGTAGCTGTTAACAAACC	236	AT	2	34
SSR1623	scaffold00003	FORWARD	21	54.94	38.1	TTATAAGAGGCCTTTTGGAGT	REVERSE	21	54.72	42.86	TACCATTTGTAGGGAGGTACA	130	TG	2	18
SSR1624	scaffold00003	FORWARD	21	54.13	38.1	ATGCAGTTTATATGGCAGAGT	REVERSE	20	55.27	40	CTATGGGCTGGATTTCAATA	150	TA	2	36
SSR1625	scaffold00003	FORWARD	21	55.8	33.33	GGGGTTTCTTTTTCTCTTTTT	REVERSE	22	54.66	31.82	CGCGTATGTTATTGATACATTT	152	AT	2	26
SSR1626	scaffold00003	FORWARD	21	54.34	33.33	TCACGAGTCAATGTAAAACAA	REVERSE	21	55.19	38.1	AGTGCGCTTATTTCCTAAACT	174	TA	2	24
SSR1627	scaffold00003	FORWARD	21	55.46	33.33	GCCAATAATTTCAAGCTTTCT	REVERSE	21	55.13	42.86	GGTCCACACTCACATCTTAAA	154	AT	2	18
SSR1628	scaffold00003	FORWARD	21	54.95	38.1	GAAGTCCTCCATTTGATCTTT	REVERSE	21	55.05	42.86	GGTTCTTGCATTGTAGTCTTG	155	TA	2	12
SSR1629	scaffold00003	FORWARD	21	55.01	33.33	AAATCGAGGAAAGAAGAGAAA	REVERSE	21	54.76	38.1	TGGAAATGGACTGTAGGATAA	153	AT	2	16
SSR1630	scaffold00003	FORWARD	21	55.01	33.33	AAATCGAGGAAAGAAGAGAAA	REVERSE	21	54.76	38.1	TGGAAATGGACTGTAGGATAA	153	TA	2	46
SSR1631	scaffold00003	FORWARD	20	55.32	30	CCTTTTTGCCCTTTAAAAAT	REVERSE	21	54.99	33.33	ATGTTCCAAAACATAGCAGAA	169	AT	2	60
SSR1632	scaffold00003	FORWARD	21	54.78	42.86	ACCACACTCCTAAAGTCAACA	REVERSE	22	55	31.82	AAAGATCGTTACACACACAAAA	191	TA	2	36
SSR1633	scaffold00003	FORWARD	21	54.78	42.86	ACCACACTCCTAAAGTCAACA	REVERSE	22	55	31.82	AAAGATCGTTACACACACAAAA	191	TA	2	14
SSR1634	scaffold00003	FORWARD	21	54.9	42.86	ATGGAAGTTAACACCACACAC	REVERSE	21	55.04	38.1	TTAAAACCTCACACACACACA	257	AT	2	18
SSR1635	scaffold00003	FORWARD	21	54.9	42.86	ATGGAAGTTAACACCACACAC	REVERSE	21	55.04	38.1	TTAAAACCTCACACACACACA	257	AT	2	28
SSR1636	scaffold00003	FORWARD	21	54.48	33.33	AAGAGAAAGGATGGAAATGAT	REVERSE	21	55.39	38.1	GCCTTCATGTGAAACTCAATA	150	AG	2	16
SSR1637	scaffold00003	FORWARD	21	54.65	33.33	GTGATTTATTTTCCAGCAGAA	REVERSE	21	54.84	38.1	AACTAGTTCATGCCCTTTCTT	151	AC	2	16
SSR1638	scaffold00003	FORWARD	23	54.99	30.43	TTGCATATGTTCAGTATTGTGTT	REVERSE	21	54.92	38.1	TCGGTGACCTTGATAGAATTA	155	AG	2	14
SSR1639	scaffold00003	FORWARD	21	55.47	33.33	AGTTCAATTGCAAATTCAGTG	REVERSE	21	55.2	47.62	GAGACACAGGTGTGGAAACTA	146	AT	2	36
SSR1640	scaffold00003	FORWARD	21	54.97	33.33	TGAAGGTTTGGAAGTCATTTA	REVERSE	21	54.63	42.86	GCCATATGCTATACCTCTCAA	279	AT	2	24
SSR1641	scaffold00003	FORWARD	21	55.07	42.86	CTTGGATCACTTTCCCTAACT	REVERSE	21	55.25	33.33	AACCGAAAAGAGGTAAAATTG	123	TA	2	66
SSR1642	scaffold00003	FORWARD	21	55.07	47.62	CACAGTGTGGATCAGGTTACT	REVERSE	21	55.32	38.1	CACTCACCTGGAAAATGTAAA	149	AT	2	40
SSR1643	scaffold00003	FORWARD	21	55.04	33.33	AGAAAAATCTGAACCCAAAAC	REVERSE	21	54.97	33.33	TCCAATAAAGTCAAACTCCAA	131	AT	2	34
SSR1644	scaffold00003	FORWARD	22	53.75	31.82	AACCACTATTATTTTGAACACG	REVERSE	21	55.39	42.86	CCAACAACCTCTCTTGTGTAA	179	AT	2	26
SSR1645	scaffold00003	FORWARD	21	55.32	33.33	GAATGGCTGAAATTCAATGTA	REVERSE	21	53.91	33.33	TCTTGATTGGGTTTATCACTT	196	AT	2	34
SSR1646	scaffold00003	FORWARD	21	55.32	33.33	GAATGGCTGAAATTCAATGTA	REVERSE	21	53.91	33.33	TCTTGATTGGGTTTATCACTT	196	AT	2	56
SSR1647	scaffold00003	FORWARD	20	51.91	30	GCTTGAAAAGAAAAATTCAC	REVERSE	21	55.12	42.86	AAAACACACACACACACACAC	229	AT	2	62
SSR1648	scaffold00003	FORWARD	21	54.53	33.33	CTGTAAAAATGAAAAGCCTTG	REVERSE	22	54.22	40.91	TTCATCGAGATGACTAGGTAGA	155	TA	2	58
SSR1649	scaffold00003	FORWARD	21	54.68	33.33	CAAAGGAAGAAAATGTTGAGA	REVERSE	21	55.4	33.33	GTGAAATGAGGCAAAATAACA	174	AT	2	40
SSR1650	scaffold00003	FORWARD	21	54.68	33.33	CAAAGGAAGAAAATGTTGAGA	REVERSE	21	55.4	33.33	GTGAAATGAGGCAAAATAACA	174	TA	2	34
SSR1651	scaffold00003	FORWARD	23	50.8	30.43	GCATATTATTCTATCCACTATCA	REVERSE	21	54.76	42.86	TTTAGTCGACGTGAGACTTTC	142	AT	2	38
SSR1652	scaffold00003	FORWARD	23	50.8	30.43	GCATATTATTCTATCCACTATCA	REVERSE	21	54.76	42.86	TTTAGTCGACGTGAGACTTTC	142	TA	2	28
SSR1653	scaffold00003	FORWARD	22	54.63	31.82	AGTACGAAAATGTTGTTTGTTG	REVERSE	21	54.99	33.33	AAAACGTGGTGTTTGTAAGAA	247	AT	2	18
SSR1654	scaffold00003	FORWARD	21	55.44	33.33	AAAACATCACATGGGTGTAAA	REVERSE	21	55.05	38.1	CCAACCCTATCATCAACATTA	271	TA	2	68
SSR1655	scaffold00003	FORWARD	21	50.47	33.33	TCACAAGTTGTCTATTGTCAT	REVERSE	22	55.08	31.82	AGCTACATGTGAATGTTTTTGA	134	AT	2	32
SSR1656	scaffold00003	FORWARD	23	52.7	30.43	TCACAAGTTGTCTATTGTCATAA	REVERSE	22	54.7	31.82	AAGCTACATGTGAATGTTTTTG	135	TA	2	56
SSR1657	scaffold00003	FORWARD	21	55.01	42.86	GAGGGAGGGTTTACTGAAATA	REVERSE	23	54.54	39.13	TTCTCTTTTCTCTCTCTCTCTCA	176	AT	2	34
SSR1658	scaffold00003	FORWARD	21	55.01	42.86	GAGGGAGGGTTTACTGAAATA	REVERSE	23	54.54	39.13	TTCTCTTTTCTCTCTCTCTCTCA	176	TA	2	14
SSR1659	scaffold00003	FORWARD	21	55.01	42.86	GAGGGAGGGTTTACTGAAATA	REVERSE	21	55.85	47.62	CAACAATAGTGCTCACACTCC	283	GA	2	14
SSR1660	scaffold00003	FORWARD	23	54.3	34.78	AAATTTATCGTATCACCACTCTC	REVERSE	19	55.86	47.37	GCTTGTTTTCCAACTCGAC	135	TA	2	28
SSR1661	scaffold00003	FORWARD	21	55.92	42.86	GACTTTGTATGATTGCTGCAC	REVERSE	21	54.93	47.62	GCTCGCTAGTAGTAATGTCCA	152	AC	2	12
SSR1662	scaffold00003	FORWARD	21	56.01	33.33	AAAATTTTCAGGCTTCACATC	REVERSE	21	55.2	42.86	ATATTTGGAGGCTAGGTCTTG	158	AC	2	14
SSR1663	scaffold00003	FORWARD	21	54.76	38.1	GAGGTATTTTTGGATGGAGAT	REVERSE	20	55.11	40	CAATGATCGACCCCTTATTA	150	TA	2	36
SSR1664	scaffold00003	FORWARD	21	54.89	38.1	TCCAACTCGTAACAATCAAGT	REVERSE	21	54.49	38.1	CATGTCTTCATTAATGCTCCT	150	AT	2	16
SSR1665	scaffold00003	FORWARD	21	54.94	33.33	TAAGGATTCACCACGATTAAA	REVERSE	21	56.09	33.33	GCTTGGGAAAATAAATGAGAA	273	AC	2	14
SSR1666	scaffold00003	FORWARD	21	54.94	33.33	TAAGGATTCACCACGATTAAA	REVERSE	21	56.09	33.33	GCTTGGGAAAATAAATGAGAA	273	AT	2	32
SSR1667	scaffold00003	FORWARD	21	54.73	33.33	AATCCGGTACACATTGTTAAA	REVERSE	22	54.84	31.82	CACTCGTTTCTGTTTGAAATTA	253	TA	2	14
SSR1668	scaffold00003	FORWARD	21	54.63	33.33	AATTTCAAACAGAAACGAGTG	REVERSE	21	53.86	33.33	CCCTGTCAAAATTAGAAAGAA	289	AT	2	88
SSR1669	scaffold00003	FORWARD	20	52.46	30	TTTTAAGGGCAGATTAAATG	REVERSE	21	54.72	38.1	TGATAAGAACAACTTCCTTCG	145	TA	2	24
SSR1670	scaffold00003	FORWARD	21	54.7	42.86	GCACTGCTTATCTCACTTCAT	REVERSE	21	55.74	33.33	CCACACCCAAATTTCTTATTT	157	AG	2	20
SSR1671	scaffold00003	FORWARD	21	54.62	33.33	GATGATTGAAGAATTTGATGG	REVERSE	22	55.57	31.82	CACAGTTAAATCGTTGAAAACA	138	TA	2	62
SSR1672	scaffold00003	FORWARD	20	53.3	30	TGAAGAAAAGATGGAAATGA	REVERSE	21	54.59	47.62	CAACTAGCAGGTTACACCAGT	175	AT	2	72
SSR1673	scaffold00003	FORWARD	21	54.35	33.33	TGTCACAACAAGAAGAAACAA	REVERSE	21	53.74	33.33	CCAAACAAACAAAGGTTTACT	340	TA	2	18
SSR1674	scaffold00003	FORWARD	21	54.43	42.86	CATAGGAAGAACCAACTACCA	REVERSE	21	55.33	47.62	GAGAACAAGAGACAGACACCA	145	TA	2	18
SSR1675	scaffold00003	FORWARD	21	55.37	33.33	TTTCCCCATTTATCGTAATCT	REVERSE	21	54.82	42.86	GACCCTGAAGGAATCTTATGT	151	GT	2	12
SSR1676	scaffold00003	FORWARD	22	54.32	31.82	AATCATTTTAAATCTCGACCTC	REVERSE	21	55.16	38.1	CAATCCTACAAAATCAGCTTG	132	AT	2	18
SSR1677	scaffold00003	FORWARD	19	56.14	42.11	TTAATGTGGTGGTGGGTTT	REVERSE	21	54.84	38.1	TGTAAGGGTGATGGAAAAGTA	228	TA	2	16
SSR1678	scaffold00003	FORWARD	19	56.14	42.11	TTAATGTGGTGGTGGGTTT	REVERSE	21	54.84	38.1	TGTAAGGGTGATGGAAAAGTA	228	TG	2	18
SSR1679	scaffold00003	FORWARD	21	54.8	33.33	CCGACTTAACGTTATTGAAAA	REVERSE	21	55.74	42.86	ACGAAGCTGAAGAAGAAGAAG	161	AG	2	16
SSR1680	scaffold00003	FORWARD	21	54.86	38.1	GAGAAAAACACGCTTAGATGA	REVERSE	23	54.19	30.43	GAACAAGAGTTTCTTTCAAAATC	195	TA	2	60
SSR1681	scaffold00003	FORWARD	21	54.87	42.86	ACCATGATGGCTGACATATAC	REVERSE	22	54.8	31.82	TCATTTCATGGTATGTTTAGGA	154	TG	2	12
SSR1682	scaffold00003	FORWARD	21	54.5	47.62	GGAGTGTGACTAATGGTATGG	REVERSE	22	54.93	31.82	CGGTAATGATGTTAAAATGTTG	173	TA	2	30
SSR1683	scaffold00003	FORWARD	21	55.32	33.33	GGTTTGACGACATTTTTGTAA	REVERSE	21	55.13	42.86	TCGGATCATGTCTATTCTCAC	190	AT	2	18
SSR1684	scaffold00003	FORWARD	21	55.04	42.86	TCACCAATCTGCTACTGTCTT	REVERSE	20	55.25	40	TTGAACAACTTTGAGGGAAC	163	TA	2	14
SSR1685	scaffold00003	FORWARD	21	54.74	38.1	TCTCAGGATGATGTCAACTTT	REVERSE	21	54.93	33.33	AACTTTGCATGACACGTTATT	226	TA	2	32
SSR1686	scaffold00003	FORWARD	21	55.41	33.33	TCGTTCCAATGTTTTGAATAG	REVERSE	21	54.79	42.86	TCAGGTCGTCCTACCATATTA	164	TA	2	24
SSR1687	scaffold00003	FORWARD	21	55.11	42.86	CCTAACAACCCATCTCACATA	REVERSE	22	54.54	31.82	TTTTACTAGCCTTGTGATGAAA	338	AT	2	60
SSR1688	scaffold00003	FORWARD	20	55.15	35	CGGTTGCTTAATTTTCAAAC	REVERSE	20	50.11	30	TAAACAACTACCATCGTTTT	376	AT	2	92
SSR1689	scaffold00003	FORWARD	21	54.97	38.1	TTTTCAAGGTCACGTAGTGTT	REVERSE	23	53.38	30.43	TTTCTAGTGAAGTGATTTGATGT	141	TA	2	20
SSR1690	scaffold00003	FORWARD	21	54.97	38.1	TTTTCAAGGTCACGTAGTGTT	REVERSE	23	53.38	30.43	TTTCTAGTGAAGTGATTTGATGT	141	TA	2	20
SSR1691	scaffold00003	FORWARD	21	55.49	42.86	AACATCGTCATCACTGTCTGT	REVERSE	21	54.4	38.1	GCTTAATTGAAGAGATCGTTG	144	AT	2	36
SSR1692	scaffold00003	FORWARD	21	55.49	42.86	AACATCGTCATCACTGTCTGT	REVERSE	21	54.4	38.1	GCTTAATTGAAGAGATCGTTG	144	AT	2	34
SSR1693	scaffold00003	FORWARD	21	55.14	42.86	GCCTCAGTTCCTTCATCTTAT	REVERSE	21	55.75	38.1	AGGTTATTGGTCTTTTCATGG	145	GA	2	34
SSR1694	scaffold00003	FORWARD	21	55.23	33.33	ATCAGAATTTCACACGAATTG	REVERSE	20	54.77	35	TTGTCCCCCATTTACTTTTA	234	TA	2	12
SSR1695	scaffold00003	FORWARD	22	54.95	31.82	ACAAATGTGAACACAAAGAAGA	REVERSE	21	54.76	33.33	AAAAGTTCCCCTTCTCAATTA	307	AT	2	26
SSR1696	scaffold00003	FORWARD	21	54.61	33.33	ACGGTGAAATACACACAAAAT	REVERSE	21	54.18	33.33	GTATTTGCGATTTTGATCTTC	110	AT	2	24
SSR1697	scaffold00003	FORWARD	21	55.06	38.1	TGTTTTCTCATCATACCAACC	REVERSE	22	54.82	31.82	GAATGTTTAAAGAAACTGCACA	145	AT	2	60
SSR1698	scaffold00003	FORWARD	21	54.87	33.33	TTGGTTAGGGTTACATTTTCA	REVERSE	21	54.74	38.1	TCAATCTCATCCTCAACAACT	141	AG	2	16
SSR1699	scaffold00003	FORWARD	20	50.29	30	TGTTAACTATGGTTTTGCTT	REVERSE	21	54.95	33.33	TTTCGTGCCTTAGTTAAAATG	177	TA	2	14
SSR1700	scaffold00003	FORWARD	21	54.56	47.62	TCACCCATACCAGTAGACACT	REVERSE	21	55.36	33.33	GTGTGTTTTGGAAAACTTTGA	158	TA	2	60
SSR1701	scaffold00003	FORWARD	21	54.11	42.86	TGTGTGTTGTGTGTGTGTCTA	REVERSE	21	55.17	42.86	AGTCAGATCTACCAACCCATT	119	AC	2	16
SSR1702	scaffold00003	FORWARD	21	54.04	38.1	TTGGTGGTTACTTCTCAGTTT	REVERSE	21	54.88	33.33	ACAAACACATCTGCAAAATCT	151	AT	2	20
SSR1703	scaffold00003	FORWARD	21	55.43	38.1	ATTCCCAACATCATAATCTCC	REVERSE	21	55.16	38.1	TGCACTTCTAAACCCTTCATA	148	TA	2	20
SSR1704	scaffold00003	FORWARD	21	55.26	42.86	AGGTTAGCGAAGTGATAAACC	REVERSE	21	55.53	33.33	CATTCGCCAAATCTAACATAA	145	AT	2	18
SSR1705	scaffold00003	FORWARD	21	55.05	33.33	TCTTCACGAATTTGCTTTTAG	REVERSE	23	54.64	30.43	GATAAAATAAGAAATGGACATGG	162	TA	2	78
SSR1706	scaffold00003	FORWARD	21	55.79	33.33	CGCTTTTCTTCACAAATTACA	REVERSE	21	53.12	33.33	ATGTCAGATCGTCATGTTAAA	150	TA	2	12
SSR1707	scaffold00003	FORWARD	21	54.86	33.33	ATTACATAATTTACCGCCACA	REVERSE	22	52.19	31.82	GTTTCGTAAATCTACCATTCTT	146	AT	2	14
SSR1708	scaffold00003	FORWARD	21	54.97	38.1	TTGATGTCACAGAGCCTATTT	REVERSE	21	55.23	33.33	ATGTGTGGTTTTCTTTTTGTG	156	AT	2	14
SSR1709	scaffold00003	FORWARD	21	56.16	42.86	CCAGCAGATAATGGCTCTAAT	REVERSE	21	54.98	42.86	TTGGAAGTCCTACATCGACTA	182	TA	2	68
SSR1710	scaffold00003	FORWARD	21	55.47	38.1	AAATTAAGTCAGTCCCTCCAA	REVERSE	20	54.53	30	TTGCATTCGATTTCAAACTA	150	AT	2	68
SSR1711	scaffold00003	FORWARD	23	53.18	30.43	GAAACTAATTTCTCACGACATAA	REVERSE	21	55	38.1	TGTGTTCCTTCCTAACGATAA	229	TA	2	26
SSR1712	scaffold00003	FORWARD	22	54.65	36.36	TGACAAACCAAGAGTTATTGAG	REVERSE	21	54.83	33.33	TTCGTGAATATTCCAAACTGT	359	TA	2	46
SSR1713	scaffold00003	FORWARD	23	51.76	30.43	CAAAATGAAACACACTATACATC	REVERSE	23	52.44	30.43	GTTATGGATGTTAATGAGAAAAC	400	AT	2	86
SSR1714	scaffold00003	FORWARD	22	54.81	31.82	CGTTAAAAATACTGAACGATGA	REVERSE	21	55.05	38.1	CTTCATGGATGAGACACAAAT	166	TA	2	98
SSR1715	scaffold00003	FORWARD	21	54.55	38.1	TCCACAAAGTAGGAAATTGAG	REVERSE	21	55.47	33.33	CATGCATTTCTGACAACTTTT	163	AT	2	28
SSR1716	scaffold00003	FORWARD	21	54.93	42.86	TCACATACAGTCACCTCAACA	REVERSE	21	55.18	38.1	ATCCAACTTAGGATGTGGTTT	148	AT	2	66
SSR1717	scaffold00003	FORWARD	21	55.02	38.1	ATGTTTGGCGAGTATTGTAGA	REVERSE	21	54.68	47.62	TGAGTGAAGAGAGTGAAGAGG	165	AT	2	12
SSR1718	scaffold00003	FORWARD	21	55.1	42.86	AGGTGTGTTGTCAAGTTGTTC	REVERSE	21	55.19	42.86	TTACCAGGTTGGATTACTGTG	146	AT	2	14
SSR1719	scaffold00003	FORWARD	21	55.14	38.1	ACAAGCCACACTAGAACAAAA	REVERSE	23	53.34	30.43	GTAGAATAAGCAAAGATGTTGAA	190	TA	2	48
SSR1720	scaffold00003	FORWARD	21	54.8	42.86	GACCATACATCACTTTTCGAG	REVERSE	22	54.94	31.82	GTCAAATGAATGTAAAAACGTG	199	TA	2	28
SSR1721	scaffold00003	FORWARD	21	54.06	42.86	ATCGAGGAGGTGCATATAGTA	REVERSE	19	54.91	42.11	ACGTGTGCAGTGTCAAAAT	190	AT	2	64
SSR1722	scaffold00003	FORWARD	21	54.88	38.1	TGTCATGTATGATGTTGCTGT	REVERSE	21	54.46	42.86	AAGGAGTTGTCGTACATCTTG	134	AG	2	16
SSR1723	scaffold00003	FORWARD	21	54.28	33.33	GCAAAAGGTTTATGATTTCAG	REVERSE	21	54.54	42.86	GTCTCGCACATGATGTATGTA	178	TA	2	12
SSR1724	scaffold00003	FORWARD	21	55.84	38.1	TTCAACTGCACAGTGGTTTAT	REVERSE	21	54.54	42.86	GTCTCGCACATGATGTATGTA	151	TA	2	42
SSR1725	scaffold00003	FORWARD	23	54.05	30.43	CTTTTTAACATCGACTAACATGA	REVERSE	21	55.07	42.86	AAGTCTCATCATGTGGCATAC	137	TA	2	20
SSR1726	scaffold00003	FORWARD	23	54.05	30.43	CTTTTTAACATCGACTAACATGA	REVERSE	21	55.07	42.86	AAGTCTCATCATGTGGCATAC	137	AT	2	30
SSR1727	scaffold00003	FORWARD	21	54.67	33.33	AAATTTTAGCAAGCCCTAATC	REVERSE	21	55.15	38.1	ACCCATCCATGACATACATAA	123	AT	2	16
SSR1728	scaffold00003	FORWARD	21	55.05	33.33	TACAACCCAACTTTTCTTCAA	REVERSE	23	53.68	30.43	TTGTGCTTAAAGTTAAAAGACTG	149	AT	2	64
SSR1729	scaffold00003	FORWARD	21	55.5	38.1	ATCGGTTACTCGACAAATTCT	REVERSE	21	53.88	47.62	CCTAGATACCAGCCTCAACTA	157	AT	2	28
SSR1730	scaffold00003	FORWARD	21	55.19	33.33	TTCTTCAAACATGGATTGTTC	REVERSE	21	55.18	38.1	GAATGGTCACAAGAAGAATGA	145	TA	2	18
SSR1731	scaffold00003	FORWARD	21	55.19	33.33	TTCTTCAAACATGGATTGTTC	REVERSE	21	55.18	38.1	GAATGGTCACAAGAAGAATGA	145	TG	2	12
SSR1732	scaffold00003	FORWARD	21	53.92	33.33	ATCTCTTCCCGAACTTAAAAT	REVERSE	21	54.5	33.33	TTTGCATGTATAAAGACACGA	149	AT	2	30
SSR1733	scaffold00003	FORWARD	21	55.18	33.33	CTTCCCGAACTTAAAATGAAT	REVERSE	21	54.5	33.33	TTTGCATGTATAAAGACACGA	145	TA	2	30
SSR1734	scaffold00003	FORWARD	23	52.38	34.78	GGTAATGACTAATAGACGAGAAA	REVERSE	21	54.76	33.33	TGCTTAATCTAAGCCTTTCAA	151	AT	2	30
SSR1735	scaffold00003	FORWARD	21	56.33	42.86	TGGGATACGGGTTTAGAGTAA	REVERSE	21	55.14	33.33	CAACCATTAACCATTAACCAA	178	AT	2	16
SSR1736	scaffold00003	FORWARD	21	56.33	42.86	TGGGATACGGGTTTAGAGTAA	REVERSE	21	55.14	33.33	CAACCATTAACCATTAACCAA	178	TA	2	26
SSR1737	scaffold00003	FORWARD	20	55.03	45	GTTATCAGTTTGGGGTCTGA	REVERSE	21	54.9	42.86	AACCTTCCCAATCTCACTTAC	153	GAA	3	27
SSR1738	scaffold00003	FORWARD	21	55.31	33.33	ATTTCCACTCCTTTGATGTTT	REVERSE	21	55.48	33.33	ACCAAATCTGGAAGGTAAAAA	187	AAT	3	42
SSR1739	scaffold00003	FORWARD	21	54.93	38.1	CATCACATTGATACCCAAGTT	REVERSE	21	54.91	42.86	CATTAGGACTAAAGCTCGTGA	147	AACA	4	12
SSR1740	scaffold00003	FORWARD	21	55.51	38.1	CGCACATTACTTTTCACTCAT	REVERSE	21	55.11	42.86	TACCCAATATCCACTGTTCTG	151	TCAA	4	12
SSR1741	scaffold00003	FORWARD	21	54.49	38.1	ATTACTGATTGGCAGAAGATG	REVERSE	22	54.68	31.82	TGTTACAGAAAACATTTGAAGG	149	CAAC	4	12
SSR1742	scaffold00003	FORWARD	21	54.95	42.86	TACGGTGACACTGTCTTCTTT	REVERSE	21	54.81	38.1	AGCAAAACTGACACAATAAGC	141	TTTA	4	12
SSR1743	scaffold00003	FORWARD	21	54.94	33.33	ACTGTTTTGGTGTGAAGAAAA	REVERSE	21	55.15	33.33	CCATTTGATGACTTTTTGTGT	174	TTCT	4	12
SSR1744	scaffold00003	FORWARD	21	55.67	42.86	TAGCAATCTCATCGTATCTGC	REVERSE	21	55.48	38.1	TAACCATTCTTCAGTTCGTTG	154	ATTT	4	16
SSR1745	scaffold00003	FORWARD	21	55.67	42.86	TAGCAATCTCATCGTATCTGC	REVERSE	21	55.48	38.1	TAACCATTCTTCAGTTCGTTG	154	TTTA	4	12
SSR1746	scaffold00003	FORWARD	21	54.5	33.33	TGGATTAAACAGGAAATTGAG	REVERSE	21	54.57	33.33	GAATGGTCAACTTTAACGAAA	174	TTTA	4	12
SSR1747	scaffold00003	FORWARD	21	54.93	42.86	TTATCAGGAGTGTGTGTGTGA	REVERSE	21	54.86	33.33	GCAAATTTTGATCTCATGTTC	145	GGAA	4	12
SSR1748	scaffold00003	FORWARD	21	54.24	42.86	CGGCTCGTATAGTTTCTTCTA	REVERSE	21	54.95	47.62	CCGTAGAGAAAGAGAAAGGTC	156	ATTT	4	16
SSR1749	scaffold00003	FORWARD	21	55.22	42.86	TGCATAGCTAGTTCTTCAAGC	REVERSE	21	54.99	33.33	AACTTGTTCCTGCAAATATCA	173	AC	2	12
SSR1750	scaffold00003	FORWARD	21	55.38	42.86	TCTTCAAGCTACACACACACA	REVERSE	21	54.99	33.33	AACTTGTTCCTGCAAATATCA	161	AT	2	14
SSR1751	scaffold00003	FORWARD	21	55.17	42.86	CATCTCTTTTGTGCTCTGTTC	REVERSE	21	55.91	38.1	TAATACAGCGAAGCAGAATTG	118	TG	2	12
SSR1752	scaffold00003	FORWARD	21	55.83	38.1	CCCAAAATACCTGGAAGAATA	REVERSE	19	55.52	47.37	ATCCGTCTTTAGCGTATCG	171	GA	2	30
SSR1753	scaffold00003	FORWARD	21	55.24	38.1	TTTACAATCATGTTGGAGAGG	REVERSE	23	54.74	39.13	CGATACTCTTTTAGTCACTCGTT	208	AT	2	68
SSR1754	scaffold00003	FORWARD	23	54.29	34.78	CATGACTTGAGTTTATTTCACTG	REVERSE	21	54.82	33.33	ACGCATACGAAGTTTTAATTG	153	CA	2	20
SSR1755	scaffold00003	FORWARD	20	55.33	40	TTCTTCAGAAGCATCACACA	REVERSE	21	54.82	33.33	ACGCATACGAAGTTTTAATTG	121	AT	2	60
SSR1756	scaffold00003	FORWARD	21	54.77	33.33	ATTGGTTAAGTGTGTGCAAAT	REVERSE	21	55.04	47.62	CACATACGACAGTCCCAGTAT	146	TA	2	14
SSR1757	scaffold00003	FORWARD	23	54.16	34.78	TGTAGTGTACACCAAAAGTGTTT	REVERSE	21	53.91	42.86	TCCGTGGAAAATAGCTACTAC	163	TA	2	76
SSR1758	scaffold00003	FORWARD	23	54.16	34.78	TGTAGTGTACACCAAAAGTGTTT	REVERSE	21	53.91	42.86	TCCGTGGAAAATAGCTACTAC	163	TA	2	20
SSR1759	scaffold00003	FORWARD	21	54.76	38.1	AGCTTTTACAAAGTAGCGTCA	REVERSE	21	55.36	33.33	GACCAACGCATATAAAATTGA	173	TA	2	20
SSR1760	scaffold00003	FORWARD	21	54.76	38.1	AGCTTTTACAAAGTAGCGTCA	REVERSE	21	55.36	33.33	GACCAACGCATATAAAATTGA	173	AG	2	20
SSR1761	scaffold00003	FORWARD	20	55.11	35	AAAAATGTATCCCACCCTTT	REVERSE	21	55.21	38.1	TCGACAATCATACCAATAAGG	118	TA	2	12
SSR1762	scaffold00003	FORWARD	20	54.79	40	AAAACATGTCCGAGTTCCTA	REVERSE	23	54.92	34.78	CAATTGTTTTAGTATGGGAGAAG	160	TA	2	12
SSR1763	scaffold00003	FORWARD	21	55.08	38.1	CATCACTTTTCACCGTTTAAG	REVERSE	22	55.17	36.36	AACCTTGTATGGGTTAATGTGT	281	AT	2	20
SSR1764	scaffold00003	FORWARD	21	55.05	52.38	CTCTCTCTTTCCCTCTCTCTG	REVERSE	22	53.88	31.82	CTTTTTACCAAACCTTATCACA	187	CT	2	12
SSR1765	scaffold00003	FORWARD	21	54.85	33.33	TTGAGAACAAGGTTGTGATTT	REVERSE	21	54.38	38.1	TCTGATTATGTAACCCTTTGG	151	AAGA	4	12
SSR1766	scaffold00003	FORWARD	21	54.81	38.1	GTTGCATTCTGTTTTAGCAGT	REVERSE	21	54.76	38.1	TATAGGGTCAACCAAGAATCA	168	TA	2	16
SSR1767	scaffold00003	FORWARD	21	54.85	33.33	TGAGATTGTTGAAGGTTTTGT	REVERSE	22	55.11	31.82	TCTCAAAATGCATGGTAGATAA	143	AT	2	38
SSR1768	scaffold00003	FORWARD	21	55.51	42.86	TGGCTAGCGTCTCAATTAGTA	REVERSE	22	55.03	36.36	TGTTCTATGAGGTTAGGCTTTT	229	TA	2	54
SSR1769	scaffold00003	FORWARD	21	55.15	38.1	AAGAAATGGGTAAGAAGATGC	REVERSE	21	56.69	38.1	GTATGCGTTGTGAAAATGTTG	139	AT	2	28
SSR1770	scaffold00003	FORWARD	21	55.16	42.86	GTCATCTTGTGTTAGGTGCAT	REVERSE	21	54.99	33.33	ACTTTTTCTGCATAACATCCA	157	TA	2	14
SSR1771	scaffold00003	FORWARD	21	55.44	38.1	CCATGAAGTCAAAGACAAGAA	REVERSE	21	55.4	38.1	AAGGGATCCAGAGTTTGATTA	147	TC	2	16
SSR1772	scaffold00003	FORWARD	21	54.84	38.1	AATAAACCAGGATTGTTCCTC	REVERSE	21	55.63	38.1	TGTTATTGGTTGTGCTATGGT	153	AC	2	12
SSR1773	scaffold00003	FORWARD	21	55.26	33.33	TTTTGTCTGTTGTGCTTTCTT	REVERSE	22	54.3	36.36	AAAGGTAGAAATTGTGAGAACC	149	AAAT	4	12
SSR1774	scaffold00003	FORWARD	23	54.74	30.43	CAATTACATTAGATCAGCATTCA	REVERSE	21	55.72	38.1	AGCTTACGTGTCTTTTGGATT	151	TAAT	4	16
SSR1775	scaffold00003	FORWARD	21	55.12	42.86	TATGAACGGGCAGAGATAGTA	REVERSE	21	54.84	33.33	CATTATTTGCAGATTCTTGCT	140	ATTT	4	12
SSR1776	scaffold00003	FORWARD	21	55.61	47.62	GTAGGGGGTGTTGTGTTTACT	REVERSE	21	54.82	42.86	ATAGTTTTGGATCTCCACCTC	172	GGGA	4	12
SSR1777	scaffold00003	FORWARD	23	54.94	30.43	AACTCTGTTGGTAGAATGAAAAA	REVERSE	21	53.67	38.1	TTTATACAAGCAGCAACTACG	162	AAAT	4	12
SSR1778	scaffold00003	FORWARD	21	55.63	38.1	CTTTATTGTGGGTTTGGGTAT	REVERSE	21	54.49	42.86	CACACTCAACTGTCCATAACA	152	TGTT	4	12
SSR1779	scaffold00003	FORWARD	21	54.79	38.1	CATTGTGATTGCACTTGAGTA	REVERSE	21	55.6	38.1	TCGTGCATAATTGTTTAGAGG	152	AT	2	52
SSR1780	scaffold00003	FORWARD	21	54.43	42.86	CTTCCTTGGAGATCACATCTA	REVERSE	21	54.9	42.86	CAATAACAGTCTGAACCCTTG	133	AAG	3	21
SSR1781	scaffold00003	FORWARD	21	54.95	38.1	TTCTAGCTTTCGTTTGTGTTC	REVERSE	21	54.5	33.33	TGGATGAAATTTGAGGTTAAG	152	TCA	3	21
SSR1782	scaffold00003	FORWARD	21	54.95	38.1	TAGCATGTTGGGTAGTTTGTT	REVERSE	21	54.19	42.86	AGCTTGAGATTCGCTATACTG	159	ATA	3	18
SSR1783	scaffold00003	FORWARD	20	53.25	30	CCGATTAAATTTCATGCTAA	REVERSE	20	54.63	40	GGCTATGAAGTCAAGCAAAT	153	TAA	3	18
SSR1784	scaffold00003	FORWARD	20	53.25	30	CCGATTAAATTTCATGCTAA	REVERSE	20	54.63	40	GGCTATGAAGTCAAGCAAAT	153	AAT	3	45
SSR1785	scaffold00003	FORWARD	21	54.5	38.1	CTACACAAACGTTTCCAGAAT	REVERSE	21	55.15	33.33	AAGTTGTCGCTATGAAATCAA	238	ATA	3	51
SSR1786	scaffold00003	FORWARD	21	54.84	38.1	ATTGCTACCACTTTCCTTTCT	REVERSE	21	54.94	33.33	TTGTTTTGAACTCCACAGTTT	147	TAAT	4	12
SSR1787	scaffold00003	FORWARD	21	56.44	33.33	TAAAGCTGGGATGAACAAAAT	REVERSE	20	53.35	30	TTTGTTAACAGGGATTGAAA	245	TTTA	4	16
SSR1788	scaffold00003	FORWARD	21	54.98	42.86	GGAGAGTTGGTTGTAAAAGGT	REVERSE	21	55.03	33.33	CCTAAATTTCACTTTCCCATT	144	GTGA	4	12
SSR1789	scaffold00003	FORWARD	21	55.15	33.33	TGTTTACCTTTTGCACTTGTT	REVERSE	21	54.08	33.33	TTAAACGGAATCTGACTCATT	171	TTTA	4	12
SSR1790	scaffold00003	FORWARD	21	55.71	38.1	AGTTCCATTTCTTGGAACATC	REVERSE	21	55.63	38.1	ATAACTTCCAAGTCGGAAAGA	149	GA	2	16
SSR1791	scaffold00003	FORWARD	21	55.46	47.62	GTAAATCTGACTCGACCTTCC	REVERSE	20	55.16	45	TGGCCAAGCTACTCAACTAT	153	TA	2	30
SSR1792	scaffold00003	FORWARD	21	55.46	47.62	GTAAATCTGACTCGACCTTCC	REVERSE	20	55.16	45	TGGCCAAGCTACTCAACTAT	153	TA	2	22
SSR1793	scaffold00003	FORWARD	21	54.91	38.1	AGATCTCACATCAACGAGAAA	REVERSE	21	54.13	38.1	ACCATGAGATATATGCCAAAC	163	AT	2	16
SSR1794	scaffold00003	FORWARD	22	54.68	31.82	TGCATGCTTAGATAACCTTAAA	REVERSE	19	55.02	52.63	GCTGGTGTCGTTATCACAG	191	AT	2	64
SSR1795	scaffold00003	FORWARD	21	55.1	33.33	TTTCCTAATGCAATCCTGTAA	REVERSE	22	54.95	31.82	GTGACATTTATTTCCCTTGTTT	195	AT	2	62
SSR1796	scaffold00003	FORWARD	21	55.24	42.86	TCCTCCTCCTATTGCTAAATC	REVERSE	21	55.18	38.1	ATGAACCAAGTTGACCCTATT	273	AT	2	14
SSR1797	scaffold00003	FORWARD	21	55.24	42.86	TCCTCCTCCTATTGCTAAATC	REVERSE	21	55.18	38.1	ATGAACCAAGTTGACCCTATT	273	AT	2	16
SSR1798	scaffold00003	FORWARD	21	55.24	42.86	TCCTCCTCCTATTGCTAAATC	REVERSE	21	55.18	38.1	ATGAACCAAGTTGACCCTATT	273	AT	2	26
SSR1799	scaffold00003	FORWARD	20	55.09	45	ACGACTGTCACCAAAATCTC	REVERSE	21	54.34	38.1	TTGAACTTTTCCGTAGAGGTA	160	AT	2	20
SSR1800	scaffold00003	FORWARD	21	55.22	42.86	GTCAAAAGATAGTGCCTCCTT	REVERSE	21	55.06	38.1	GGATCAACCAGTCAATAAACA	132	TA	2	32
SSR1801	scaffold00003	FORWARD	22	54.96	31.82	CAACAAAATCTAACCAACAATG	REVERSE	22	54.92	31.82	GTAATGTTTTATGTTGGCAATG	345	TTA	3	81
SSR1802	scaffold00003	FORWARD	21	54.79	42.86	GTCAAATATCTGCACCTTGTC	REVERSE	21	54.96	42.86	GTTACAATCAGAATGCGAGTC	139	TCT	3	18
SSR1803	scaffold00003	FORWARD	21	54.96	33.33	TATAATGTTTCAGTGCCGATT	REVERSE	21	55.06	42.86	TGGCCTAACTCATCTCTCATA	147	AATT	4	12
SSR1804	scaffold00003	FORWARD	21	54.99	33.33	TTAGTGCAGGTTGAATCAAAT	REVERSE	21	55.1	33.33	TATGCTTTCCATCTACCAAAA	136	ATTT	4	12
SSR1805	scaffold00003	FORWARD	21	55.01	42.86	TCTAACAGGACTCTCACCAAA	REVERSE	21	55.05	38.1	GTTAGGTCCAAAGGCATAAAT	163	AACC	4	12
SSR1806	scaffold00003	FORWARD	21	54.91	33.33	AAAATGTAGCATTCCTCATCA	REVERSE	21	55.07	33.33	AACACCTACAAAAGCAAATCA	157	TTAA	4	12
SSR1807	scaffold00003	FORWARD	21	54.91	33.33	AAAATGTAGCATTCCTCATCA	REVERSE	21	55	38.1	GCTAACACCTACAAAAGCAAA	160	TTAT	4	12
SSR1808	scaffold00003	FORWARD	20	55.18	40	GGCCAAAGTCCATATTTACA	REVERSE	21	55.07	42.86	TAAATGGGAAGGGTAGTTAGG	149	ACTA	4	16
SSR1809	scaffold00003	FORWARD	21	54.18	38.1	CCAAAGTCCAGATTTACAAAG	REVERSE	21	55.17	33.33	GTTTAAATGAGAAGGGCATTT	148	ACTA	4	16
SSR1810	scaffold00003	FORWARD	21	55.17	42.86	CCACTTGTCACACTCGATAAT	REVERSE	21	54.96	47.62	GTGTGTCTCTGGCTAGCTTTA	211	TAAT	4	12
SSR1811	scaffold00003	FORWARD	21	55.99	42.86	GGAGATATTTGTTTGGTGGTC	REVERSE	21	54.79	33.33	GCGTAAAACAAAGTAAATGGA	162	GTGA	4	12
SSR1812	scaffold00003	FORWARD	21	54.87	47.62	ACCTTCTCTCAAGGTAGCACT	REVERSE	23	54.05	30.43	CTTCCAATATACAGAAAAATTCC	148	TA	2	22
SSR1813	scaffold00003	FORWARD	20	55.16	50	GAAGTTCGAGAGTGTGTGGT	REVERSE	21	54.94	33.33	AAAAACCACAAGACAGAAACA	132	TG	2	12
SSR1814	scaffold00003	FORWARD	21	53.9	42.86	ACTCACCTGAGATAGGTTGAA	REVERSE	21	54.89	33.33	TGGAAAGGATCTCAACATTTA	183	TA	2	20
SSR1815	scaffold00003	FORWARD	22	55.16	31.82	CAATACCCAAATTAAAGTTCGT	REVERSE	23	55.01	34.78	CATGTCGATAAAAAGAAAGACTC	152	TA	2	52
SSR1816	scaffold00003	FORWARD	21	55.21	33.33	CTTTTCCAAACATCTTTTCCT	REVERSE	22	55.19	31.82	CAAAAATGTTAAACACCTCCTT	152	AT	2	22
SSR1817	scaffold00003	FORWARD	22	53.33	31.82	AATTACACCATTTGTAACATCC	REVERSE	19	54.83	31.58	TTTAAATTCCCAGCCAAAT	149	AT	2	22
SSR1818	scaffold00003	FORWARD	23	53.83	30.43	AATCGAATGTGCATATAATACAG	REVERSE	22	54.5	31.82	CCTACTTGAAAAATCAAAACCT	177	ATAA	4	16
SSR1819	scaffold00003	FORWARD	21	54.92	38.1	TGTCAACGTAATGGTCATACA	REVERSE	21	55.5	42.86	CTTCCTTCTCAAGCTTCTCAT	152	TGAA	4	12
SSR1820	scaffold00003	FORWARD	22	54.95	31.82	ACAGTGAAACAATGACAAAAGA	REVERSE	21	55.17	33.33	AACACCAATGACATCAATCAT	250	ACAA	4	12
SSR1821	scaffold00003	FORWARD	21	54.96	33.33	CAAAGTTCACGAATCATTTTC	REVERSE	20	55.12	45	TAGTTTGGACTGGTTTGGAC	149	AAAG	4	12
SSR1822	scaffold00003	FORWARD	21	55.65	33.33	AGTATTGGTCGAATTTTTGCT	REVERSE	21	54.97	33.33	ACAAAAACCACACATTCATTC	151	CTTG	4	12
SSR1823	scaffold00003	FORWARD	21	55.77	42.86	GGCCTATTGGACTGTATTGTT	REVERSE	22	55.51	31.82	CACACGCTTAAACCTTTAAAAT	160	AAAT	4	12
SSR1824	scaffold00003	FORWARD	21	55.47	47.62	CATAGTTTCTTCCTCCACCTC	REVERSE	21	55.04	47.62	AGAGGGGATAGTGTGGTATGT	150	ATTT	4	12
SSR1825	scaffold00003	FORWARD	22	54.72	36.36	TGCGCTAGAATGAAGATATAGA	REVERSE	21	54.84	38.1	AATGTGTTATGGGTGTTGTTC	170	AAAT	4	12
SSR1826	scaffold00003	FORWARD	22	54.42	31.82	AAATCCCTGTAAAAGATTTGAG	REVERSE	21	54.24	33.33	TCTCCAATTGAATAGCTTTGT	151	TA	2	12
SSR1827	scaffold00003	FORWARD	20	55.31	30	GGAAAAATTTACCGCTTTTT	REVERSE	21	55.06	33.33	CATTTTCATGGAACATGTCTT	153	GT	2	12
SSR1828	scaffold00003	FORWARD	20	55.52	35	TTTGTTCTTCCATTTTCTCG	REVERSE	22	51.95	31.82	CTTATCATGTTTCATGTCAACT	270	TA	2	26
SSR1829	scaffold00003	FORWARD	21	55.63	33.33	CGAATTGGGTTTTAGTTTTTC	REVERSE	21	55.64	42.86	CGCAGATGTTCACATATATCC	162	AT	2	14
SSR1830	scaffold00003	FORWARD	22	54.53	31.82	GATTAGGGAAAAAGTTTCTTGA	REVERSE	20	54.1	30	AATTCGAAAAAGGAGAATGA	303	AT	2	38
SSR1831	scaffold00003	FORWARD	21	54.86	38.1	TACAAAACTGGCTTTAAGGTG	REVERSE	21	54.74	33.33	ATGGAAGTTTCACATCGATTA	105	TA	2	28
SSR1832	scaffold00003	FORWARD	23	53.49	30.43	TTGAGTAATAAATACGTCATCGT	REVERSE	20	56.45	40	CATTAGATCAGCATGCGTTT	139	AT	2	20
SSR1833	scaffold00003	FORWARD	22	54.52	40.91	AGACCTTCATCTCTTGAGAAAG	REVERSE	21	54.8	33.33	CCAACCTAAAACAAAGCATTA	182	TA	2	66
SSR1834	scaffold00003	FORWARD	21	54.34	38.1	ATGTACCAACTGAAAAACAGG	REVERSE	23	54.5	30.43	AAATCTCTTCATCACATACCATT	153	AT	2	66
SSR1835	scaffold00003	FORWARD	23	55.03	34.78	TGTAAAGTAAGTGTCATCAACCA	REVERSE	19	55.37	36.84	TGGCAATGCTTTGAGAATA	218	TA	2	12
SSR1836	scaffold00003	FORWARD	21	54.83	38.1	CCGTTTGACATATTTTCACTC	REVERSE	21	55.17	33.33	GGTTAAAATGGAGATTTTGCT	275	TA	2	12
SSR1837	scaffold00003	FORWARD	20	54.97	45	GTGGTTCAACACGGAATAGT	REVERSE	21	54.43	42.86	GTCTACTGAAATGCGGTACAT	240	TA	2	74
SSR1838	scaffold00003	FORWARD	20	54.51	40	GCAAGTTAGAAAACCCCATA	REVERSE	21	54.89	42.86	CGACCTACATCTTCACAAAAC	165	TG	2	36
SSR1839	scaffold00003	FORWARD	21	53.74	42.86	TATGTGTGTGTGTGTGTGTGT	REVERSE	21	54.89	42.86	CGACCTACATCTTCACAAAAC	141	GA	2	26
SSR1840	scaffold00003	FORWARD	21	55.04	33.33	GGAAAGGAAACTGAATTGTTT	REVERSE	20	54.86	30	AGGATTCAAATCGACAAAAA	183	TA	2	14
SSR1841	scaffold00003	FORWARD	21	54.91	33.33	TTATGTGCATTCATTCTCCTT	REVERSE	23	55.43	30.43	CATTTCTTTTTATCACACACACA	288	AT	2	42
SSR1842	scaffold00003	FORWARD	23	54.86	30.43	AGACAGGAAAAAGTATGAATCAA	REVERSE	21	55.36	38.1	TCCAAATGAGTGAATCTCAAG	232	AT	2	78
SSR1843	scaffold00003	FORWARD	21	55.63	42.86	CCCTTTTGGCTATAACATAGG	REVERSE	21	54.99	38.1	GATTTTTGATGTACTGCCAAG	154	AG	2	16
SSR1844	scaffold00003	FORWARD	21	55.22	42.86	TCCTCCCACACATACATACAT	REVERSE	21	54.48	42.86	ACCAGAACCGGATTAGTCTAT	157	TA	2	74
SSR1845	scaffold00003	FORWARD	21	55.29	38.1	CGATGTGGTAGGTTAAATGAA	REVERSE	21	54.86	38.1	AACTTGCAACTCCCATACATA	191	TA	2	42
SSR1846	scaffold00003	FORWARD	21	53.65	33.33	CAACTTTTAAGCAAAAGATCC	REVERSE	22	54.84	31.82	CTCGTACTTCAATTTTCAACAA	176	AT	2	60
SSR1847	scaffold00003	FORWARD	21	53.65	33.33	CAACTTTTAAGCAAAAGATCC	REVERSE	22	54.84	31.82	CTCGTACTTCAATTTTCAACAA	176	TA	2	22
SSR1848	scaffold00003	FORWARD	23	54.8	34.78	TGTTATAGGTGTTTTATCGTCCT	REVERSE	21	54.85	33.33	TCACTCTTGTTGTTCCAATTT	162	AT	2	20
SSR1849	scaffold00003	FORWARD	22	55	36.36	AATATCGGTTGAGATTGGATAG	REVERSE	21	54.41	38.1	AAAAGGTATCCACACACACAT	167	AT	2	16
SSR1850	scaffold00003	FORWARD	21	54.61	38.1	TTCAAGTAACAACCAATAGCC	REVERSE	21	54.68	33.33	ATGAAAGAGCATTATTTGTCG	158	AG	2	14
SSR1851	scaffold00003	FORWARD	21	54.15	38.1	GATGAAAAGAATAGAGCATGG	REVERSE	21	55.35	38.1	GCGGATCTATGTACAAAATGA	151	AT	2	12
SSR1852	scaffold00003	FORWARD	21	54.7	38.1	CCATCCAAAATTGCTAGTAGA	REVERSE	21	55.23	38.1	AGGGTGCTTCAAGAAAATTAC	168	CT	2	18
SSR1853	scaffold00003	FORWARD	21	55.18	38.1	AAACTATCCTGGTTCACCATT	REVERSE	21	55.94	47.62	ATGTGTGTGTGTGTGTGTGTC	138	AT	2	26
SSR1854	scaffold00003	FORWARD	21	55.23	38.1	GATATTTTGCTCGAATCTCCT	REVERSE	21	55.93	42.86	TATTGGCAGACAGTTGGTCTA	222	AC	2	18
SSR1855	scaffold00003	FORWARD	21	53.38	47.62	TAGACACACACACACACACAC	REVERSE	21	53.9	38.1	TTATGTATTGGCAGACAGTTG	149	AT	2	20
SSR1856	scaffold00003	FORWARD	21	54.64	42.86	CATGGATTGGTTGTTAGACTC	REVERSE	21	54.13	47.62	CCTCACTTTAGTGTGTGTGTG	153	AT	2	82
SSR1857	scaffold00003	FORWARD	21	54.64	42.86	CATGGATTGGTTGTTAGACTC	REVERSE	21	55.98	42.86	AGAATAAAGGACCACGTTGAG	190	CA	2	14
SSR1858	scaffold00003	FORWARD	22	55.06	31.82	TCAATTGTTCTACTTGGTTCAA	REVERSE	21	55.94	33.33	AACACCAAAGAATTTGGAAAG	193	CT	2	50
SSR1859	scaffold00003	FORWARD	21	55.07	47.62	GGTTCAAGTCAACCTCTCTCT	REVERSE	21	55.94	33.33	AACACCAAAGAATTTGGAAAG	178	TA	2	34
SSR1860	scaffold00003	FORWARD	21	55.07	47.62	GGTTCAAGTCAACCTCTCTCT	REVERSE	21	55.94	33.33	AACACCAAAGAATTTGGAAAG	178	TA	2	28
SSR1861	scaffold00003	FORWARD	21	55.39	33.33	CAAAGTTTATGCTTTTTGCAC	REVERSE	21	54.96	33.33	GTCAAAATCATTGAGAAAACG	215	AT	2	46
SSR1862	scaffold00003	FORWARD	21	55.64	33.33	TTTTCATGTTGGTGTCTTTGT	REVERSE	22	54.85	31.82	TTTTTCTACAACCATCCTCTTT	135	TAT	3	27
SSR1863	scaffold00003	FORWARD	21	54.94	33.33	TATTCCTTTTCCGTGAATGTA	REVERSE	21	55.54	42.86	CAGTCTTCTTGCACTTGATGT	152	TAA	3	36
SSR1864	scaffold00003	FORWARD	21	54.52	33.33	ACGAAATTGAATCACGATTAG	REVERSE	21	54.99	33.33	TTGTGCACCTATCATTTCTTT	198	AT	2	34
SSR1865	scaffold00003	FORWARD	21	55.44	33.33	TTTTAAAATCCACGGATACCT	REVERSE	23	54.99	30.43	CAAAGCACTGCTATTTAGATTTT	194	AT	2	44
SSR1866	scaffold00003	FORWARD	22	54.1	31.82	AGTCACCAAAACTAATGTTTCA	REVERSE	21	55.02	33.33	CTCCATTTTAATTGTTTCACG	142	TA	2	20
SSR1867	scaffold00003	FORWARD	20	55.34	40	TCACCTCAAATGGTTGGTAT	REVERSE	21	55.02	33.33	TCCATTTGGAAGCATATCTAA	335	TA	2	26
SSR1868	scaffold00003	FORWARD	21	55.15	33.33	TTTCCCAATTTTTCTAGTTCC	REVERSE	21	54.7	38.1	ATTACCGAGTTTATGTGTGGA	172	AT	2	16
SSR1869	scaffold00003	FORWARD	21	55.15	33.33	TTTCCCAATTTTTCTAGTTCC	REVERSE	21	54.7	38.1	ATTACCGAGTTTATGTGTGGA	172	TA	2	56
SSR1870	scaffold00003	FORWARD	21	55.11	38.1	GTTGTTGAGAAGGGAAAAAGT	REVERSE	22	54.05	31.82	CAAAAATATACACAGTGCAACA	265	TA	2	14
SSR1871	scaffold00003	FORWARD	21	54.89	47.62	CAACTCAACTCCACAGAACTC	REVERSE	22	54.18	40.91	GGTTAGAAGTCCCACATTAACT	154	TA	2	48
SSR1872	scaffold00003	FORWARD	21	55.28	33.33	GACAAAATTGAAGGTGACAAA	REVERSE	21	54.86	47.62	TCTGTGTGTGTCTGTGTGTCT	137	AC	2	12
SSR1873	scaffold00003	FORWARD	21	55.79	42.86	GGGTATTAAATGGGATGTGAC	REVERSE	21	54.89	38.1	TACTTCCGTTGTTCTGAATGT	146	TA	2	40
SSR1874	scaffold00003	FORWARD	22	54.95	31.82	ACTCAATTGTGTGTTTTTCTGA	REVERSE	23	50.37	30.43	CAAGAGAATGTAAATATCAAGTC	312	AT	2	80
SSR1875	scaffold00003	FORWARD	21	54.93	38.1	ATGGTCATTCCATTGTGTAAG	REVERSE	21	54.5	33.33	TTCAAAATTCCTTGTTCTCAC	275	AT	2	44
SSR1876	scaffold00003	FORWARD	21	54.45	33.33	TTCAGCCTTTAATTAGTTGGA	REVERSE	23	53.98	30.43	CAATCTAACCAACTTTTAACACA	187	TA	2	62
SSR1877	scaffold00003	FORWARD	21	54.8	38.1	TGATGTCGTGTTTTCCTATCT	REVERSE	22	56.42	31.82	CGTCGATTTTGAAATTTATGAC	183	AT	2	48
SSR1878	scaffold00003	FORWARD	21	55.28	38.1	ATATTTCCACCAACCCTTCTA	REVERSE	21	54.91	38.1	AAGGGATGGTTTTATTGTAGG	149	TC	2	12
SSR1879	scaffold00003	FORWARD	21	54.7	42.86	CGATACTGTAAGCCAACTTGT	REVERSE	21	54.29	38.1	GGACATTTAATTGACAGAGGA	177	CT	2	22
SSR1880	scaffold00003	FORWARD	21	54.78	52.38	CCATTCCTCTCTCTCTCTCTC	REVERSE	21	54.22	38.1	CTTTTTCATCACACAACAGTG	177	TC	2	32
SSR1881	scaffold00003	FORWARD	21	54.78	52.38	CCATTCCTCTCTCTCTCTCTC	REVERSE	21	54.22	38.1	CTTTTTCATCACACAACAGTG	177	TA	2	24
SSR1882	scaffold00003	FORWARD	21	55.08	47.62	CTCCTCTTCCGCTCTATTAAC	REVERSE	22	55.14	31.82	TGGTAAAAGTGAACAGAAAACA	276	AT	2	28
SSR1883	scaffold00003	FORWARD	21	55.04	42.86	GAAGGAGAATAGGGAATGAGA	REVERSE	21	54.17	38.1	TTTTACACACACACACACACA	148	TG	2	12
SSR1884	scaffold00003	FORWARD	21	54.65	38.1	AAGAAGGAGAATAGGGAATGA	REVERSE	20	56.18	45	CCCACATTCTCTTCACTTCA	172	GT	2	18
SSR1885	scaffold00003	FORWARD	21	55.08	33.33	TCTTTCTTGTTCTTCAATCCA	REVERSE	21	55.4	47.62	TACTCGAGAAAGTAGGGAAGG	138	TC	2	32
SSR1886	scaffold00003	FORWARD	22	54.75	36.36	CTTTCAAATTCACTCTCACTCA	REVERSE	21	54.65	33.33	TTAAGAATCCATCAAACAAGC	144	TC	2	12
SSR1887	scaffold00003	FORWARD	21	55.85	42.86	GCCGAGACCATATTAGTCATT	REVERSE	23	53.04	30.43	AGATTTGAAATAACTGTGAGTTG	193	TA	2	58
SSR1888	scaffold00003	FORWARD	21	54.58	38.1	CCACATCAGAAATTCCATTAC	REVERSE	21	54.58	42.86	CATCTCTATTGGGAGATGCTA	162	TC	2	12
SSR1889	scaffold00003	FORWARD	22	54.51	31.82	GTCAAACTTTTACACAATTCCA	REVERSE	23	54.05	30.43	GGATCTATAATTTTCTTGTTTGG	133	AG	2	12
SSR1890	scaffold00003	FORWARD	23	54.57	34.78	CGAAGGTAGATTAGGAAATATCA	REVERSE	21	55.96	33.33	GCTCGTTCCATCAATTTATTT	390	TA	2	52
SSR1891	scaffold00003	FORWARD	23	54.02	30.43	GAGTCTTTCAAAAAGGAAGTAAA	REVERSE	21	55.72	47.62	CCAAGACTTCAGACACTGCTA	146	AT	2	14
SSR1892	scaffold00003	FORWARD	23	54.02	30.43	GAGTCTTTCAAAAAGGAAGTAAA	REVERSE	21	55.72	47.62	CCAAGACTTCAGACACTGCTA	146	AT	2	16
SSR1893	scaffold00003	FORWARD	21	55.53	33.33	GCTGCCAAATTTTTAGTCTTT	REVERSE	23	52.18	34.78	TCAGCTACACTATAAAGTCATCA	209	TA	2	14
SSR1894	scaffold00003	FORWARD	21	55.26	38.1	AGAGAAAACAGGAAAAACGTC	REVERSE	21	55	38.1	CCATCACTTCTTTATTGAACG	150	AT	2	28
SSR1895	scaffold00003	FORWARD	21	55.09	38.1	TACCATATGTGCTGTTTGTGA	REVERSE	23	54.51	34.78	GGAGAGAGTTTAAATCTTGATGA	157	AT	2	26
SSR1896	scaffold00003	FORWARD	22	54.74	40.91	GCCACTACATAAACTCAACGTA	REVERSE	22	55.12	31.82	TTGAAATGCATACATACACACA	247	TA	2	84
SSR1897	scaffold00003	FORWARD	21	54.75	38.1	ACTGGTTTACAATGCATCACT	REVERSE	21	55.1	33.33	TAAATTTCCTAACAGGCATCA	150	TA	2	66
SSR1898	scaffold00003	FORWARD	21	55.33	33.33	CAACGATGAATCTGGAAAATA	REVERSE	21	55.71	38.1	TTATGTGATATGTTCGGCTGT	149	TA	2	14
SSR1899	scaffold00003	FORWARD	20	55.1	50	GTCGGATCTGAGGAGACATA	REVERSE	21	54.88	47.62	AATACCACACAGACCAGACAC	155	GAA	3	21
SSR1900	scaffold00004	FORWARD	21	54	33.33	TCTAATTCATTAACCCACGTT	REVERSE	21	54.97	47.62	CAAGTGAACACACCCTAAGAG	267	TA	2	54
SSR1901	scaffold00004	FORWARD	21	55.07	33.33	ATACGAGCATGATTCTTCAAA	REVERSE	21	55.15	38.1	GATTAAGAGACGGACGATTTT	191	AT	2	30
SSR1902	scaffold00004	FORWARD	21	55.07	33.33	ATACGAGCATGATTCTTCAAA	REVERSE	21	55.15	38.1	GATTAAGAGACGGACGATTTT	191	AT	2	18
SSR1903	scaffold00004	FORWARD	21	55.08	33.33	GAACATGGACCAACAAAATTA	REVERSE	21	53.97	38.1	AACTCTCATTTATGCACCACT	150	TG	2	12
SSR1904	scaffold00004	FORWARD	22	55.29	31.82	GTGAGAAACATTCATGAACAAA	REVERSE	21	55.24	38.1	TCACCTTATTGGATGAAACAG	173	TA	2	36
SSR1905	scaffold00004	FORWARD	21	54.89	38.1	ACCGTTGAAAGCTAACCTTAT	REVERSE	21	55.48	33.33	TAAGCCAGAACAAGCATTAAA	149	CA	2	12
SSR1906	scaffold00004	FORWARD	21	55.06	33.33	CATTCAGTGGATTGTTGAAAT	REVERSE	21	54.94	47.62	AACCTCGTATACCTTGTCTCC	142	TTGG	4	12
SSR1907	scaffold00004	FORWARD	21	55.07	33.33	ATACGAGCATGATTCTTCAAA	REVERSE	21	55.15	38.1	GATTAAGAGACGGACGATTTT	191	AAAT	4	12
SSR1908	scaffold00004	FORWARD	21	54.28	33.33	CAGCTTATAATTTTTGGGATG	REVERSE	21	55.78	33.33	CCATTAGCCCATTTTCATATT	299	AAAT	4	12
SSR1909	scaffold00004	FORWARD	21	55.07	42.86	ACATGAGTCACCAATGCTATC	REVERSE	21	54.99	38.1	ATTAAAACTACCCCACAAAGG	137	ATTT	4	12
SSR1910	scaffold00004	FORWARD	22	55.01	36.36	AACTTTGTTAACCAGATGTTCC	REVERSE	21	55.67	42.86	AGAGTGGACTCTTTTTCTGGA	145	AATG	4	12
SSR1911	scaffold00004	FORWARD	21	55.12	33.33	ACCTTTTCCATCCAATGTTAT	REVERSE	21	55.82	38.1	GCTGATGGGAAATGAAACTAT	280	AT	2	48
SSR1912	scaffold00004	FORWARD	21	55.4	38.1	CCAAAAATAACCAAGAGATCC	REVERSE	23	53.29	34.78	TTCTAATTCATCAGTCTAACTCG	301	TA	2	36
SSR1913	scaffold00004	FORWARD	23	53.25	30.43	TCCTAGGAATTTATTAATTAGCC	REVERSE	21	55.27	33.33	ATCATTTTCCCTCACGTATTT	200	AT	2	26
SSR1914	scaffold00004	FORWARD	21	55.4	33.33	GAGCATAAATTTTGTTGGTGA	REVERSE	21	54	33.33	AACCTACTGGAAACAATCAAA	146	TA	2	36
SSR1915	scaffold00004	FORWARD	21	54.73	38.1	GCTTCTCTGCATGTTATTTGT	REVERSE	21	54.75	33.33	GCTTTGACATGCTTTTACATT	154	TA	2	34
SSR1916	scaffold00004	FORWARD	21	55.04	42.86	CTACATCCTCGTCATTAAACG	REVERSE	21	54.75	42.86	TATGTGGTTGGCTAGAAAGAG	145	TA	2	14
SSR1917	scaffold00004	FORWARD	21	55.78	33.33	GTTCCATTTTGAGTTTTGGTT	REVERSE	21	55.32	38.1	TCTTTTACCATCTCGCTAACA	203	AT	2	28
SSR1918	scaffold00004	FORWARD	21	53.9	42.86	ATCCTCCACTGTAGAAGTTCA	REVERSE	21	55.18	42.86	CAGGCGTACAAGTTAACAAAC	222	AT	2	120
SSR1919	scaffold00004	FORWARD	21	55.17	42.86	GACGTACGCAAGTTAACAAAC	REVERSE	19	50.21	31.58	GAAATTTCACCCAACTTTA	214	AT	2	26
SSR1920	scaffold00004	FORWARD	21	54.66	38.1	AGTGTATGATGGTTTGAGCAT	REVERSE	21	54.54	38.1	CCTAATGACCTTTCGATTACA	161	TA	2	14
SSR1921	scaffold00004	FORWARD	21	55.73	33.33	TGTTTCACCAATTTTGACCTA	REVERSE	20	54.94	30	AAGAAAAATCGTTGTTCCAA	240	AT	2	24
SSR1922	scaffold00004	FORWARD	21	54.57	38.1	ATCATGGAGCATGTTATGAGT	REVERSE	21	54.94	42.86	CCCTTAAAGTAGGCAGATTTC	182	AT	2	44
SSR1923	scaffold00004	FORWARD	21	53.86	42.86	ACCTACTGAAAAACAGTACGC	REVERSE	21	54.99	33.33	TCAAATTCAAAGATGGAGAGA	278	TA	2	44
SSR1924	scaffold00004	FORWARD	20	54.84	40	CACACCAACAAAACAACAAC	REVERSE	21	55.03	33.33	AATGATTGGGAAAAGTTAAGG	152	CT	2	14
SSR1925	scaffold00004	FORWARD	21	54.94	33.33	TTATCCACGACTATTTTTCCA	REVERSE	20	54.9	30	TTCGTTTTTAAACCAAAAGC	199	AT	2	30
SSR1926	scaffold00004	FORWARD	20	56.31	50	GGAGGACCATACGGTACAAT	REVERSE	22	55	31.82	TCGTATCAACTTGTTGTTGTTT	187	TAT	3	18
SSR1927	scaffold00004	FORWARD	23	53.27	30.43	GTTACAAATTTCAGTGACAAATC	REVERSE	21	54.7	38.1	TGGCATCTAAAATGGTAAGAG	242	TA	2	32
SSR1928	scaffold00004	FORWARD	21	54.88	42.86	CATTCTCTTACCACGGTTATG	REVERSE	20	54.78	30	AACAAATTTGGTGAAGGAAA	198	AT	2	32
SSR1929	scaffold00004	FORWARD	23	52.55	30.43	AGAAAAACTCACATACACAAGTT	REVERSE	23	54.94	30.43	TCTTGTTTTGTCCTTATGTCTTT	268	AT	2	94
SSR1930	scaffold00004	FORWARD	21	55.51	38.1	CATAACACGAGTTTTGCTGAT	REVERSE	21	54.92	42.86	TAGAAGCAATAGGGGAGAGTT	272	AT	2	84
SSR1931	scaffold00004	FORWARD	21	55.58	38.1	CACAAGCGTTGTGTCTATTTT	REVERSE	21	54.48	33.33	TAAGCAACGTTTGAATCTCTT	176	AT	2	30
SSR1932	scaffold00004	FORWARD	21	55.42	42.86	CGACTCTTGTGTCACGTTAAT	REVERSE	21	53.57	42.86	ACAGAAGAGTGGGTCATGTAT	181	AT	2	32
SSR1933	scaffold00004	FORWARD	21	55.1	33.33	TGCAATCAAATGTCTCTCTTT	REVERSE	23	52.72	30.43	AGGTATTGTAAGAAAGTTGTTGA	155	AT	2	56
SSR1934	scaffold00004	FORWARD	21	55.77	42.86	ATAATTAGACTGTGGGGTTGC	REVERSE	21	54.36	33.33	CGGATTTCATACTGAAACAAT	261	AT	2	70
SSR1935	scaffold00004	FORWARD	21	54.89	42.86	CCAGATCAACCTAACCCTTAT	REVERSE	21	54.33	33.33	GACAAAAACTTTCATCCCATA	159	TA	2	16
SSR1936	scaffold00004	FORWARD	21	54.89	42.86	CCAGATCAACCTAACCCTTAT	REVERSE	21	54.33	33.33	GACAAAAACTTTCATCCCATA	159	AT	2	82
SSR1937	scaffold00004	FORWARD	21	54.92	38.1	AAAGGCCACGTATTATACACA	REVERSE	21	55.26	33.33	ATATGACAAATCGTGCAAAAC	146	AT	2	20
SSR1938	scaffold00004	FORWARD	23	54.94	30.43	CACATAAATGTGTTTCATATTCG	REVERSE	21	54.18	38.1	CTGGAATGAAGTTGTTTTAGG	171	AT	2	26
SSR1939	scaffold00004	FORWARD	21	54.83	42.86	GTGATGTGTGATGTGTGATGT	REVERSE	21	55.14	38.1	AGAACTTTCTGCCTAGCATTT	145	ATC	3	21
SSR1940	scaffold00004	FORWARD	21	54.98	42.86	CGTCCATGACAGAATAAAGAG	REVERSE	23	55.2	30.43	TCACTGTTGCAATAAGAATATGA	168	ATA	3	21
SSR1941	scaffold00004	FORWARD	23	53.27	30.43	GTTACAAATTTCAGTGACAAATC	REVERSE	21	54.7	38.1	TGGCATCTAAAATGGTAAGAG	242	TTTA	4	16
SSR1942	scaffold00004	FORWARD	21	54.96	33.33	ATGTTTGATAAGCCGAATACA	REVERSE	20	50.98	30	TTCATTGTTGATTTGTTACC	143	AATA	4	12
SSR1943	scaffold00004	FORWARD	20	55.67	40	AGAGTGGGTTCAATGCATAA	REVERSE	21	53.91	38.1	CCAAATCTAAACACAGCTTCT	182	TTAT	4	20
SSR1944	scaffold00004	FORWARD	20	53.95	30	TTTTAAGGATTTGGCTTTTC	REVERSE	22	55.12	31.82	AAAATTTAGAGGATACGAAGCA	133	TA	2	16
SSR1945	scaffold00004	FORWARD	21	54.8	33.33	CAAGGTTTGCACCTATTTTTA	REVERSE	22	55.18	31.82	GAAGGTAATTTTGCATGATTCT	263	TA	2	28
SSR1946	scaffold00004	FORWARD	21	55.31	33.33	AGTAACACGTGCAAAAGAAAA	REVERSE	23	54.71	34.78	TGAACTAAGCCAATAGTTAAACC	298	AT	2	30
SSR1947	scaffold00004	FORWARD	20	55.17	40	AAAGGAAAGAACCGAAGAAC	REVERSE	21	55.95	38.1	ATTTATCATCTGTCCGTGGAT	374	AT	2	98
SSR1948	scaffold00004	FORWARD	21	54	33.33	TCTTACGAAATTAGCAAATCC	REVERSE	21	54.11	33.33	GTGATCATTTTTAAGGCAAAC	241	AT	2	56
SSR1949	scaffold00004	FORWARD	21	54.65	38.1	GTCTTGTGAAAGTTGCGTATT	REVERSE	21	54.24	42.86	AGCTTTATGTGACTGAGGAGA	261	AT	2	14
SSR1950	scaffold00004	FORWARD	21	54.94	38.1	TGGGTTAAGAGGAAATAGCTT	REVERSE	21	55.08	33.33	GTTATGTTTGGTTGGATGAAA	161	TC	2	12
SSR1951	scaffold00004	FORWARD	21	54.85	33.33	ATTGTTGTTGGAAGACAGAAA	REVERSE	21	54.99	42.86	GTAAGACCATTGACACGACAT	146	AT	2	14
SSR1952	scaffold00004	FORWARD	21	54.85	42.86	TCCTCAGTTCTGCTTTATCTG	REVERSE	20	51.08	30	AGTACATTCGCAATGTTAAA	253	AT	2	12
SSR1953	scaffold00004	FORWARD	23	52.04	30.43	GTATCTGTGGATTAATTTCTGTT	REVERSE	21	55.15	33.33	TCTTATCGCATTGAAACAAGT	225	AT	2	22
SSR1954	scaffold00004	FORWARD	21	54.89	33.33	TTTTTCTGTCCCTAATCATCA	REVERSE	21	54.54	42.86	CAGTGTCACCAATTATTACCC	160	AT	2	34
SSR1955	scaffold00004	FORWARD	21	54.83	42.86	TGAAGCTACCTAGATCATTCG	REVERSE	22	54.79	36.36	TCTAAATTAGTCACATGCAAGG	150	CT	2	14
SSR1956	scaffold00004	FORWARD	21	54.93	42.86	ATTCGCCTCCCTATGATATAC	REVERSE	21	54.87	42.86	GCAAGGTTAGCTTCTTCTTCT	151	AG	2	16
SSR1957	scaffold00004	FORWARD	21	54.62	38.1	TCATGTCCATCTAAAAGAAGC	REVERSE	23	54.62	39.13	TTCTTCTGGTATTAGTGTGTGTG	159	AT	2	12
SSR1958	scaffold00004	FORWARD	21	54.76	38.1	TGAAATACCTTCCCAGACATA	REVERSE	21	55.31	33.33	TCAATTGCTAGCTTTTGTCAT	147	AT	2	38
SSR1959	scaffold00004	FORWARD	22	54.7	36.36	TTAGGGTGTTTAAAACTTAGCC	REVERSE	23	54.6	30.43	AGAGTAAACTAATTTTCGCAAGA	184	TA	2	60
SSR1960	scaffold00004	FORWARD	21	54.93	42.86	AGTCTCACACATCAAATGACC	REVERSE	23	54.69	39.13	ACACACATGTATACACACACACA	187	TA	2	32
SSR1961	scaffold00004	FORWARD	21	54.93	42.86	AGTCTCACACATCAAATGACC	REVERSE	21	53.74	42.86	ACACACACACACACACATACA	293	AC	2	12
SSR1962	scaffold00004	FORWARD	21	54.93	42.86	AGTCTCACACATCAAATGACC	REVERSE	21	53.74	42.86	ACACACACACACACACATACA	293	AC	2	16
SSR1963	scaffold00004	FORWARD	21	54.93	42.86	AGTCTCACACATCAAATGACC	REVERSE	21	53.74	42.86	ACACACACACACACACATACA	293	AT	2	16
SSR1964	scaffold00004	FORWARD	22	50.89	36.36	ATATACACACACACACACACAT	REVERSE	21	55.3	42.86	ATAGATCCTATGCACCCAAGT	164	TG	2	16
SSR1965	scaffold00004	FORWARD	21	53.74	42.86	TGTATGTGTGTGTGTGTGTGT	REVERSE	21	54.76	33.33	ACTTTCCCTTAAATTGGAGAA	145	TG	2	50
SSR1966	scaffold00004	FORWARD	21	54.59	33.33	CCAAAATCACCACTAGAAAAA	REVERSE	21	55.46	38.1	AGTAATTATCGCAAGGGACAT	152	TA	2	26
SSR1967	scaffold00004	FORWARD	21	55.12	47.62	CACTCGTATAGTGTGGTGGTT	REVERSE	21	54.72	38.1	TGTTTTAATTCTCCGAGTGAG	144	TC	2	14
SSR1968	scaffold00004	FORWARD	21	54.38	38.1	TCTTGCCACTATACAACACAA	REVERSE	21	55.12	33.33	CACATTCCGTAAATTGTGAAT	212	TA	2	56
SSR1969	scaffold00004	FORWARD	21	51.23	33.33	TGATGACACTAAAAGCTACAA	REVERSE	21	54.42	33.33	TAATCCAATTCATTCCTGAAG	136	TA	2	52
SSR1970	scaffold00004	FORWARD	21	54.67	33.33	TTGACTGTAACATCCCAAAAT	REVERSE	22	54.61	31.82	TTTGGAAAACTTTTTAGGTCTC	207	AT	2	16
SSR1971	scaffold00004	FORWARD	22	55.71	31.82	GGTTTTCTTTTCGTGTTTTATG	REVERSE	21	56.33	33.33	GGAAAATGATTGAAAGAATGC	331	TA	2	54
SSR1972	scaffold00004	FORWARD	22	55.71	31.82	GGTTTTCTTTTCGTGTTTTATG	REVERSE	21	56.33	33.33	GGAAAATGATTGAAAGAATGC	331	TA	2	18
SSR1973	scaffold00004	FORWARD	22	54.46	31.82	TCAGCCAAATAAGTCAAATAGA	REVERSE	23	54.12	30.43	AAGTTTCTTTCTCATTTGTGAGT	184	TA	2	18
SSR1974	scaffold00004	FORWARD	21	55.02	33.33	TTTGTCACTTTGATTCGACTT	REVERSE	21	54.7	38.1	TGGAGAATATTTACCGTGTGT	278	AT	2	42
SSR1975	scaffold00004	FORWARD	21	54.66	38.1	ATGTTTTTGCTACACCTTCAG	REVERSE	21	53.99	47.62	GTCTTACCTTCACAAGTCCAG	153	CA	2	14
SSR1976	scaffold00004	FORWARD	21	54.85	33.33	ATTACAAGTTCGTCATTGCAT	REVERSE	21	54.84	38.1	TTAACCTACTTTGTCCCATGA	152	CT	2	16
SSR1977	scaffold00004	FORWARD	21	54.34	42.86	TCCTATCATGGGACAAAGTAG	REVERSE	21	55.05	33.33	CAGCAGAAACGAAGATAAAAA	150	TC	2	24
SSR1978	scaffold00004	FORWARD	22	54.87	31.82	TCAAGATTTATTTGCATGTAGC	REVERSE	21	54.96	33.33	ACAAAACTTGAAATGCACTGT	154	TG	2	20
SSR1979	scaffold00004	FORWARD	21	54.92	38.1	GCAACACTTTCATAAAGGCTA	REVERSE	20	55.17	40	CAAAACGTAAGTGACCCATT	152	ATA	3	21
SSR1980	scaffold00004	FORWARD	21	55.12	42.86	TGAGTTTCTCTCCCCTAAATC	REVERSE	20	55.34	40	GAAACTTCCCAATTTTCTCC	151	GAT	3	18
SSR1981	scaffold00004	FORWARD	21	55.02	38.1	TGTGCGTGAGGTATTATCTTT	REVERSE	21	54.83	33.33	TCCAACGACAGACATTTATTT	232	AT	2	38
SSR1982	scaffold00004	FORWARD	21	55.02	38.1	TGTGCGTGAGGTATTATCTTT	REVERSE	21	54.83	33.33	TCCAACGACAGACATTTATTT	232	AT	2	44
SSR1983	scaffold00004	FORWARD	21	55.36	33.33	ATTTCCCACATCAATACAACA	REVERSE	21	55.18	38.1	TCTGAATTCCACTCATCAAAC	141	CA	2	12
SSR1984	scaffold00004	FORWARD	23	54.6	34.78	GGATGTTACATATATCCCATGTT	REVERSE	21	54.2	33.33	CTTTCGTGAAATTTGAGATTC	243	TA	2	30
SSR1985	scaffold00004	FORWARD	21	55.04	47.62	CAAGACTTCTGTGTGGCTATC	REVERSE	21	54.42	33.33	TGCAGATTATTCTTCACACAA	141	TA	2	18
SSR1986	scaffold00004	FORWARD	21	55.04	47.62	CAAGACTTCTGTGTGGCTATC	REVERSE	21	54.42	33.33	TGCAGATTATTCTTCACACAA	141	TA	2	14
SSR1987	scaffold00004	FORWARD	21	54.46	42.86	CAGACAATGTCGTAAGTTCCT	REVERSE	23	53.05	30.43	ACTGCATTTAGATTGTTATTCAC	343	AT	2	62
SSR1988	scaffold00004	FORWARD	21	54.59	33.33	TCCTAAAAGACAAAATTGGTG	REVERSE	21	55.11	42.86	TAGGAAAGAACCAAGCTCTCT	150	AAG	3	18
SSR1989	scaffold00004	FORWARD	21	54.31	38.1	CTTAAATGCCTCAAATACGTC	REVERSE	21	55.16	38.1	TTATTGACCATCCATTCTCTG	139	ATC	3	18
SSR1990	scaffold00004	FORWARD	21	54.79	42.86	AAGGAAGGAAAGGTAGTGAGA	REVERSE	21	54.61	33.33	CACAAAATATTTGGAAGTGCT	183	ATA	3	30
SSR1991	scaffold00004	FORWARD	21	54.97	38.1	AAGTTACTTCATGCATCTCCA	REVERSE	21	55.02	38.1	CACACCAAATATCACCAAAGT	140	CTTT	4	12
SSR1992	scaffold00004	FORWARD	21	54.48	33.33	ACATAAAGTGAAAGCGAAAGA	REVERSE	21	56.49	47.62	GTAACATAGGCCTCTTGCATC	150	TATT	4	12
SSR1993	scaffold00004	FORWARD	21	55.05	38.1	CAATCATTCATTCACTGTCCT	REVERSE	21	54.67	33.33	TAACCATTGAACAACTGGAAT	155	ATAG	4	12
SSR1994	scaffold00004	FORWARD	21	54.67	33.33	ATTCCAGTTGTTCAATGGTTA	REVERSE	21	55.11	38.1	AAAAGTCTGGTTTTGGTCTTC	149	GATT	4	12
[truncated: 33,518 more rows]
[truncated: 5 more columns]
