# Supplementary material for: Draft genome sequence of the pulse crop blackgram [Vigna mungo (L.) Hepper] reveals potential R-genes
Source: Sci Rep. 2021 May 27;11:11247. doi: 10.1038/s41598-021-90683-9 (PMC8160138; doi:10.1038/s41598-021-90683-9)
Supplement: Supplementary file 8 — Supplementary Table S8. [file 41598_2021_90683_MOESM8_ESM.xlsx]

## Sheet: output2
Draft genome sequence of the pulse crop blackgram [Vigna mungo (L.) Hepper] reveals potential R-genes.
Souframanien J 12, Avi Raizada2, Punniyamoorthy Dhanasekar1 and Penna Suprasanna1
1 Nuclear Agriculture and Biotechnology Division, BARC, Trombay, Mumbai-400085, India.
2Homi Bhabha National Institute, Training School Complex, Anushaktinagar, Mumbai-400094, India.
Table S8. List of R-genes predicted by Disease Resistance Analysis and Gene Orthology pipeline of Plant resistance gene database
Gene	Class	Subclass	start	stop
g39831.t1	KIN	TM	5	22
g39831.t1	KIN	TM	220	249
g39831.t1	KIN	TM	498	509
g39831.t1	KIN	Kinase	305	346
g39831.t1	KIN	Kinase	384	394
g39831.t1	KIN	Kinase	408	462
g39831.t1	KIN	Kinase	493	513
g39831.t1	KIN	Kinase	561	590
g21918.t1	RLK	TM	6	19
g21918.t1	RLK	TM	280	304
g21918.t1	RLK	Kinase	398	441
g21918.t1	RLK	Kinase	510	562
g21918.t1	RLK	Kinase	588	611
g21918.t1	RLK	Kinase	664	683
g21918.t1	RLK	LRR	88	106
g21918.t1	RLK	LRR	111	225
g32072.t1	KIN	TM	84	94
g32072.t1	KIN	TM	181	192
g32072.t1	KIN	TM	243	263
g32072.t1	KIN	TM	268	288
g32072.t1	KIN	TM	304	335
g32072.t1	KIN	Kinase	5	14
g32072.t1	KIN	Kinase	23	44
g32072.t1	KIN	Kinase	85	113
g15773.t1	KIN	Kinase	9	33
g15773.t1	KIN	Kinase	71	83
g15773.t1	KIN	Kinase	98	153
g15773.t1	KIN	Kinase	185	206
g15773.t1	KIN	Kinase	254	276
g33065.t1	L	LRR	159	267
g17179.t1	KIN	TM	2	22
g17179.t1	KIN	TM	165	183
g17179.t1	KIN	TM	283	294
g17179.t1	KIN	TM	309	332
g17179.t1	KIN	TM	411	433
g17179.t1	KIN	Kinase	489	531
g17179.t1	KIN	Kinase	595	649
g17179.t1	KIN	Kinase	679	696
g5886.t1	CK	CC	287	318
g5886.t1	CK	CC	343	405
g5886.t1	CK	TM	655	666
g5886.t1	CK	Kinase	456	497
g5886.t1	CK	Kinase	537	547
g5886.t1	CK	Kinase	560	613
g5886.t1	CK	Kinase	647	668
g38786.t1	KIN	TM	10	21
g38786.t1	KIN	TM	347	370
g38786.t1	KIN	TM	608	619
g38786.t1	KIN	Kinase	410	451
g38786.t1	KIN	Kinase	475	485
g38786.t1	KIN	Kinase	548	578
g2208.t2	CK	CC	16	36
g2208.t2	CK	Kinase	519	557
g30769.t1	KIN	TM	100	112
g30769.t1	KIN	TM	421	431
g30769.t1	KIN	Kinase	308	353
g30769.t1	KIN	Kinase	393	404
g30769.t1	KIN	Kinase	415	470
g30769.t1	KIN	Kinase	482	493
g30769.t1	KIN	Kinase	497	517
g20014.t1	KIN	TM	203	217
g20014.t1	KIN	TM	374	384
g20014.t1	KIN	Kinase	24	50
g20014.t1	KIN	Kinase	129	164
g2465.t1	CK	CC	43	70
g2465.t1	CK	Kinase	212	247
g3445.t1	TNL	NBS	193	232
g3445.t1	TNL	NBS	286	313
g3445.t1	TNL	NBS	321	334
g3445.t1	TNL	NBS	373	413
g3445.t1	TNL	NBS	421	462
g3445.t1	TNL	LRR	618	638
g3445.t1	TNL	LRR	833	849
g3445.t1	TNL	LRR	976	1000
g3445.t1	TNL	LRR	1057	1131
g3445.t1	TNL	TM	72	85
g3445.t1	TNL	TM	207	220
g3445.t1	TNL	TIR	19	99
g3445.t1	TNL	TIR	102	130
g3445.t1	TNL	TIR	138	156
g19226.t1	RLP	LRR	26	36
g19226.t1	RLP	LRR	436	530
g19226.t1	RLP	TM	130	145
g19226.t1	RLP	TM	276	286
g19226.t1	RLP	TM	407	421
g19226.t1	RLP	TM	432	444
g19230.t1	RLP	TM	58	70
g19230.t1	RLP	TM	199	211
g19230.t1	RLP	LRR	151	228
g17161.t1	T	TIR	31	112
g38567.t1	N	NBS	29	41
g38567.t1	N	TM	23	35
g38567.t1	N	TM	133	146
g14127.t1	KIN	TM	32	43
g14127.t1	KIN	Kinase	130	170
g26331.t1	N	NBS	80	94
g26331.t1	N	NBS	102	125
g26331.t1	N	NBS	129	173
g26331.t1	N	NBS	178	217
g17679.t1	RLK	LRR	67	83
g17679.t1	RLK	LRR	84	173
g17679.t1	RLK	TM	13	23
g17679.t1	RLK	TM	212	224
g17679.t1	RLK	TM	365	375
g17679.t1	RLK	Kinase	182	217
g17679.t1	RLK	Kinase	290	338
g17679.t1	RLK	Kinase	363	380
g17679.t1	RLK	Kinase	419	446
g27041.t1	RLK	LRR	87	215
g27041.t1	RLK	Kinase	453	508
g27041.t1	RLK	TM	1	23
g27041.t1	RLK	TM	377	390
g27041.t1	RLK	TM	408	428
g37940.t1	KIN	TM	139	149
g37940.t1	KIN	TM	163	173
g37940.t1	KIN	TM	325	342
g37940.t1	KIN	Kinase	55	101
g37940.t1	KIN	Kinase	134	152
g40610.t1	RLK	LRR	65	83
g40610.t1	RLK	LRR	735	843
g40610.t1	RLK	TM	11	22
g40610.t1	RLK	TM	84	95
g40610.t1	RLK	TM	605	617
g40610.t1	RLK	TM	863	883
g40610.t1	RLK	TM	1120	1131
g40610.t1	RLK	TM	1174	1184
g40610.t1	RLK	Kinase	918	961
g40610.t1	RLK	Kinase	989	999
g40610.t1	RLK	Kinase	1030	1086
g40610.t1	RLK	Kinase	1112	1133
g7876.t1	RLK	TM	12	43
g7876.t1	RLK	TM	648	665
g7876.t1	RLK	TM	923	946
g7876.t1	RLK	Kinase	1004	1043
g7876.t1	RLK	Kinase	1098	1120
g7876.t1	RLK	LRR	175	193
g7876.t1	RLK	LRR	476	499
g7876.t1	RLK	LRR	801	914
g10577.t1	KIN	Kinase	104	148
g10577.t1	KIN	Kinase	213	268
g10577.t1	KIN	Kinase	272	292
g19723.t1	KIN	TM	404	415
g19723.t1	KIN	Kinase	322	371
g19723.t1	KIN	Kinase	401	418
g6403.t1	KIN	TM	3	15
g6403.t1	KIN	TM	517	540
g6403.t1	KIN	Kinase	567	612
g6403.t1	KIN	Kinase	675	730
g6403.t1	KIN	Kinase	760	778
g2234.t1	RLK	TM	3	22
g2234.t1	RLK	TM	294	312
g2234.t1	RLK	Kinase	355	391
g2234.t1	RLK	Kinase	464	514
g2234.t1	RLK	Kinase	552	569
g2234.t1	RLK	LRR	77	243
g3947.t1	N	NBS	16	30
g3947.t1	N	TM	158	175
g3947.t1	N	TM	252	263
g22564.t1	CK	CC	546	566
g22564.t1	CK	TM	1	12
g22564.t1	CK	TM	73	83
g22564.t1	CK	TM	104	118
g22564.t1	CK	TM	125	135
g22564.t1	CK	TM	378	391
g22564.t1	CK	Kinase	277	320
g23762.t1	NL	NBS	339	379
g23762.t1	NL	NBS	411	436
g23762.t1	NL	LRR	701	728
g23762.t1	NL	LRR	763	780
g23762.t1	NL	TM	4	20
g23762.t1	NL	TM	523	536
g10372.t1	RLP	TM	4	21
g10372.t1	RLP	TM	487	509
g10372.t1	RLP	LRR	369	451
g13395.t2	KIN	TM	107	117
g13395.t2	KIN	TM	462	472
g13395.t2	KIN	TM	511	521
g13395.t2	KIN	Kinase	437	481
g13395.t1	KIN	TM	107	117
g13395.t1	KIN	TM	462	472
g13395.t1	KIN	TM	514	524
g13395.t1	KIN	Kinase	437	481
g19192.t1	CK	CC	114	134
g19192.t1	CK	CC	165	208
g19192.t1	CK	TM	435	446
g19192.t1	CK	Kinase	235	275
g19192.t1	CK	Kinase	316	326
g19192.t1	CK	Kinase	341	394
g19192.t1	CK	Kinase	428	448
g29246.t1	RLK	TM	37	56
g29246.t1	RLK	TM	103	117
g29246.t1	RLK	TM	275	285
g29246.t1	RLK	TM	322	338
g29246.t1	RLK	TM	479	494
g29246.t1	RLK	Kinase	567	593
g29246.t1	RLK	Kinase	633	645
g29246.t1	RLK	Kinase	659	712
g29246.t1	RLK	Kinase	739	760
g29246.t1	RLK	LRR	312	451
g39810.t1	CNL	NBS	151	193
g39810.t1	CNL	CC	78	98
g39810.t1	CNL	LRR	354	419
g10673.t1	KIN	TM	198	210
g10673.t1	KIN	TM	297	311
g10673.t1	KIN	TM	367	392
g10673.t1	KIN	Kinase	18	43
g10673.t1	KIN	Kinase	124	160
g33384.t2	RLK	TM	55	66
g33384.t2	RLK	TM	269	297
g33384.t2	RLK	TM	366	376
g33384.t2	RLK	TM	378	396
g33384.t2	RLK	TM	606	630
g33384.t2	RLK	TM	883	894
g33384.t2	RLK	Kinase	796	849
g33384.t2	RLK	Kinase	874	895
g33384.t2	RLK	LRR	471	601
g33384.t1	RLK	TM	55	66
g33384.t1	RLK	TM	269	297
g33384.t1	RLK	TM	369	379
g33384.t1	RLK	TM	381	399
g33384.t1	RLK	TM	609	633
g33384.t1	RLK	TM	886	897
g33384.t1	RLK	Kinase	799	852
g33384.t1	RLK	Kinase	877	898
g33384.t1	RLK	LRR	474	604
g33437.t1	KIN	TM	24	35
g33437.t1	KIN	TM	117	128
g33437.t1	KIN	Kinase	158	203
g38134.t1	KIN	Kinase	57	101
g38134.t1	KIN	Kinase	140	152
g38134.t1	KIN	Kinase	193	214
g8245.t1	NL	NBS	43	69
g8245.t1	NL	LRR	231	246
g8245.t1	NL	LRR	270	294
g21641.t1	KIN	TM	202	212
g21641.t1	KIN	Kinase	29	75
g21641.t1	KIN	Kinase	133	186
g21641.t1	KIN	Kinase	221	238
g18489.t1	RLP	TM	173	184
g18489.t1	RLP	TM	199	209
g18489.t1	RLP	TM	246	256
g18489.t1	RLP	LRR	230	243
g18489.t1	RLP	LRR	255	349
g18489.t1	RLP	LRR	407	421
g34809.t1	NK	TM	205	221
g34809.t1	NK	TM	339	351
g34809.t1	NK	Kinase	26	53
g34809.t1	NK	Kinase	136	166
g15456.t1	RLP	TM	603	621
g15456.t1	RLP	TM	731	741
g15456.t1	RLP	TM	908	926
g15456.t1	RLP	LRR	40	58
g15456.t1	RLP	LRR	424	438
g15456.t1	RLP	LRR	474	490
g15456.t1	RLP	LRR	642	671
g15456.t1	RLP	LRR	690	791
g40988.t1	T	TIR	9	91
g6040.t1	KIN	TM	94	104
g6040.t1	KIN	TM	216	226
g6040.t1	KIN	Kinase	122	174
g6040.t1	KIN	Kinase	267	286
g10887.t1	CK	CC	209	229
g10887.t1	CK	TM	23	43
g10887.t1	CK	TM	198	216
g10887.t1	CK	Kinase	177	219
g10887.t1	CK	Kinase	284	340
g10887.t1	CK	Kinase	351	362
g10887.t1	CK	Kinase	370	388
g10887.t1	CK	Kinase	438	460
g21643.t1	KIN	TM	205	215
g21643.t1	KIN	TM	232	242
g21643.t1	KIN	Kinase	115	127
g21643.t1	KIN	Kinase	136	189
g21643.t1	KIN	Kinase	224	245
g38136.t1	KIN	TM	8	22
g38136.t1	KIN	TM	79	89
g38136.t1	KIN	TM	197	207
g38136.t1	KIN	TM	237	257
g38136.t1	KIN	Kinase	301	325
g15019.t1	RLP	TM	28	38
g15019.t1	RLP	LRR	1	41
g36754.t1	KIN	Kinase	109	152
g5788.t1	KIN	TM	2	14
g5788.t1	KIN	TM	108	129
g5788.t1	KIN	TM	193	203
g5788.t1	KIN	TM	368	378
g5788.t1	KIN	Kinase	179	216
g5788.t1	KIN	Kinase	254	265
g5788.t1	KIN	Kinase	280	334
g5788.t1	KIN	Kinase	361	378
g31765.t1	RLP	LRR	62	81
g31765.t1	RLP	LRR	282	310
g31765.t1	RLP	LRR	572	658
g31765.t1	RLP	TM	4	20
g31765.t1	RLP	TM	606	617
g20770.t1	RLP	LRR	455	552
g20770.t1	RLP	TM	428	447
g27983.t1	KIN	TM	202	212
g27983.t1	KIN	TM	278	289
g27983.t1	KIN	Kinase	214	244
g2635.t1	RLK	LRR	394	465
g2635.t1	RLK	TM	9	21
g2635.t1	RLK	TM	116	126
g2635.t1	RLK	TM	271	291
g2635.t1	RLK	TM	509	533
g2635.t1	RLK	TM	803	813
g2635.t1	RLK	Kinase	560	600
g2635.t1	RLK	Kinase	664	718
g2635.t1	RLK	Kinase	732	743
g2635.t1	RLK	Kinase	748	769
g10297.t1	RLK	TM	6	25
g10297.t1	RLK	TM	120	131
g10297.t1	RLK	TM	276	286
g10297.t1	RLK	TM	532	552
g10297.t1	RLK	TM	653	663
g10297.t1	RLK	Kinase	592	631
g10297.t1	RLK	Kinase	647	667
g10297.t1	RLK	Kinase	714	738
g10297.t1	RLK	LRR	420	527
g29845.t1	KIN	Kinase	1	26
g29845.t1	KIN	Kinase	49	59
g25872.t1	KIN	TM	84	94
g25872.t1	KIN	TM	334	345
g25872.t1	KIN	TM	377	392
g25872.t1	KIN	Kinase	474	495
g11112.t1	KIN	TM	6	17
g11112.t1	KIN	TM	87	108
g11112.t1	KIN	Kinase	133	177
g11112.t1	KIN	Kinase	239	295
g11112.t1	KIN	Kinase	324	338
g11112.t1	KIN	Kinase	387	414
g29384.t1	KIN	Kinase	67	107
g31778.t1	N	NBS	95	112
g31778.t1	N	TM	414	426
g31778.t1	N	TM	439	459
g31778.t1	N	TM	490	511
g31778.t1	N	TM	514	545
g31778.t1	N	TM	548	565
g31778.t1	N	TM	626	646
g9419.t1	RLP	TM	13	24
g9419.t1	RLP	TM	102	112
g9419.t1	RLP	TM	262	278
g9419.t1	RLP	TM	412	423
g9419.t1	RLP	LRR	48	59
g9419.t1	RLP	LRR	109	128
g9419.t1	RLP	LRR	370	388
g9419.t1	RLP	LRR	444	532
g9919.t1	KIN	TM	238	251
g9919.t1	KIN	Kinase	168	204
g10036.t1	N	NBS	184	200
g10036.t1	N	TM	367	379
g10036.t1	N	TM	514	524
g10036.t1	N	TM	542	561
g10036.t1	N	TM	597	644
g10036.t1	N	TM	655	670
g10036.t1	N	TM	710	731
g35101.t1	KIN	TM	27	42
g35101.t1	KIN	TM	47	57
g35101.t1	KIN	Kinase	172	212
g35101.t1	KIN	Kinase	250	262
g35101.t1	KIN	Kinase	277	330
g35101.t1	KIN	Kinase	344	353
g35101.t1	KIN	Kinase	363	383
g35101.t1	KIN	Kinase	428	452
g11690.t1	KIN	Kinase	102	145
g11690.t1	KIN	Kinase	208	263
g11690.t1	KIN	Kinase	275	286
g11690.t1	KIN	Kinase	293	313
g26718.t1	TNL	NBS	133	175
g26718.t1	TNL	NBS	229	252
g26718.t1	TNL	NBS	260	274
g26718.t1	TNL	NBS	284	305
g26718.t1	TNL	NBS	317	354
g26718.t1	TNL	NBS	359	400
g26718.t1	TNL	LRR	535	550
g26718.t1	TNL	TIR	77	98
g29717.t1	KIN	TM	31	49
g29717.t1	KIN	Kinase	79	119
g29717.t1	KIN	Kinase	157	169
g34328.t1	KIN	TM	2	20
g34328.t1	KIN	TM	265	283
g34328.t1	KIN	TM	520	531
g34328.t1	KIN	Kinase	337	372
g34328.t1	KIN	Kinase	430	477
g34328.t1	KIN	Kinase	500	509
g34328.t1	KIN	Kinase	515	536
g3603.t1	N	NBS	264	278
g3603.t1	N	TM	184	199
g3603.t1	N	TM	426	447
g3603.t1	N	TM	687	719
g29617.t1	KIN	TM	48	58
g29617.t1	KIN	TM	63	83
g29617.t1	KIN	TM	314	334
g29617.t1	KIN	TM	373	389
g29617.t1	KIN	Kinase	389	432
g29617.t1	KIN	Kinase	456	466
g26376.t1	KIN	TM	2	20
g26376.t1	KIN	TM	270	291
g26376.t1	KIN	Kinase	338	367
g11836.t1	KIN	TM	300	311
g11836.t1	KIN	Kinase	223	264
g18614.t1	KIN	TM	244	256
g18614.t1	KIN	Kinase	171	214
g29257.t1	CNL	CC	117	137
g29257.t1	CNL	NBS	181	206
g29257.t1	CNL	NBS	256	276
g29257.t1	CNL	NBS	291	305
g29257.t1	CNL	NBS	317	336
g29257.t1	CNL	LRR	376	391
g29257.t1	CNL	LRR	830	848
g29257.t1	CNL	TM	1	14
g29257.t1	CNL	TM	557	567
g3956.t1	KIN	TM	1	20
g3956.t1	KIN	TM	450	466
g3956.t1	KIN	TM	571	582
g3956.t1	KIN	TM	603	629
g3956.t1	KIN	Kinase	530	541
g40770.t1	RLP	LRR	23	127
g40770.t1	RLP	TM	54	64
g20333.t1	RLK	LRR	387	404
g20333.t1	RLK	LRR	420	533
g20333.t1	RLK	TM	14	27
g20333.t1	RLK	TM	71	85
g20333.t1	RLK	TM	266	276
g20333.t1	RLK	TM	542	566
g20333.t1	RLK	Kinase	600	642
g20333.t1	RLK	Kinase	682	693
g20333.t1	RLK	Kinase	706	762
g20333.t1	RLK	Kinase	773	784
g20333.t1	RLK	Kinase	789	811
g20333.t1	RLK	Kinase	850	878
g37486.t1	N	NBS	24	34
g37486.t1	N	TM	184	194
g21011.t1	N	NBS	141	168
g21011.t2	N	NBS	443	470
g21011.t2	N	TM	240	250
g14536.t1	KIN	TM	150	167
g14536.t1	KIN	Kinase	155	201
g14536.t1	KIN	Kinase	241	255
g16069.t1	KIN	TM	1	15
g16069.t1	KIN	TM	54	65
g16069.t1	KIN	TM	198	212
g16069.t1	KIN	TM	439	463
g16069.t1	KIN	TM	680	690
g16069.t1	KIN	Kinase	491	533
g16069.t1	KIN	Kinase	557	567
g16069.t1	KIN	Kinase	597	652
g16069.t1	KIN	Kinase	681	701
g16069.t1	KIN	Kinase	747	771
g37487.t1	RLP	TM	5	16
g37487.t1	RLP	TM	31	56
g37487.t1	RLP	LRR	74	90
g22304.t1	KIN	Kinase	38	48
g22304.t1	KIN	Kinase	54	63
g22304.t1	KIN	Kinase	80	136
g22304.t1	KIN	Kinase	147	158
g22304.t1	KIN	Kinase	163	185
g22304.t1	KIN	Kinase	226	256
g36870.t1	NL	NBS	133	171
g36870.t1	NL	LRR	309	330
g29255.t1	L	LRR	62	80
g22372.t1	KIN	TM	258	268
g22372.t1	KIN	Kinase	178	220
g9091.t1	RLP	TM	440	452
g9091.t1	RLP	TM	482	495
g9091.t1	RLP	LRR	59	79
g9091.t1	RLP	LRR	287	308
g9091.t1	RLP	LRR	320	360
g9091.t1	RLP	LRR	560	585
g9091.t1	RLP	LRR	633	710
g8414.t1	RLK	LRR	107	218
g8414.t1	RLK	TM	7	20
g8414.t1	RLK	TM	220	249
g8414.t1	RLK	TM	484	498
g8414.t1	RLK	Kinase	297	337
g8414.t1	RLK	Kinase	398	454
g8414.t1	RLK	Kinase	482	504
g8414.t1	RLK	Kinase	547	573
g7027.t1	KIN	TM	72	82
g7027.t1	KIN	TM	111	122
g7027.t1	KIN	Kinase	33	77
g37673.t1	N	NBS	260	277
g37673.t1	N	TM	146	160
g37673.t1	N	TM	259	269
g11687.t1	KIN	TM	3	23
g11687.t1	KIN	TM	213	232
g11687.t1	KIN	Kinase	270	312
g11687.t1	KIN	Kinase	381	435
g11687.t1	KIN	Kinase	448	459
g11687.t1	KIN	Kinase	463	486
g5635.t1	N	NBS	46	63
g20552.t1	KIN	TM	182	194
g20552.t1	KIN	Kinase	110	152
g20552.t1	KIN	Kinase	215	271
g20552.t1	KIN	Kinase	283	294
g20552.t1	KIN	Kinase	299	321
g20020.t1	RLK	LRR	331	416
g20020.t1	RLK	TM	1	15
g20020.t1	RLK	TM	457	475
g20020.t1	RLK	TM	520	530
g20020.t1	RLK	TM	563	580
g20020.t1	RLK	TM	758	768
g20020.t1	RLK	Kinase	536	576
g20020.t1	RLK	Kinase	668	723
g20020.t1	RLK	Kinase	752	772
g20020.t1	RLK	Kinase	815	844
g29740.t1	KIN	TM	6	19
g29740.t1	KIN	TM	59	69
g29740.t1	KIN	TM	181	198
g29740.t1	KIN	TM	228	246
g29740.t1	KIN	TM	307	321
g29740.t1	KIN	TM	484	494
g29740.t1	KIN	Kinase	283	323
g29740.t1	KIN	Kinase	370	381
g29740.t1	KIN	Kinase	393	447
g29740.t1	KIN	Kinase	475	498
g31930.t1	KIN	TM	4	18
g31930.t1	KIN	TM	191	210
g31930.t1	KIN	TM	258	271
g31930.t1	KIN	TM	297	311
g31930.t1	KIN	TM	386	397
g31930.t1	KIN	Kinase	236	278
g31930.t1	KIN	Kinase	300	351
g31930.t1	KIN	Kinase	363	373
g31930.t1	KIN	Kinase	377	394
g28372.t1	CK	CC	13	33
g28372.t1	CK	Kinase	550	591
g28372.t1	CK	Kinase	621	637
g17791.t1	KIN	TM	222	232
g17791.t1	KIN	Kinase	149	188
g21840.t1	KIN	Kinase	15	67
g15325.t1	RLK	TM	1	16
g15325.t1	RLK	TM	199	209
g15325.t1	RLK	TM	303	323
g15325.t1	RLK	TM	567	580
g15325.t1	RLK	TM	598	613
g15325.t1	RLK	TM	712	723
g15325.t1	RLK	Kinase	396	435
g15325.t1	RLK	Kinase	506	564
g15325.t1	RLK	Kinase	590	612
g15325.t1	RLK	Kinase	650	667
g15325.t1	RLK	LRR	120	234
g4000.t1	KIN	Kinase	9	33
g4000.t1	KIN	Kinase	71	83
g4000.t1	KIN	Kinase	96	151
g4000.t1	KIN	Kinase	165	174
g4000.t1	KIN	Kinase	183	204
g4000.t1	KIN	Kinase	251	273
g13657.t1	KIN	TM	1	21
g13657.t1	KIN	TM	175	190
g13657.t1	KIN	TM	344	354
g13657.t1	KIN	Kinase	66	78
g13657.t1	KIN	Kinase	89	143
g13657.t1	KIN	Kinase	178	193
g13657.t1	KIN	Kinase	246	269
g33405.t1	KIN	TM	48	73
g33405.t1	KIN	TM	122	134
g33405.t1	KIN	TM	837	847
g33405.t1	KIN	Kinase	373	413
g33405.t1	KIN	Kinase	454	466
g33405.t1	KIN	Kinase	478	524
g33405.t1	KIN	Kinase	548	569
g13408.t1	NL	NBS	38	53
g13408.t1	NL	NBS	194	229
g13408.t1	NL	NBS	260	286
g13408.t1	NL	LRR	557	618
g37330.t1	KIN	TM	1	19
g37330.t1	KIN	TM	236	249
g37330.t1	KIN	TM	478	488
g37330.t1	KIN	Kinase	280	323
g37330.t1	KIN	Kinase	391	443
g37330.t1	KIN	Kinase	470	488
g37330.t1	KIN	Kinase	538	566
g19126.t1	KIN	Kinase	2	31
g19126.t1	KIN	Kinase	45	54
g19126.t1	KIN	Kinase	63	84
g19126.t1	KIN	Kinase	125	153
g25956.t1	RLK	LRR	201	215
g25956.t1	RLK	LRR	233	249
g25956.t1	RLK	LRR	516	612
g25956.t1	RLK	Kinase	679	709
g25956.t1	RLK	Kinase	756	768
g25956.t1	RLK	Kinase	785	810
g25956.t1	RLK	Kinase	840	861
g25956.t1	RLK	Kinase	900	930
g25956.t1	RLK	TM	1	12
g25956.t1	RLK	TM	60	75
g25956.t1	RLK	TM	123	133
g25956.t1	RLK	TM	626	643
g6360.t1	RLK	TM	41	63
g6360.t1	RLK	TM	643	653
g6360.t1	RLK	TM	821	843
g6360.t1	RLK	TM	1091	1105
g6360.t1	RLK	Kinase	876	917
g6360.t1	RLK	Kinase	981	1036
g6360.t1	RLK	Kinase	1047	1058
g6360.t1	RLK	Kinase	1063	1085
g6360.t1	RLK	Kinase	1128	1158
g6360.t1	RLK	LRR	651	671
g6360.t1	RLK	LRR	679	780
g23347.t1	RLP	TM	4	16
g23347.t1	RLP	TM	100	112
g23347.t1	RLP	TM	210	225
g23347.t1	RLP	TM	358	371
g23347.t1	RLP	LRR	300	400
g16651.t1	L	LRR	8	30
g8266.t1	KIN	TM	25	47
g8266.t1	KIN	TM	327	339
g8266.t1	KIN	Kinase	13	49
g8266.t1	KIN	Kinase	90	101
g8266.t1	KIN	Kinase	115	167
g8266.t1	KIN	Kinase	181	190
g8266.t1	KIN	Kinase	199	217
g8266.t1	KIN	Kinase	264	289
g10848.t1	KIN	Kinase	65	109
g10848.t1	KIN	Kinase	148	160
g10848.t1	KIN	Kinase	174	196
g21654.t1	KIN	TM	154	167
g21654.t1	KIN	TM	306	318
g21654.t1	KIN	TM	373	383
g21654.t1	KIN	TM	421	443
g21654.t1	KIN	Kinase	476	519
g21654.t1	KIN	Kinase	582	637
g21654.t1	KIN	Kinase	667	687
g21654.t1	KIN	Kinase	732	760
g40260.t2	KIN	TM	5	36
g40260.t2	KIN	TM	74	89
g40260.t2	KIN	TM	427	450
g40260.t2	KIN	TM	526	536
g40260.t2	KIN	Kinase	501	542
g40260.t2	KIN	Kinase	584	596
g40260.t2	KIN	Kinase	610	663
g40260.t2	KIN	Kinase	695	716
g31669.t1	RLP	LRR	209	260
g31669.t1	RLP	LRR	269	350
g31669.t1	RLP	TM	1	11
g31669.t1	RLP	TM	29	39
g24205.t1	KIN	Kinase	35	77
g23025.t1	KIN	TM	10	21
g23025.t1	KIN	Kinase	126	153
g38576.t1	RLK	TM	1	16
g38576.t1	RLK	TM	178	190
g38576.t1	RLK	TM	234	247
g38576.t1	RLK	TM	324	342
g38576.t1	RLK	TM	511	531
g38576.t1	RLK	TM	801	812
g38576.t1	RLK	Kinase	606	642
g38576.t1	RLK	Kinase	684	695
g38576.t1	RLK	Kinase	711	766
g38576.t1	RLK	Kinase	779	789
g38576.t1	RLK	Kinase	793	814
g38576.t1	RLK	Kinase	866	889
g38576.t1	RLK	LRR	244	272
g38576.t1	RLK	LRR	374	457
g23621.t1	RLK	TM	1	13
g23621.t1	RLK	TM	486	496
g23621.t1	RLK	TM	594	622
g23621.t1	RLK	TM	808	818
g23621.t1	RLK	TM	828	838
g23621.t1	RLK	TM	961	972
g23621.t1	RLK	Kinase	649	693
g23621.t1	RLK	Kinase	732	744
g23621.t1	RLK	Kinase	759	813
g23621.t1	RLK	Kinase	849	870
g23621.t1	RLK	Kinase	923	945
g23621.t1	RLK	LRR	61	78
g23621.t1	RLK	LRR	372	391
g23621.t1	RLK	LRR	396	425
g23621.t1	RLK	LRR	473	579
g19143.t1	KIN	TM	1	15
g19143.t1	KIN	TM	68	90
g19143.t1	KIN	TM	234	245
g19143.t1	KIN	Kinase	138	179
g19143.t1	KIN	Kinase	213	222
g19143.t1	KIN	Kinase	226	249
g24206.t1	KIN	Kinase	2	50
g24206.t1	KIN	Kinase	78	101
g42.t1	KIN	Kinase	53	89
g22317.t1	RLP	TM	288	301
g22317.t1	RLP	LRR	319	386
g25730.t1	RLP	LRR	63	72
g25730.t1	RLP	LRR	95	112
g25730.t1	RLP	LRR	621	706
g25730.t1	RLP	LRR	812	852
g25730.t1	RLP	TM	4	28
g25730.t1	RLP	TM	746	761
g25730.t1	RLP	TM	805	817
g25730.t1	RLP	TM	878	895
g34269.t1	KIN	TM	12	27
g34269.t1	KIN	TM	276	297
g34269.t1	KIN	TM	527	537
g34269.t1	KIN	Kinase	329	373
g34269.t1	KIN	Kinase	414	425
g34269.t1	KIN	Kinase	436	492
g34269.t1	KIN	Kinase	518	537
g15747.t1	KIN	TM	15	25
g15747.t1	KIN	Kinase	106	122
g15747.t1	KIN	Kinase	161	173
g15747.t1	KIN	Kinase	188	243
g15747.t1	KIN	Kinase	275	296
g15747.t1	KIN	Kinase	344	366
g30987.t1	RLK	LRR	420	438
g30987.t1	RLK	LRR	484	499
g30987.t1	RLK	LRR	534	552
g30987.t1	RLK	LRR	587	694
g30987.t1	RLK	TM	8	25
g30987.t1	RLK	TM	226	245
g30987.t1	RLK	TM	318	328
g30987.t1	RLK	TM	710	734
g30987.t1	RLK	Kinase	782	814
g30987.t1	RLK	Kinase	839	849
g30987.t1	RLK	Kinase	877	933
g30987.t1	RLK	Kinase	962	982
g30987.t1	RLK	Kinase	1034	1056
g3769.t1	RLP	TM	178	188
g3769.t1	RLP	TM	334	344
g3769.t1	RLP	LRR	210	233
g3769.t1	RLP	LRR	263	275
g3769.t1	RLP	LRR	501	537
g3769.t1	RLP	LRR	570	611
g17804.t1	RLP	LRR	76	206
g17804.t1	RLP	TM	447	459
g17804.t1	RLP	TM	741	751
g31395.t1	KIN	TM	92	104
g31395.t1	KIN	Kinase	125	171
g5273.t1	RLK	TM	15	28
g5273.t1	RLK	TM	125	136
g5273.t1	RLK	TM	332	342
g5273.t1	RLK	TM	361	373
g5273.t1	RLK	TM	487	510
g5273.t1	RLK	Kinase	586	622
g5273.t1	RLK	Kinase	691	746
g5273.t1	RLK	Kinase	758	769
g5273.t1	RLK	LRR	93	118
g5273.t1	RLK	LRR	370	435
g19124.t1	KIN	Kinase	21	74
g19124.t1	KIN	Kinase	88	97
g19124.t1	KIN	Kinase	106	127
g19124.t1	KIN	Kinase	168	196
g30022.t1	KIN	TM	1	12
g30022.t1	KIN	Kinase	41	80
g30022.t1	KIN	Kinase	120	132
g30022.t1	KIN	Kinase	146	182
g30022.t1	KIN	Kinase	191	200
g30022.t1	KIN	Kinase	209	230
g2678.t1	RLP	TM	2	16
g2678.t1	RLP	TM	110	120
g2678.t1	RLP	TM	243	255
g2678.t1	RLP	LRR	58	75
g2678.t1	RLP	LRR	130	147
g2678.t1	RLP	LRR	231	246
g2678.t1	RLP	LRR	315	356
g2678.t1	RLP	LRR	364	382
g2678.t1	RLP	LRR	529	639
g19655.t1	RLK	TM	1	24
g19655.t1	RLK	TM	428	438
g19655.t1	RLK	TM	574	584
g19655.t1	RLK	TM	757	777
g19655.t1	RLK	TM	938	952
g19655.t1	RLK	TM	1021	1031
g19655.t1	RLK	Kinase	824	862
g19655.t1	RLK	Kinase	904	916
g19655.t1	RLK	Kinase	931	983
g19655.t1	RLK	Kinase	1012	1035
g19655.t1	RLK	Kinase	1084	1106
g19655.t1	RLK	LRR	169	182
g19655.t1	RLK	LRR	484	503
g19655.t1	RLK	LRR	633	744
g6988.t1	RLK	TM	2	42
g6988.t1	RLK	TM	729	748
g6988.t1	RLK	TM	954	965
g6988.t1	RLK	TM	973	987
g6988.t1	RLK	TM	1004	1017
g6988.t1	RLK	Kinase	787	829
g6988.t1	RLK	Kinase	855	865
g6988.t1	RLK	Kinase	947	967
g6988.t1	RLK	Kinase	1015	1037
g6988.t1	RLK	LRR	308	326
g6988.t1	RLK	LRR	599	708
g29497.t1	KIN	TM	299	310
g29497.t1	KIN	Kinase	202	248
g29497.t1	KIN	Kinase	334	353
g3519.t1	RLP	TM	4	25
g3519.t1	RLP	TM	359	370
g3519.t1	RLP	TM	423	434
g3519.t1	RLP	TM	468	478
g3519.t1	RLP	LRR	62	71
g3519.t1	RLP	LRR	527	553
g3519.t1	RLP	LRR	597	658
g23932.t1	RLK	LRR	189	202
g23932.t1	RLK	LRR	232	249
g23932.t1	RLK	LRR	293	307
g23932.t1	RLK	LRR	456	480
g23932.t1	RLK	LRR	507	611
g23932.t1	RLK	Kinase	677	709
g23932.t1	RLK	Kinase	750	762
g23932.t1	RLK	Kinase	776	832
g23932.t1	RLK	Kinase	861	883
g23932.t1	RLK	Kinase	933	963
g23932.t1	RLK	TM	3	16
g23932.t1	RLK	TM	169	181
g23932.t1	RLK	TM	220	231
g23932.t1	RLK	TM	447	459
g23932.t1	RLK	TM	624	645
g23932.t1	RLK	TM	784	794
g23681.t1	CK	CC	299	319
g23681.t1	CK	TM	180	198
g23681.t1	CK	TM	241	251
g23681.t1	CK	TM	327	339
g23681.t1	CK	TM	398	416
g23681.t1	CK	Kinase	111	147
g23811.t1	KIN	TM	25	49
g23811.t1	KIN	Kinase	162	202
g23811.t1	KIN	Kinase	225	282
g23811.t1	KIN	Kinase	293	304
g23811.t1	KIN	Kinase	313	330
g19549.t1	RLP	LRR	118	142
g19549.t1	RLP	LRR	265	349
g19549.t1	RLP	TM	1	20
g19549.t1	RLP	TM	150	160
g8271.t1	KIN	TM	121	142
g8271.t1	KIN	TM	194	204
g8271.t1	KIN	Kinase	44	87
g8271.t1	KIN	Kinase	171	182
g8271.t1	KIN	Kinase	190	209
g29368.t1	KIN	TM	47	57
g29368.t1	KIN	TM	66	79
g29368.t1	KIN	Kinase	27	56
g5018.t1	KIN	TM	616	635
g5018.t1	KIN	Kinase	518	553
g2808.t1	RLP	LRR	253	351
g2808.t1	RLP	TM	103	114
g2808.t1	RLP	TM	457	468
g9260.t1	KIN	TM	15	29
g9260.t1	KIN	TM	195	206
g9260.t1	KIN	TM	280	290
g9260.t1	KIN	Kinase	80	121
g9260.t1	KIN	Kinase	165	176
g9260.t1	KIN	Kinase	188	246
g9260.t1	KIN	Kinase	258	269
g9260.t1	KIN	Kinase	273	295
g37099.t1	N	NBS	112	129
g37099.t1	N	TM	118	128
g37099.t1	N	TM	162	172
g7921.t1	CK	CC	320	340
g7921.t1	CK	TM	15	25
g7921.t1	CK	TM	75	86
g7921.t1	CK	Kinase	51	88
g7921.t1	CK	Kinase	157	210
g7921.t1	CK	Kinase	430	451
g7921.t1	CK	Kinase	500	525
g18172.t1	CK	CC	285	312
g18172.t1	CK	CC	327	372
g18172.t1	CK	CC	390	431
g18172.t1	CK	CC	683	703
g18172.t1	CK	TM	115	134
g18172.t1	CK	TM	664	675
g18172.t1	CK	Kinase	551	603
g15757.t1	KIN	Kinase	53	76
g5248.t1	RLK	LRR	123	225
g5248.t1	RLK	TM	10	23
g5248.t1	RLK	TM	237	257
g5248.t1	RLK	TM	512	522
g5248.t1	RLK	Kinase	336	364
g5248.t1	RLK	Kinase	429	482
g5248.t1	RLK	Kinase	505	527
g5248.t1	RLK	Kinase	570	594
g34741.t1	RLK	LRR	138	167
g34741.t1	RLK	LRR	194	308
g34741.t1	RLK	TM	9	19
g34741.t1	RLK	TM	121	131
g34741.t1	RLK	TM	367	378
g34741.t1	RLK	TM	491	511
g34741.t1	RLK	Kinase	551	592
g34741.t1	RLK	Kinase	606	662
g34741.t1	RLK	Kinase	674	685
g34741.t1	RLK	Kinase	690	712
g34741.t1	RLK	Kinase	753	780
g20269.t1	KIN	TM	71	82
g20269.t1	KIN	TM	131	143
g20269.t1	KIN	Kinase	171	217
g12311.t1	CK	CC	567	587
g12311.t1	CK	TM	110	121
g12311.t1	CK	TM	319	330
g12311.t1	CK	TM	489	499
g12311.t1	CK	Kinase	292	335
g12311.t1	CK	Kinase	373	385
g12311.t1	CK	Kinase	398	454
g12311.t1	CK	Kinase	465	476
g12311.t1	CK	Kinase	480	503
g12311.t1	CK	Kinase	546	574
g29810.t1	KIN	TM	527	543
g29810.t1	KIN	TM	651	661
g29810.t1	KIN	TM	819	831
g29810.t1	KIN	Kinase	638	669
g30792.t1	KIN	TM	240	251
g30792.t1	KIN	Kinase	178	212
g23808.t1	KIN	TM	187	198
g23808.t1	KIN	Kinase	114	152
g25892.t1	RLP	LRR	174	192
g25892.t1	RLP	LRR	264	330
g25892.t1	RLP	TM	1	24
g25892.t1	RLP	TM	101	114
g25892.t1	RLP	TM	137	147
g25892.t1	RLP	TM	160	172
g25892.t1	RLP	TM	274	288
g25892.t1	RLP	TM	378	399
g3504.t1	CK	CC	571	591
g3504.t1	CK	TM	401	413
g3504.t1	CK	Kinase	112	157
g29283.t1	RLK	TM	75	85
g29283.t1	RLK	TM	406	429
g29283.t1	RLK	TM	719	729
g29283.t1	RLK	Kinase	541	569
g29283.t1	RLK	Kinase	635	688
g29283.t1	RLK	Kinase	746	767
g29283.t1	RLK	Kinase	809	832
g29283.t1	RLK	LRR	127	135
g29283.t1	RLK	LRR	172	202
g29283.t1	RLK	LRR	219	232
g29283.t1	RLK	LRR	246	356
g39744.t1	KIN	TM	288	298
g39744.t1	KIN	TM	784	796
g39744.t1	KIN	TM	921	931
g39744.t1	KIN	Kinase	256	305
g36196.t1	KIN	TM	1	15
g36196.t1	KIN	TM	182	192
g36196.t1	KIN	TM	266	276
g36196.t1	KIN	Kinase	309	336
g36196.t1	KIN	Kinase	361	391
g9613.t1	CT	CC	184	211
g9613.t1	CT	TM	371	383
g9613.t1	CT	TM	393	412
g9613.t1	CT	TIR	20	101
g9613.t1	CT	TIR	106	134
g9613.t1	CT	TIR	141	160
g3282.t1	RLP	TM	6	25
g3282.t1	RLP	TM	333	343
g3282.t1	RLP	TM	877	895
g3282.t1	RLP	LRR	62	82
g3282.t1	RLP	LRR	115	132
g3282.t1	RLP	LRR	658	685
g3282.t1	RLP	LRR	736	849
g4175.t1	KIN	TM	274	291
g4175.t1	KIN	TM	343	356
g4175.t1	KIN	Kinase	319	363
g4175.t1	KIN	Kinase	403	426
g32927.t1	RLP	LRR	179	264
g32927.t1	RLP	TM	12	22
g32927.t1	RLP	TM	61	81
g32927.t1	RLP	TM	276	303
g37332.t1	KIN	TM	1	21
g37332.t1	KIN	TM	252	269
g37332.t1	KIN	TM	500	510
g37332.t1	KIN	Kinase	304	347
g37332.t1	KIN	Kinase	388	399
g37332.t1	KIN	Kinase	413	466
g37332.t1	KIN	Kinase	493	511
g37332.t1	KIN	Kinase	562	587
g8269.t1	KIN	TM	17	38
g8269.t1	KIN	Kinase	87	123
g8269.t1	KIN	Kinase	163	173
g8269.t1	KIN	Kinase	187	241
g8269.t1	KIN	Kinase	273	292
g8269.t1	KIN	Kinase	338	364
g31782.t1	KIN	Kinase	142	175
g32432.t1	KIN	Kinase	126	166
g4864.t1	NL	NBS	13	54
g4864.t1	NL	TM	424	435
g4864.t1	NL	LRR	133	149
g4864.t1	NL	LRR	373	424
g34455.t1	RLP	LRR	154	172
g34455.t1	RLP	LRR	200	217
g34455.t1	RLP	LRR	231	283
g34455.t1	RLP	LRR	294	345
g34455.t1	RLP	TM	2	21
g34455.t1	RLP	TM	210	223
g34455.t1	RLP	TM	312	322
g37473.t1	CK	CC	241	261
g37473.t1	CK	TM	483	494
g37473.t1	CK	Kinase	400	450
g37473.t1	CK	Kinase	480	497
g6466.t1	RLK	LRR	82	212
g6466.t1	RLK	Kinase	298	342
g6466.t1	RLK	Kinase	366	376
g6466.t1	RLK	Kinase	382	394
g6466.t1	RLK	Kinase	404	460
g6466.t1	RLK	Kinase	471	482
g6466.t1	RLK	Kinase	486	509
g6466.t1	RLK	Kinase	552	581
g6466.t1	RLK	TM	7	24
g6466.t1	RLK	TM	33	46
g6466.t1	RLK	TM	165	175
g6466.t1	RLK	TM	249	268
g9907.t1	KIN	TM	31	41
g9907.t1	KIN	TM	115	125
g9907.t1	KIN	TM	327	338
g9907.t1	KIN	Kinase	335	367
g4739.t1	L	LRR	126	196
g21646.t1	KIN	TM	422	443
g21646.t1	KIN	TM	489	501
g21646.t1	KIN	Kinase	474	517
g21646.t1	KIN	Kinase	580	635
g21646.t1	KIN	Kinase	665	685
g21646.t1	KIN	Kinase	729	758
g941.t1	RLP	TM	1	16
g941.t1	RLP	LRR	145	164
g941.t1	RLP	LRR	197	213
g941.t1	RLP	LRR	221	330
g12313.t1	KIN	TM	32	43
g12313.t1	KIN	TM	119	129
g12313.t1	KIN	TM	202	212
g12313.t1	KIN	Kinase	5	48
g12313.t1	KIN	Kinase	86	98
g12313.t1	KIN	Kinase	111	167
g12313.t1	KIN	Kinase	178	189
g12313.t1	KIN	Kinase	193	216
g12313.t1	KIN	Kinase	257	287
g36743.t1	RLP	LRR	52	73
g36743.t1	RLP	LRR	195	217
g36743.t1	RLP	LRR	219	335
g36743.t1	RLP	TM	1	14
g36743.t1	RLP	TM	90	100
g16006.t1	RLK	TM	418	441
g16006.t1	RLK	Kinase	483	525
g16006.t1	RLK	Kinase	564	586
g16006.t1	RLK	Kinase	629	655
g16006.t1	RLK	LRR	87	117
g16006.t1	RLK	LRR	144	248
g40140.t1	KIN	TM	141	151
g40140.t1	KIN	TM	243	262
g40140.t1	KIN	TM	521	533
g40140.t1	KIN	TM	608	619
g40140.t1	KIN	Kinase	325	366
g40140.t1	KIN	Kinase	429	484
g40140.t1	KIN	Kinase	515	536
g40140.t1	KIN	Kinase	585	611
g3285.t1	RLP	TM	518	532
g3285.t1	RLP	TM	602	616
g3285.t1	RLP	LRR	107	138
g3285.t1	RLP	LRR	160	243
g35131.t1	KIN	TM	284	294
g35131.t1	KIN	Kinase	206	248
g27657.t1	N	NBS	101	122
g2807.t1	RLP	LRR	282	343
g2807.t1	RLP	TM	435	447
g20341.t1	KIN	TM	1	17
g20341.t1	KIN	TM	572	583
g20341.t1	KIN	Kinase	524	552
g36865.t1	CN	CC	31	51
g36865.t1	CN	NBS	131	165
g27742.t1	N	NBS	326	343
g39257.t1	CK	CC	81	101
g39257.t1	CK	CC	123	159
g39257.t1	CK	TM	396	411
g39257.t1	CK	Kinase	202	243
g39257.t1	CK	Kinase	281	293
g39257.t1	CK	Kinase	306	362
g39257.t1	CK	Kinase	398	415
g22695.t1	RLP	TM	64	77
g22695.t1	RLP	TM	237	248
g22695.t1	RLP	TM	482	499
g22695.t1	RLP	LRR	492	598
g16079.t1	KIN	TM	187	204
g16079.t1	KIN	TM	382	397
g16079.t1	KIN	Kinase	123	156
g40968.t1	KIN	TM	204	215
g40968.t1	KIN	TM	391	402
g40968.t1	KIN	Kinase	129	164
g2661.t1	KIN	TM	106	126
g2661.t1	KIN	Kinase	18	69
g15766.t1	KIN	TM	2	26
g15766.t1	KIN	TM	138	151
g15766.t1	KIN	TM	161	174
g15766.t1	KIN	TM	257	272
g15766.t1	KIN	TM	336	351
g15766.t1	KIN	TM	453	463
g15766.t1	KIN	Kinase	391	431
g15766.t1	KIN	Kinase	484	507
g15766.t1	KIN	Kinase	547	577
g16821.t1	CN	CC	287	307
g16821.t1	CN	NBS	402	418
g16821.t1	CN	TM	215	225
g16821.t1	CN	TM	404	414
g16821.t1	CN	TM	694	704
g16821.t1	CN	TM	781	791
g40155.t1	KIN	TM	103	113
g40155.t1	KIN	TM	119	129
g40155.t1	KIN	TM	157	167
g40155.t1	KIN	Kinase	43	53
g20045.t1	RLK	LRR	351	368
g20045.t1	RLK	LRR	424	450
g20045.t1	RLK	LRR	476	583
g20045.t1	RLK	TM	1	14
g20045.t1	RLK	TM	88	99
g20045.t1	RLK	TM	597	610
g20045.t1	RLK	Kinase	716	736
g20045.t1	RLK	Kinase	790	814
g15282.t1	RLK	LRR	100	131
g15282.t1	RLK	LRR	135	189
g15282.t1	RLK	LRR	191	285
g15282.t1	RLK	TM	2	17
g15282.t1	RLK	TM	28	38
g15282.t1	RLK	TM	331	350
g15282.t1	RLK	TM	447	460
g15282.t1	RLK	TM	663	676
g15282.t1	RLK	Kinase	448	475
g15282.t1	RLK	Kinase	542	593
g15282.t1	RLK	Kinase	661	676
g15282.t1	RLK	Kinase	713	744
g14710.t1	CNL	NBS	173	207
g14710.t1	CNL	NBS	253	272
g14710.t1	CNL	NBS	340	376
g14710.t1	CNL	NBS	392	437
g14710.t1	CNL	CC	31	51
g14710.t1	CNL	TM	187	198
g14710.t1	CNL	LRR	597	612
g32028.t1	N	NBS	34	60
g1640.t1	KIN	Kinase	63	98
g35690.t1	RLK	LRR	60	131
g35690.t1	RLK	Kinase	230	270
g35690.t1	RLK	Kinase	314	326
g35690.t1	RLK	Kinase	341	397
g35690.t1	RLK	Kinase	424	447
g35690.t1	RLK	TM	58	68
g35690.t1	RLK	TM	162	196
g35690.t1	RLK	TM	390	400
g35690.t1	RLK	TM	432	443
g23363.t1	KIN	TM	83	93
g23363.t1	KIN	Kinase	6	47
g25190.t1	CLK	CC	133	153
g25190.t1	CLK	LRR	82	172
g25190.t1	CLK	TM	10	21
g25190.t1	CLK	TM	227	242
g25190.t1	CLK	Kinase	310	331
g25190.t1	CLK	Kinase	397	454
g25190.t1	CLK	Kinase	475	494
g13736.t1	CK	CC	648	668
g13736.t1	CK	TM	355	365
g13736.t1	CK	TM	481	495
g13736.t1	CK	TM	515	527
g13736.t1	CK	Kinase	39	82
g13736.t1	CK	Kinase	174	195
g13736.t1	CK	Kinase	236	266
g38934.t1	N	NBS	8	25
g38934.t1	N	NBS	49	85
g38934.t1	N	TM	57	67
g38934.t1	N	TM	675	686
g38934.t1	N	TM	979	989
g37191.t1	CNL	CC	64	84
g37191.t1	CNL	NBS	157	179
g37191.t1	CNL	NBS	234	252
g37191.t1	CNL	NBS	268	281
g37191.t1	CNL	NBS	323	357
g37191.t1	CNL	NBS	377	420
g37191.t1	CNL	TM	161	171
g37191.t1	CNL	TM	192	202
g37191.t1	CNL	TM	658	671
g37191.t1	CNL	LRR	530	601
g31131.t1	CK	CC	255	296
g31131.t1	CK	TM	476	491
g31131.t1	CK	TM	509	520
g31131.t1	CK	Kinase	367	409
g31131.t1	CK	Kinase	471	521
g31131.t1	CK	Kinase	556	578
g15845.t1	RLP	TM	9	26
g15845.t1	RLP	LRR	177	216
g15845.t1	RLP	LRR	249	361
g38552.t1	KIN	Kinase	54	98
g38552.t1	KIN	Kinase	137	149
g1642.t1	KIN	TM	213	223
g1642.t1	KIN	Kinase	71	107
g1642.t1	KIN	Kinase	150	177
g1642.t1	KIN	Kinase	190	201
g1642.t1	KIN	Kinase	210	227
g1642.t1	KIN	Kinase	276	297
g33663.t1	KIN	Kinase	78	125
g33663.t1	KIN	Kinase	145	169
g3578.t1	RLK	TM	1	16
g3578.t1	RLK	TM	32	48
g3578.t1	RLK	TM	56	66
g3578.t1	RLK	TM	91	105
g3578.t1	RLK	TM	287	298
g3578.t1	RLK	TM	583	603
g3578.t1	RLK	TM	628	639
g3578.t1	RLK	Kinase	640	683
g3578.t1	RLK	Kinase	706	716
g3578.t1	RLK	Kinase	723	734
g3578.t1	RLK	Kinase	747	770
g3578.t1	RLK	Kinase	809	837
g3578.t1	RLK	LRR	187	208
g3578.t1	RLK	LRR	442	572
g23557.t1	RLK	LRR	120	226
g23557.t1	RLK	Kinase	374	402
g23557.t1	RLK	Kinase	441	453
g23557.t1	RLK	Kinase	468	525
g23557.t1	RLK	Kinase	547	568
g23557.t1	RLK	Kinase	621	650
g23557.t1	RLK	TM	9	25
g23557.t1	RLK	TM	281	301
g23557.t1	RLK	TM	510	527
g9411.t1	RLK	TM	4	19
g9411.t1	RLK	TM	24	35
g9411.t1	RLK	TM	113	123
g9411.t1	RLK	TM	393	405
g9411.t1	RLK	TM	779	802
g9411.t1	RLK	TM	1031	1041
g9411.t1	RLK	TM	1119	1133
g9411.t1	RLK	TM	1156	1174
g9411.t1	RLK	Kinase	832	874
g9411.t1	RLK	Kinase	900	910
g9411.t1	RLK	Kinase	942	997
g9411.t1	RLK	Kinase	1083	1109
g9411.t1	RLK	LRR	410	429
g9411.t1	RLK	LRR	575	591
g9411.t1	RLK	LRR	623	648
g9411.t1	RLK	LRR	651	756
g40698.t1	RLK	TM	122	135
g40698.t1	RLK	Kinase	62	101
g40698.t1	RLK	LRR	5	72
g6319.t1	KIN	TM	143	153
g6319.t1	KIN	TM	210	221
g6319.t1	KIN	Kinase	134	186
g38903.t1	KIN	TM	190	202
g38903.t1	KIN	TM	314	324
g38903.t1	KIN	Kinase	195	232
g2695.t1	KIN	TM	1	14
g2695.t1	KIN	TM	60	79
g2695.t1	KIN	TM	252	270
g2695.t1	KIN	Kinase	309	351
g2695.t1	KIN	Kinase	395	406
g2695.t1	KIN	Kinase	417	473
g2695.t1	KIN	Kinase	506	528
g2695.t1	KIN	Kinase	568	598
g33838.t1	KIN	TM	203	218
g33838.t1	KIN	Kinase	131	169
g33838.t2	KIN	TM	203	218
g33838.t2	KIN	Kinase	131	169
g3230.t1	CK	CC	40	60
g3230.t1	CK	TM	134	144
g3230.t1	CK	Kinase	6	35
g3230.t1	CK	Kinase	106	152
g37201.t1	CK	CC	396	493
g37201.t1	CK	Kinase	508	550
g37201.t1	CK	Kinase	588	599
g37201.t1	CK	Kinase	612	668
g37201.t1	CK	Kinase	704	723
g18647.t1	KIN	TM	234	244
g18647.t1	KIN	Kinase	160	199
g20115.t1	KIN	TM	213	231
g20115.t1	KIN	TM	330	341
g20115.t1	KIN	Kinase	146	182
g20115.t1	KIN	Kinase	215	229
g10267.t1	CK	CC	6	26
g10267.t1	CK	TM	189	199
g10267.t1	CK	Kinase	64	108
g3549.t1	KIN	TM	1	11
g3549.t1	KIN	TM	274	297
g3549.t1	KIN	Kinase	332	376
g3549.t1	KIN	Kinase	416	427
g3549.t1	KIN	Kinase	438	493
g3549.t1	KIN	Kinase	505	516
g3549.t1	KIN	Kinase	520	543
g1447.t1	KIN	TM	129	150
g1447.t1	KIN	TM	325	335
g1447.t1	KIN	Kinase	213	255
g1447.t1	KIN	Kinase	318	373
g1447.t1	KIN	Kinase	385	396
g1447.t1	KIN	Kinase	400	423
g40157.t1	RLP	LRR	270	289
g40157.t1	RLP	TM	7	17
g29371.t1	KIN	TM	1	22
g29371.t1	KIN	TM	272	293
g29371.t1	KIN	Kinase	328	355
g29371.t1	KIN	Kinase	382	408
g6936.t1	RLK	LRR	234	249
g6936.t1	RLK	LRR	468	568
g6936.t1	RLK	Kinase	659	700
g6936.t1	RLK	Kinase	744	754
g6936.t1	RLK	Kinase	767	822
g6936.t1	RLK	Kinase	833	844
g6936.t1	RLK	TM	1	20
g6936.t1	RLK	TM	605	624
g6936.t1	RLK	TM	834	844
g6936.t1	RLK	TM	857	867
g6936.t1	RLK	TM	903	921
g6936.t1	RLK	TM	1000	1020
g1978.t1	RLP	LRR	41	125
g1978.t1	RLP	TM	74	88
g34810.t1	RLK	LRR	78	123
g34810.t1	RLK	LRR	194	254
g34810.t1	RLK	TM	4	16
g34810.t1	RLK	TM	309	325
g34810.t1	RLK	Kinase	398	437
g34810.t1	RLK	Kinase	527	579
g34810.t1	RLK	Kinase	594	613
g34810.t1	RLK	Kinase	656	678
g3759.t1	RLP	LRR	237	262
g3759.t1	RLP	LRR	290	302
g3759.t1	RLP	LRR	474	561
g3759.t1	RLP	TM	7	29
g3759.t1	RLP	TM	467	481
g3759.t1	RLP	TM	598	612
g31838.t1	RLK	LRR	81	191
g31838.t1	RLK	Kinase	259	303
g31838.t1	RLK	Kinase	327	337
g31838.t1	RLK	Kinase	365	420
g31838.t1	RLK	Kinase	432	443
g31838.t1	RLK	Kinase	447	470
g31838.t1	RLK	Kinase	513	542
g31838.t1	RLK	TM	77	93
g31838.t1	RLK	TM	211	226
g39254.t2	RLK	LRR	148	263
g39254.t2	RLK	Kinase	415	457
g39254.t2	RLK	Kinase	522	575
g39254.t2	RLK	Kinase	600	620
g39254.t2	RLK	TM	295	318
g17694.t1	RLK	TM	44	57
g17694.t1	RLK	TM	113	124
g17694.t1	RLK	TM	488	511
g17694.t1	RLK	Kinase	577	603
g17694.t1	RLK	Kinase	643	655
g17694.t1	RLK	Kinase	698	716
g17694.t1	RLK	Kinase	757	786
g17694.t1	RLK	LRR	321	339
g17694.t1	RLK	LRR	353	459
g23589.t1	KIN	TM	130	140
g23589.t1	KIN	Kinase	13	24
g23589.t1	KIN	Kinase	37	92
g23589.t1	KIN	Kinase	128	145
g6934.t1	KIN	TM	60	79
g6934.t1	KIN	TM	290	300
g6934.t1	KIN	TM	313	323
g6934.t1	KIN	TM	358	377
g6934.t1	KIN	Kinase	115	156
g6934.t1	KIN	Kinase	182	192
g6934.t1	KIN	Kinase	200	210
g6934.t1	KIN	Kinase	224	279
g6934.t1	KIN	Kinase	289	299
g28741.t1	KIN	TM	2	13
g28741.t1	KIN	TM	72	82
g28741.t1	KIN	TM	279	290
g28741.t1	KIN	Kinase	205	241
g17211.t1	RLP	LRR	127	146
g17211.t1	RLP	LRR	159	172
g17211.t1	RLP	LRR	192	300
g17211.t1	RLP	TM	7	21
g17211.t1	RLP	TM	78	93
g14858.t1	RLK	LRR	80	210
g14858.t1	RLK	TM	6	26
g14858.t1	RLK	TM	238	256
g14858.t1	RLK	Kinase	287	331
g14858.t1	RLK	Kinase	355	365
g14858.t1	RLK	Kinase	371	383
g14858.t1	RLK	Kinase	393	449
g14858.t1	RLK	Kinase	460	471
g14858.t1	RLK	Kinase	475	498
g14858.t1	RLK	Kinase	546	570
g14705.t1	CNL	NBS	180	218
g14705.t1	CNL	NBS	271	290
g14705.t1	CNL	NBS	304	318
g14705.t1	CNL	NBS	331	351
g14705.t1	CNL	NBS	360	397
g14705.t1	CNL	NBS	417	463
g14705.t1	CNL	CC	54	74
g14705.t1	CNL	LRR	622	636
g14705.t1	CNL	TM	659	669
g25554.t1	KIN	TM	92	114
g25554.t1	KIN	Kinase	15	51
g25554.t1	KIN	Kinase	63	79
g37115.t1	CK	CC	618	638
g37115.t1	CK	TM	6	16
g37115.t1	CK	TM	279	299
g37115.t1	CK	TM	460	474
g37115.t1	CK	Kinase	341	384
g37115.t1	CK	Kinase	408	418
g37115.t1	CK	Kinase	424	436
g37115.t1	CK	Kinase	449	504
g37115.t1	CK	Kinase	516	527
g37115.t1	CK	Kinase	531	554
g37115.t1	CK	Kinase	595	625
g36422.t1	CK	CC	279	299
g36422.t1	CK	TM	187	205
g36422.t1	CK	TM	304	314
g36422.t1	CK	TM	383	393
g36422.t1	CK	Kinase	119	154
g34140.t1	KIN	TM	136	152
g34140.t1	KIN	TM	279	299
g34140.t1	KIN	Kinase	331	373
g34140.t1	KIN	Kinase	414	426
g34140.t1	KIN	Kinase	441	496
g34140.t1	KIN	Kinase	524	546
g34140.t1	KIN	Kinase	593	616
g33891.t1	KIN	TM	282	293
g33891.t1	KIN	Kinase	95	128
g33891.t1	KIN	Kinase	208	244
g6890.t1	KIN	Kinase	26	62
g6709.t1	KIN	TM	28	40
g6709.t1	KIN	Kinase	18	78
g9052.t1	RLP	TM	47	57
g9052.t1	RLP	TM	177	193
g9052.t1	RLP	TM	195	205
g9052.t1	RLP	LRR	44	64
g9052.t1	RLP	LRR	262	380
g5832.t1	N	NBS	207	220
g5832.t1	N	TM	35	47
g21635.t1	RLP	TM	105	117
g21635.t1	RLP	TM	184	194
g21635.t1	RLP	TM	202	212
g21635.t1	RLP	TM	358	369
g21635.t1	RLP	TM	653	677
g21635.t1	RLP	LRR	310	328
g21635.t1	RLP	LRR	330	345
g21635.t1	RLP	LRR	436	607
g3979.t1	KIN	Kinase	34	77
g3979.t1	KIN	Kinase	144	166
g3979.t1	KIN	Kinase	194	220
g37316.t1	KIN	TM	104	114
g37316.t1	KIN	Kinase	1	47
g37316.t1	KIN	Kinase	97	118
g37316.t1	KIN	Kinase	161	191
g35109.t1	KIN	Kinase	9	33
g35109.t1	KIN	Kinase	72	83
g35109.t1	KIN	Kinase	100	151
g35109.t1	KIN	Kinase	164	174
g35109.t1	KIN	Kinase	183	204
g35109.t1	KIN	Kinase	244	274
g14230.t1	KIN	TM	294	304
g14230.t1	KIN	Kinase	228	268
g14230.t1	KIN	Kinase	298	316
g33484.t1	KIN	TM	13	34
g33484.t1	KIN	TM	257	274
g33484.t1	KIN	TM	278	288
g33484.t1	KIN	Kinase	409	447
g38979.t1	KIN	TM	1142	1152
g38979.t1	KIN	Kinase	949	980
g38979.t1	KIN	Kinase	1052	1108
g38979.t1	KIN	Kinase	1136	1157
g21637.t1	KIN	TM	300	310
g21637.t1	KIN	Kinase	127	161
g21637.t1	KIN	Kinase	232	284
g21637.t1	KIN	Kinase	319	338
g19974.t1	KIN	TM	63	74
g19974.t1	KIN	TM	83	93
g19974.t1	KIN	TM	1279	1290
g19974.t1	KIN	Kinase	1090	1117
g19974.t1	KIN	Kinase	1192	1245
g19974.t1	KIN	Kinase	1274	1293
g28553.t1	KIN	Kinase	13	45
g28553.t1	KIN	Kinase	53	63
g28553.t1	KIN	Kinase	78	122
g7037.t1	NK	TM	201	215
g7037.t1	NK	TM	331	344
g7037.t1	NK	Kinase	129	162
g189.t1	RLK	LRR	514	627
g189.t1	RLK	Kinase	746	756
g189.t1	RLK	Kinase	783	838
g189.t1	RLK	Kinase	915	945
g189.t1	RLK	TM	10	26
g189.t1	RLK	TM	386	400
g189.t1	RLK	TM	584	597
g189.t1	RLK	TM	640	661
g189.t1	RLK	TM	709	720
g26.t1	RLP	TM	65	75
g26.t1	RLP	TM	136	146
g26.t1	RLP	TM	283	293
g26.t1	RLP	TM	430	451
g26.t1	RLP	LRR	118	136
g26.t1	RLP	LRR	195	208
g26.t1	RLP	LRR	217	227
g26.t1	RLP	LRR	294	407
g18388.t1	KIN	TM	79	104
g18388.t1	KIN	TM	643	657
g18388.t1	KIN	Kinase	450	494
g18388.t1	KIN	Kinase	533	545
g18388.t1	KIN	Kinase	557	612
g18388.t1	KIN	Kinase	643	663
g1378.t1	KIN	TM	325	335
g1378.t1	KIN	Kinase	144	170
g1378.t1	KIN	Kinase	245	291
g17376.t1	KIN	TM	94	104
g17376.t1	KIN	TM	216	226
g17376.t1	KIN	Kinase	125	174
g17376.t1	KIN	Kinase	267	286
g6515.t1	KIN	Kinase	43	78
g20854.t1	RLP	LRR	525	551
g20854.t1	RLP	LRR	594	655
g20854.t1	RLP	TM	7	25
g20854.t1	RLP	TM	537	547
g9754.t1	KIN	TM	1	21
g9754.t1	KIN	TM	52	65
g9754.t1	KIN	TM	88	98
g9754.t1	KIN	TM	424	446
g9754.t1	KIN	TM	664	674
g9754.t1	KIN	Kinase	473	517
g9754.t1	KIN	Kinase	540	550
g9754.t1	KIN	Kinase	581	635
g9754.t1	KIN	Kinase	647	656
g9754.t1	KIN	Kinase	664	680
g5035.t1	RLP	LRR	3	81
g5035.t1	RLP	TM	135	147
g33645.t1	KIN	TM	93	103
g33645.t1	KIN	Kinase	320	362
g20376.t1	L	LRR	63	92
g20376.t1	L	LRR	113	196
g17201.t1	RLP	TM	8	20
g17201.t1	RLP	TM	253	270
g17201.t1	RLP	LRR	60	79
g17201.t1	RLP	LRR	129	214
g17201.t1	RLP	LRR	220	275
g35823.t1	KIN	TM	202	212
g35823.t1	KIN	Kinase	205	243
g24750.t1	RLP	TM	7	23
g24750.t1	RLP	TM	60	73
g24750.t1	RLP	LRR	497	559
g19186.t1	KIN	TM	6	20
g19186.t1	KIN	TM	281	304
g19186.t1	KIN	Kinase	342	387
g19186.t1	KIN	Kinase	427	438
g19186.t1	KIN	Kinase	449	504
g19186.t1	KIN	Kinase	516	527
g19186.t1	KIN	Kinase	531	554
g34438.t1	NL	NBS	180	200
g34438.t1	NL	NBS	207	216
g34438.t1	NL	NBS	252	272
g34438.t1	NL	NBS	338	380
g34438.t1	NL	NBS	394	439
g34438.t1	NL	LRR	574	650
g34438.t1	NL	TM	1	11
g34438.t1	NL	TM	178	189
g34438.t1	NL	TM	350	363
g34438.t1	NL	TM	633	643
g10370.t1	KIN	Kinase	975	1007
g14463.t1	RLK	LRR	491	508
g14463.t1	RLK	LRR	558	669
g14463.t1	RLK	Kinase	754	796
g14463.t1	RLK	Kinase	819	829
g14463.t1	RLK	Kinase	889	911
g14463.t1	RLK	TM	12	27
g14463.t1	RLK	TM	141	151
g14463.t1	RLK	TM	523	533
g14463.t1	RLK	TM	689	707
g26894.t1	KIN	TM	1	13
g26894.t1	KIN	TM	77	97
g26894.t1	KIN	TM	222	232
g26894.t1	KIN	TM	289	310
g26894.t1	KIN	Kinase	333	375
g26894.t1	KIN	Kinase	440	495
g26894.t1	KIN	Kinase	508	518
g26894.t1	KIN	Kinase	525	546
g26894.t1	KIN	Kinase	585	615
g35629.t1	KIN	TM	1	12
g35629.t1	KIN	TM	45	72
g35629.t1	KIN	Kinase	127	169
g109.t1	RLK	LRR	4	19
g109.t1	RLK	Kinase	117	159
g109.t1	RLK	Kinase	185	195
g109.t1	RLK	Kinase	227	282
g109.t1	RLK	TM	64	84
g3976.t1	RLK	LRR	218	320
g3976.t1	RLK	Kinase	608	650
g3976.t1	RLK	Kinase	671	698
g3976.t1	RLK	Kinase	710	721
g3976.t1	RLK	Kinase	727	747
g3976.t1	RLK	Kinase	788	818
g3976.t1	RLK	TM	1	26
g3976.t1	RLK	TM	186	199
g3976.t1	RLK	TM	257	267
g3976.t1	RLK	TM	527	538
g3976.t1	RLK	TM	562	582
g29592.t1	CK	CC	328	417
g29592.t1	CK	TM	645	658
g29592.t1	CK	Kinase	450	491
g29592.t1	CK	Kinase	530	540
g29592.t1	CK	Kinase	555	608
g29592.t1	CK	Kinase	645	662
g31591.t1	TRAN	TM	14	29
g31591.t1	TRAN	TM	143	158
g31591.t1	TRAN	TM	164	177
g9423.t1	KIN	TM	31	42
g9423.t1	KIN	TM	114	125
g9423.t1	KIN	TM	132	147
g9423.t1	KIN	Kinase	25	80
g9423.t1	KIN	Kinase	91	100
g9423.t1	KIN	Kinase	171	200
g14163.t1	KIN	TM	203	214
g14163.t1	KIN	Kinase	3	50
g14163.t1	KIN	Kinase	119	170
g14163.t1	KIN	Kinase	196	218
g20354.t1	KIN	TM	70	89
g20354.t1	KIN	Kinase	37	48
g20354.t1	KIN	Kinase	135	164
g31986.t1	CK	CC	114	134
g31986.t1	CK	TM	432	447
g31986.t1	CK	Kinase	411	450
g23635.t1	KIN	TM	132	144
g23635.t1	KIN	Kinase	58	93
g27967.t1	RLP	LRR	178	260
g27967.t1	RLP	TM	184	194
g27967.t1	RLP	TM	396	409
g27967.t1	RLP	TM	433	443
g27967.t1	RLP	TM	584	595
g27967.t1	RLP	TM	683	694
g27967.t1	RLP	TM	1126	1139
g27967.t1	RLP	TM	1203	1217
g24238.t1	RLK	LRR	214	281
g24238.t1	RLK	LRR	285	323
g24238.t1	RLK	TM	7	22
g24238.t1	RLK	TM	112	133
g24238.t1	RLK	TM	248	260
g24238.t1	RLK	TM	302	312
g24238.t1	RLK	TM	354	383
g24238.t1	RLK	Kinase	435	473
g24238.t1	RLK	Kinase	550	598
g24238.t1	RLK	Kinase	626	644
g17792.t1	KIN	TM	198	213
g17792.t1	KIN	Kinase	122	158
g6197.t1	RLK	LRR	320	342
g6197.t1	RLK	LRR	486	504
g6197.t1	RLK	LRR	534	565
g6197.t1	RLK	LRR	585	689
g6197.t1	RLK	Kinase	764	794
g6197.t1	RLK	Kinase	832	844
g6197.t1	RLK	Kinase	857	911
g6197.t1	RLK	Kinase	946	966
g6197.t1	RLK	Kinase	1021	1040
g6197.t1	RLK	TM	10	26
g6197.t1	RLK	TM	704	731
g6197.t1	RLK	TM	760	780
g6197.t1	RLK	TM	865	875
g2796.t1	RLK	LRR	333	408
g2796.t1	RLK	Kinase	520	556
g2796.t1	RLK	Kinase	626	681
g2796.t1	RLK	Kinase	694	704
g2796.t1	RLK	Kinase	708	731
g2796.t1	RLK	Kinase	785	804
g2796.t1	RLK	TM	244	255
g2796.t1	RLK	TM	294	308
g2796.t1	RLK	TM	330	343
g2796.t1	RLK	TM	357	367
g2796.t1	RLK	TM	436	459
g2796.t1	RLK	TM	485	497
g19803.t2	KIN	Kinase	64	120
g19803.t2	KIN	Kinase	131	142
g19803.t2	KIN	Kinase	152	168
g19803.t1	CK	CC	69	89
g19803.t1	CK	TM	22	43
g19803.t1	CK	Kinase	116	157
g19803.t1	CK	Kinase	222	278
g19803.t1	CK	Kinase	289	300
g19803.t1	CK	Kinase	310	326
g28538.t1	RLK	TM	43	68
g28538.t1	RLK	TM	483	509
g28538.t1	RLK	Kinase	540	582
g28538.t1	RLK	Kinase	606	616
g28538.t1	RLK	Kinase	624	634
g28538.t1	RLK	Kinase	676	687
g28538.t1	RLK	Kinase	694	712
g28538.t1	RLK	Kinase	754	779
g28538.t1	RLK	LRR	234	298
g464.t1	KIN	TM	96	109
g464.t1	KIN	Kinase	265	304
g3599.t1	N	NBS	137	151
g3599.t1	N	TM	57	71
g3599.t1	N	TM	304	316
g36811.t1	KIN	TM	1	19
g36811.t1	KIN	TM	48	66
g36811.t1	KIN	TM	460	480
g36811.t1	KIN	TM	693	705
g36811.t1	KIN	Kinase	501	542
g36811.t1	KIN	Kinase	581	593
g36811.t1	KIN	Kinase	604	660
g36811.t1	KIN	Kinase	691	710
g9064.t1	RLP	LRR	58	78
g9064.t1	RLP	LRR	267	395
g9064.t1	RLP	TM	1	18
g9064.t1	RLP	TM	306	316
g31262.t1	KIN	TM	61	71
g31262.t1	KIN	TM	300	310
g31262.t1	KIN	Kinase	117	138
g31262.t1	KIN	Kinase	182	194
g31262.t1	KIN	Kinase	206	262
g31262.t1	KIN	Kinase	277	288
g31262.t1	KIN	Kinase	292	314
g31262.t1	KIN	Kinase	369	387
g1852.t1	KIN	TM	140	151
g1852.t1	KIN	Kinase	92	102
g1852.t1	KIN	Kinase	108	119
g1852.t1	KIN	Kinase	135	187
g1852.t1	KIN	Kinase	201	212
g34486.t1	KIN	Kinase	90	122
g2426.t1	L	LRR	5	75
g38003.t1	CK	CC	9	29
g38003.t1	CK	Kinase	536	587
g38003.t1	CK	Kinase	617	633
g39623.t1	KIN	TM	7	29
g39623.t1	KIN	TM	83	102
g39623.t1	KIN	TM	206	217
g39623.t1	KIN	TM	295	305
g39623.t1	KIN	TM	388	408
g39623.t1	KIN	Kinase	466	508
g39623.t1	KIN	Kinase	557	569
g39623.t1	KIN	Kinase	582	635
g39623.t1	KIN	Kinase	653	663
g39623.t1	KIN	Kinase	671	688
g39623.t1	KIN	Kinase	745	763
g24657.t1	KIN	TM	1	19
g24657.t1	KIN	TM	104	117
g24657.t1	KIN	TM	216	231
g24657.t1	KIN	TM	417	441
g24657.t1	KIN	Kinase	469	509
g24657.t1	KIN	Kinase	547	559
g24657.t1	KIN	Kinase	570	626
g24657.t1	KIN	Kinase	654	675
g37600.t1	N	NBS	161	179
g37600.t1	N	NBS	236	255
g37600.t1	N	NBS	293	306
g37600.t1	N	NBS	319	363
g37600.t1	N	NBS	376	422
g37600.t1	N	TM	157	174
g37600.t1	N	TM	193	203
g37600.t1	N	TM	329	340
g37600.t1	N	TM	580	590
g20843.t1	KIN	TM	4	21
g20843.t1	KIN	TM	243	262
g20843.t1	KIN	Kinase	292	331
g20843.t1	KIN	Kinase	397	452
g20843.t1	KIN	Kinase	484	505
g17213.t1	KIN	Kinase	80	110
g39414.t1	CN	NBS	37	51
g39414.t1	CN	NBS	92	110
g39414.t1	CN	NBS	116	154
g39414.t1	CN	NBS	175	218
g39414.t1	CN	CC	15	35
g39414.t1	CN	TM	129	142
g39414.t1	CN	TM	388	404
g22305.t1	KIN	TM	340	350
g22305.t1	KIN	TM	478	488
g22305.t1	KIN	Kinase	144	186
g22305.t1	KIN	Kinase	209	219
g22305.t1	KIN	Kinase	251	307
g22305.t1	KIN	Kinase	318	329
g22305.t1	KIN	Kinase	340	356
g22305.t1	KIN	Kinase	397	427
g20916.t1	KIN	TM	454	464
g20916.t1	KIN	Kinase	381	418
g18381.t1	N	NBS	208	226
g18381.t1	N	NBS	289	306
g18381.t1	N	NBS	329	355
g18381.t1	N	NBS	362	392
g18381.t1	N	NBS	417	454
g18381.t1	N	TM	207	217
g18381.t1	N	TM	635	646
g138.t1	KIN	Kinase	2	41
g138.t1	KIN	Kinase	71	86
g32618.t1	L	LRR	215	245
g39720.t1	CK	CC	830	860
g39720.t1	CK	TM	1099	1109
g39720.t1	CK	Kinase	996	1028
g16070.t1	CK	CC	545	565
g16070.t1	CK	TM	1	15
g16070.t1	CK	TM	57	70
g16070.t1	CK	TM	117	134
g16070.t1	CK	TM	449	476
g16070.t1	CK	TM	735	745
g16070.t1	CK	Kinase	505	548
g16070.t1	CK	Kinase	571	581
g16070.t1	CK	Kinase	587	599
g16070.t1	CK	Kinase	613	668
g16070.t1	CK	Kinase	696	713
g16070.t1	CK	Kinase	759	787
g4195.t2	KIN	Kinase	261	286
g4195.t2	KIN	Kinase	357	399
g4195.t1	KIN	Kinase	261	286
g4195.t1	KIN	Kinase	357	399
g27779.t1	RLK	TM	366	388
g27779.t1	RLK	TM	567	577
g27779.t1	RLK	TM	642	652
g27779.t1	RLK	Kinase	445	481
g27779.t1	RLK	Kinase	560	612
g27779.t1	RLK	LRR	118	146
g27779.t1	RLK	LRR	240	354
g21622.t1	KIN	TM	232	242
g21622.t1	KIN	Kinase	34	80
g21622.t1	KIN	Kinase	117	129
g21622.t1	KIN	Kinase	138	191
g6968.t1	KIN	TM	1	19
g6968.t1	KIN	Kinase	13	51
g19941.t2	RLP	LRR	346	412
g19941.t2	RLP	TM	316	327
g19941.t2	RLP	TM	465	480
g19941.t1	RLP	TM	294	305
g19941.t1	RLP	TM	443	458
g19941.t1	RLP	LRR	324	390
g22633.t1	KIN	Kinase	43	88
g22633.t1	KIN	Kinase	152	204
g7410.t1	N	NBS	64	86
g17057.t1	NL	TM	91	114
g154.t1	KIN	Kinase	30	66
g154.t1	KIN	Kinase	102	130
g38733.t1	KIN	Kinase	99	144
g36754.t2	KIN	Kinase	109	152
g33669.t1	RLK	TM	37	53
g33669.t1	RLK	TM	57	73
g33669.t1	RLK	TM	289	314
g33669.t1	RLK	TM	324	338
g33669.t1	RLK	TM	455	465
g33669.t1	RLK	Kinase	345	386
g33669.t1	RLK	Kinase	448	504
g33669.t1	RLK	Kinase	515	526
g33669.t1	RLK	Kinase	530	553
g33669.t1	RLK	Kinase	595	620
g33669.t1	RLK	LRR	107	122
g33669.t1	RLK	LRR	144	260
g13492.t1	KIN	TM	79	89
g13492.t1	KIN	Kinase	1	37
g20574.t1	KIN	TM	317	327
g20574.t1	KIN	Kinase	116	146
g20574.t1	KIN	Kinase	243	281
g30427.t1	KIN	TM	13	26
g30427.t1	KIN	TM	278	297
g30427.t1	KIN	Kinase	328	373
g1649.t1	KIN	TM	213	223
g1649.t1	KIN	Kinase	71	107
g1649.t1	KIN	Kinase	150	177
g1649.t1	KIN	Kinase	190	201
g1649.t1	KIN	Kinase	210	227
g1649.t1	KIN	Kinase	276	297
g34723.t1	RLK	LRR	206	221
g34723.t1	RLK	LRR	240	256
g34723.t1	RLK	LRR	454	480
g34723.t1	RLK	LRR	506	610
g34723.t1	RLK	Kinase	687	716
g34723.t1	RLK	Kinase	768	780
g34723.t1	RLK	Kinase	792	847
g34723.t1	RLK	Kinase	877	899
g34723.t1	RLK	Kinase	937	967
g34723.t1	RLK	TM	1	15
g34723.t1	RLK	TM	18	28
g34723.t1	RLK	TM	627	648
g20262.t1	CK	CC	272	306
g20262.t1	CK	CC	339	385
g20262.t1	CK	Kinase	407	441
g20262.t1	CK	Kinase	481	491
g20262.t1	CK	Kinase	506	560
g20262.t1	CK	Kinase	596	613
g18836.t1	KIN	TM	117	127
g18836.t1	KIN	TM	153	163
g18836.t1	KIN	Kinase	58	81
g18836.t1	KIN	Kinase	148	200
g18836.t1	KIN	Kinase	240	254
g14488.t2	KIN	Kinase	42	82
g14488.t2	KIN	Kinase	179	204
g14488.t1	KIN	Kinase	42	82
g14488.t1	KIN	Kinase	191	216
g13343.t1	KIN	TM	189	200
g13343.t1	KIN	Kinase	116	153
g21239.t1	KIN	TM	182	192
g21239.t1	KIN	TM	238	256
g21239.t1	KIN	Kinase	107	147
g5892.t1	KIN	TM	87	98
g5892.t1	KIN	Kinase	54	66
g5892.t1	KIN	Kinase	80	133
g5892.t1	KIN	Kinase	147	158
g5892.t1	KIN	Kinase	164	185
g26089.t1	KIN	TM	218	234
g26089.t1	KIN	Kinase	647	700
g39147.t1	KIN	Kinase	160	201
g39147.t1	KIN	Kinase	229	246
g10904.t1	L	LRR	132	150
g23346.t1	RLP	TM	9	20
g23346.t1	RLP	LRR	284	389
g16786.t1	L	LRR	287	348
g16786.t1	L	LRR	351	458
g23489.t1	KIN	Kinase	44	70
g23489.t1	KIN	Kinase	146	191
g28746.t1	RLK	LRR	101	117
g28746.t1	RLK	LRR	362	375
g28746.t1	RLK	LRR	388	419
g28746.t1	RLK	LRR	593	692
g28746.t1	RLK	Kinase	791	830
g28746.t1	RLK	Kinase	895	950
g28746.t1	RLK	Kinase	962	973
g28746.t1	RLK	Kinase	978	995
g28746.t1	RLK	Kinase	1049	1078
g28746.t1	RLK	TM	719	740
g28746.t1	RLK	TM	1035	1045
g6933.t1	RLK	TM	437	456
g6933.t1	RLK	TM	666	676
g6933.t1	RLK	TM	689	699
g6933.t1	RLK	TM	734	753
g6933.t1	RLK	Kinase	491	532
g6933.t1	RLK	Kinase	576	586
g6933.t1	RLK	Kinase	599	654
g6933.t1	RLK	Kinase	665	676
g6933.t1	RLK	LRR	289	400
g37116.t1	CK	CC	641	661
g37116.t1	CK	TM	27	39
g37116.t1	CK	TM	95	106
g37116.t1	CK	TM	126	137
g37116.t1	CK	TM	241	254
g37116.t1	CK	TM	303	322
g37116.t1	CK	TM	483	497
g37116.t1	CK	TM	563	573
g37116.t1	CK	Kinase	364	407
g37116.t1	CK	Kinase	431	441
g37116.t1	CK	Kinase	447	459
g37116.t1	CK	Kinase	472	527
g37116.t1	CK	Kinase	539	550
g37116.t1	CK	Kinase	554	577
g37116.t1	CK	Kinase	620	648
g10903.t1	CL	CC	578	598
g10903.t1	CL	CC	823	843
g10903.t1	CL	CC	862	882
g10903.t1	CL	LRR	132	150
g23990.t1	KIN	TM	191	201
g23990.t1	KIN	Kinase	116	156
g32727.t1	RLP	TM	21	37
g13404.t1	NL	NBS	172	183
g13404.t1	NL	NBS	326	365
g13404.t1	NL	NBS	392	421
g13404.t1	NL	LRR	619	638
g13404.t1	NL	LRR	671	756
g36600.t1	CK	CC	330	350
g36600.t1	CK	CC	390	436
g36600.t1	CK	TM	647	660
g36600.t1	CK	Kinase	453	493
g36600.t1	CK	Kinase	532	542
g36600.t1	CK	Kinase	556	610
g36600.t1	CK	Kinase	647	664
g10961.t1	RLK	TM	10	34
g10961.t1	RLK	TM	138	148
g10961.t1	RLK	TM	393	404
g10961.t1	RLK	TM	634	659
g10961.t1	RLK	Kinase	708	737
g10961.t1	RLK	Kinase	834	853
g10961.t1	RLK	Kinase	895	923
g10961.t1	RLK	LRR	290	303
g10961.t1	RLK	LRR	305	320
g10961.t1	RLK	LRR	482	501
g10961.t1	RLK	LRR	509	619
g9076.t1	RLP	TM	61	73
g9076.t1	RLP	TM	610	633
g9076.t1	RLP	LRR	181	206
g9076.t1	RLP	LRR	254	332
g26378.t1	NL	NBS	119	133
g26378.t1	NL	NBS	141	165
g26378.t1	NL	NBS	168	212
g26378.t1	NL	NBS	217	256
g26378.t1	NL	TM	717	735
g26378.t1	NL	LRR	398	414
g26378.t1	NL	LRR	424	459
g7035.t1	RLK	TM	10	21
g7035.t1	RLK	TM	245	256
g7035.t1	RLK	TM	312	330
g7035.t1	RLK	TM	507	518
g7035.t1	RLK	Kinase	474	522
g7035.t1	RLK	Kinase	554	570
g7035.t1	RLK	LRR	74	142
g35216.t1	KIN	TM	487	498
g35216.t1	KIN	Kinase	294	336
g35216.t1	KIN	Kinase	377	389
g35216.t1	KIN	Kinase	401	452
g35216.t1	KIN	Kinase	464	475
g35216.t1	KIN	Kinase	479	501
g35658.t1	RLK	LRR	374	442
g35658.t1	RLK	Kinase	605	642
g35658.t1	RLK	Kinase	711	765
g35658.t1	RLK	Kinase	779	789
g35658.t1	RLK	Kinase	793	814
g35658.t1	RLK	TM	7	23
g35658.t1	RLK	TM	209	219
g35658.t1	RLK	TM	509	528
g35658.t1	RLK	TM	801	812
g38211.t1	KIN	TM	7	19
g38211.t1	KIN	TM	177	189
g38211.t1	KIN	TM	434	455
g38211.t1	KIN	Kinase	507	548
g38211.t1	KIN	Kinase	614	668
g38211.t1	KIN	Kinase	698	714
g21171.t1	RLP	TM	21	32
g21171.t1	RLP	TM	327	337
g21171.t1	RLP	LRR	149	236
g21171.t1	RLP	LRR	614	636
g21171.t2	CNL	CC	105	132
g21171.t2	CNL	NBS	179	201
g21171.t2	CNL	NBS	233	247
g21171.t2	CNL	NBS	298	312
g21171.t2	CNL	NBS	372	410
g21171.t2	CNL	LRR	553	640
g21171.t2	CNL	TM	174	192
g21171.t2	CNL	TM	425	436
g21171.t2	CNL	TM	731	741
g21547.t1	CNL	CC	108	135
[truncated: 6,955 more rows]

## Sheet: frequencies
class	FREQUENCY			subclass	frequency
C	1			CC	161
CK	102			kinase	1250
CL	14			LRR	543
CLK	3			NBS	142
CN	20			TIR	28
CNL	18			TM	1333
CT	1
CTNL	2
KIN	905
L	40
N	66
NK	2
NL	31
RLK	239
RLP	188
T	12
TL	3
TN	1
TNL	9
TRAN	2
TOTAL	1659
